# Supplementary material for: Comparative Physio-Biochemical and Transcriptome Analyses Reveal Contrasting Responses to Magnesium Imbalances in Leaves of Mulberry (Morus alba L.) Plants
Source: Antioxidants (Basel). 2024 Apr 25;13(5):516. doi: 10.3390/antiox13050516 (PMC11117640; doi:10.3390/antiox13050516)
Supplement: Supplementary file 1 [file antioxidants-13-00516-s001.zip]

Archive with 9 entries (9 files):
- Table S1.xlsx
- Table S2.xlsx
- Table S3.xlsx
- Table S4.xlsx
- Table S5.xlsx
- Table S6.xlsx
- Table S7.xlsx
- Table S8.xlsx
- Addtional file figures S1-S5.pdf
