# Supplementary material for: Comparative Physio-Biochemical and Transcriptome Analyses Reveal Contrasting Responses to Magnesium Imbalances in Leaves of Mulberry (Morus alba L.) Plants
Source: Antioxidants (Basel). 2024 Apr 25;13(5):516. doi: 10.3390/antiox13050516 (PMC11117640; doi:10.3390/antiox13050516)
Supplement: Supplementary file 1 [file antioxidants-13-00516-s001.zip › Table S1.xlsx]

## Sheet: Sheet1
Gene ID	Gene symbol	Protein ID	Forward primer (5'-3')	Reverse primer (5'-3')
Morus013110	FLS	XP_010096428.1	CATTCCCGAGATACCCACCG	GTATGACCTCGGCAGGGATG
Morus022305	LAR	XP_010110804.1	TACCATCCGAGTTTGGGCAC	CCTGCCTTCTCGGTTTCTGT
Morus026681	AN3	XP_010113349.1	AACCAAGGCTTGTGTGGACA	GACTGGAGACCACCAACCTG
Morus000974	DFR	EXB70257.1	CCTCCAAGACTCTTGCCGAG	TGCAAGTCCGGTGATGAGAC
Morus024870	AT1	XP_010094574	GATGCTGGAGACTTGTGGCT	CACTCGACGAGCTACGACTC
Morus011929	MAPKKK18	XP_010089475.1	GGGAATTCGCCGTGGTCTAA	CTCCTCCGGATTCCTCCTCA
Morus008596	CML45	XP_010089908.1	AGCTTGGAGGAAGTGAGAGAAG	GTTTCCACGGAACCCAATGC
Morus008068	MAPKKK18	EXB66328.1	ACAGTCCCCTGGTTTTGCAA	ATCCCAAAGCCCAAACGTCA
Morus014304	PETE	XP_010100113.1	CCTCAAGGACGTCGGTATCG	CGGTGAAGTTGTTTGGCTCG
Morus016715	AP1	XP_010101150.1	TTCGCGAGAAGACATGCAGT	CCGTCGGGTGTTATCAGCTT
Morus012571	PSBW	XP_010087137.1	CTGGCGGCGACTATGTCTAG	GCCCAAACGAGACCAAACAC
Morus021091	AMY3	XP_010096344.1	CGGAACAAAATCCACTGCCG	ACAGCCCGAGACCATCTTTG
Morus011999	CEL1	XP_010101981.1	GGGCGACGGACTATCTTCTG	CGATCTTGTAGACCGTCCGG
Morus001379	NDPK3	XP_010093431.1	TAGCTCTGGCCCTGTTGTTG	CCTCTGATGGTTCCGGGTTC
Morus023371	BAM3	XP_010110537.1	ACAGACAGATTGGGAAGGCG	TCTCTCACGGAAGCTCCTCA
Morus014729	BACOVA_02659	EXB31248.1	TAGATGCCCTTGTTGCTGCA	ACAGTTTTGAACCACGTGCG
Morus017040	BAHD1	XP_010103532.1	CCTTCCCTCCCTTTCGCAAT	AACTCAAGCTTCCTCCGTCG
Morus021942	DFR	XP_010110052.1	ACCGGAATTGCGCCTATCAT	CTCGGCTTTAGGATGCTCGT
Primer for DFR sub-localization experiment
MaDFR-F	5’- AAGTCCGGAGCTAGCTCTAGATGGGATCGAAGGTTGAGACTGTTTGC-3
MaDFR-R	5’- AGCGGCCGCTGTACAGGATCGTCCGACCCATTGGGGTTGTTTTC-3’
