# Supplementary material for: Comparative Physio-Biochemical and Transcriptome Analyses Reveal Contrasting Responses to Magnesium Imbalances in Leaves of Mulberry (Morus alba L.) Plants
Source: Antioxidants (Basel). 2024 Apr 25;13(5):516. doi: 10.3390/antiox13050516 (PMC11117640; doi:10.3390/antiox13050516)
Supplement: Supplementary file 1 [file antioxidants-13-00516-s001.zip › Table S2.xlsx]

## Sheet: Sequnce reads
Table S2. Sequnce read stattistics
Sample	Raw Data	Clean Data (%)	Adapter (%)	Low Quality (%)	polyA (%)	N (%)
CK-1	42412628	42322306 (99.79%)	16324 (0.04%)	69720 (0.16%)	0 (0.00%)	4278 (0.01%)
CK-2	43041030	42956400 (99.80%)	16198 (0.04%)	64496 (0.15%)	0 (0.00%)	3936 (0.01%)
T1-1	76443806	76271608 (99.77%)	14100 (0.02%)	149344 (0.20%)	0 (0.00%)	8754 (0.01%)
T1-2	71544632	71381834 (99.77%)	11672 (0.02%)	143122 (0.20%)	0 (0.00%)	8004 (0.01%)
T2-1	69181972	69030512 (99.78%)	10772 (0.02%)	132832 (0.19%)	0 (0.00%)	7856 (0.01%)
T2-2	40419032	40322488 (99.76%)	4838 (0.01%)	87038 (0.22%)	0 (0.00%)	4668 (0.01%)
T3-1	40618784	40536906 (99.80%)	8028 (0.02%)	69132 (0.17%)	0 (0.00%)	4718 (0.01%)
T3-2	42341500	42233374 (99.74%)	16110 (0.04%)	89136 (0.21%)	0 (0.00%)	2880 (0.01%)
T4-1	40090664	40003492 (99.78%)	16446 (0.04%)	65954 (0.16%)	0 (0.00%)	4772 (0.01%)
T4-2	43021494	42936774 (99.80%)	19894 (0.05%)	61172 (0.14%)	0 (0.00%)	3654 (0.01%)
T5-1	42732966	42649764 (99.81%)	15648 (0.04%)	63540 (0.15%)	0 (0.00%)	4014 (0.01%)
T5-2	43193326	43130556 (99.85%)	10736 (0.02%)	48076 (0.11%)	0 (0.00%)	3958 (0.01%)
	595041834	0

## Sheet: Base composition 
Table S2. Sequnce read base composition stattistics
Sample	RawData(bp)	BF_Q20(%)	BF_Q30(%)	BF_N(%)	BF_GC(%)	CleanData(bp)	AF_Q20(%)	AF_Q30(%)	AF_N(%)	AF_GC(%)
CK-1	6361894200	6213174610 (97.66%)	5953897946 (93.59%)	192840 (0.00%)	2965441072 (46.61%)	6214108632	6080882863 (97.86%)	5831656590 (93.85%)	102704 (0.00%)	2887170850 (46.46%)
CK-2	6456154500	6309070986 (97.72%)	6046593397 (93.66%)	182849 (0.00%)	3008434827 (46.60%)	6290123824	6155743153 (97.86%)	5905452408 (93.88%)	99564 (0.00%)	2922141391 (46.46%)
T1-1	11466570900	11144383457 (97.19%)	10613841545 (92.56%)	760193 (0.01%)	5247686950 (45.77%)	11389111200	11079785886 (97.28%)	10555936803 (92.68%)	59846 (0.00%)	5208686136 (45.73%)
T1-2	10731694800	10428956768 (97.18%)	9931227676 (92.54%)	682042 (0.01%)	4921068123 (45.86%)	10651927194	10361620532 (97.27%)	9870744887 (92.67%)	54655 (0.00%)	4881056607 (45.82%)
T2-1	10377295800	10097427482 (97.30%)	9632090147 (92.82%)	670026 (0.01%)	4746853520 (45.74%)	10296139958	10028577367 (97.40%)	9569873133 (92.95%)	54486 (0.00%)	4706107731 (45.71%)
T2-2	6062854800	5859773499 (96.65%)	5531275055 (91.23%)	249064 (0.00%)	2712115005 (44.73%)	6004445523	5809863994 (96.76%)	5486843798 (91.38%)	192819 (0.00%)	2682398395 (44.67%)
T3-1	6092817600	5973938064 (98.05%)	5755683706 (94.47%)	216768 (0.00%)	2811250959 (46.14%)	5860899917	5754897847 (98.19%)	5550493038 (94.70%)	113900 (0.00%)	2691308779 (45.92%)
T3-2	6351225000	6164794708 (97.06%)	5858421783 (92.24%)	444073 (0.01%)	2942167847 (46.32%)	6219598191	6047379588 (97.23%)	5751293734 (92.47%)	391929 (0.01%)	2873720809 (46.20%)
T4-1	6013599600	5890567113 (97.95%)	5664896361 (94.20%)	213761 (0.00%)	2785831706 (46.33%)	5877772925	5765394916 (98.09%)	5548907441 (94.40%)	112585 (0.00%)	2715270179 (46.20%)
T4-2	6453224100	6300014828 (97.63%)	6040637417 (93.61%)	176269 (0.00%)	2996563407 (46.44%)	6221684472	6091987915 (97.92%)	5849466790 (94.02%)	98055 (0.00%)	2874746260 (46.21%)
T5-1	6409944900	6259689699 (97.66%)	5995851368 (93.54%)	189839 (0.00%)	2957804141 (46.14%)	6172440699	6038637449 (97.83%)	5790691353 (93.82%)	102638 (0.00%)	2834621129 (45.92%)
T5-2	6478998900	6337384450 (97.81%)	6080211988 (93.84%)	183639 (0.00%)	2988979108 (46.13%)	6271634628	6144477680 (97.97%)	5902287743 (94.11%)	99161 (0.00%)	2881326518 (45.94%)
	7438022925

## Sheet: Reads mapped 
Table S2. Sequnce read clean data stattistics mapped to reference genome
Sample	Total	Unmapped(%)	Unique_Mapped(%)	Multiple_Mapped(%)	Total_Mapped(%)
CK-1	41895978	11430134 (27.28%)	29535890 (70.50%)	929954 (2.22%)	30465844 (72.72%)
CK-2	42362866	11674879 (27.56%)	29742902 (70.21%)	945085 (2.23%)	30687987 (72.44%)
T1-1	75704016	19568378 (25.85%)	54403838 (71.86%)	1731800 (2.29%)	56135638 (74.15%)
T1-2	70749178	18228987 (25.77%)	50979115 (72.06%)	1541076 (2.18%)	52520191 (74.23%)
T2-1	68588168	17198418 (25.07%)	49821065 (72.64%)	1568685 (2.29%)	51389750 (74.93%)
T2-2	40161050	10411309 (25.92%)	28841769 (71.82%)	907972 (2.26%)	29749741 (74.08%)
T3-1	40232972	9610800 (23.89%)	29712059 (73.85%)	910113 (2.26%)	30622172 (76.11%)
T3-2	41522644	10213372 (24.60%)	30380596 (73.17%)	928676 (2.24%)	31309272 (75.40%)
T4-1	39540140	9515576 (24.07%)	29166582 (73.76%)	857982 (2.17%)	30024564 (75.93%)
T4-2	42644194	10290547 (24.13%)	31428265 (73.70%)	925382 (2.17%)	32353647 (75.87%)
T5-1	42168342	10030344 (23.79%)	31219321 (74.03%)	918677 (2.18%)	32137998 (76.21%)
T5-2	42569650	10034146 (23.57%)	31606138 (74.25%)	929366 (2.18%)	32535504 (76.43%)
	588139198
