# Supplementary material for: Comparative Physio-Biochemical and Transcriptome Analyses Reveal Contrasting Responses to Magnesium Imbalances in Leaves of Mulberry (Morus alba L.) Plants
Source: Antioxidants (Basel). 2024 Apr 25;13(5):516. doi: 10.3390/antiox13050516 (PMC11117640; doi:10.3390/antiox13050516)
Supplement: Supplementary file 1 [file antioxidants-13-00516-s001.zip › Table S3.xlsx]

## Sheet: GO Terms Level2
Table S3. GO terms analysis in CK-vs-T1
GO ID (level1)	GO Term (level1)	GO ID (level2)	GO Term (level2)	number_of_CK-vs-T1 (up)	number_of_CK-vs-T1 (down)	Genes_of_CK-vs-T1_up	Genes_of_CK-vs-T1_down
GO:0008150	Biological Process	GO:0008152	metabolic process	550	706	MSTRG.11892(UGT91C1),MSTRG.11926(RPA1A),MSTRG.1288(BCA5),MSTRG.13149(SELMODRAFT_444075),MSTRG.13181(At5g39130),MSTRG.13183(At5g39130),MSTRG.16120(At4g27290),MSTRG.16492(CRK10),MSTRG.16928(At4g27290),MSTRG.16931(At4g27290),MSTRG.16938(At4g27290),MSTRG.16940(At4g27290),MSTRG.1717(At1g56140),MSTRG.17580(CHS2),MSTRG.18970(F6H1-3),MSTRG.19554(At5g39130),MSTRG.19614(CHS3),MSTRG.20648(At4g27290),MSTRG.2…	MSTRG.10171(At1g30700),MSTRG.11104(UDA1),MSTRG.12096(CYP71AN24),MSTRG.12097(CYP71AN24),MSTRG.12323(TKPR1),MSTRG.13337(CHN14),MSTRG.134(HCF173),MSTRG.13870(CYP82G1),MSTRG.16256(--),MSTRG.17318(--),MSTRG.17699(GATC),MSTRG.17928(SEP2),MSTRG.18567(At4g03230),MSTRG.2004(At3g14460),MSTRG.2017(AG2),MSTRG.21415(ADF2),MSTRG.21687(AGP41),MSTRG.22943(GASA4),MSTRG.2307(RPL35AA),MSTRG.23515(At1g50180),MSTRG.4…
GO:0008150	Biological Process	GO:0001906	cell killing	0	2	--	MSTRG.13337(CHN14),Morus010009(PDF2.2)
GO:0008150	Biological Process	GO:0050896	response to stimulus	238	314	MSTRG.11926(RPA1A),MSTRG.17580(CHS2),MSTRG.18969(BOR2),MSTRG.19614(CHS3),MSTRG.20540(PRUA1),MSTRG.21384(LOX1.5),MSTRG.24177(SQE1),MSTRG.3163(DLO2),MSTRG.5898(LAC7),MSTRG.6737(WAT1),Morus000212(--),Morus000536(4CLL9),Morus000873(CAT1),Morus001370(sen1),Morus001988(DTX40),Morus002020(APUM5),Morus002123(TPS9),Morus002126(MPT3),Morus002192(PLT5),Morus002221(PNC1),Morus002284(ATL5),Morus002455(TRANK1)…	MSTRG.11104(UDA1),MSTRG.13337(CHN14),MSTRG.13409(TLP1),MSTRG.15042(DTX14),MSTRG.15048(DTX12),MSTRG.17318(--),MSTRG.17928(SEP2),MSTRG.21415(ADF2),MSTRG.21687(AGP41),MSTRG.22943(GASA4),MSTRG.4401(SCPL51),MSTRG.610(CLEB3J9),MSTRG.7067(WRKY11),MSTRG.9469(--),MSTRG.9521(HIPP07),Morus000159(At4g18380),Morus000224(--),Morus000383(GA2OX1),Morus000482(DRT100),Morus000578(TIFY4A),Morus000611(ARAC7),Morus00…
GO:0008150	Biological Process	GO:0002376	immune system process	24	26	MSTRG.3163(DLO2),Morus002020(APUM5),Morus005581(CRT3),Morus006598(FMO1),Morus006776(At1g14780),Morus006867(XERICO),Morus007062(GLR3.6),Morus008123(ILL5),Morus011716(CRK14),Morus011773(PAO),Morus012446(LIP5),Morus012573(UBP12),Morus014224(SARD4),Morus015997(RBK1),Morus016098(PCKA),Morus016232(MYB72),Morus020696(PUB25),Morus020786(PLDBETA1),Morus021516(ALD1),Morus022488(BAG6),Morus022978(ChiC),Moru…	MSTRG.21415(ADF2),MSTRG.4401(SCPL51),MSTRG.9521(HIPP07),Morus000923(CBP60B),Morus001495(RPM1),Morus003708(ATL6),Morus004852(PUB17),Morus005010(MYB306),Morus007711(AED3),Morus008151(GLO3),Morus010007(At3g03300),Morus011259(WRKY70),Morus011927(--),Morus013065(--),Morus013159(ACL1),Morus014669(NIMIN-2),Morus015070(NSL1),Morus016324(FAM210B),Morus016764(snrnp27),Morus020732(MKS1),Morus021776(UNE10),M…
GO:0008150	Biological Process	GO:0048511	rhythmic process	4	9	Morus005472(Ermp1),Morus009537(SPT),Morus019505(CGA1),Morus027018(At5g05600)	MSTRG.16869(--),Morus004737(ARR7),Morus005215(DSP4),Morus007213(SWEET17),Morus008447(GATA5),Morus013149(LIR1),Morus013360(RR4),Morus018276(MIP1A),Morus024421(PER21)
GO:0008150	Biological Process	GO:0051704	multi-organism process	69	84	MSTRG.11926(RPA1A),MSTRG.3163(DLO2),Morus001175(KIN14S),Morus001199(--),Morus002020(APUM5),Morus002858(FLS2),Morus004312(ENO1),Morus004476(ERF110),Morus004884(At1g61490),Morus005474(elmoA),Morus005581(CRT3),Morus006130(At4g27290),Morus006598(FMO1),Morus006711(ABR1),Morus006939(ENGASE1),Morus007062(GLR3.6),Morus008123(ILL5),Morus008243(LSC30),Morus009043(ATHB-40),Morus009583(NSP1),Morus010931(--),…	MSTRG.11104(UDA1),MSTRG.13337(CHN14),MSTRG.17318(--),MSTRG.21415(ADF2),MSTRG.4401(SCPL51),MSTRG.7067(WRKY11),Morus000224(--),Morus000803(WUN1),Morus000910(ManS),Morus000923(CBP60B),Morus001044(OsI_012692),Morus001053(--),Morus001449(BZIP61),Morus001767(ERF025),Morus003041(PAP15),Morus003708(ATL6),Morus003965(CHLM),Morus004618(RCH2),Morus004619(RCH2),Morus004852(PUB17),Morus005010(MYB306),Morus005…
GO:0008150	Biological Process	GO:0098754	detoxification	7	12	Morus000873(CAT1),Morus002221(PNC1),Morus005364(PER66),Morus013984(PNC1),Morus018475(PER54),Morus019790(PER17),Morus023571(PER24)	Morus002333(CAD),Morus002603(HIPP09),Morus003714(HIPP32),Morus004299(PAP17),Morus010023(HIPP32),Morus010367(PER52),Morus010608(HIPP07),Morus011651(GSTF8),Morus017399(DOX2),Morus024296(HMA5),Morus024421(PER21),Morus026629(PER64)
GO:0008150	Biological Process	GO:0099531	presynaptic process involved in synaptic transmission	0	1	--	Morus010858(EXO70H1)
GO:0008150	Biological Process	GO:0023052	signaling	59	99	MSTRG.11926(RPA1A),MSTRG.3163(DLO2),MSTRG.6737(WAT1),Morus000212(--),Morus002528(DAO),Morus002858(FLS2),Morus004476(ERF110),Morus005124(ARF5),Morus005581(CRT3),Morus005887(PHP5),Morus006079(STY46),Morus006303(CPK19),Morus006598(FMO1),Morus006711(ABR1),Morus006867(XERICO),Morus006987(--),Morus007062(GLR3.6),Morus007396(NAC021),Morus009562(STK38L),Morus009788(--),Morus010680(WNK4),Morus011659(PREP)…	MSTRG.22943(GASA4),Morus000159(At4g18380),Morus000578(TIFY4A),Morus000611(ARAC7),Morus000910(ManS),Morus000923(CBP60B),Morus001220(TMK2),Morus001449(BZIP61),Morus001495(RPM1),Morus001767(ERF025),Morus001840(HY2),Morus002530(ERF017),Morus003324(SAUR76),Morus003693(SCPL24),Morus003754(--),Morus003982(SAR1A),Morus004115(SAR1A),Morus004737(ARR7),Morus005064(RPV1),Morus005080(ILK1),Morus006125(VPS29),…
GO:0008150	Biological Process	GO:0040007	growth	13	23	MSTRG.6737(WAT1),Morus002528(DAO),Morus012026(ERDJ3A),Morus013686(NAC047),Morus015662(MPSR1),Morus015682(NAP2),Morus021958(OFP1),Morus023315(PEX1),Morus023972(RBR),Morus026141(At1g48100),Morus027015(DLO2),Morus027754(At1g48100),Morus027795(XTH33)	MSTRG.17318(--),Morus000710(CML25),Morus003324(SAUR76),Morus003682(ZAT10),Morus004618(RCH2),Morus004619(RCH2),Morus009009(RL6),Morus010934(DSS1(V)),Morus011896(trappc3),Morus011999(CEL1),Morus012391(URM1-2),Morus012607(ERF1-1),Morus016995(PSI2),Morus018102(WAK2),Morus020053(GDI1),Morus020148(MPS1),Morus021126(PRE6),Morus021491(XTHB),Morus023865(KAO1),Morus023920(KDSA),Morus025286(DURF2),Morus0268…
GO:0008150	Biological Process	GO:0051179	localization	168	176	MSTRG.11926(RPA1A),MSTRG.13181(At5g39130),MSTRG.13183(At5g39130),MSTRG.17580(CHS2),MSTRG.18969(BOR2),MSTRG.19554(At5g39130),MSTRG.19614(CHS3),MSTRG.2858(HST),MSTRG.5898(LAC7),MSTRG.6737(WAT1),Morus000446(At2g02150),Morus000855(At3g19553),Morus000972(LAC7),Morus001041(QQT1),Morus001199(--),Morus001988(DTX40),Morus002126(MPT3),Morus002168(HIPP05),Morus002192(PLT5),Morus002455(TRANK1),Morus002632(At…	MSTRG.134(HCF173),MSTRG.15042(DTX14),MSTRG.15048(DTX12),MSTRG.20300(At3g05520),MSTRG.21687(AGP41),MSTRG.6565(RPL39A),MSTRG.6611(SWEET17),MSTRG.9521(HIPP07),Morus000042(--),Morus000159(At4g18380),Morus000488(--),Morus000710(CML25),Morus000784(At5g11960),Morus000858(dlcB),Morus001044(OsI_012692),Morus001053(--),Morus001406(sec61a),Morus001449(BZIP61),Morus001495(RPM1),Morus001543(CLT3),Morus002027(…
GO:0008150	Biological Process	GO:0007610	behavior	1	2	Morus023972(RBR)	Morus025695(--),Morus026074(At4g40080)
GO:0008150	Biological Process	GO:0040011	locomotion	8	8	Morus001199(--),Morus002858(FLS2),Morus005474(elmoA),Morus009788(--),Morus014426(TET4),Morus023561(RUK),Morus023972(RBR),Morus027581(ABCC3)	Morus001044(OsI_012692),Morus002603(HIPP09),Morus005619(--),Morus010562(RBL2),Morus021222(RNF185),Morus021289(pKIWI504),Morus025074(FAP1),Morus026074(At4g40080)
GO:0008150	Biological Process	GO:0022610	biological adhesion	1	4	Morus015132(At3g02645)	Morus008906(OPT1),Morus019844(--),Morus021126(PRE6),Morus022726(PIA2)
GO:0008150	Biological Process	GO:0065007	biological regulation	208	304	MSTRG.11926(RPA1A),MSTRG.1717(At1g56140),MSTRG.17580(CHS2),MSTRG.19614(CHS3),MSTRG.21384(LOX1.5),MSTRG.2858(HST),MSTRG.3163(DLO2),MSTRG.6737(WAT1),Morus000212(--),Morus000446(At2g02150),Morus000536(4CLL9),Morus001126(PME60),Morus001175(KIN14S),Morus001199(--),Morus002020(APUM5),Morus002528(DAO),Morus002575(HSP21),Morus002774(NDB2),Morus002858(FLS2),Morus003074(CHX18),Morus003792(PLD1),Morus004063…	MSTRG.134(HCF173),MSTRG.13409(TLP1),MSTRG.16256(--),MSTRG.17318(--),MSTRG.17699(GATC),MSTRG.17928(SEP2),MSTRG.2017(AG2),MSTRG.20300(At3g05520),MSTRG.21415(ADF2),MSTRG.22943(GASA4),MSTRG.7067(WRKY11),MSTRG.8718(TFIIB1),MSTRG.9469(--),MSTRG.9521(HIPP07),Morus000159(At4g18380),Morus000238(ERF6),Morus000350(PPD),Morus000383(GA2OX1),Morus000578(TIFY4A),Morus000611(ARAC7),Morus000706(SUMO1),Morus000779…
GO:0008150	Biological Process	GO:0048519	negative regulation of biological process	37	64	MSTRG.21384(LOX1.5),Morus001126(PME60),Morus002020(APUM5),Morus004476(ERF110),Morus004713(CLPB1),Morus005474(elmoA),Morus006711(ABR1),Morus006824(CO3),Morus007713(PME20),Morus007890(NFYA1),Morus008753(HSR4),Morus009537(SPT),Morus009788(--),Morus010560(RFC2),Morus010795(WRKY75),Morus010892(RDR3),Morus013057(PSRP2),Morus013067(Riox2),Morus013596(FTSH6),Morus015246(Zranb3),Morus015723(WRKY4),Morus01…	MSTRG.20300(At3g05520),MSTRG.9469(--),Morus000578(TIFY4A),Morus000706(SUMO1),Morus001449(BZIP61),Morus002886(--),Morus002887(--),Morus003620(DAD1),Morus003682(ZAT10),Morus003754(--),Morus004092(PMEI3),Morus004200(--),Morus004396(--),Morus004398(--),Morus004571(--),Morus004721(Os01g0803200),Morus004769(Eapp),Morus005586(RPL38A),Morus006734(At1g67620),Morus006989(--),Morus007015(NRPB10L),Morus00791…
GO:0008150	Biological Process	GO:0050789	regulation of biological process	177	280	MSTRG.11926(RPA1A),MSTRG.1717(At1g56140),MSTRG.21384(LOX1.5),MSTRG.2858(HST),MSTRG.3163(DLO2),MSTRG.6737(WAT1),Morus000212(--),Morus000446(At2g02150),Morus001126(PME60),Morus001175(KIN14S),Morus001199(--),Morus002020(APUM5),Morus002528(DAO),Morus002575(HSP21),Morus002774(NDB2),Morus002858(FLS2),Morus003792(PLD1),Morus004063(At1g12200),Morus004476(ERF110),Morus004683(RGA1),Morus004713(CLPB1),Morus…	MSTRG.134(HCF173),MSTRG.13409(TLP1),MSTRG.16256(--),MSTRG.17318(--),MSTRG.17699(GATC),MSTRG.17928(SEP2),MSTRG.2017(AG2),MSTRG.20300(At3g05520),MSTRG.21415(ADF2),MSTRG.22943(GASA4),MSTRG.7067(WRKY11),MSTRG.8718(TFIIB1),MSTRG.9469(--),Morus000159(At4g18380),Morus000238(ERF6),Morus000578(TIFY4A),Morus000611(ARAC7),Morus000706(SUMO1),Morus000779(NAC022),Morus000858(dlcB),Morus000910(ManS),Morus000923…
GO:0008150	Biological Process	GO:0044699	single-organism process	485	548	MSTRG.11926(RPA1A),MSTRG.1288(BCA5),MSTRG.13181(At5g39130),MSTRG.13183(At5g39130),MSTRG.16102(HAT),MSTRG.16120(At4g27290),MSTRG.16931(At4g27290),MSTRG.16938(At4g27290),MSTRG.1717(At1g56140),MSTRG.17580(CHS2),MSTRG.18969(BOR2),MSTRG.18970(F6H1-3),MSTRG.19554(At5g39130),MSTRG.19614(CHS3),MSTRG.20649(At4g27290),MSTRG.20729(F6H1-3),MSTRG.21384(LOX1.5),MSTRG.21676(TPP4),MSTRG.23873(RE1),MSTRG.24177(SQ…	MSTRG.10171(At1g30700),MSTRG.12096(CYP71AN24),MSTRG.12097(CYP71AN24),MSTRG.12323(TKPR1),MSTRG.134(HCF173),MSTRG.13409(TLP1),MSTRG.13870(CYP82G1),MSTRG.15042(DTX14),MSTRG.15048(DTX12),MSTRG.15790(DTX14),MSTRG.17318(--),MSTRG.17699(GATC),MSTRG.17928(SEP2),MSTRG.2017(AG2),MSTRG.20300(At3g05520),MSTRG.21415(ADF2),MSTRG.21687(AGP41),MSTRG.22943(GASA4),MSTRG.4752(TAF11B),MSTRG.5914(--),MSTRG.610(CLEB3J…
GO:0008150	Biological Process	GO:0009987	cellular process	541	741	MSTRG.11892(UGT91C1),MSTRG.11926(RPA1A),MSTRG.1288(BCA5),MSTRG.13149(SELMODRAFT_444075),MSTRG.13181(At5g39130),MSTRG.13183(At5g39130),MSTRG.16120(At4g27290),MSTRG.16317(--),MSTRG.16492(CRK10),MSTRG.16928(At4g27290),MSTRG.16931(At4g27290),MSTRG.16938(At4g27290),MSTRG.16940(At4g27290),MSTRG.1717(At1g56140),MSTRG.17580(CHS2),MSTRG.18969(BOR2),MSTRG.19554(At5g39130),MSTRG.19614(CHS3),MSTRG.20648(At4g…	MSTRG.11104(UDA1),MSTRG.12096(CYP71AN24),MSTRG.12097(CYP71AN24),MSTRG.13337(CHN14),MSTRG.134(HCF173),MSTRG.13409(TLP1),MSTRG.13870(CYP82G1),MSTRG.15042(DTX14),MSTRG.15048(DTX12),MSTRG.15790(DTX14),MSTRG.16256(--),MSTRG.17318(--),MSTRG.17699(GATC),MSTRG.17928(SEP2),MSTRG.18567(At4g03230),MSTRG.2017(AG2),MSTRG.20300(At3g05520),MSTRG.21415(ADF2),MSTRG.21687(AGP41),MSTRG.22943(GASA4),MSTRG.4401(SCPL5…
GO:0008150	Biological Process	GO:0022414	reproductive process	53	42	MSTRG.11926(RPA1A),MSTRG.2858(HST),MSTRG.5898(LAC7),Morus001041(QQT1),Morus001111(RLK7),Morus002528(DAO),Morus004312(ENO1),Morus004884(At1g61490),Morus005124(ARF5),Morus005472(Ermp1),Morus005474(elmoA),Morus006130(At4g27290),Morus006703(At4g23560),Morus006824(CO3),Morus007396(NAC021),Morus007890(NFYA1),Morus007906(ATG13B),Morus008243(LSC30),Morus008599(CDF3),Morus009537(SPT),Morus009739(WRKY69),M…	MSTRG.13409(TLP1),MSTRG.17928(SEP2),MSTRG.2017(AG2),MSTRG.9469(--),Morus000117(LSU2),Morus001044(OsI_012692),Morus001863(LSU2),Morus003041(PAP15),Morus003754(--),Morus005058(--),Morus006135(SD18),Morus008946(GALT6),Morus010665(RF2b),Morus010934(DSS1(V)),Morus012318(At4g27290),Morus013229(HHO5),Morus013391(RPI2),Morus013714(At4g27290),Morus014185(--),Morus014554(S1),Morus014996(ATL61),Morus016962(…
GO:0008150	Biological Process	GO:0048518	positive regulation of biological process	38	59	MSTRG.1717(At1g56140),MSTRG.6737(WAT1),Morus002020(APUM5),Morus004476(ERF110),Morus004713(CLPB1),Morus005581(CRT3),Morus006161(At5g28300),Morus006598(FMO1),Morus006824(CO3),Morus006867(XERICO),Morus007062(GLR3.6),Morus007072(Stxbp5),Morus007201(ephA),Morus007906(ATG13B),Morus008637(At4g04980),Morus009805(MYB14),Morus010560(RFC2),Morus011111(ephA),Morus012446(LIP5),Morus013140(ERF113),Morus013686(…	MSTRG.21415(ADF2),Morus000858(dlcB),Morus000923(CBP60B),Morus002605(NTL9),Morus002713(--),Morus002730(RABG3A),Morus003324(SAUR76),Morus003399(TRM112A),Morus003754(--),Morus004324(TATB),Morus004769(Eapp),Morus006790(MYB73),Morus007015(NRPB10L),Morus008151(GLO3),Morus008447(GATA5),Morus009009(RL6),Morus009288(MYB73),Morus009916(EIF5A1),Morus010367(PER52),Morus010934(DSS1(V)),Morus011259(WRKY70),Mor…
GO:0008150	Biological Process	GO:0000003	reproduction	59	50	MSTRG.11926(RPA1A),MSTRG.2858(HST),MSTRG.5898(LAC7),Morus001041(QQT1),Morus001111(RLK7),Morus002528(DAO),Morus004312(ENO1),Morus004683(RGA1),Morus004713(CLPB1),Morus004884(At1g61490),Morus005124(ARF5),Morus005472(Ermp1),Morus005474(elmoA),Morus006130(At4g27290),Morus006703(At4g23560),Morus006824(CO3),Morus007396(NAC021),Morus007890(NFYA1),Morus007906(ATG13B),Morus008243(LSC30),Morus008599(CDF3),M…	MSTRG.13409(TLP1),MSTRG.17928(SEP2),MSTRG.2017(AG2),MSTRG.9469(--),Morus000117(LSU2),Morus001044(OsI_012692),Morus001863(LSU2),Morus003041(PAP15),Morus003754(--),Morus004737(ARR7),Morus005058(--),Morus005354(--),Morus006135(SD18),Morus008946(GALT6),Morus009160(LYK4),Morus010430(HEMA1),Morus010665(RF2b),Morus010934(DSS1(V)),Morus012052(At1g74320),Morus012318(At4g27290),Morus012391(URM1-2),Morus013…
GO:0008150	Biological Process	GO:0032501	multicellular organismal process	86	90	MSTRG.11926(RPA1A),MSTRG.16102(HAT),MSTRG.21384(LOX1.5),MSTRG.2858(HST),MSTRG.6737(WAT1),Morus000873(CAT1),Morus001041(QQT1),Morus001111(RLK7),Morus002192(PLT5),Morus002528(DAO),Morus003186(PDR1),Morus004226(MAN6),Morus004476(ERF110),Morus004884(At1g61490),Morus005078(MLS),Morus005124(ARF5),Morus005472(Ermp1),Morus005474(elmoA),Morus006118(ABCA2),Morus006120(ABCA7),Morus006130(At4g27290),Morus006…	MSTRG.13409(TLP1),MSTRG.17928(SEP2),MSTRG.2017(AG2),MSTRG.21687(AGP41),MSTRG.610(CLEB3J9),MSTRG.9469(--),MSTRG.9521(HIPP07),Morus000350(PPD),Morus000578(TIFY4A),Morus000710(CML25),Morus000803(WUN1),Morus001044(OsI_012692),Morus003041(PAP15),Morus003324(SAUR76),Morus003470(BOR1),Morus003620(DAD1),Morus003682(ZAT10),Morus003754(--),Morus004092(PMEI3),Morus004618(RCH2),Morus004619(RCH2),Morus005058(…
GO:0008150	Biological Process	GO:0071840	cellular component organization or biogenesis	134	180	MSTRG.11926(RPA1A),MSTRG.6737(WAT1),Morus000536(4CLL9),Morus001041(QQT1),Morus001126(PME60),Morus001199(--),Morus001764(BIOF),Morus002455(TRANK1),Morus002528(DAO),Morus002575(HSP21),Morus002858(FLS2),Morus003186(PDR1),Morus004063(At1g12200),Morus004189(ZYP1A),Morus004312(ENO1),Morus004713(CLPB1),Morus004898(AAR2),Morus005086(DRP4C),Morus005088(DRP4C),Morus005364(PER66),Morus005474(elmoA),Morus005…	MSTRG.13409(TLP1),MSTRG.17318(--),MSTRG.17928(SEP2),MSTRG.20300(At3g05520),MSTRG.21415(ADF2),MSTRG.2307(RPL35AA),MSTRG.9469(--),Morus000097(MYB73),Morus000117(LSU2),Morus000248(--),Morus000488(--),Morus000858(dlcB),Morus000866(At1g27930),Morus001396(HSFA4B),Morus001406(sec61a),Morus001495(RPM1),Morus001624(--),Morus001863(LSU2),Morus001876(RPL35AC),Morus002346(RHIP1),Morus002597(At3g49470),Morus0…
GO:0008150	Biological Process	GO:0032502	developmental process	85	102	MSTRG.11926(RPA1A),MSTRG.21384(LOX1.5),MSTRG.2858(HST),MSTRG.5898(LAC7),MSTRG.6737(WAT1),Morus000873(CAT1),Morus001041(QQT1),Morus001111(RLK7),Morus002192(PLT5),Morus002528(DAO),Morus004226(MAN6),Morus004312(ENO1),Morus004476(ERF110),Morus004683(RGA1),Morus004713(CLPB1),Morus005078(MLS),Morus005124(ARF5),Morus005472(Ermp1),Morus005474(elmoA),Morus006703(At4g23560),Morus006824(CO3),Morus007341(RHF…	MSTRG.13409(TLP1),MSTRG.17928(SEP2),MSTRG.2017(AG2),MSTRG.21687(AGP41),MSTRG.610(CLEB3J9),MSTRG.9469(--),MSTRG.9521(HIPP07),Morus000350(PPD),Morus000578(TIFY4A),Morus000710(CML25),Morus000803(WUN1),Morus000858(dlcB),Morus001044(OsI_012692),Morus001449(BZIP61),Morus002730(RABG3A),Morus003041(PAP15),Morus003324(SAUR76),Morus003470(BOR1),Morus003620(DAD1),Morus003682(ZAT10),Morus003754(--),Morus0039…
GO:0003674	Molecular Function	GO:0031386	protein tag	0	3	--	Morus000706(SUMO1),Morus008053(UBL5),Morus012391(URM1-2)
GO:0003674	Molecular Function	GO:0009055	electron carrier activity	8	23	Morus007548(DJC76),Morus014990(--),Morus015996(ptges2),Morus016646(BCB),Morus016648(At2g25060),Morus017614(--),Morus020137(NIA),Morus026102(--)	Morus001783(psbA),Morus002753(--),Morus006299(--),Morus007383(--),Morus007445(FDX2),Morus007758(COX6A),Morus009137(QCR9),Morus010533(GRXC9),Morus013200(At2g25060),Morus014304(PETE),Morus015048(GRXC9),Morus016715(AP1),Morus016795(RPS14),Morus019693(At3g03100),Morus020485(GRXS6),Morus020958(At5g15350),Morus023004(COX6B-2),Morus023282(FDC2),Morus023577(GRXS10),Morus023580(GRXS2),Morus024138(QCR6-1),…
GO:0003674	Molecular Function	GO:0001071	nucleic acid binding transcription factor activity	44	76	Morus001199(--),Morus004476(ERF110),Morus005124(ARF5),Morus005486(At2g19810),Morus006161(At5g28300),Morus006482(NAC100),Morus006711(ABR1),Morus006824(CO3),Morus007396(NAC021),Morus007627(WRKY72A),Morus007890(NFYA1),Morus008599(CDF3),Morus009043(ATHB-40),Morus009537(SPT),Morus009583(NSP1),Morus009739(WRKY69),Morus009805(MYB14),Morus010795(WRKY75),Morus011274(HSFB3),Morus013140(ERF113),Morus013303(…	MSTRG.17928(SEP2),MSTRG.2017(AG2),Morus000238(ERF6),Morus000923(CBP60B),Morus001049(DREB1F),Morus001396(HSFA4B),Morus001449(BZIP61),Morus001766(DREB1D),Morus001767(ERF025),Morus002184(CML39),Morus002288(--),Morus002530(ERF017),Morus002605(NTL9),Morus002713(--),Morus003682(ZAT10),Morus003754(--),Morus004260(SCL13),Morus004480(At2g21290),Morus004737(ARR7),Morus004890(--),Morus005010(MYB306),Morus00…
GO:0003674	Molecular Function	GO:0005198	structural molecule activity	14	60	Morus000072(--),Morus001937(NFD3),Morus004713(CLPB1),Morus007318(--),Morus007592(CHC2),Morus008637(At4g04980),Morus009537(SPT),Morus013596(FTSH6),Morus014567(SPC25),Morus015756(RPD1),Morus020426(--),Morus023315(PEX1),Morus027078(POPTR_0012s05040g),Morus028055(TGA10)	MSTRG.2307(RPL35AA),MSTRG.6565(RPL39A),Morus000089(RPL27AC),Morus000157(RPS28),Morus001015(RPL34),Morus001406(sec61a),Morus001876(RPL35AC),Morus001938(NFD3),Morus002433(rplX),Morus003577(GSVIVT00034021001),Morus003929(rpsQ),Morus004480(At2g21290),Morus005014(RPL34),Morus005304(RPS9C),Morus005479(RPS30A),Morus005586(RPL38A),Morus005973(RPS27B),Morus006178(RPS24A),Morus006513(RPL36C),Morus007063(mr…
GO:0003674	Molecular Function	GO:0003824	catalytic activity	501	509	MSTRG.10036(--),MSTRG.11555(CYP71D10),MSTRG.11892(UGT91C1),MSTRG.125(--),MSTRG.1288(BCA5),MSTRG.13149(SELMODRAFT_444075),MSTRG.13181(At5g39130),MSTRG.13183(At5g39130),MSTRG.15423(CYP71D11),MSTRG.16120(At4g27290),MSTRG.16492(CRK10),MSTRG.16928(At4g27290),MSTRG.16931(At4g27290),MSTRG.16938(At4g27290),MSTRG.16940(At4g27290),MSTRG.1717(At1g56140),MSTRG.17580(CHS2),MSTRG.18282(CYP71D9),MSTRG.18970(F6H…	MSTRG.10171(At1g30700),MSTRG.10179(ASO),MSTRG.11104(UDA1),MSTRG.12096(CYP71AN24),MSTRG.12097(CYP71AN24),MSTRG.12323(TKPR1),MSTRG.13337(CHN14),MSTRG.134(HCF173),MSTRG.13870(CYP82G1),MSTRG.14426(--),MSTRG.17318(--),MSTRG.17699(GATC),MSTRG.18567(At4g03230),MSTRG.20178(--),MSTRG.4401(SCPL51),MSTRG.4851(SBT4.4),MSTRG.5914(--),MSTRG.610(CLEB3J9),MSTRG.8888(--),Morus000001(NRPE5A),Morus000042(--),Morus0…
GO:0003674	Molecular Function	GO:0016530	metallochaperone activity	3	2	Morus017180(ABCG11),Morus025435(ABCG6),Morus027581(ABCC3)	Morus000033(COX17-1),Morus021499(COX17-1)
GO:0003674	Molecular Function	GO:0016209	antioxidant activity	14	13	Morus000873(CAT1),Morus002221(PNC1),Morus002774(NDB2),Morus003316(FMO1),Morus004063(At1g12200),Morus005364(PER66),Morus009601(At2g24580),Morus013984(PNC1),Morus014319(Os01g0794400),Morus016517(MO2),Morus016674(yprA),Morus018475(PER54),Morus019790(PER17),Morus023571(PER24)	MSTRG.610(CLEB3J9),Morus001525(Os03g0800700),Morus004299(PAP17),Morus010367(PER52),Morus011651(GSTF8),Morus015235(At5g07800),Morus017399(DOX2),Morus017899(--),Morus018046(APR2),Morus023654(SOQ1),Morus024292(CSA),Morus024421(PER21),Morus026629(PER64)
GO:0003674	Molecular Function	GO:0005215	transporter activity	93	85	MSTRG.18969(BOR2),Morus000855(At3g19553),Morus000972(LAC7),Morus001988(DTX40),Morus002126(MPT3),Morus002192(PLT5),Morus002700(CNGC1),Morus003074(CHX18),Morus003176(AATP1),Morus003186(PDR1),Morus003231(PIP2-4),Morus003946(UTR4),Morus004109(AVP1),Morus004327(LSI2),Morus004476(ERF110),Morus004670(AKT1),Morus004683(RGA1),Morus005615(AMT3-1),Morus006118(ABCA2),Morus006120(ABCA7),Morus006161(At5g28300)…	MSTRG.15042(DTX14),MSTRG.15048(DTX12),MSTRG.15790(DTX14),Morus000042(--),Morus000710(CML25),Morus000784(At5g11960),Morus001053(--),Morus001406(sec61a),Morus001495(RPM1),Morus002027(PIP2-1),Morus002342(--),Morus002753(--),Morus003052(SWEET16),Morus003379(SKS1),Morus003470(BOR1),Morus003953(PLAT1),Morus004324(TATB),Morus004616(At3g07010),Morus004966(GK-2),Morus005064(RPV1),Morus005608(QCR7-2),Morus…
GO:0003674	Molecular Function	GO:0098772	molecular function regulator	13	35	Morus001126(PME60),Morus004476(ERF110),Morus007072(Stxbp5),Morus007713(PME20),Morus007906(ATG13B),Morus010983(ASP),Morus010984(--),Morus010986(RASI),Morus010987(ASP),Morus012446(LIP5),Morus014651(COL16),Morus022334(pole3),Morus023038(MDL2)	Morus001195(SBH2),Morus002886(--),Morus002887(--),Morus004092(PMEI3),Morus004200(--),Morus004273(CYS5),Morus004396(--),Morus004398(--),Morus004571(--),Morus004721(Os01g0803200),Morus006989(--),Morus007758(COX6A),Morus010009(PDF2.2),Morus011279(At5g18800),Morus011765(CKS1),Morus011995(PME6),Morus011997(PECS-2.1),Morus012047(PYL4),Morus012896(PME18),Morus012899(PME2.1),Morus015990(--),Morus018195(A…
GO:0003674	Molecular Function	GO:0000988	transcription factor activity, protein binding	12	13	Morus009562(STK38L),Morus009805(MYB14),Morus011506(At5g02860),Morus011773(PAO),Morus014546(MYB86),Morus016232(MYB72),Morus018937(BT1),Morus019421(BBX21),Morus019952(MYB62),Morus023972(RBR),Morus025446(MYB3),Morus025703(MED15A)	Morus000578(TIFY4A),Morus005010(MYB306),Morus006790(MYB73),Morus009288(MYB73),Morus014336(CCDC124),Morus015668(MYB105),Morus017320(RH8),Morus021046(SP1L1),Morus021426(MYB4),Morus021640(TIFY5A),Morus022218(MYB4),Morus026253(MED11),Morus027181(MYB20)
GO:0003674	Molecular Function	GO:0045735	nutrient reservoir activity	0	2	--	Morus013182(PLP2),Morus026994(LEGB)
GO:0003674	Molecular Function	GO:0045182	translation regulator activity	5	2	Morus000446(At2g02150),Morus012217(PCMP-H40),Morus013736(PCMP-H44),Morus016093(PCMP-E90),Morus018488(At2g35130)	Morus010755(KIN17),Morus021537(PCMP-A2)
GO:0003674	Molecular Function	GO:0060089	molecular transducer activity	8	13	Morus002858(FLS2),Morus006161(At5g28300),Morus007062(GLR3.6),Morus012315(At4g27290),Morus013877(TPK5),Morus015997(RBK1),Morus021841(RLP6),Morus027791(At5g18500)	Morus000910(ManS),Morus001220(TMK2),Morus003052(SWEET16),Morus004616(At3g07010),Morus004737(ARR7),Morus007657(PBL28),Morus008860(GLR2.7),Morus012047(PYL4),Morus013360(RR4),Morus018063(At1g80870),Morus018945(SOBIR1),Morus023585(PERK13),Morus024776(LYK5)
GO:0003674	Molecular Function	GO:0004871	signal transducer activity	9	14	MSTRG.1717(At1g56140),Morus002858(FLS2),Morus005887(PHP5),Morus006161(At5g28300),Morus007062(GLR3.6),Morus012315(At4g27290),Morus015997(RBK1),Morus021841(RLP6),Morus027791(At5g18500)	Morus000910(ManS),Morus001220(TMK2),Morus004737(ARR7),Morus007657(PBL28),Morus008860(GLR2.7),Morus008998(AHP2),Morus011937(--),Morus012047(PYL4),Morus013360(RR4),Morus018063(At1g80870),Morus018945(SOBIR1),Morus023585(PERK13),Morus024776(LYK5),Morus026861(RALFL22)
GO:0003674	Molecular Function	GO:0005488	binding	482	594	MSTRG.10036(--),MSTRG.11555(CYP71D10),MSTRG.11926(RPA1A),MSTRG.13149(SELMODRAFT_444075),MSTRG.13181(At5g39130),MSTRG.13183(At5g39130),MSTRG.15423(CYP71D11),MSTRG.16102(HAT),MSTRG.16120(At4g27290),MSTRG.16492(CRK10),MSTRG.16928(At4g27290),MSTRG.16931(At4g27290),MSTRG.16938(At4g27290),MSTRG.16940(At4g27290),MSTRG.1717(At1g56140),MSTRG.17580(CHS2),MSTRG.18282(CYP71D9),MSTRG.18970(F6H1-3),MSTRG.19554…	MSTRG.10171(At1g30700),MSTRG.11104(UDA1),MSTRG.1191(--),MSTRG.12096(CYP71AN24),MSTRG.12097(CYP71AN24),MSTRG.12323(TKPR1),MSTRG.13337(CHN14),MSTRG.134(HCF173),MSTRG.13870(CYP82G1),MSTRG.14290(--),MSTRG.14291(JAL19),MSTRG.17318(--),MSTRG.17699(GATC),MSTRG.17928(SEP2),MSTRG.18567(At4g03230),MSTRG.2017(AG2),MSTRG.20300(At3g05520),MSTRG.21415(ADF2),MSTRG.4752(TAF11B),MSTRG.610(CLEB3J9),MSTRG.7067(WRKY…
GO:0005575	Cellular Component	GO:0005576	extracellular region	40	64	MSTRG.13181(At5g39130),MSTRG.13183(At5g39130),MSTRG.19554(At5g39130),MSTRG.5898(LAC7),Morus001126(PME60),Morus002221(PNC1),Morus003380(INV*DC4),Morus004226(MAN6),Morus005364(PER66),Morus006503(PAE9),Morus006703(At4g23560),Morus006857(TT10),Morus006939(ENGASE1),Morus007713(PME20),Morus008089(At5g55050),Morus010382(SBT4.3),Morus011716(CRK14),Morus011807(At4g16563),Morus012504(QRT2),Morus013984(PNC1…	Morus000224(--),Morus000745(SOL1),Morus001220(TMK2),Morus002381(CYP20-1),Morus002556(NPC2),Morus002886(--),Morus002887(--),Morus003041(PAP15),Morus003693(SCPL24),Morus004092(PMEI3),Morus004299(PAP17),Morus004396(--),Morus004398(--),Morus004571(--),Morus004721(Os01g0803200),Morus004833(At2g32990),Morus006923(OSCBPW),Morus007711(AED3),Morus008871(At5g45950),Morus009840(At2g04570),Morus010009(PDF2.2…
GO:0005575	Cellular Component	GO:0016020	membrane	223	310	MSTRG.1717(At1g56140),MSTRG.17580(CHS2),MSTRG.18808(VIT_11s0052g01140),MSTRG.18969(BOR2),MSTRG.19614(CHS3),MSTRG.24177(SQE1),MSTRG.2858(HST),MSTRG.6737(WAT1),Morus000212(--),Morus000467(--),Morus000855(At3g19553),Morus001056(At4g03230),Morus001111(RLK7),Morus001175(KIN14S),Morus001340(TAR4),Morus001438(PPH),Morus001988(DTX40),Morus002126(MPT3),Morus002192(PLT5),Morus002284(ATL5),Morus002700(CNGC1…	MSTRG.10685(--),MSTRG.12096(CYP71AN24),MSTRG.12097(CYP71AN24),MSTRG.13409(TLP1),MSTRG.13870(CYP82G1),MSTRG.15042(DTX14),MSTRG.15048(DTX12),MSTRG.15790(DTX14),MSTRG.17318(--),MSTRG.17928(SEP2),MSTRG.21415(ADF2),MSTRG.21687(AGP41),MSTRG.23967(--),MSTRG.9469(--),MSTRG.9521(HIPP07),Morus000042(--),Morus000497(WAK2),Morus000611(ARAC7),Morus000662(zgc:73324),Morus000710(CML25),Morus000745(SOL1),Morus00…
GO:0005575	Cellular Component	GO:0044423	virion part	3	10	Morus008637(At4g04980),Morus011084(--),Morus017040(BAHD1)	Morus003754(--),Morus003929(rpsQ),Morus011354(--),Morus011638(--),Morus012318(At4g27290),Morus016758(At5g24080),Morus016764(snrnp27),Morus022874(PR-1),Morus024017(ERF1A),Morus027402(RBX1A)
GO:0005575	Cellular Component	GO:0039679	viral occlusion body	3	1	Morus005086(DRP4C),Morus005088(DRP4C),Morus007502(--)	Morus016916(SYP121)
GO:0005575	Cellular Component	GO:0044420	extracellular matrix component	1	0	MSTRG.18969(BOR2)	--
GO:0005575	Cellular Component	GO:0019012	virion	4	11	Morus008637(At4g04980),Morus011084(--),Morus017040(BAHD1),Morus018950(RFS2)	Morus003754(--),Morus003929(rpsQ),Morus011354(--),Morus011638(--),Morus012318(At4g27290),Morus014554(S1),Morus016758(At5g24080),Morus016764(snrnp27),Morus022874(PR-1),Morus024017(ERF1A),Morus027402(RBX1A)
GO:0005575	Cellular Component	GO:0044425	membrane part	166	214	MSTRG.1717(At1g56140),MSTRG.18969(BOR2),MSTRG.24177(SQE1),MSTRG.6737(WAT1),Morus000212(--),Morus000467(--),Morus000855(At3g19553),Morus001056(At4g03230),Morus001111(RLK7),Morus001175(KIN14S),Morus001340(TAR4),Morus001988(DTX40),Morus002126(MPT3),Morus002192(PLT5),Morus002284(ATL5),Morus002858(FLS2),Morus003074(CHX18),Morus003176(AATP1),Morus003186(PDR1),Morus003231(PIP2-4),Morus003245(NHL26),Moru…	MSTRG.10685(--),MSTRG.12097(CYP71AN24),MSTRG.13409(TLP1),MSTRG.15042(DTX14),MSTRG.15048(DTX12),MSTRG.15790(DTX14),MSTRG.17928(SEP2),MSTRG.21687(AGP41),MSTRG.23967(--),MSTRG.9521(HIPP07),Morus000497(WAK2),Morus000745(SOL1),Morus000784(At5g11960),Morus000821(HXK1),Morus000866(At1g27930),Morus001080(CCR4),Morus001220(TMK2),Morus001379(NDPK3),Morus001400(TBL43),Morus001406(sec61a),Morus001495(RPM1),M…
GO:0005575	Cellular Component	GO:0044456	synapse part	2	4	Morus007072(Stxbp5),Morus020426(--)	Morus010858(EXO70H1),Morus012905(Cript),Morus022726(PIA2),Morus023404(BAD1)
GO:0005575	Cellular Component	GO:0045202	synapse	2	5	Morus007072(Stxbp5),Morus020426(--)	Morus010858(EXO70H1),Morus012905(Cript),Morus022726(PIA2),Morus023404(BAD1),Morus026242(--)
GO:0005575	Cellular Component	GO:0055044	symplast	12	23	Morus003245(NHL26),Morus005364(PER66),Morus006120(ABCA7),Morus012026(ERDJ3A),Morus012315(At4g27290),Morus012358(STP13),Morus018010(RFS2),Morus020786(PLDBETA1),Morus022488(BAG6),Morus023140(PLDBETA1),Morus023571(PER24),Morus027581(ABCC3)	Morus000159(At4g18380),Morus002027(PIP2-1),Morus002988(PDCB5),Morus003379(SKS1),Morus003714(HIPP32),Morus004563(RKL1),Morus005973(RPS27B),Morus011671(--),Morus011723(RPL14B),Morus012273(IMK3),Morus012318(At4g27290),Morus012846(At1g07660),Morus013200(At2g25060),Morus014354(EXLA2),Morus016719(RECQL4A),Morus021491(XTHB),Morus021776(UNE10),Morus022282(CYP26-2),Morus024421(PER21),Morus025390(RPS15AA),…
GO:0005575	Cellular Component	GO:0030054	cell junction	14	29	Morus003245(NHL26),Morus005364(PER66),Morus006120(ABCA7),Morus007072(Stxbp5),Morus012026(ERDJ3A),Morus012315(At4g27290),Morus012358(STP13),Morus018010(RFS2),Morus020426(--),Morus020786(PLDBETA1),Morus022488(BAG6),Morus023140(PLDBETA1),Morus023571(PER24),Morus027581(ABCC3)	MSTRG.21415(ADF2),Morus000159(At4g18380),Morus002027(PIP2-1),Morus002988(PDCB5),Morus003379(SKS1),Morus003714(HIPP32),Morus004563(RKL1),Morus005973(RPS27B),Morus007869(CSLD2),Morus011671(--),Morus011723(RPL14B),Morus012273(IMK3),Morus012318(At4g27290),Morus012846(At1g07660),Morus012905(Cript),Morus013200(At2g25060),Morus014354(EXLA2),Morus016719(RECQL4A),Morus021222(RNF185),Morus021491(XTHB),Moru…
GO:0005575	Cellular Component	GO:0044215	other organism	1	1	Morus021181(CYP71AN24)	Morus009758(SUD1)
GO:0005575	Cellular Component	GO:0044217	other organism part	1	1	Morus021181(CYP71AN24)	Morus009758(SUD1)
GO:0005575	Cellular Component	GO:0031012	extracellular matrix	1	0	MSTRG.18969(BOR2)	--
GO:0005575	Cellular Component	GO:0009295	nucleoid	2	0	Morus002575(HSP21),Morus007206(BCE2)	--
GO:0005575	Cellular Component	GO:0099512	supramolecular fiber	6	9	Morus001041(QQT1),Morus001175(KIN14S),Morus004713(CLPB1),Morus016095(KIN8B),Morus018054(ATG8C),Morus020426(--)	Morus000858(dlcB),Morus002776(DLC),Morus010639(--),Morus020317(ARL2),Morus021222(RNF185),Morus022457(AUR3),Morus022726(PIA2),Morus023404(BAD1),Morus023817(TFCA)
GO:0005575	Cellular Component	GO:0044421	extracellular region part	2	8	Morus006939(ENGASE1),Morus022978(ChiC)	Morus000745(SOL1),Morus003693(SCPL24),Morus004721(Os01g0803200),Morus006923(OSCBPW),Morus012176(OSCBPY),Morus012731(PHI-1),Morus018222(CG7185),Morus018487(EXL7)
GO:0005575	Cellular Component	GO:0044464	cell part	402	590	MSTRG.11892(UGT91C1),MSTRG.11926(RPA1A),MSTRG.1288(BCA5),MSTRG.13181(At5g39130),MSTRG.13183(At5g39130),MSTRG.16102(HAT),MSTRG.17580(CHS2),MSTRG.18969(BOR2),MSTRG.19554(At5g39130),MSTRG.19614(CHS3),MSTRG.21384(LOX1.5),MSTRG.21768(PXG4),MSTRG.24177(SQE1),MSTRG.2858(HST),MSTRG.5372(At4g09670),MSTRG.5898(LAC7),MSTRG.6737(WAT1),Morus000072(--),Morus000212(--),Morus000536(4CLL9),Morus000855(At3g19553),…	MSTRG.10685(--),MSTRG.12096(CYP71AN24),MSTRG.12097(CYP71AN24),MSTRG.13337(CHN14),MSTRG.134(HCF173),MSTRG.15048(DTX12),MSTRG.16256(--),MSTRG.17653(--),MSTRG.17699(GATC),MSTRG.17928(SEP2),MSTRG.2017(AG2),MSTRG.20300(At3g05520),MSTRG.21415(ADF2),MSTRG.2307(RPL35AA),MSTRG.23967(--),MSTRG.4752(TAF11B),MSTRG.610(CLEB3J9),MSTRG.6565(RPL39A),MSTRG.9521(HIPP07),Morus000033(COX17-1),Morus000089(RPL27AC),Mo…
GO:0005575	Cellular Component	GO:0005623	cell	402	591	MSTRG.11892(UGT91C1),MSTRG.11926(RPA1A),MSTRG.1288(BCA5),MSTRG.13181(At5g39130),MSTRG.13183(At5g39130),MSTRG.16102(HAT),MSTRG.17580(CHS2),MSTRG.18969(BOR2),MSTRG.19554(At5g39130),MSTRG.19614(CHS3),MSTRG.21384(LOX1.5),MSTRG.21768(PXG4),MSTRG.24177(SQE1),MSTRG.2858(HST),MSTRG.5372(At4g09670),MSTRG.5898(LAC7),MSTRG.6737(WAT1),Morus000072(--),Morus000212(--),Morus000536(4CLL9),Morus000855(At3g19553),…	MSTRG.10685(--),MSTRG.12096(CYP71AN24),MSTRG.12097(CYP71AN24),MSTRG.13337(CHN14),MSTRG.134(HCF173),MSTRG.15048(DTX12),MSTRG.16256(--),MSTRG.17653(--),MSTRG.17699(GATC),MSTRG.17928(SEP2),MSTRG.2017(AG2),MSTRG.20300(At3g05520),MSTRG.21415(ADF2),MSTRG.2307(RPL35AA),MSTRG.23967(--),MSTRG.4752(TAF11B),MSTRG.610(CLEB3J9),MSTRG.6565(RPL39A),MSTRG.9521(HIPP07),Morus000033(COX17-1),Morus000089(RPL27AC),Mo…
GO:0005575	Cellular Component	GO:0043226	organelle	271	453	MSTRG.11926(RPA1A),MSTRG.1288(BCA5),MSTRG.17580(CHS2),MSTRG.18969(BOR2),MSTRG.19614(CHS3),MSTRG.21384(LOX1.5),MSTRG.21768(PXG4),MSTRG.24177(SQE1),MSTRG.2858(HST),MSTRG.5898(LAC7),MSTRG.6737(WAT1),Morus000072(--),Morus000536(4CLL9),Morus000873(CAT1),Morus000929(--),Morus001041(QQT1),Morus001175(KIN14S),Morus001199(--),Morus001438(PPH),Morus001937(NFD3),Morus001988(DTX40),Morus002020(APUM5),Morus00…	MSTRG.10685(--),MSTRG.12096(CYP71AN24),MSTRG.12097(CYP71AN24),MSTRG.13337(CHN14),MSTRG.134(HCF173),MSTRG.15042(DTX14),MSTRG.15048(DTX12),MSTRG.16256(--),MSTRG.17653(--),MSTRG.17699(GATC),MSTRG.17928(SEP2),MSTRG.2017(AG2),MSTRG.20300(At3g05520),MSTRG.21415(ADF2),MSTRG.2307(RPL35AA),MSTRG.23967(--),MSTRG.4752(TAF11B),MSTRG.610(CLEB3J9),MSTRG.6565(RPL39A),Morus000033(COX17-1),Morus000089(RPL27AC),Mo…
GO:0005575	Cellular Component	GO:0032991	macromolecular complex	104	201	MSTRG.11926(RPA1A),Morus000072(--),Morus000929(--),Morus001175(KIN14S),Morus001370(sen1),Morus001937(NFD3),Morus002284(ATL5),Morus002455(TRANK1),Morus002575(HSP21),Morus003186(PDR1),Morus003316(FMO1),Morus004009(EXO70A3),Morus004063(At1g12200),Morus004312(ENO1),Morus004476(ERF110),Morus004683(RGA1),Morus004713(CLPB1),Morus004898(AAR2),Morus005086(DRP4C),Morus005088(DRP4C),Morus005761(DRIP2),Morus…	MSTRG.17699(GATC),MSTRG.17928(SEP2),MSTRG.20300(At3g05520),MSTRG.2307(RPL35AA),MSTRG.6565(RPL39A),Morus000089(RPL27AC),Morus000157(RPS28),Morus000488(--),Morus000858(dlcB),Morus001015(RPL34),Morus001252(HIUH),Morus001379(NDPK3),Morus001783(psbA),Morus001876(RPL35AC),Morus001938(NFD3),Morus002333(CAD),Morus002433(rplX),Morus002597(At3g49470),Morus002713(--),Morus002776(DLC),Morus002994(BHLH35),Mor…
GO:0005575	Cellular Component	GO:0044422	organelle part	147	245	MSTRG.11926(RPA1A),MSTRG.17580(CHS2),MSTRG.19614(CHS3),MSTRG.2858(HST),MSTRG.6737(WAT1),Morus000929(--),Morus001041(QQT1),Morus001175(KIN14S),Morus001438(PPH),Morus001937(NFD3),Morus001988(DTX40),Morus002126(MPT3),Morus002284(ATL5),Morus002575(HSP21),Morus002774(NDB2),Morus002858(FLS2),Morus003176(AATP1),Morus003245(NHL26),Morus003380(INV*DC4),Morus003946(UTR4),Morus004312(ENO1),Morus004476(ERF11…	MSTRG.10685(--),MSTRG.12097(CYP71AN24),MSTRG.134(HCF173),MSTRG.15042(DTX14),MSTRG.17928(SEP2),MSTRG.2307(RPL35AA),MSTRG.23967(--),MSTRG.610(CLEB3J9),MSTRG.6565(RPL39A),Morus000033(COX17-1),Morus000089(RPL27AC),Morus000662(zgc:73324),Morus000745(SOL1),Morus000821(HXK1),Morus000858(dlcB),Morus000866(At1g27930),Morus001379(NDPK3),Morus001406(sec61a),Morus001651(--),Morus001783(psbA),Morus001938(NFD3…
GO:0005575	Cellular Component	GO:0031974	membrane-enclosed lumen	35	61	Morus000929(--),Morus002284(ATL5),Morus003380(INV*DC4),Morus004476(ERF110),Morus004713(CLPB1),Morus005078(MLS),Morus005581(CRT3),Morus007201(ephA),Morus007206(BCE2),Morus007571(At3g02060),Morus008123(ILL5),Morus009562(STK38L),Morus010560(RFC2),Morus011111(ephA),Morus011506(At5g02860),Morus012026(ERDJ3A),Morus012036(BHLH140),Morus012446(LIP5),Morus013067(Riox2),Morus013953(CESA7),Morus014402(IVD),…	Morus000033(COX17-1),Morus001379(NDPK3),Morus002713(--),Morus003399(TRM112A),Morus003929(rpsQ),Morus004214(NRPB11),Morus005479(RPS30A),Morus007015(NRPB10L),Morus007063(mrpl19),Morus008447(GATA5),Morus009091(--),Morus010430(HEMA1),Morus011279(At5g18800),Morus011723(RPL14B),Morus012846(At1g07660),Morus012905(Cript),Morus013229(HHO5),Morus014430(PBF),Morus015657(RPL32A),Morus016413(ORRM2),Morus01676…

## Sheet: Gradient
id	num	qvalue	per	ratio	class	ID	Descrption	Pvalue	Qvalue	Up	Down	fg_num	bg_num
GO:0010200 response to chitin	26	0.000262234	1.699	0.302	Biological Process	GO:0010200	response to chitin	6.4e-08	0.000262234	5	21	26	86
GO:0042493 response to drug	93	0.00460958	6.078	0.154	Biological Process	GO:0042493	response to drug	2.25e-06	0.00460958	44	49	93	603
GO:0051213 dioxygenase activity	36	0.00597511	2.273	0.206	Molecular Function	GO:0051213	dioxygenase activity	3.89e-06	0.00597511	23	13	36	175
GO:0004553 hydrolase activity, hydrolyzing O-glycosyl compounds	66	0.00992135	4.167	0.158	Molecular Function	GO:0004553	hydrolase activity, hydrolyzing O-glycosyl compounds	1.29e-05	0.00992135	32	34	66	419
GO:0016705 oxidoreductase activity, acting on paired donors, with incorporation or reduction of molecular oxygen	77	0.0226053	4.861	0.146	Molecular Function	GO:0016705	oxidoreductase activity, acting on paired donors, with incorporation or reduction of molecular oxygen	4.42e-05	0.0226053	50	27	77	529
GO:0016798 hydrolase activity, acting on glycosyl bonds	69	0.025683	4.356	0.147	Molecular Function	GO:0016798	hydrolase activity, acting on glycosyl bonds	8.31e-05	0.025683	34	35	69	470
GO:0016706 oxidoreductase activity, acting on paired donors, with incorporation or reduction of molecular oxygen, 2-oxoglutarate as one donor, and incorporation of one atom each of oxygen into both donors	17	0.025683	1.073	0.254	Molecular Function	GO:0016706	oxidoreductase activity, acting on paired donors, with incorporation or reduction of molecular oxygen, 2-oxoglutarate as one donor, and incorporation of one atom each of oxygen into both donors	9.59e-05	0.025683	13	4	17	67
GO:0046906 tetrapyrrole binding	64	0.025683	4.04	0.148	Molecular Function	GO:0046906	tetrapyrrole binding	0.000106398	0.025683	35	29	64	431
GO:0016491 oxidoreductase activity	263	0.025683	16.604	0.114	Molecular Function	GO:0016491	oxidoreductase activity	0.000117121	0.025683	144	119	263	2304
GO:0015297 antiporter activity	36	0.025986	2.273	0.176	Molecular Function	GO:0015297	antiporter activity	0.000135432	0.025986	26	10	36	205
GO:0004866 endopeptidase inhibitor activity	13	0.0342043	0.821	0.277	Molecular Function	GO:0004866	endopeptidase inhibitor activity	0.000248317	0.0342043	4	9	13	47
GO:0016762 xyloglucan:xyloglucosyl transferase activity	9	0.0342043	0.568	0.36	Molecular Function	GO:0016762	xyloglucan:xyloglucosyl transferase activity	0.000256265	0.0342043	4	5	9	25
GO:0003735 structural constituent of ribosome	59	0.0342043	3.725	0.146	Molecular Function	GO:0003735	structural constituent of ribosome	0.000304024	0.0342043	7	52	59	404
GO:0020037 heme binding	57	0.0342043	3.598	0.147	Molecular Function	GO:0020037	heme binding	0.000306489	0.0342043	35	22	57	387
GO:0010333 terpene synthase activity	12	0.0342043	0.758	0.286	Molecular Function	GO:0010333	terpene synthase activity	0.000306708	0.0342043	8	4	12	42
GO:0030414 peptidase inhibitor activity	13	0.0342043	0.821	0.271	Molecular Function	GO:0030414	peptidase inhibitor activity	0.000311961	0.0342043	4	9	13	48
GO:0016835 carbon-oxygen lyase activity	62	0.0484942	3.914	0.142	Molecular Function	GO:0016835	carbon-oxygen lyase activity	0.000473885	0.0484942	37	25	62	437
GO:0042775 mitochondrial ATP synthesis coupled electron transport	12	0.0570406	0.784	0.353	Biological Process	GO:0042775	mitochondrial ATP synthesis coupled electron transport	4.18e-05	0.0570406	1	11	12	34
GO:0061135 endopeptidase regulator activity	13	0.0694114	0.821	0.25	Molecular Function	GO:0061135	endopeptidase regulator activity	0.000723506	0.0694114	4	9	13	52
GO:0015141 succinate transmembrane transporter activity	3	0.0718977	0.189	1	Molecular Function	GO:0015141	succinate transmembrane transporter activity	0.000796261	0.0718977	0	3	3	3
GO:0009814 defense response, incompatible interaction	26	0.0756451	1.699	0.213	Biological Process	GO:0009814	defense response, incompatible interaction	7.39e-05	0.0756451	15	11	26	122
GO:0009266 response to temperature stimulus	71	0.0905803	4.641	0.149	Biological Process	GO:0009266	response to temperature stimulus	0.000110572	0.0905803	27	44	71	477
GO:0015291 secondary active transmembrane transporter activity	53	0.103141	3.346	0.142	Molecular Function	GO:0015291	secondary active transmembrane transporter activity	0.00120947	0.103141	33	20	53	374
GO:0016829 lyase activity	113	0.128731	7.134	0.122	Molecular Function	GO:0016829	lyase activity	0.00159342	0.128731	64	49	113	930
GO:0016758 transferase activity, transferring hexosyl groups	56	0.12914	3.535	0.138	Molecular Function	GO:0016758	transferase activity, transferring hexosyl groups	0.00168261	0.12914	31	25	56	406
GO:0005840 ribosome	66	0.132173	5.769	0.139	Cellular Component	GO:0005840	ribosome	0.000197853	0.132173	8	58	66	475
GO:0098803 respiratory chain complex	14	0.132173	1.224	0.246	Cellular Component	GO:0098803	respiratory chain complex	0.000384034	0.132173	0	14	14	57
GO:0005746 mitochondrial respiratory chain	12	0.132173	1.049	0.261	Cellular Component	GO:0005746	mitochondrial respiratory chain	0.000549957	0.132173	0	12	12	46
GO:0009415 response to water	40	0.13325	2.614	0.171	Biological Process	GO:0009415	response to water	0.000209823	0.13325	19	21	40	234
GO:0042773 ATP synthesis coupled electron transport	12	0.13325	0.784	0.3	Biological Process	GO:0042773	ATP synthesis coupled electron transport	0.000247503	0.13325	1	11	12	40
GO:0022900 electron transport chain	35	0.13325	2.288	0.175	Biological Process	GO:0022900	electron transport chain	0.00032251	0.13325	6	29	35	200
GO:0009414 response to water deprivation	38	0.13325	2.484	0.17	Biological Process	GO:0009414	response to water deprivation	0.000348745	0.13325	17	21	38	224
GO:0009409 response to cold	41	0.13325	2.68	0.165	Biological Process	GO:0009409	response to cold	0.000363258	0.13325	15	26	41	248
GO:0001101 response to acid chemical	99	0.13325	6.471	0.133	Biological Process	GO:0001101	response to acid chemical	0.000404752	0.13325	49	50	99	743
GO:0006119 oxidative phosphorylation	14	0.13325	0.915	0.259	Biological Process	GO:0006119	oxidative phosphorylation	0.000420251	0.13325	1	13	14	54
GO:0009644 response to high light intensity	13	0.13325	0.85	0.271	Biological Process	GO:0009644	response to high light intensity	0.000422914	0.13325	7	6	13	48
GO:0016838 carbon-oxygen lyase activity, acting on phosphates	14	0.136272	0.884	0.219	Molecular Function	GO:0016838	carbon-oxygen lyase activity, acting on phosphates	0.00187023	0.136272	8	6	14	64
GO:0033885 10-hydroxy-9-(phosphonooxy)octadecanoate phosphatase activity	4	0.136272	0.253	0.571	Molecular Function	GO:0033885	10-hydroxy-9-(phosphonooxy)octadecanoate phosphatase activity	0.00205017	0.136272	4	0	4	7
GO:0042577 lipid phosphatase activity	4	0.136272	0.253	0.571	Molecular Function	GO:0042577	lipid phosphatase activity	0.00205017	0.136272	4	0	4	7
GO:0061134 peptidase regulator activity	13	0.136272	0.821	0.224	Molecular Function	GO:0061134	peptidase regulator activity	0.00213064	0.136272	4	9	13	58
GO:0022904 respiratory electron transport chain	14	0.150613	0.915	0.255	Biological Process	GO:0022904	respiratory electron transport chain	0.00051479	0.150613	1	13	14	55
GO:0016757 transferase activity, transferring glycosyl groups	96	0.183223	6.061	0.122	Molecular Function	GO:0016757	transferase activity, transferring glycosyl groups	0.00298409	0.183223	55	41	96	786
GO:1901700 response to oxygen-containing compound	136	0.199034	8.889	0.124	Biological Process	GO:1901700	response to oxygen-containing compound	0.000750665	0.199034	64	72	136	1094
GO:0006952 defense response	115	0.199034	7.516	0.127	Biological Process	GO:0006952	defense response	0.000806273	0.199034	47	68	115	903
GO:0015744 succinate transport	3	0.199034	0.196	1	Biological Process	GO:0015744	succinate transport	0.000874661	0.199034	0	3	3	3
GO:0071422 succinate transmembrane transport	3	0.199034	0.196	1	Biological Process	GO:0071422	succinate transmembrane transport	0.000874661	0.199034	0	3	3	3
GO:0047570 3-oxoadipate enol-lactonase activity	17	0.203904	1.073	0.189	Molecular Function	GO:0047570	3-oxoadipate enol-lactonase activity	0.00345374	0.203904	11	6	17	90
GO:0009642 response to light intensity	20	0.207078	1.307	0.202	Biological Process	GO:0009642	response to light intensity	0.000983744	0.207078	10	10	20	99
GO:0055114 oxidation-reduction process	249	0.207078	16.275	0.114	Biological Process	GO:0055114	oxidation-reduction process	0.00101113	0.207078	140	109	249	2177
GO:0034080 CENP-A containing nucleosome assembly	4	0.208587	0.261	0.667	Biological Process	GO:0034080	CENP-A containing nucleosome assembly	0.00106942	0.208587	3	1	4	6
GO:0042788 polysomal ribosome	8	0.213398	0.699	0.308	Cellular Component	GO:0042788	polysomal ribosome	0.00144992	0.213398	0	8	8	26
GO:0070469 respiratory chain	16	0.213398	1.399	0.203	Cellular Component	GO:0070469	respiratory chain	0.00147987	0.213398	0	16	16	79
GO:0004301 epoxide hydrolase activity	4	0.216029	0.253	0.5	Molecular Function	GO:0004301	epoxide hydrolase activity	0.00379986	0.216029	4	0	4	8
GO:0048046 apoplast	29	0.240628	2.535	0.155	Cellular Component	GO:0048046	apoplast	0.00240366	0.240628	9	20	29	187
GO:0070069 cytochrome complex	8	0.240628	0.699	0.286	Cellular Component	GO:0070069	cytochrome complex	0.00245543	0.240628	0	8	8	28
GO:0043034 costamere	3	0.240628	0.262	0.75	Cellular Component	GO:0043034	costamere	0.00266994	0.240628	1	2	3	4
GO:0016702 oxidoreductase activity, acting on single donors with incorporation of molecular oxygen, incorporation of two atoms of oxygen	15	0.268135	0.947	0.192	Molecular Function	GO:0016702	oxidoreductase activity, acting on single donors with incorporation of molecular oxygen, incorporation of two atoms of oxygen	0.00489106	0.268135	7	8	15	78
GO:0031418 L-ascorbic acid binding	8	0.313946	0.505	0.258	Molecular Function	GO:0031418	L-ascorbic acid binding	0.00608927	0.313946	5	3	8	31
GO:0016803 ether hydrolase activity	4	0.313946	0.253	0.444	Molecular Function	GO:0016803	ether hydrolase activity	0.00634028	0.313946	4	0	4	9
GO:0019865 immunoglobulin binding	4	0.313946	0.253	0.444	Molecular Function	GO:0019865	immunoglobulin binding	0.00634028	0.313946	1	3	4	9
GO:0005618 cell wall	50	0.318786	4.371	0.131	Cellular Component	GO:0005618	cell wall	0.0039793	0.318786	21	29	50	382
GO:0031386 protein tag	3	0.330877	0.189	0.6	Molecular Function	GO:0031386	protein tag	0.00689776	0.330877	0	3	3	5
GO:0031408 oxylipin biosynthetic process	7	0.341216	0.458	0.35	Biological Process	GO:0031408	oxylipin biosynthetic process	0.00183271	0.341216	4	3	7	20
GO:0009521 photosystem	17	0.341829	1.486	0.177	Cellular Component	GO:0009521	photosystem	0.00474104	0.341829	2	15	17	96
GO:0001158 enhancer sequence-specific DNA binding	2	0.366515	0.126	1	Molecular Function	GO:0001158	enhancer sequence-specific DNA binding	0.00859579	0.366515	1	1	2	2
GO:0015117 thiosulfate transmembrane transporter activity	2	0.366515	0.126	1	Molecular Function	GO:0015117	thiosulfate transmembrane transporter activity	0.00859579	0.366515	0	2	2	2
GO:0015651 quaternary ammonium group transmembrane transporter activity	2	0.366515	0.126	1	Molecular Function	GO:0015651	quaternary ammonium group transmembrane transporter activity	0.00859579	0.366515	2	0	2	2
GO:0035326 enhancer binding	2	0.366515	0.126	1	Molecular Function	GO:0035326	enhancer binding	0.00859579	0.366515	1	1	2	2
GO:0047746 chlorophyllase activity	5	0.384609	0.316	0.333	Molecular Function	GO:0047746	chlorophyllase activity	0.0092707	0.384609	5	0	5	15
GO:0042221 response to chemical	301	0.393564	19.673	0.111	Biological Process	GO:0042221	response to chemical	0.00224287	0.393564	130	171	301	2719
GO:0061641 CENP-A containing chromatin organization	4	0.393564	0.261	0.571	Biological Process	GO:0061641	CENP-A containing chromatin organization	0.00230604	0.393564	3	1	4	7
GO:0006690 icosanoid metabolic process	7	0.397069	0.458	0.333	Biological Process	GO:0006690	icosanoid metabolic process	0.0025244	0.397069	5	2	7	21
GO:0031407 oxylipin metabolic process	7	0.397069	0.458	0.333	Biological Process	GO:0031407	oxylipin metabolic process	0.0025244	0.397069	4	3	7	21
GO:0006120 mitochondrial electron transport, NADH to ubiquinone	6	0.397069	0.392	0.375	Biological Process	GO:0006120	mitochondrial electron transport, NADH to ubiquinone	0.0026174	0.397069	0	6	6	16
GO:0070205 2-succinyl-6-hydroxy-2,4-cyclohexadiene-1-carboxylate synthase activity	16	0.406877	1.01	0.174	Molecular Function	GO:0070205	2-succinyl-6-hydroxy-2,4-cyclohexadiene-1-carboxylate synthase activity	0.0100725	0.406877	11	5	16	92
GO:0045087 innate immune response	41	0.412458	2.68	0.149	Biological Process	GO:0045087	innate immune response	0.00281954	0.412458	20	21	41	275
GO:0009055 electron carrier activity	31	0.428846	1.957	0.141	Molecular Function	GO:0009055	electron carrier activity	0.0123189	0.428846	8	23	31	220
GO:0004713 protein tyrosine kinase activity	6	0.428846	0.379	0.273	Molecular Function	GO:0004713	protein tyrosine kinase activity	0.012812	0.428846	3	3	6	22
GO:0005546 phosphatidylinositol-4,5-bisphosphate binding	3	0.428846	0.189	0.5	Molecular Function	GO:0005546	phosphatidylinositol-4,5-bisphosphate binding	0.0128471	0.428846	2	1	3	6
GO:0030507 spectrin binding	3	0.428846	0.189	0.5	Molecular Function	GO:0030507	spectrin binding	0.0128471	0.428846	1	2	3	6
GO:0031210 phosphatidylcholine binding	3	0.428846	0.189	0.5	Molecular Function	GO:0031210	phosphatidylcholine binding	0.0128471	0.428846	1	2	3	6
GO:0050997 quaternary ammonium group binding	3	0.428846	0.189	0.5	Molecular Function	GO:0050997	quaternary ammonium group binding	0.0128471	0.428846	1	2	3	6
GO:0015238 drug transmembrane transporter activity	35	0.428846	2.21	0.137	Molecular Function	GO:0015238	drug transmembrane transporter activity	0.0128521	0.428846	23	12	35	256
GO:0090484 drug transporter activity	35	0.428846	2.21	0.137	Molecular Function	GO:0090484	drug transporter activity	0.0128521	0.428846	23	12	35	256
GO:0048029 monosaccharide binding	10	0.428846	0.631	0.204	Molecular Function	GO:0048029	monosaccharide binding	0.0131308	0.428846	6	4	10	49
GO:0006657 CDP-choline pathway	3	0.44346	0.196	0.75	Biological Process	GO:0006657	CDP-choline pathway	0.003248	0.44346	1	2	3	4
GO:2001259 positive regulation of cation channel activity	3	0.44346	0.196	0.75	Biological Process	GO:2001259	positive regulation of cation channel activity	0.003248	0.44346	1	2	3	4
GO:0009627 systemic acquired resistance	10	0.467642	0.654	0.25	Biological Process	GO:0009627	systemic acquired resistance	0.00364715	0.467642	5	5	10	40
GO:0005976 polysaccharide metabolic process	85	0.467642	5.556	0.127	Biological Process	GO:0005976	polysaccharide metabolic process	0.00365345	0.467642	38	47	85	667
GO:0031462 Cul2-RING ubiquitin ligase complex	2	0.480984	0.175	1	Cellular Component	GO:0031462	Cul2-RING ubiquitin ligase complex	0.00800528	0.480984	0	2	2	2
GO:0070992 translation initiation complex	2	0.480984	0.175	1	Cellular Component	GO:0070992	translation initiation complex	0.00800528	0.480984	0	2	2	2
GO:0005758 mitochondrial intermembrane space	8	0.492029	0.699	0.235	Cellular Component	GO:0005758	mitochondrial intermembrane space	0.00887153	0.492029	0	8	8	34
GO:0031055 chromatin remodeling at centromere	4	0.493208	0.261	0.5	Biological Process	GO:0031055	chromatin remodeling at centromere	0.0042635	0.493208	3	1	4	8
GO:0042952 beta-ketoadipate pathway	17	0.493208	1.111	0.189	Biological Process	GO:0042952	beta-ketoadipate pathway	0.00474373	0.493208	11	6	17	90
GO:0009607 response to biotic stimulus	90	0.493208	5.882	0.125	Biological Process	GO:0009607	response to biotic stimulus	0.0052474	0.493208	40	50	90	722
GO:0042542 response to hydrogen peroxide	11	0.493208	0.719	0.224	Biological Process	GO:0042542	response to hydrogen peroxide	0.00570479	0.493208	9	2	11	49
GO:0009251 glucan catabolic process	13	0.493208	0.85	0.206	Biological Process	GO:0009251	glucan catabolic process	0.00595372	0.493208	6	7	13	63
GO:0006122 mitochondrial electron transport, ubiquinol to cytochrome c	4	0.493208	0.261	0.444	Biological Process	GO:0006122	mitochondrial electron transport, ubiquinol to cytochrome c	0.00709637	0.493208	0	4	4	9
GO:0006692 prostanoid metabolic process	4	0.493208	0.261	0.444	Biological Process	GO:0006692	prostanoid metabolic process	0.00709637	0.493208	2	2	4	9
GO:0006693 prostaglandin metabolic process	4	0.493208	0.261	0.444	Biological Process	GO:0006693	prostaglandin metabolic process	0.00709637	0.493208	2	2	4	9
GO:0042547 cell wall modification involved in multidimensional cell growth	4	0.493208	0.261	0.444	Biological Process	GO:0042547	cell wall modification involved in multidimensional cell growth	0.00709637	0.493208	3	1	4	9
GO:0071229 cellular response to acid chemical	48	0.493208	3.137	0.137	Biological Process	GO:0071229	cellular response to acid chemical	0.00728172	0.493208	20	28	48	351
GO:0046677 response to antibiotic	31	0.493208	2.026	0.15	Biological Process	GO:0046677	response to antibiotic	0.00752774	0.493208	17	14	31	206
GO:0007060 male meiosis chromosome segregation	3	0.493208	0.196	0.6	Biological Process	GO:0007060	male meiosis chromosome segregation	0.00754124	0.493208	2	1	3	5
GO:0086010 membrane depolarization during action potential	3	0.493208	0.196	0.6	Biological Process	GO:0086010	membrane depolarization during action potential	0.00754124	0.493208	1	2	3	5
GO:0086012 membrane depolarization during cardiac muscle cell action potential	3	0.493208	0.196	0.6	Biological Process	GO:0086012	membrane depolarization during cardiac muscle cell action potential	0.00754124	0.493208	1	2	3	5
GO:0098900 regulation of action potential	3	0.493208	0.196	0.6	Biological Process	GO:0098900	regulation of action potential	0.00754124	0.493208	1	2	3	5
GO:0098901 regulation of cardiac muscle cell action potential	3	0.493208	0.196	0.6	Biological Process	GO:0098901	regulation of cardiac muscle cell action potential	0.00754124	0.493208	1	2	3	5
GO:0098542 defense response to other organism	64	0.493208	4.183	0.129	Biological Process	GO:0098542	defense response to other organism	0.00787193	0.493208	30	34	64	495
GO:1900673 olefin metabolic process	6	0.493208	0.392	0.3	Biological Process	GO:1900673	olefin metabolic process	0.00908053	0.493208	4	2	6	20
GO:0010336 gibberellic acid homeostasis	2	0.493208	0.131	1	Biological Process	GO:0010336	gibberellic acid homeostasis	0.00915131	0.493208	2	0	2	2
GO:0015697 quaternary ammonium group transport	2	0.493208	0.131	1	Biological Process	GO:0015697	quaternary ammonium group transport	0.00915131	0.493208	2	0	2	2
GO:0015709 thiosulfate transport	2	0.493208	0.131	1	Biological Process	GO:0015709	thiosulfate transport	0.00915131	0.493208	0	2	2	2
GO:0030913 paranodal junction assembly	2	0.493208	0.131	1	Biological Process	GO:0030913	paranodal junction assembly	0.00915131	0.493208	1	1	2	2
GO:0031221 arabinan metabolic process	2	0.493208	0.131	1	Biological Process	GO:0031221	arabinan metabolic process	0.00915131	0.493208	1	1	2	2
GO:0033292 T-tubule organization	2	0.493208	0.131	1	Biological Process	GO:0033292	T-tubule organization	0.00915131	0.493208	1	1	2	2
GO:0036309 protein localization to M-band	2	0.493208	0.131	1	Biological Process	GO:0036309	protein localization to M-band	0.00915131	0.493208	1	1	2	2
GO:0036371 protein localization to T-tubule	2	0.493208	0.131	1	Biological Process	GO:0036371	protein localization to T-tubule	0.00915131	0.493208	1	1	2	2
GO:0043617 cellular response to sucrose starvation	2	0.493208	0.131	1	Biological Process	GO:0043617	cellular response to sucrose starvation	0.00915131	0.493208	2	0	2	2
GO:0045733 acetate catabolic process	2	0.493208	0.131	1	Biological Process	GO:0045733	acetate catabolic process	0.00915131	0.493208	2	0	2	2
GO:0060306 regulation of membrane repolarization	2	0.493208	0.131	1	Biological Process	GO:0060306	regulation of membrane repolarization	0.00915131	0.493208	1	1	2	2
GO:0060307 regulation of ventricular cardiac muscle cell membrane repolarization	2	0.493208	0.131	1	Biological Process	GO:0060307	regulation of ventricular cardiac muscle cell membrane repolarization	0.00915131	0.493208	1	1	2	2
GO:0061418 regulation of transcription from RNA polymerase II promoter in response to hypoxia	2	0.493208	0.131	1	Biological Process	GO:0061418	regulation of transcription from RNA polymerase II promoter in response to hypoxia	0.00915131	0.493208	0	2	2	2
GO:0086005 ventricular cardiac muscle cell action potential	2	0.493208	0.131	1	Biological Process	GO:0086005	ventricular cardiac muscle cell action potential	0.00915131	0.493208	1	1	2	2
GO:0086009 membrane repolarization	2	0.493208	0.131	1	Biological Process	GO:0086009	membrane repolarization	0.00915131	0.493208	1	1	2	2
GO:0086015 SA node cell action potential	2	0.493208	0.131	1	Biological Process	GO:0086015	SA node cell action potential	0.00915131	0.493208	1	1	2	2
GO:0086018 SA node cell to atrial cardiac muscle cell signalling	2	0.493208	0.131	1	Biological Process	GO:0086018	SA node cell to atrial cardiac muscle cell signalling	0.00915131	0.493208	1	1	2	2
GO:0086046 membrane depolarization during SA node cell action potential	2	0.493208	0.131	1	Biological Process	GO:0086046	membrane depolarization during SA node cell action potential	0.00915131	0.493208	1	1	2	2
GO:0086070 SA node cell to atrial cardiac muscle cell communication	2	0.493208	0.131	1	Biological Process	GO:0086070	SA node cell to atrial cardiac muscle cell communication	0.00915131	0.493208	1	1	2	2
GO:0086091 regulation of heart rate by cardiac conduction	2	0.493208	0.131	1	Biological Process	GO:0086091	regulation of heart rate by cardiac conduction	0.00915131	0.493208	1	1	2	2
GO:0098907 regulation of SA node cell action potential	2	0.493208	0.131	1	Biological Process	GO:0098907	regulation of SA node cell action potential	0.00915131	0.493208	1	1	2	2
GO:0098910 regulation of atrial cardiac muscle cell action potential	2	0.493208	0.131	1	Biological Process	GO:0098910	regulation of atrial cardiac muscle cell action potential	0.00915131	0.493208	1	1	2	2
GO:0099622 cardiac muscle cell membrane repolarization	2	0.493208	0.131	1	Biological Process	GO:0099622	cardiac muscle cell membrane repolarization	0.00915131	0.493208	1	1	2	2
GO:0099623 regulation of cardiac muscle cell membrane repolarization	2	0.493208	0.131	1	Biological Process	GO:0099623	regulation of cardiac muscle cell membrane repolarization	0.00915131	0.493208	1	1	2	2
GO:0099625 ventricular cardiac muscle cell membrane repolarization	2	0.493208	0.131	1	Biological Process	GO:0099625	ventricular cardiac muscle cell membrane repolarization	0.00915131	0.493208	1	1	2	2
GO:1901018 positive regulation of potassium ion transmembrane transporter activity	2	0.493208	0.131	1	Biological Process	GO:1901018	positive regulation of potassium ion transmembrane transporter activity	0.00915131	0.493208	1	1	2	2
GO:0008137 NADH dehydrogenase (ubiquinone) activity	9	0.495209	0.568	0.209	Molecular Function	GO:0008137	NADH dehydrogenase (ubiquinone) activity	0.0154854	0.495209	1	8	9	43
GO:0016701 oxidoreductase activity, acting on single donors with incorporation of molecular oxygen	25	0.502252	1.578	0.145	Molecular Function	GO:0016701	oxidoreductase activity, acting on single donors with incorporation of molecular oxygen	0.0160328	0.502252	15	10	25	172
GO:0043207 response to external biotic stimulus	85	0.504973	5.556	0.123	Biological Process	GO:0043207	response to external biotic stimulus	0.00949289	0.504973	38	47	85	692
GO:0010035 response to inorganic substance	85	0.516552	5.556	0.123	Biological Process	GO:0010035	response to inorganic substance	0.00983669	0.516552	45	40	85	693
GO:0051707 response to other organism	84	0.533635	5.49	0.123	Biological Process	GO:0051707	response to other organism	0.0102923	0.533635	38	46	84	685
GO:0014704 intercalated disc	3	0.542303	0.262	0.5	Cellular Component	GO:0014704	intercalated disc	0.0116334	0.542303	1	2	3	6
GO:0030315 T-tubule	3	0.542303	0.262	0.5	Cellular Component	GO:0030315	T-tubule	0.0116334	0.542303	1	2	3	6
GO:0005576 extracellular region	104	0.542303	9.091	0.111	Cellular Component	GO:0005576	extracellular region	0.0120345	0.542303	40	64	104	939
GO:0006336 DNA replication-independent nucleosome assembly	4	0.546461	0.261	0.4	Biological Process	GO:0006336	DNA replication-independent nucleosome assembly	0.0109399	0.546461	3	1	4	10
GO:0008217 regulation of blood pressure	4	0.546461	0.261	0.4	Biological Process	GO:0008217	regulation of blood pressure	0.0109399	0.546461	3	1	4	10
GO:0015976 carbon utilization	4	0.546461	0.261	0.4	Biological Process	GO:0015976	carbon utilization	0.0109399	0.546461	2	2	4	10
GO:0022804 active transmembrane transporter activity	92	0.562714	5.808	0.114	Molecular Function	GO:0022804	active transmembrane transporter activity	0.0196051	0.562714	56	36	92	804
GO:0015556 C4-dicarboxylate transmembrane transporter activity	4	0.562714	0.253	0.333	Molecular Function	GO:0015556	C4-dicarboxylate transmembrane transporter activity	0.019874	0.562714	1	3	4	12
GO:0004857 enzyme inhibitor activity	26	0.562714	1.641	0.141	Molecular Function	GO:0004857	enzyme inhibitor activity	0.0199075	0.562714	6	20	26	184
GO:0004089 carbonate dehydratase activity	3	0.562714	0.189	0.429	Molecular Function	GO:0004089	carbonate dehydratase activity	0.0209449	0.562714	1	2	3	7
GO:0070405 ammonium ion binding	3	0.562714	0.189	0.429	Molecular Function	GO:0070405	ammonium ion binding	0.0209449	0.562714	1	2	3	7
GO:0004497 monooxygenase activity	42	0.562714	2.652	0.127	Molecular Function	GO:0004497	monooxygenase activity	0.0218735	0.562714	26	16	42	330
GO:0043169 cation binding	377	0.562714	23.801	0.101	Molecular Function	GO:0043169	cation binding	0.0224605	0.562714	179	198	377	3719
GO:0016679 oxidoreductase activity, acting on diphenols and related substances as donors	12	0.562714	0.758	0.174	Molecular Function	GO:0016679	oxidoreductase activity, acting on diphenols and related substances as donors	0.0238687	0.562714	7	5	12	69
GO:0004753 saccharopine dehydrogenase activity	2	0.562714	0.126	0.667	Molecular Function	GO:0004753	saccharopine dehydrogenase activity	0.0241948	0.562714	2	0	2	3
GO:0009020 tRNA (guanosine-2'-O-)-methyltransferase activity	2	0.562714	0.126	0.667	Molecular Function	GO:0009020	tRNA (guanosine-2'-O-)-methyltransferase activity	0.0241948	0.562714	1	1	2	3
GO:0015131 oxaloacetate transmembrane transporter activity	2	0.562714	0.126	0.667	Molecular Function	GO:0015131	oxaloacetate transmembrane transporter activity	0.0241948	0.562714	0	2	2	3
GO:0017077 oxidative phosphorylation uncoupler activity	2	0.562714	0.126	0.667	Molecular Function	GO:0017077	oxidative phosphorylation uncoupler activity	0.0241948	0.562714	0	2	2	3
GO:0046857 oxidoreductase activity, acting on other nitrogenous compounds as donors, with NAD or NADP as acceptor	2	0.562714	0.126	0.667	Molecular Function	GO:0046857	oxidoreductase activity, acting on other nitrogenous compounds as donors, with NAD or NADP as acceptor	0.0241948	0.562714	1	1	2	3
GO:0046964 3'-phosphoadenosine 5'-phosphosulfate transmembrane transporter activity	2	0.562714	0.126	0.667	Molecular Function	GO:0046964	3'-phosphoadenosine 5'-phosphosulfate transmembrane transporter activity	0.0241948	0.562714	2	0	2	3
GO:0047130 saccharopine dehydrogenase (NADP+, L-lysine-forming) activity	2	0.562714	0.126	0.667	Molecular Function	GO:0047130	saccharopine dehydrogenase (NADP+, L-lysine-forming) activity	0.0241948	0.562714	2	0	2	3
GO:0047131 saccharopine dehydrogenase (NAD+, L-glutamate-forming) activity	2	0.562714	0.126	0.667	Molecular Function	GO:0047131	saccharopine dehydrogenase (NAD+, L-glutamate-forming) activity	0.0241948	0.562714	2	0	2	3
GO:0047998 hyoscyamine (6S)-dioxygenase activity	2	0.562714	0.126	0.667	Molecular Function	GO:0047998	hyoscyamine (6S)-dioxygenase activity	0.0241948	0.562714	2	0	2	3
GO:0009751 response to salicylic acid	18	0.565102	1.176	0.17	Biological Process	GO:0009751	response to salicylic acid	0.0114875	0.565102	8	10	18	106
GO:0015996 chlorophyll catabolic process	7	0.565102	0.458	0.259	Biological Process	GO:0015996	chlorophyll catabolic process	0.011598	0.565102	7	0	7	27
GO:0009753 response to jasmonic acid	20	0.565102	1.307	0.164	Biological Process	GO:0009753	response to jasmonic acid	0.011727	0.565102	10	10	20	122
GO:0008514 organic anion transmembrane transporter activity	42	0.566984	2.652	0.126	Molecular Function	GO:0008514	organic anion transmembrane transporter activity	0.0250124	0.566984	26	16	42	333
GO:0005506 iron ion binding	45	0.566984	2.841	0.125	Molecular Function	GO:0005506	iron ion binding	0.0251172	0.566984	29	16	45	361
GO:0048037 cofactor binding	124	0.576791	7.828	0.11	Molecular Function	GO:0048037	cofactor binding	0.026123	0.576791	68	56	124	1131
GO:0008061 chitin binding	5	0.576791	0.316	0.263	Molecular Function	GO:0008061	chitin binding	0.0263032	0.576791	3	2	5	19
GO:0098656 anion transmembrane transport	30	0.579773	1.961	0.146	Biological Process	GO:0098656	anion transmembrane transport	0.0123682	0.579773	17	13	30	205
GO:0033559 unsaturated fatty acid metabolic process	8	0.579773	0.523	0.235	Biological Process	GO:0033559	unsaturated fatty acid metabolic process	0.0130704	0.579773	5	3	8	34
GO:0052548 regulation of endopeptidase activity	10	0.579773	0.654	0.208	Biological Process	GO:0052548	regulation of endopeptidase activity	0.0139763	0.579773	0	10	10	48
GO:0001508 action potential	3	0.579773	0.196	0.5	Biological Process	GO:0001508	action potential	0.0140131	0.579773	1	2	3	6
GO:0001516 prostaglandin biosynthetic process	3	0.579773	0.196	0.5	Biological Process	GO:0001516	prostaglandin biosynthetic process	0.0140131	0.579773	2	1	3	6
GO:0019646 aerobic electron transport chain	3	0.579773	0.196	0.5	Biological Process	GO:0019646	aerobic electron transport chain	0.0140131	0.579773	0	3	3	6
GO:0046457 prostanoid biosynthetic process	3	0.579773	0.196	0.5	Biological Process	GO:0046457	prostanoid biosynthetic process	0.0140131	0.579773	2	1	3	6
GO:0046864 isoprenoid transport	3	0.579773	0.196	0.5	Biological Process	GO:0046864	isoprenoid transport	0.0140131	0.579773	1	2	3	6
GO:0046865 terpenoid transport	3	0.579773	0.196	0.5	Biological Process	GO:0046865	terpenoid transport	0.0140131	0.579773	1	2	3	6
GO:0051597 response to methylmercury	3	0.579773	0.196	0.5	Biological Process	GO:0051597	response to methylmercury	0.0140131	0.579773	1	2	3	6
GO:0051899 membrane depolarization	3	0.579773	0.196	0.5	Biological Process	GO:0051899	membrane depolarization	0.0140131	0.579773	1	2	3	6
GO:0080168 abscisic acid transport	3	0.579773	0.196	0.5	Biological Process	GO:0080168	abscisic acid transport	0.0140131	0.579773	1	2	3	6
GO:0086001 cardiac muscle cell action potential	3	0.579773	0.196	0.5	Biological Process	GO:0086001	cardiac muscle cell action potential	0.0140131	0.579773	1	2	3	6
GO:1901016 regulation of potassium ion transmembrane transporter activity	3	0.579773	0.196	0.5	Biological Process	GO:1901016	regulation of potassium ion transmembrane transporter activity	0.0140131	0.579773	1	2	3	6
GO:0003013 circulatory system process	6	0.600873	0.392	0.273	Biological Process	GO:0003013	circulatory system process	0.0148164	0.600873	4	2	6	22
GO:0008015 blood circulation	6	0.600873	0.392	0.273	Biological Process	GO:0008015	blood circulation	0.0148164	0.600873	4	2	6	22
GO:0015893 drug transport	37	0.622698	2.418	0.138	Biological Process	GO:0015893	drug transport	0.0155066	0.622698	22	15	37	269
GO:0008194 UDP-glycosyltransferase activity	41	0.624344	2.588	0.125	Molecular Function	GO:0008194	UDP-glycosyltransferase activity	0.0288784	0.624344	23	18	41	327
GO:0031970 organelle envelope lumen	8	0.630267	0.699	0.216	Cellular Component	GO:0031970	organelle envelope lumen	0.0148607	0.630267	0	8	8	37
GO:0001071 nucleic acid binding transcription factor activity	120	0.64785	7.576	0.109	Molecular Function	GO:0001071	nucleic acid binding transcription factor activity	0.0307326	0.64785	44	76	120	1098
GO:0044325 ion channel binding	3	0.64785	0.189	0.375	Molecular Function	GO:0044325	ion channel binding	0.0312319	0.64785	1	2	3	8
GO:0045543 gibberellin 2-beta-dioxygenase activity	3	0.64785	0.189	0.375	Molecular Function	GO:0045543	gibberellin 2-beta-dioxygenase activity	0.0312319	0.64785	2	1	3	8
GO:0047262 polygalacturonate 4-alpha-galacturonosyltransferase activity	5	0.657363	0.316	0.25	Molecular Function	GO:0047262	polygalacturonate 4-alpha-galacturonosyltransferase activity	0.0324669	0.657363	2	3	5	20
GO:0004856 xylulokinase activity	4	0.657363	0.253	0.286	Molecular Function	GO:0004856	xylulokinase activity	0.034624	0.657363	4	0	4	14
GO:0043140 ATP-dependent 3'-5' DNA helicase activity	4	0.657363	0.253	0.286	Molecular Function	GO:0043140	ATP-dependent 3'-5' DNA helicase activity	0.034624	0.657363	2	2	4	14
GO:0003700 transcription factor activity, sequence-specific DNA binding	118	0.657363	7.449	0.109	Molecular Function	GO:0003700	transcription factor activity, sequence-specific DNA binding	0.0352887	0.657363	44	74	118	1084
GO:0042887 amide transmembrane transporter activity	30	0.657363	1.894	0.13	Molecular Function	GO:0042887	amide transmembrane transporter activity	0.0353952	0.657363	20	10	30	230
GO:1901682 sulfur compound transmembrane transporter activity	24	0.657363	1.515	0.136	Molecular Function	GO:1901682	sulfur compound transmembrane transporter activity	0.0356352	0.657363	16	8	24	176
GO:0004650 polygalacturonase activity	9	0.657363	0.568	0.18	Molecular Function	GO:0004650	polygalacturonase activity	0.0385073	0.657363	4	5	9	50
GO:0005509 calcium ion binding	37	0.657363	2.336	0.124	Molecular Function	GO:0005509	calcium ion binding	0.0412462	0.657363	12	25	37	298
GO:0003978 UDP-glucose 4-epimerase activity	15	0.657363	0.947	0.15	Molecular Function	GO:0003978	UDP-glucose 4-epimerase activity	0.042168	0.657363	10	5	15	100
GO:1902936 phosphatidylinositol bisphosphate binding	3	0.657363	0.189	0.333	Molecular Function	GO:1902936	phosphatidylinositol bisphosphate binding	0.0436777	0.657363	2	1	3	9
GO:0005310 dicarboxylic acid transmembrane transporter activity	4	0.657363	0.253	0.267	Molecular Function	GO:0005310	dicarboxylic acid transmembrane transporter activity	0.0438434	0.657363	1	3	4	15
GO:0004321 fatty-acyl-CoA synthase activity	2	0.657363	0.126	0.5	Molecular Function	GO:0004321	fatty-acyl-CoA synthase activity	0.0454258	0.657363	2	0	2	4
GO:0004383 guanylate cyclase activity	2	0.657363	0.126	0.5	Molecular Function	GO:0004383	guanylate cyclase activity	0.0454258	0.657363	0	2	2	4
GO:0004604 phosphoadenylyl-sulfate reductase (thioredoxin) activity	2	0.657363	0.126	0.5	Molecular Function	GO:0004604	phosphoadenylyl-sulfate reductase (thioredoxin) activity	0.0454258	0.657363	0	2	2	4
GO:0008381 mechanically-gated ion channel activity	2	0.657363	0.126	0.5	Molecular Function	GO:0008381	mechanically-gated ion channel activity	0.0454258	0.657363	0	2	2	4
GO:0015168 glycerol transmembrane transporter activity	2	0.657363	0.126	0.5	Molecular Function	GO:0015168	glycerol transmembrane transporter activity	0.0454258	0.657363	1	1	2	4
GO:0022833 mechanically gated channel activity	2	0.657363	0.126	0.5	Molecular Function	GO:0022833	mechanically gated channel activity	0.0454258	0.657363	0	2	2	4
GO:0050113 inositol oxygenase activity	2	0.657363	0.126	0.5	Molecular Function	GO:0050113	inositol oxygenase activity	0.0454258	0.657363	2	0	2	4
GO:0050378 UDP-glucuronate 4-epimerase activity	2	0.657363	0.126	0.5	Molecular Function	GO:0050378	UDP-glucuronate 4-epimerase activity	0.0454258	0.657363	0	2	2	4
GO:0061649 ubiquitinated histone binding	2	0.657363	0.126	0.5	Molecular Function	GO:0061649	ubiquitinated histone binding	0.0454258	0.657363	0	2	2	4
GO:0090440 abscisic acid transporter activity	2	0.657363	0.126	0.5	Molecular Function	GO:0090440	abscisic acid transporter activity	0.0454258	0.657363	0	2	2	4
GO:0046872 metal ion binding	365	0.657363	23.043	0.1	Molecular Function	GO:0046872	metal ion binding	0.0456471	0.657363	172	193	365	3646
GO:0004129 cytochrome-c oxidase activity	5	0.657363	0.316	0.227	Molecular Function	GO:0004129	cytochrome-c oxidase activity	0.0472956	0.657363	0	5	5	22
GO:0016675 oxidoreductase activity, acting on a heme group of donors	5	0.657363	0.316	0.227	Molecular Function	GO:0016675	oxidoreductase activity, acting on a heme group of donors	0.0472956	0.657363	0	5	5	22
GO:0016676 oxidoreductase activity, acting on a heme group of donors, oxygen as acceptor	5	0.657363	0.316	0.227	Molecular Function	GO:0016676	oxidoreductase activity, acting on a heme group of donors, oxygen as acceptor	0.0472956	0.657363	0	5	5	22
GO:0047688 aspartate 4-decarboxylase activity	5	0.657363	0.316	0.227	Molecular Function	GO:0047688	aspartate 4-decarboxylase activity	0.0472956	0.657363	4	1	5	22
GO:0051537 2 iron, 2 sulfur cluster binding	9	0.657363	0.568	0.173	Molecular Function	GO:0051537	2 iron, 2 sulfur cluster binding	0.0479637	0.657363	1	8	9	52
GO:0030246 carbohydrate binding	40	0.657363	2.525	0.121	Molecular Function	GO:0030246	carbohydrate binding	0.0499925	0.657363	19	21	40	331
GO:0004097 catechol oxidase activity	4	0.657363	0.253	0.25	Molecular Function	GO:0004097	catechol oxidase activity	0.0543007	0.657363	3	1	4	16
GO:0008121 ubiquinol-cytochrome-c reductase activity	4	0.657363	0.253	0.25	Molecular Function	GO:0008121	ubiquinol-cytochrome-c reductase activity	0.0543007	0.657363	0	4	4	16
GO:0016681 oxidoreductase activity, acting on diphenols and related substances as donors, cytochrome as acceptor	4	0.657363	0.253	0.25	Molecular Function	GO:0016681	oxidoreductase activity, acting on diphenols and related substances as donors, cytochrome as acceptor	0.0543007	0.657363	0	4	4	16
GO:0015386 potassium:proton antiporter activity	3	0.657363	0.189	0.3	Molecular Function	GO:0015386	potassium:proton antiporter activity	0.0581974	0.657363	3	0	3	10
GO:0015929 hexosaminidase activity	3	0.657363	0.189	0.3	Molecular Function	GO:0015929	hexosaminidase activity	0.0581974	0.657363	1	2	3	10
GO:0033828 glucosylglycerol-phosphate synthase activity	3	0.657363	0.189	0.3	Molecular Function	GO:0033828	glucosylglycerol-phosphate synthase activity	0.0581974	0.657363	2	1	3	10
GO:0070008 serine-type exopeptidase activity	9	0.657363	0.568	0.167	Molecular Function	GO:0070008	serine-type exopeptidase activity	0.0588406	0.657363	2	7	9	54
GO:0016759 cellulose synthase activity	6	0.657363	0.379	0.194	Molecular Function	GO:0016759	cellulose synthase activity	0.0620826	0.657363	3	3	6	31
GO:0016760 cellulose synthase (UDP-forming) activity	6	0.657363	0.379	0.194	Molecular Function	GO:0016760	cellulose synthase (UDP-forming) activity	0.0620826	0.657363	3	3	6	31
GO:0008767 UDP-galactopyranose mutase activity	7	0.657363	0.442	0.179	Molecular Function	GO:0008767	UDP-galactopyranose mutase activity	0.0647564	0.657363	4	3	7	39
GO:0052689 carboxylic ester hydrolase activity	34	0.657363	2.146	0.121	Molecular Function	GO:0052689	carboxylic ester hydrolase activity	0.0654171	0.657363	16	18	34	281
GO:0016801 hydrolase activity, acting on ether bonds	4	0.657363	0.253	0.235	Molecular Function	GO:0016801	hydrolase activity, acting on ether bonds	0.0659794	0.657363	4	0	4	17
GO:0016880 acid-ammonia (or amide) ligase activity	4	0.657363	0.253	0.235	Molecular Function	GO:0016880	acid-ammonia (or amide) ligase activity	0.0659794	0.657363	4	0	4	17
GO:0043138 3'-5' DNA helicase activity	4	0.657363	0.253	0.235	Molecular Function	GO:0043138	3'-5' DNA helicase activity	0.0659794	0.657363	2	2	4	17
GO:0005507 copper ion binding	22	0.657363	1.389	0.129	Molecular Function	GO:0005507	copper ion binding	0.0686862	0.657363	8	14	22	170
GO:0008446 GDP-mannose 4,6-dehydratase activity	6	0.657363	0.379	0.188	Molecular Function	GO:0008446	GDP-mannose 4,6-dehydratase activity	0.0706775	0.657363	4	2	6	32
GO:0016627 oxidoreductase activity, acting on the CH-CH group of donors	34	0.657363	2.146	0.12	Molecular Function	GO:0016627	oxidoreductase activity, acting on the CH-CH group of donors	0.0707372	0.657363	19	15	34	283
GO:0004357 glutamate-cysteine ligase activity	2	0.657363	0.126	0.4	Molecular Function	GO:0004357	glutamate-cysteine ligase activity	0.0711112	0.657363	2	0	2	5
GO:0015643 toxic substance binding	2	0.657363	0.126	0.4	Molecular Function	GO:0015643	toxic substance binding	0.0711112	0.657363	2	0	2	5
GO:0016847 1-aminocyclopropane-1-carboxylate synthase activity	2	0.657363	0.126	0.4	Molecular Function	GO:0016847	1-aminocyclopropane-1-carboxylate synthase activity	0.0711112	0.657363	1	1	2	5
GO:0019863 IgE binding	2	0.657363	0.126	0.4	Molecular Function	GO:0019863	IgE binding	0.0711112	0.657363	1	1	2	5
GO:0046429 4-hydroxy-3-methylbut-2-en-1-yl diphosphate synthase activity	2	0.657363	0.126	0.4	Molecular Function	GO:0046429	4-hydroxy-3-methylbut-2-en-1-yl diphosphate synthase activity	0.0711112	0.657363	2	0	2	5
GO:0016709 oxidoreductase activity, acting on paired donors, with incorporation or reduction of molecular oxygen, NAD(P)H as one donor, and incorporation of one atom of oxygen	28	0.657363	1.768	0.123	Molecular Function	GO:0016709	oxidoreductase activity, acting on paired donors, with incorporation or reduction of molecular oxygen, NAD(P)H as one donor, and incorporation of one atom of oxygen	0.0728897	0.657363	17	11	28	227
GO:0051183 vitamin transporter activity	17	0.657363	1.073	0.135	Molecular Function	GO:0051183	vitamin transporter activity	0.074219	0.657363	13	4	17	126
GO:0090482 vitamin transmembrane transporter activity	17	0.657363	1.073	0.135	Molecular Function	GO:0090482	vitamin transmembrane transporter activity	0.074219	0.657363	13	4	17	126
GO:0004332 fructose-bisphosphate aldolase activity	3	0.657363	0.189	0.273	Molecular Function	GO:0004332	fructose-bisphosphate aldolase activity	0.0746661	0.657363	0	3	3	11
GO:0004396 hexokinase activity	3	0.657363	0.189	0.273	Molecular Function	GO:0004396	hexokinase activity	0.0746661	0.657363	1	2	3	11
GO:0015140 malate transmembrane transporter activity	3	0.657363	0.189	0.273	Molecular Function	GO:0015140	malate transmembrane transporter activity	0.0746661	0.657363	1	2	3	11
GO:0022821 potassium ion antiporter activity	3	0.657363	0.189	0.273	Molecular Function	GO:0022821	potassium ion antiporter activity	0.0746661	0.657363	3	0	3	11
GO:0035312 5'-3' exodeoxyribonuclease activity	3	0.657363	0.189	0.273	Molecular Function	GO:0035312	5'-3' exodeoxyribonuclease activity	0.0746661	0.657363	2	1	3	11
GO:0004529 exodeoxyribonuclease activity	12	0.657363	0.758	0.146	Molecular Function	GO:0004529	exodeoxyribonuclease activity	0.0749234	0.657363	10	2	12	82
GO:0016895 exodeoxyribonuclease activity, producing 5'-phosphomonoesters	12	0.657363	0.758	0.146	Molecular Function	GO:0016895	exodeoxyribonuclease activity, producing 5'-phosphomonoesters	0.0749234	0.657363	10	2	12	82
GO:0004806 triglyceride lipase activity	5	0.657363	0.316	0.2	Molecular Function	GO:0004806	triglyceride lipase activity	0.0759325	0.657363	1	4	5	25
GO:0050136 NADH dehydrogenase (quinone) activity	9	0.657363	0.568	0.158	Molecular Function	GO:0050136	NADH dehydrogenase (quinone) activity	0.0779151	0.657363	1	8	9	57
GO:0016832 aldehyde-lyase activity	6	0.657363	0.379	0.182	Molecular Function	GO:0016832	aldehyde-lyase activity	0.0799211	0.657363	2	4	6	33
GO:1904680 peptide transmembrane transporter activity	26	0.657363	1.641	0.123	Molecular Function	GO:1904680	peptide transmembrane transporter activity	0.0822256	0.657363	17	9	26	211
GO:0008854 exodeoxyribonuclease V activity	5	0.657363	0.316	0.192	Molecular Function	GO:0008854	exodeoxyribonuclease V activity	0.0871637	0.657363	5	0	5	26
GO:0047733 CDP-glucose 4,6-dehydratase activity	8	0.657363	0.505	0.16	Molecular Function	GO:0047733	CDP-glucose 4,6-dehydratase activity	0.0877209	0.657363	5	3	8	50
GO:0005198 structural molecule activity	74	0.657363	4.672	0.108	Molecular Function	GO:0005198	structural molecule activity	0.087784	0.657363	14	60	74	683
GO:0015144 carbohydrate transmembrane transporter activity	28	0.657363	1.768	0.121	Molecular Function	GO:0015144	carbohydrate transmembrane transporter activity	0.0897533	0.657363	15	13	28	232
GO:1901476 carbohydrate transporter activity	28	0.657363	1.768	0.121	Molecular Function	GO:1901476	carbohydrate transporter activity	0.0897533	0.657363	15	13	28	232
GO:0015197 peptide transporter activity	27	0.657363	1.705	0.121	Molecular Function	GO:0015197	peptide transporter activity	0.0915627	0.657363	17	10	27	223
GO:0000249 C-22 sterol desaturase activity	1	0.657363	0.063	1	Molecular Function	GO:0000249	C-22 sterol desaturase activity	0.09274	0.657363	1	0	1	1
GO:0000825 inositol tetrakisphosphate 6-kinase activity	1	0.657363	0.063	1	Molecular Function	GO:0000825	inositol tetrakisphosphate 6-kinase activity	0.09274	0.657363	0	1	1	1
GO:0001055 RNA polymerase II activity	1	0.657363	0.063	1	Molecular Function	GO:0001055	RNA polymerase II activity	0.09274	0.657363	0	1	1	1
GO:0001665 alpha-N-acetylgalactosaminide alpha-2,6-sialyltransferase activity	1	0.657363	0.063	1	Molecular Function	GO:0001665	alpha-N-acetylgalactosaminide alpha-2,6-sialyltransferase activity	0.09274	0.657363	0	1	1	1
GO:0001872 (1->3)-beta-D-glucan binding	1	0.657363	0.063	1	Molecular Function	GO:0001872	(1->3)-beta-D-glucan binding	0.09274	0.657363	0	1	1	1
GO:0001965 G-protein alpha-subunit binding	1	0.657363	0.063	1	Molecular Function	GO:0001965	G-protein alpha-subunit binding	0.09274	0.657363	0	1	1	1
GO:0003864 3-methyl-2-oxobutanoate hydroxymethyltransferase activity	1	0.657363	0.063	1	Molecular Function	GO:0003864	3-methyl-2-oxobutanoate hydroxymethyltransferase activity	0.09274	0.657363	1	0	1	1
GO:0004058 aromatic-L-amino-acid decarboxylase activity	1	0.657363	0.063	1	Molecular Function	GO:0004058	aromatic-L-amino-acid decarboxylase activity	0.09274	0.657363	0	1	1	1
GO:0004103 choline kinase activity	1	0.657363	0.063	1	Molecular Function	GO:0004103	choline kinase activity	0.09274	0.657363	0	1	1	1
GO:0004142 diacylglycerol cholinephosphotransferase activity	1	0.657363	0.063	1	Molecular Function	GO:0004142	diacylglycerol cholinephosphotransferase activity	0.09274	0.657363	1	0	1	1
GO:0004147 dihydrolipoamide branched chain acyltransferase activity	1	0.657363	0.063	1	Molecular Function	GO:0004147	dihydrolipoamide branched chain acyltransferase activity	0.09274	0.657363	1	0	1	1
GO:0004474 malate synthase activity	1	0.657363	0.063	1	Molecular Function	GO:0004474	malate synthase activity	0.09274	0.657363	1	0	1	1
GO:0004666 prostaglandin-endoperoxide synthase activity	1	0.657363	0.063	1	Molecular Function	GO:0004666	prostaglandin-endoperoxide synthase activity	0.09274	0.657363	0	1	1	1
GO:0004796 thromboxane-A synthase activity	1	0.657363	0.063	1	Molecular Function	GO:0004796	thromboxane-A synthase activity	0.09274	0.657363	1	0	1	1
GO:0004833 tryptophan 2,3-dioxygenase activity	1	0.657363	0.063	1	Molecular Function	GO:0004833	tryptophan 2,3-dioxygenase activity	0.09274	0.657363	0	1	1	1
GO:0005287 high-affinity basic amino acid transmembrane transporter activity	1	0.657363	0.063	1	Molecular Function	GO:0005287	high-affinity basic amino acid transmembrane transporter activity	0.09274	0.657363	1	0	1	1
GO:0005289 high-affinity arginine transmembrane transporter activity	1	0.657363	0.063	1	Molecular Function	GO:0005289	high-affinity arginine transmembrane transporter activity	0.09274	0.657363	1	0	1	1
GO:0005292 high-affinity lysine transmembrane transporter activity	1	0.657363	0.063	1	Molecular Function	GO:0005292	high-affinity lysine transmembrane transporter activity	0.09274	0.657363	1	0	1	1
GO:0005353 fructose transmembrane transporter activity	1	0.657363	0.063	1	Molecular Function	GO:0005353	fructose transmembrane transporter activity	0.09274	0.657363	0	1	1	1
GO:0005458 GDP-mannose transmembrane transporter activity	1	0.657363	0.063	1	Molecular Function	GO:0005458	GDP-mannose transmembrane transporter activity	0.09274	0.657363	1	0	1	1
GO:0005464 UDP-xylose transmembrane transporter activity	1	0.657363	0.063	1	Molecular Function	GO:0005464	UDP-xylose transmembrane transporter activity	0.09274	0.657363	1	0	1	1
GO:0005469 succinate:fumarate antiporter activity	1	0.657363	0.063	1	Molecular Function	GO:0005469	succinate:fumarate antiporter activity	0.09274	0.657363	0	1	1	1
GO:0008241 peptidyl-dipeptidase activity	1	0.657363	0.063	1	Molecular Function	GO:0008241	peptidyl-dipeptidase activity	0.09274	0.657363	1	0	1	1
GO:0008376 acetylgalactosaminyltransferase activity	1	0.657363	0.063	1	Molecular Function	GO:0008376	acetylgalactosaminyltransferase activity	0.09274	0.657363	0	1	1	1
GO:0008429 phosphatidylethanolamine binding	1	0.657363	0.063	1	Molecular Function	GO:0008429	phosphatidylethanolamine binding	0.09274	0.657363	1	0	1	1
GO:0008470 isovaleryl-CoA dehydrogenase activity	1	0.657363	0.063	1	Molecular Function	GO:0008470	isovaleryl-CoA dehydrogenase activity	0.09274	0.657363	1	0	1	1
GO:0008675 2-dehydro-3-deoxy-phosphogluconate aldolase activity	1	0.657363	0.063	1	Molecular Function	GO:0008675	2-dehydro-3-deoxy-phosphogluconate aldolase activity	0.09274	0.657363	1	0	1	1
GO:0008676 3-deoxy-8-phosphooctulonate synthase activity	1	0.657363	0.063	1	Molecular Function	GO:0008676	3-deoxy-8-phosphooctulonate synthase activity	0.09274	0.657363	0	1	1	1
GO:0008700 4-hydroxy-2-oxoglutarate aldolase activity	1	0.657363	0.063	1	Molecular Function	GO:0008700	4-hydroxy-2-oxoglutarate aldolase activity	0.09274	0.657363	1	0	1	1
GO:0008824 cyanate hydratase activity	1	0.657363	0.063	1	Molecular Function	GO:0008824	cyanate hydratase activity	0.09274	0.657363	0	1	1	1
GO:0009670 triose-phosphate:phosphate antiporter activity	1	0.657363	0.063	1	Molecular Function	GO:0009670	triose-phosphate:phosphate antiporter activity	0.09274	0.657363	0	1	1	1
GO:0009703 nitrate reductase (NADH) activity	1	0.657363	0.063	1	Molecular Function	GO:0009703	nitrate reductase (NADH) activity	0.09274	0.657363	1	0	1	1
GO:0009905 ent-copalyl diphosphate synthase activity	1	0.657363	0.063	1	Molecular Function	GO:0009905	ent-copalyl diphosphate synthase activity	0.09274	0.657363	0	1	1	1
GO:0015138 fumarate transmembrane transporter activity	1	0.657363	0.063	1	Molecular Function	GO:0015138	fumarate transmembrane transporter activity	0.09274	0.657363	0	1	1	1
GO:0015227 acyl carnitine transmembrane transporter activity	1	0.657363	0.063	1	Molecular Function	GO:0015227	acyl carnitine transmembrane transporter activity	0.09274	0.657363	1	0	1	1
GO:0016231 beta-N-acetylglucosaminidase activity	1	0.657363	0.063	1	Molecular Function	GO:0016231	beta-N-acetylglucosaminidase activity	0.09274	0.657363	1	0	1	1
GO:0032440 2-alkenal reductase [NAD(P)] activity	1	0.657363	0.063	1	Molecular Function	GO:0032440	2-alkenal reductase [NAD(P)] activity	0.09274	0.657363	0	1	1	1
GO:0032441 pheophorbide a oxygenase activity	1	0.657363	0.063	1	Molecular Function	GO:0032441	pheophorbide a oxygenase activity	0.09274	0.657363	1	0	1	1
GO:0033699 DNA 5'-adenosine monophosphate hydrolase activity	1	0.657363	0.063	1	Molecular Function	GO:0033699	DNA 5'-adenosine monophosphate hydrolase activity	0.09274	0.657363	1	0	1	1
GO:0033728 divinyl chlorophyllide a 8-vinyl-reductase activity	1	0.657363	0.063	1	Molecular Function	GO:0033728	divinyl chlorophyllide a 8-vinyl-reductase activity	0.09274	0.657363	0	1	1	1
GO:0033771 licodione synthase activity	1	0.657363	0.063	1	Molecular Function	GO:0033771	licodione synthase activity	0.09274	0.657363	1	0	1	1
GO:0034432 bis(5'-adenosyl)-pentaphosphatase activity	1	0.657363	0.063	1	Molecular Function	GO:0034432	bis(5'-adenosyl)-pentaphosphatase activity	0.09274	0.657363	0	1	1	1
GO:0036132 13-prostaglandin reductase activity	1	0.657363	0.063	1	Molecular Function	GO:0036132	13-prostaglandin reductase activity	0.09274	0.657363	0	1	1	1
GO:0036185 13-lipoxin reductase activity	1	0.657363	0.063	1	Molecular Function	GO:0036185	13-lipoxin reductase activity	0.09274	0.657363	0	1	1	1
GO:0042242 cobyrinic acid a,c-diamide synthase activity	1	0.657363	0.063	1	Molecular Function	GO:0042242	cobyrinic acid a,c-diamide synthase activity	0.09274	0.657363	0	1	1	1
GO:0043754 dihydrolipoyllysine-residue (2-methylpropanoyl)transferase activity	1	0.657363	0.063	1	Molecular Function	GO:0043754	dihydrolipoyllysine-residue (2-methylpropanoyl)transferase activity	0.09274	0.657363	1	0	1	1
GO:0044022 histone kinase activity (H3-S28 specific)	1	0.657363	0.063	1	Molecular Function	GO:0044022	histone kinase activity (H3-S28 specific)	0.09274	0.657363	0	1	1	1
GO:0045155 electron transporter, transferring electrons from CoQH2-cytochrome c reductase complex and cytochrome c oxidase complex activity	1	0.657363	0.063	1	Molecular Function	GO:0045155	electron transporter, transferring electrons from CoQH2-cytochrome c reductase complex and cytochrome c oxidase complex activity	0.09274	0.657363	0	1	1	1
GO:0046316 gluconokinase activity	1	0.657363	0.063	1	Molecular Function	GO:0046316	gluconokinase activity	0.09274	0.657363	0	1	1	1
GO:0046507 UDPsulfoquinovose synthase activity	1	0.657363	0.063	1	Molecular Function	GO:0046507	UDPsulfoquinovose synthase activity	0.09274	0.657363	1	0	1	1
GO:0046508 hydrolase activity, acting on carbon-sulfur bonds	1	0.657363	0.063	1	Molecular Function	GO:0046508	hydrolase activity, acting on carbon-sulfur bonds	0.09274	0.657363	1	0	1	1
GO:0047180 salutaridinol 7-O-acetyltransferase activity	1	0.657363	0.063	1	Molecular Function	GO:0047180	salutaridinol 7-O-acetyltransferase activity	0.09274	0.657363	1	0	1	1
GO:0047216 inositol 3-alpha-galactosyltransferase activity	1	0.657363	0.063	1	Molecular Function	GO:0047216	inositol 3-alpha-galactosyltransferase activity	0.09274	0.657363	1	0	1	1
GO:0047268 galactinol-raffinose galactosyltransferase activity	1	0.657363	0.063	1	Molecular Function	GO:0047268	galactinol-raffinose galactosyltransferase activity	0.09274	0.657363	1	0	1	1
GO:0047522 15-oxoprostaglandin 13-oxidase activity	1	0.657363	0.063	1	Molecular Function	GO:0047522	15-oxoprostaglandin 13-oxidase activity	0.09274	0.657363	0	1	1	1
GO:0047982 homocysteine desulfhydrase activity	1	0.657363	0.063	1	Molecular Function	GO:0047982	homocysteine desulfhydrase activity	0.09274	0.657363	1	0	1	1
GO:0050464 nitrate reductase (NADPH) activity	1	0.657363	0.063	1	Molecular Function	GO:0050464	nitrate reductase (NADPH) activity	0.09274	0.657363	1	0	1	1
GO:0050619 phytochromobilin:ferredoxin oxidoreductase activity	1	0.657363	0.063	1	Molecular Function	GO:0050619	phytochromobilin:ferredoxin oxidoreductase activity	0.09274	0.657363	0	1	1	1
GO:0051717 inositol-1,3,4,5-tetrakisphosphate 3-phosphatase activity	1	0.657363	0.063	1	Molecular Function	GO:0051717	inositol-1,3,4,5-tetrakisphosphate 3-phosphatase activity	0.09274	0.657363	0	1	1	1
GO:0051744 3,8-divinyl protochlorophyllide a 8-vinyl reductase activity	1	0.657363	0.063	1	Molecular Function	GO:0051744	3,8-divinyl protochlorophyllide a 8-vinyl reductase activity	0.09274	0.657363	0	1	1	1
GO:0051921 adenosylcobyric acid synthase (glutamine-hydrolyzing) activity	1	0.657363	0.063	1	Molecular Function	GO:0051921	adenosylcobyric acid synthase (glutamine-hydrolyzing) activity	0.09274	0.657363	0	1	1	1
GO:0052793 pectin acetylesterase activity	1	0.657363	0.063	1	Molecular Function	GO:0052793	pectin acetylesterase activity	0.09274	0.657363	1	0	1	1
GO:0070463 tubulin-dependent ATPase activity	1	0.657363	0.063	1	Molecular Function	GO:0070463	tubulin-dependent ATPase activity	0.09274	0.657363	1	0	1	1
GO:0080124 pheophytinase activity	1	0.657363	0.063	1	Molecular Function	GO:0080124	pheophytinase activity	0.09274	0.657363	1	0	1	1
GO:0090416 nicotinate transporter activity	1	0.657363	0.063	1	Molecular Function	GO:0090416	nicotinate transporter activity	0.09274	0.657363	1	0	1	1
GO:0090417 N-methylnicotinate transporter activity	1	0.657363	0.063	1	Molecular Function	GO:0090417	N-methylnicotinate transporter activity	0.09274	0.657363	1	0	1	1
GO:0097257 leukotriene B4 12-hydroxy dehydrogenase activity	1	0.657363	0.063	1	Molecular Function	GO:0097257	leukotriene B4 12-hydroxy dehydrogenase activity	0.09274	0.657363	0	1	1	1
GO:0008812 choline dehydrogenase activity	4	0.657363	0.253	0.211	Molecular Function	GO:0008812	choline dehydrogenase activity	0.0928594	0.657363	1	3	4	19
GO:0005342 organic acid transmembrane transporter activity	35	0.657363	2.21	0.117	Molecular Function	GO:0005342	organic acid transmembrane transporter activity	0.0928795	0.657363	21	14	35	300
GO:0046943 carboxylic acid transmembrane transporter activity	35	0.657363	2.21	0.117	Molecular Function	GO:0046943	carboxylic acid transmembrane transporter activity	0.0928795	0.657363	21	14	35	300
GO:0004630 phospholipase D activity	3	0.657363	0.189	0.25	Molecular Function	GO:0004630	phospholipase D activity	0.0929302	0.657363	3	0	3	12
GO:0018492 carbon-monoxide dehydrogenase (acceptor) activity	3	0.657363	0.189	0.25	Molecular Function	GO:0018492	carbon-monoxide dehydrogenase (acceptor) activity	0.0929302	0.657363	3	0	3	12
GO:0070290 N-acylphosphatidylethanolamine-specific phospholipase D activity	3	0.657363	0.189	0.25	Molecular Function	GO:0070290	N-acylphosphatidylethanolamine-specific phospholipase D activity	0.0929302	0.657363	3	0	3	12
GO:0015979 photosynthesis	38	0.659173	2.484	0.136	Biological Process	GO:0015979	photosynthesis	0.0165759	0.659173	13	25	38	279
GO:0008509 anion transmembrane transporter activity	73	0.666118	4.609	0.108	Molecular Function	GO:0008509	anion transmembrane transporter activity	0.0963655	0.666118	43	30	73	677
GO:0008967 phosphoglycolate phosphatase activity	11	0.666118	0.694	0.143	Molecular Function	GO:0008967	phosphoglycolate phosphatase activity	0.097806	0.666118	3	8	11	77
GO:0016854 racemase and epimerase activity	20	0.666118	1.263	0.126	Molecular Function	GO:0016854	racemase and epimerase activity	0.0993007	0.666118	13	7	20	159
GO:0004557 alpha-galactosidase activity	2	0.666118	0.126	0.333	Molecular Function	GO:0004557	alpha-galactosidase activity	0.100243	0.666118	1	1	2	6
GO:0004563 beta-N-acetylhexosaminidase activity	2	0.666118	0.126	0.333	Molecular Function	GO:0004563	beta-N-acetylhexosaminidase activity	0.100243	0.666118	1	1	2	6
GO:0008795 NAD+ synthase activity	2	0.666118	0.126	0.333	Molecular Function	GO:0008795	NAD+ synthase activity	0.100243	0.666118	2	0	2	6
GO:0010011 auxin binding	2	0.666118	0.126	0.333	Molecular Function	GO:0010011	auxin binding	0.100243	0.666118	0	2	2	6
GO:0016531 copper chaperone activity	2	0.666118	0.126	0.333	Molecular Function	GO:0016531	copper chaperone activity	0.100243	0.666118	0	2	2	6
GO:0019825 oxygen binding	2	0.666118	0.126	0.333	Molecular Function	GO:0019825	oxygen binding	0.100243	0.666118	1	1	2	6
GO:0045486 naringenin 3-dioxygenase activity	2	0.666118	0.126	0.333	Molecular Function	GO:0045486	naringenin 3-dioxygenase activity	0.100243	0.666118	1	1	2	6
GO:0045544 gibberellin 20-oxidase activity	2	0.666118	0.126	0.333	Molecular Function	GO:0045544	gibberellin 20-oxidase activity	0.100243	0.666118	2	0	2	6
GO:0046421 methylisocitrate lyase activity	2	0.666118	0.126	0.333	Molecular Function	GO:0046421	methylisocitrate lyase activity	0.100243	0.666118	2	0	2	6
GO:0052592 oxidoreductase activity, acting on CH or CH2 groups, with an iron-sulfur protein as acceptor	2	0.666118	0.126	0.333	Molecular Function	GO:0052592	oxidoreductase activity, acting on CH or CH2 groups, with an iron-sulfur protein as acceptor	0.100243	0.666118	2	0	2	6
GO:0052692 raffinose alpha-galactosidase activity	2	0.666118	0.126	0.333	Molecular Function	GO:0052692	raffinose alpha-galactosidase activity	0.100243	0.666118	1	1	2	6
GO:0009628 response to abiotic stimulus	169	0.675087	11.046	0.111	Biological Process	GO:0009628	response to abiotic stimulus	0.0171409	0.675087	75	94	169	1516
GO:0044042 glucan metabolic process	34	0.680377	2.222	0.139	Biological Process	GO:0044042	glucan metabolic process	0.0174413	0.680377	17	17	34	245
GO:0016836 hydro-lyase activity	27	0.680705	1.705	0.119	Molecular Function	GO:0016836	hydro-lyase activity	0.103243	0.680705	15	12	27	226
GO:0015101 organic cation transmembrane transporter activity	17	0.680705	1.073	0.129	Molecular Function	GO:0015101	organic cation transmembrane transporter activity	0.103325	0.680705	13	4	17	132
GO:0045118 azole transporter activity	16	0.681803	1.01	0.13	Molecular Function	GO:0045118	azole transporter activity	0.10438	0.681803	12	4	16	123
GO:1901474 azole transmembrane transporter activity	16	0.681803	1.01	0.13	Molecular Function	GO:1901474	azole transmembrane transporter activity	0.10438	0.681803	12	4	16	123
GO:0000287 magnesium ion binding	22	0.684198	1.389	0.123	Molecular Function	GO:0000287	magnesium ion binding	0.105193	0.684198	16	6	22	179
GO:0005750 mitochondrial respiratory chain complex III	3	0.685477	0.262	0.429	Cellular Component	GO:0005750	mitochondrial respiratory chain complex III	0.0190146	0.685477	0	3	3	7
GO:0042383 sarcolemma	3	0.685477	0.262	0.429	Cellular Component	GO:0042383	sarcolemma	0.0190146	0.685477	1	2	3	7
GO:0044291 cell-cell contact zone	3	0.685477	0.262	0.429	Cellular Component	GO:0044291	cell-cell contact zone	0.0190146	0.685477	1	2	3	7
GO:0003954 NADH dehydrogenase activity	9	0.701109	0.568	0.148	Molecular Function	GO:0003954	NADH dehydrogenase activity	0.108573	0.701109	1	8	9	61
GO:0022857 transmembrane transporter activity	161	0.701109	10.164	0.102	Molecular Function	GO:0022857	transmembrane transporter activity	0.110615	0.701109	84	77	161	1585
GO:0000987 core promoter proximal region sequence-specific DNA binding	5	0.701109	0.316	0.179	Molecular Function	GO:0000987	core promoter proximal region sequence-specific DNA binding	0.112038	0.701109	3	2	5	28
GO:0001159 core promoter proximal region DNA binding	5	0.701109	0.316	0.179	Molecular Function	GO:0001159	core promoter proximal region DNA binding	0.112038	0.701109	3	2	5	28
GO:0015002 heme-copper terminal oxidase activity	5	0.701109	0.316	0.179	Molecular Function	GO:0015002	heme-copper terminal oxidase activity	0.112038	0.701109	0	5	5	28
GO:0008667 2,3-dihydro-2,3-dihydroxybenzoate dehydrogenase activity	13	0.701109	0.821	0.134	Molecular Function	GO:0008667	2,3-dihydro-2,3-dihydroxybenzoate dehydrogenase activity	0.112576	0.701109	7	6	13	97
GO:0001134 transcription factor activity, transcription factor recruiting	12	0.701109	0.758	0.136	Molecular Function	GO:0001134	transcription factor activity, transcription factor recruiting	0.112663	0.701109	5	7	12	88
GO:0001135 transcription factor activity, RNA polymerase II transcription factor recruiting	12	0.701109	0.758	0.136	Molecular Function	GO:0001135	transcription factor activity, RNA polymerase II transcription factor recruiting	0.112663	0.701109	5	7	12	88
GO:0015299 solute:proton antiporter activity	12	0.701109	0.758	0.136	Molecular Function	GO:0015299	solute:proton antiporter activity	0.112663	0.701109	10	2	12	88
GO:0004133 glycogen debranching enzyme activity	3	0.701109	0.189	0.231	Molecular Function	GO:0004133	glycogen debranching enzyme activity	0.112817	0.701109	3	0	3	13
GO:0004427 inorganic diphosphatase activity	3	0.701109	0.189	0.231	Molecular Function	GO:0004427	inorganic diphosphatase activity	0.112817	0.701109	3	0	3	13
GO:0015075 ion transmembrane transporter activity	118	0.702112	7.449	0.103	Molecular Function	GO:0015075	ion transmembrane transporter activity	0.113436	0.702112	66	52	118	1143
GO:0016682 oxidoreductase activity, acting on diphenols and related substances as donors, oxygen as acceptor	8	0.702357	0.505	0.151	Molecular Function	GO:0016682	oxidoreductase activity, acting on diphenols and related substances as donors, oxygen as acceptor	0.113933	0.702357	7	1	8	53
GO:0042910 xenobiotic transporter activity	17	0.70245	1.073	0.127	Molecular Function	GO:0042910	xenobiotic transporter activity	0.114406	0.70245	11	6	17	134
GO:0052547 regulation of peptidase activity	10	0.706696	0.654	0.2	Biological Process	GO:0052547	regulation of peptidase activity	0.0184476	0.706696	0	10	10	50
GO:0070417 cellular response to cold	6	0.706696	0.392	0.261	Biological Process	GO:0070417	cellular response to cold	0.0184611	0.706696	2	4	6	23
GO:0016857 racemase and epimerase activity, acting on carbohydrates and derivatives	16	0.709242	1.01	0.128	Molecular Function	GO:0016857	racemase and epimerase activity, acting on carbohydrates and derivatives	0.115974	0.709242	11	5	16	125
GO:0016782 transferase activity, transferring sulfur-containing groups	10	0.724705	0.631	0.141	Molecular Function	GO:0016782	transferase activity, transferring sulfur-containing groups	0.118974	0.724705	7	3	10	71
GO:0051540 metal cluster binding	30	0.729293	1.894	0.116	Molecular Function	GO:0051540	metal cluster binding	0.120203	0.729293	8	22	30	259
GO:0015333 peptide:proton symporter activity	8	0.740602	0.505	0.148	Molecular Function	GO:0015333	peptide:proton symporter activity	0.123514	0.740602	5	3	8	54
GO:0016833 oxo-acid-lyase activity	8	0.740602	0.505	0.148	Molecular Function	GO:0016833	oxo-acid-lyase activity	0.123514	0.740602	6	2	8	54
GO:0022897 proton-dependent peptide secondary active transmembrane transporter activity	8	0.740602	0.505	0.148	Molecular Function	GO:0022897	proton-dependent peptide secondary active transmembrane transporter activity	0.123514	0.740602	5	3	8	54
GO:0009617 response to bacterium	43	0.74671	2.81	0.131	Biological Process	GO:0009617	response to bacterium	0.0199283	0.74671	21	22	43	327
GO:0009755 hormone-mediated signaling pathway	77	0.74671	5.033	0.12	Biological Process	GO:0009755	hormone-mediated signaling pathway	0.0220068	0.74671	24	53	77	642
GO:0034724 DNA replication-independent nucleosome organization	4	0.74671	0.261	0.333	Biological Process	GO:0034724	DNA replication-independent nucleosome organization	0.0220828	0.74671	3	1	4	12
GO:2000022 regulation of jasmonic acid mediated signaling pathway	6	0.74671	0.392	0.25	Biological Process	GO:2000022	regulation of jasmonic acid mediated signaling pathway	0.0226735	0.74671	1	5	6	24
GO:0035637 multicellular organismal signaling	3	0.74671	0.196	0.429	Biological Process	GO:0035637	multicellular organismal signaling	0.0227933	0.74671	1	2	3	7
GO:0042350 GDP-L-fucose biosynthetic process	3	0.74671	0.196	0.429	Biological Process	GO:0042350	GDP-L-fucose biosynthetic process	0.0227933	0.74671	3	0	3	7
GO:0046368 GDP-L-fucose metabolic process	3	0.74671	0.196	0.429	Biological Process	GO:0046368	GDP-L-fucose metabolic process	0.0227933	0.74671	3	0	3	7
GO:1901379 regulation of potassium ion transmembrane transport	3	0.74671	0.196	0.429	Biological Process	GO:1901379	regulation of potassium ion transmembrane transport	0.0227933	0.74671	1	2	3	7
GO:0010466 negative regulation of peptidase activity	7	0.74671	0.458	0.226	Biological Process	GO:0010466	negative regulation of peptidase activity	0.0245571	0.74671	0	7	7	31
GO:0010951 negative regulation of endopeptidase activity	7	0.74671	0.458	0.226	Biological Process	GO:0010951	negative regulation of endopeptidase activity	0.0245571	0.74671	0	7	7	31
GO:0046149 pigment catabolic process	7	0.74671	0.458	0.226	Biological Process	GO:0046149	pigment catabolic process	0.0245571	0.74671	7	0	7	31
GO:0002027 regulation of heart rate	2	0.74671	0.131	0.667	Biological Process	GO:0002027	regulation of heart rate	0.0257046	0.74671	1	1	2	3
GO:0010055 atrichoblast differentiation	2	0.74671	0.131	0.667	Biological Process	GO:0010055	atrichoblast differentiation	0.0257046	0.74671	2	0	2	3
GO:0010880 regulation of release of sequestered calcium ion into cytosol by sarcoplasmic reticulum	2	0.74671	0.131	0.667	Biological Process	GO:0010880	regulation of release of sequestered calcium ion into cytosol by sarcoplasmic reticulum	0.0257046	0.74671	1	1	2	3
GO:0010881 regulation of cardiac muscle contraction by regulation of the release of sequestered calcium ion	2	0.74671	0.131	0.667	Biological Process	GO:0010881	regulation of cardiac muscle contraction by regulation of the release of sequestered calcium ion	0.0257046	0.74671	1	1	2	3
GO:0010882 regulation of cardiac muscle contraction by calcium ion signaling	2	0.74671	0.131	0.667	Biological Process	GO:0010882	regulation of cardiac muscle contraction by calcium ion signaling	0.0257046	0.74671	1	1	2	3
GO:0014808 release of sequestered calcium ion into cytosol by sarcoplasmic reticulum	2	0.74671	0.131	0.667	Biological Process	GO:0014808	release of sequestered calcium ion into cytosol by sarcoplasmic reticulum	0.0257046	0.74671	1	1	2	3
GO:0015729 oxaloacetate transport	2	0.74671	0.131	0.667	Biological Process	GO:0015729	oxaloacetate transport	0.0257046	0.74671	0	2	2	3
GO:0031134 sister chromatid biorientation	2	0.74671	0.131	0.667	Biological Process	GO:0031134	sister chromatid biorientation	0.0257046	0.74671	2	0	2	3
GO:0043268 positive regulation of potassium ion transport	2	0.74671	0.131	0.667	Biological Process	GO:0043268	positive regulation of potassium ion transport	0.0257046	0.74671	1	1	2	3
GO:0046963 3'-phosphoadenosine 5'-phosphosulfate transport	2	0.74671	0.131	0.667	Biological Process	GO:0046963	3'-phosphoadenosine 5'-phosphosulfate transport	0.0257046	0.74671	2	0	2	3
GO:0070296 sarcoplasmic reticulum calcium ion transport	2	0.74671	0.131	0.667	Biological Process	GO:0070296	sarcoplasmic reticulum calcium ion transport	0.0257046	0.74671	1	1	2	3
GO:0086002 cardiac muscle cell action potential involved in contraction	2	0.74671	0.131	0.667	Biological Process	GO:0086002	cardiac muscle cell action potential involved in contraction	0.0257046	0.74671	1	1	2	3
GO:0086004 regulation of cardiac muscle cell contraction	2	0.74671	0.131	0.667	Biological Process	GO:0086004	regulation of cardiac muscle cell contraction	0.0257046	0.74671	1	1	2	3
GO:0086014 atrial cardiac muscle cell action potential	2	0.74671	0.131	0.667	Biological Process	GO:0086014	atrial cardiac muscle cell action potential	0.0257046	0.74671	1	1	2	3
GO:0086026 atrial cardiac muscle cell to AV node cell signaling	2	0.74671	0.131	0.667	Biological Process	GO:0086026	atrial cardiac muscle cell to AV node cell signaling	0.0257046	0.74671	1	1	2	3
GO:0086066 atrial cardiac muscle cell to AV node cell communication	2	0.74671	0.131	0.667	Biological Process	GO:0086066	atrial cardiac muscle cell to AV node cell communication	0.0257046	0.74671	1	1	2	3
GO:1901021 positive regulation of calcium ion transmembrane transporter activity	2	0.74671	0.131	0.667	Biological Process	GO:1901021	positive regulation of calcium ion transmembrane transporter activity	0.0257046	0.74671	1	1	2	3
GO:1901381 positive regulation of potassium ion transmembrane transport	2	0.74671	0.131	0.667	Biological Process	GO:1901381	positive regulation of potassium ion transmembrane transport	0.0257046	0.74671	1	1	2	3
GO:1902356 oxaloacetate(2-) transmembrane transport	2	0.74671	0.131	0.667	Biological Process	GO:1902356	oxaloacetate(2-) transmembrane transport	0.0257046	0.74671	0	2	2	3
GO:1902559 3'-phospho-5'-adenylyl sulfate transmembrane transport	2	0.74671	0.131	0.667	Biological Process	GO:1902559	3'-phospho-5'-adenylyl sulfate transmembrane transport	0.0257046	0.74671	2	0	2	3
GO:1903115 regulation of actin filament-based movement	2	0.74671	0.131	0.667	Biological Process	GO:1903115	regulation of actin filament-based movement	0.0257046	0.74671	1	1	2	3
GO:1903514 calcium ion transport from endoplasmic reticulum to cytosol	2	0.74671	0.131	0.667	Biological Process	GO:1903514	calcium ion transport from endoplasmic reticulum to cytosol	0.0257046	0.74671	1	1	2	3
GO:1903779 regulation of cardiac conduction	2	0.74671	0.131	0.667	Biological Process	GO:1903779	regulation of cardiac conduction	0.0257046	0.74671	1	1	2	3
GO:0072341 modified amino acid binding	5	0.750299	0.316	0.172	Molecular Function	GO:0072341	modified amino acid binding	0.12562	0.750299	1	4	5	29
GO:0032870 cellular response to hormone stimulus	83	0.754263	5.425	0.118	Biological Process	GO:0032870	cellular response to hormone stimulus	0.0261488	0.754263	27	56	83	704
GO:0019842 vitamin binding	19	0.75561	1.199	0.123	Molecular Function	GO:0019842	vitamin binding	0.127296	0.75561	12	7	19	155
GO:0046527 glucosyltransferase activity	21	0.75561	1.326	0.121	Molecular Function	GO:0046527	glucosyltransferase activity	0.127494	0.75561	13	8	21	174
GO:0022891 substrate-specific transmembrane transporter activity	132	0.759011	8.333	0.102	Molecular Function	GO:0022891	substrate-specific transmembrane transporter activity	0.128562	0.759011	72	60	132	1295
GO:0003870 5-aminolevulinate synthase activity	2	0.761513	0.126	0.286	Molecular Function	GO:0003870	5-aminolevulinate synthase activity	0.131963	0.761513	1	1	2	7
GO:0004351 glutamate decarboxylase activity	2	0.761513	0.126	0.286	Molecular Function	GO:0004351	glutamate decarboxylase activity	0.131963	0.761513	1	1	2	7
GO:0004451 isocitrate lyase activity	2	0.761513	0.126	0.286	Molecular Function	GO:0004451	isocitrate lyase activity	0.131963	0.761513	2	0	2	7
GO:0018515 pimeloyl-CoA dehydrogenase activity	2	0.761513	0.126	0.286	Molecular Function	GO:0018515	pimeloyl-CoA dehydrogenase activity	0.131963	0.761513	2	0	2	7
GO:0043023 ribosomal large subunit binding	2	0.761513	0.126	0.286	Molecular Function	GO:0043023	ribosomal large subunit binding	0.131963	0.761513	0	2	2	7
GO:0046556 alpha-L-arabinofuranosidase activity	2	0.761513	0.126	0.286	Molecular Function	GO:0046556	alpha-L-arabinofuranosidase activity	0.131963	0.761513	1	1	2	7
GO:0051187 cofactor catabolic process	19	0.761743	1.242	0.153	Biological Process	GO:0051187	cofactor catabolic process	0.026594	0.761743	14	5	19	124
GO:0004311 farnesyltranstransferase activity	3	0.765458	0.189	0.214	Molecular Function	GO:0004311	farnesyltranstransferase activity	0.134142	0.765458	2	1	3	14
GO:0016623 oxidoreductase activity, acting on the aldehyde or oxo group of donors, oxygen as acceptor	3	0.765458	0.189	0.214	Molecular Function	GO:0016623	oxidoreductase activity, acting on the aldehyde or oxo group of donors, oxygen as acceptor	0.134142	0.765458	3	0	3	14
GO:2001070 starch binding	3	0.765458	0.189	0.214	Molecular Function	GO:2001070	starch binding	0.134142	0.765458	1	2	3	14
GO:0004185 serine-type carboxypeptidase activity	6	0.76751	0.379	0.158	Molecular Function	GO:0004185	serine-type carboxypeptidase activity	0.135502	0.76751	1	5	6	38
GO:0016034 maleylacetoacetate isomerase activity	6	0.76751	0.379	0.158	Molecular Function	GO:0016034	maleylacetoacetate isomerase activity	0.135502	0.76751	1	5	6	38
GO:0015605 organophosphate ester transmembrane transporter activity	21	0.768998	1.326	0.119	Molecular Function	GO:0015605	organophosphate ester transmembrane transporter activity	0.13848	0.768998	16	5	21	176
GO:0005451 monovalent cation:proton antiporter activity	7	0.768998	0.442	0.149	Molecular Function	GO:0005451	monovalent cation:proton antiporter activity	0.141022	0.768998	7	0	7	47
GO:0009016 succinyldiaminopimelate transaminase activity	4	0.768998	0.253	0.182	Molecular Function	GO:0009016	succinyldiaminopimelate transaminase activity	0.141137	0.768998	3	1	4	22
GO:0003824 catalytic activity	1008	0.768998	63.636	0.095	Molecular Function	GO:0003824	catalytic activity	0.14706	0.768998	499	509	1008	10656
GO:0015036 disulfide oxidoreductase activity	23	0.768998	1.452	0.117	Molecular Function	GO:0015036	disulfide oxidoreductase activity	0.148254	0.768998	11	12	23	197
GO:0015234 thiamine transmembrane transporter activity	15	0.768998	0.947	0.124	Molecular Function	GO:0015234	thiamine transmembrane transporter activity	0.151178	0.768998	11	4	15	121
GO:0090422 thiamine pyrophosphate transporter activity	15	0.768998	0.947	0.124	Molecular Function	GO:0090422	thiamine pyrophosphate transporter activity	0.151178	0.768998	11	4	15	121
GO:0099516 ion antiporter activity	11	0.768998	0.694	0.131	Molecular Function	GO:0099516	ion antiporter activity	0.153014	0.768998	9	2	11	84
GO:0004043 L-aminoadipate-semialdehyde dehydrogenase activity	8	0.768998	0.505	0.14	Molecular Function	GO:0004043	L-aminoadipate-semialdehyde dehydrogenase activity	0.154661	0.768998	5	3	8	57
GO:0016166 phytoene dehydrogenase activity	9	0.768998	0.568	0.136	Molecular Function	GO:0016166	phytoene dehydrogenase activity	0.15503	0.768998	6	3	9	66
GO:0051119 sugar transmembrane transporter activity	24	0.768998	1.515	0.115	Molecular Function	GO:0051119	sugar transmembrane transporter activity	0.155453	0.768998	14	10	24	208
GO:0051536 iron-sulfur cluster binding	29	0.768998	1.831	0.113	Molecular Function	GO:0051536	iron-sulfur cluster binding	0.155857	0.768998	8	21	29	257
GO:0008808 cardiolipin synthase activity	3	0.768998	0.189	0.2	Molecular Function	GO:0008808	cardiolipin synthase activity	0.156717	0.768998	3	0	3	15
GO:0016160 amylase activity	3	0.768998	0.189	0.2	Molecular Function	GO:0016160	amylase activity	0.156717	0.768998	1	2	3	15
GO:0030572 phosphatidyltransferase activity	3	0.768998	0.189	0.2	Molecular Function	GO:0030572	phosphatidyltransferase activity	0.156717	0.768998	3	0	3	15
GO:0015298 solute:cation antiporter activity	13	0.768998	0.821	0.126	Molecular Function	GO:0015298	solute:cation antiporter activity	0.156961	0.768998	11	2	13	103
GO:1901677 phosphate transmembrane transporter activity	22	0.768998	1.389	0.116	Molecular Function	GO:1901677	phosphate transmembrane transporter activity	0.157888	0.768998	16	6	22	189
GO:0004601 peroxidase activity	15	0.768998	0.947	0.123	Molecular Function	GO:0004601	peroxidase activity	0.158512	0.768998	7	8	15	122
GO:0016827 hydrolase activity, acting on acid carbon-phosphorus bonds	4	0.768998	0.253	0.174	Molecular Function	GO:0016827	hydrolase activity, acting on acid carbon-phosphorus bonds	0.159063	0.768998	2	2	4	23
GO:0043178 alcohol binding	4	0.768998	0.253	0.174	Molecular Function	GO:0043178	alcohol binding	0.159063	0.768998	1	3	4	23
GO:0015318 inorganic solute uptake transmembrane transporter activity	45	0.768998	2.841	0.108	Molecular Function	GO:0015318	inorganic solute uptake transmembrane transporter activity	0.159402	0.768998	21	24	45	417
GO:0015563 uptake transmembrane transporter activity	45	0.768998	2.841	0.108	Molecular Function	GO:0015563	uptake transmembrane transporter activity	0.163393	0.768998	21	24	45	418
GO:0003916 DNA topoisomerase activity	7	0.768998	0.442	0.143	Molecular Function	GO:0003916	DNA topoisomerase activity	0.164885	0.768998	4	3	7	49
GO:0004356 glutamate-ammonia ligase activity	2	0.768998	0.126	0.25	Molecular Function	GO:0004356	glutamate-ammonia ligase activity	0.165539	0.768998	2	0	2	8
GO:0004506 squalene monooxygenase activity	2	0.768998	0.126	0.25	Molecular Function	GO:0004506	squalene monooxygenase activity	0.165539	0.768998	1	1	2	8
GO:0008466 glycogenin glucosyltransferase activity	2	0.768998	0.126	0.25	Molecular Function	GO:0008466	glycogenin glucosyltransferase activity	0.165539	0.768998	2	0	2	8
GO:0008696 4-amino-4-deoxychorismate lyase activity	2	0.768998	0.126	0.25	Molecular Function	GO:0008696	4-amino-4-deoxychorismate lyase activity	0.165539	0.768998	2	0	2	8
GO:0008705 methionine synthase activity	2	0.768998	0.126	0.25	Molecular Function	GO:0008705	methionine synthase activity	0.165539	0.768998	2	0	2	8
GO:0019840 isoprenoid binding	2	0.768998	0.126	0.25	Molecular Function	GO:0019840	isoprenoid binding	0.165539	0.768998	0	2	2	8
GO:0042030 ATPase inhibitor activity	2	0.768998	0.126	0.25	Molecular Function	GO:0042030	ATPase inhibitor activity	0.165539	0.768998	0	2	2	8
GO:0042084 5-methyltetrahydrofolate-dependent methyltransferase activity	2	0.768998	0.126	0.25	Molecular Function	GO:0042084	5-methyltetrahydrofolate-dependent methyltransferase activity	0.165539	0.768998	2	0	2	8
GO:0045159 myosin II binding	2	0.768998	0.126	0.25	Molecular Function	GO:0045159	myosin II binding	0.165539	0.768998	1	1	2	8
GO:0004180 carboxypeptidase activity	8	0.768998	0.505	0.138	Molecular Function	GO:0004180	carboxypeptidase activity	0.165804	0.768998	2	6	8	58
GO:0016530 metallochaperone activity	5	0.768998	0.316	0.156	Molecular Function	GO:0016530	metallochaperone activity	0.170478	0.768998	3	2	5	32
GO:0016899 oxidoreductase activity, acting on the CH-OH group of donors, oxygen as acceptor	5	0.768998	0.316	0.156	Molecular Function	GO:0016899	oxidoreductase activity, acting on the CH-OH group of donors, oxygen as acceptor	0.170478	0.768998	3	2	5	32
GO:0016408 C-acyltransferase activity	6	0.768998	0.379	0.146	Molecular Function	GO:0016408	C-acyltransferase activity	0.175636	0.768998	4	2	6	41
GO:0008460 dTDP-glucose 4,6-dehydratase activity	9	0.768998	0.568	0.132	Molecular Function	GO:0008460	dTDP-glucose 4,6-dehydratase activity	0.175954	0.768998	6	3	9	68
GO:0000064 L-ornithine transmembrane transporter activity	1	0.768998	0.063	0.5	Molecular Function	GO:0000064	L-ornithine transmembrane transporter activity	0.176884	0.768998	1	0	1	2
GO:0003839 gamma-glutamylcyclotransferase activity	1	0.768998	0.063	0.5	Molecular Function	GO:0003839	gamma-glutamylcyclotransferase activity	0.176884	0.768998	0	1	1	2
GO:0004105 choline-phosphate cytidylyltransferase activity	1	0.768998	0.063	0.5	Molecular Function	GO:0004105	choline-phosphate cytidylyltransferase activity	0.176884	0.768998	0	1	1	2
GO:0004134 4-alpha-glucanotransferase activity	1	0.768998	0.063	0.5	Molecular Function	GO:0004134	4-alpha-glucanotransferase activity	0.176884	0.768998	1	0	1	2
GO:0004305 ethanolamine kinase activity	1	0.768998	0.063	0.5	Molecular Function	GO:0004305	ethanolamine kinase activity	0.176884	0.768998	0	1	1	2
GO:0004307 ethanolaminephosphotransferase activity	1	0.768998	0.063	0.5	Molecular Function	GO:0004307	ethanolaminephosphotransferase activity	0.176884	0.768998	1	0	1	2
GO:0004415 hyalurononglucosaminidase activity	1	0.768998	0.063	0.5	Molecular Function	GO:0004415	hyalurononglucosaminidase activity	0.176884	0.768998	0	1	1	2
GO:0004517 nitric-oxide synthase activity	1	0.768998	0.063	0.5	Molecular Function	GO:0004517	nitric-oxide synthase activity	0.176884	0.768998	0	1	1	2
GO:0004660 protein farnesyltransferase activity	1	0.768998	0.063	0.5	Molecular Function	GO:0004660	protein farnesyltransferase activity	0.176884	0.768998	0	1	1	2
GO:0005290 L-histidine transmembrane transporter activity	1	0.768998	0.063	0.5	Molecular Function	GO:0005290	L-histidine transmembrane transporter activity	0.176884	0.768998	1	0	1	2
GO:0005344 oxygen transporter activity	1	0.768998	0.063	0.5	Molecular Function	GO:0005344	oxygen transporter activity	0.176884	0.768998	0	1	1	2
GO:0005358 high-affinity hydrogen:glucose symporter activity	1	0.768998	0.063	0.5	Molecular Function	GO:0005358	high-affinity hydrogen:glucose symporter activity	0.176884	0.768998	1	0	1	2
GO:0008740 L-rhamnose isomerase activity	1	0.768998	0.063	0.5	Molecular Function	GO:0008740	L-rhamnose isomerase activity	0.176884	0.768998	0	1	1	2
GO:0008843 endochitinase activity	1	0.768998	0.063	0.5	Molecular Function	GO:0008843	endochitinase activity	0.176884	0.768998	1	0	1	2
GO:0008924 malate dehydrogenase (quinone) activity	1	0.768998	0.063	0.5	Molecular Function	GO:0008924	malate dehydrogenase (quinone) activity	0.176884	0.768998	1	0	1	2
GO:0008942 nitrite reductase [NAD(P)H] activity	1	0.768998	0.063	0.5	Molecular Function	GO:0008942	nitrite reductase [NAD(P)H] activity	0.176884	0.768998	0	1	1	2
GO:0009899 ent-kaurene synthase activity	1	0.768998	0.063	0.5	Molecular Function	GO:0009899	ent-kaurene synthase activity	0.176884	0.768998	0	1	1	2
GO:0010290 chlorophyll catabolite transmembrane transporter activity	1	0.768998	0.063	0.5	Molecular Function	GO:0010290	chlorophyll catabolite transmembrane transporter activity	0.176884	0.768998	1	0	1	2
GO:0010297 heteropolysaccharide binding	1	0.768998	0.063	0.5	Molecular Function	GO:0010297	heteropolysaccharide binding	0.176884	0.768998	1	0	1	2
GO:0015121 phosphoenolpyruvate:phosphate antiporter activity	1	0.768998	0.063	0.5	Molecular Function	GO:0015121	phosphoenolpyruvate:phosphate antiporter activity	0.176884	0.768998	0	1	1	2
GO:0015355 secondary active monocarboxylate transmembrane transporter activity	1	0.768998	0.063	0.5	Molecular Function	GO:0015355	secondary active monocarboxylate transmembrane transporter activity	0.176884	0.768998	0	1	1	2
GO:0015431 glutathione S-conjugate-exporting ATPase activity	1	0.768998	0.063	0.5	Molecular Function	GO:0015431	glutathione S-conjugate-exporting ATPase activity	0.176884	0.768998	1	0	1	2
GO:0016300 tRNA (uracil) methyltransferase activity	1	0.768998	0.063	0.5	Molecular Function	GO:0016300	tRNA (uracil) methyltransferase activity	0.176884	0.768998	0	1	1	2
GO:0030283 testosterone dehydrogenase [NAD(P)] activity	1	0.768998	0.063	0.5	Molecular Function	GO:0030283	testosterone dehydrogenase [NAD(P)] activity	0.176884	0.768998	1	0	1	2
GO:0032131 alkylated DNA binding	1	0.768998	0.063	0.5	Molecular Function	GO:0032131	alkylated DNA binding	0.176884	0.768998	1	0	1	2
GO:0033741 adenylyl-sulfate reductase (glutathione) activity	1	0.768998	0.063	0.5	Molecular Function	GO:0033741	adenylyl-sulfate reductase (glutathione) activity	0.176884	0.768998	0	1	1	2
GO:0035175 histone kinase activity (H3-S10 specific)	1	0.768998	0.063	0.5	Molecular Function	GO:0035175	histone kinase activity (H3-S10 specific)	0.176884	0.768998	0	1	1	2
GO:0035596 methylthiotransferase activity	1	0.768998	0.063	0.5	Molecular Function	GO:0035596	methylthiotransferase activity	0.176884	0.768998	0	1	1	2
GO:0036381 pyridoxal 5'-phosphate synthase (glutamine hydrolysing) activity	1	0.768998	0.063	0.5	Molecular Function	GO:0036381	pyridoxal 5'-phosphate synthase (glutamine hydrolysing) activity	0.176884	0.768998	0	1	1	2
GO:0047213 anthocyanidin 3-O-glucosyltransferase activity	1	0.768998	0.063	0.5	Molecular Function	GO:0047213	anthocyanidin 3-O-glucosyltransferase activity	0.176884	0.768998	0	1	1	2
GO:0050220 prostaglandin-E synthase activity	1	0.768998	0.063	0.5	Molecular Function	GO:0050220	prostaglandin-E synthase activity	0.176884	0.768998	1	0	1	2
GO:0050416 formimidoylglutamate deiminase activity	1	0.768998	0.063	0.5	Molecular Function	GO:0050416	formimidoylglutamate deiminase activity	0.176884	0.768998	0	1	1	2
GO:0051777 ent-kaurenoate oxidase activity	1	0.768998	0.063	0.5	Molecular Function	GO:0051777	ent-kaurenoate oxidase activity	0.176884	0.768998	0	1	1	2
GO:0052820 DNA-1,N6-ethenoadenine N-glycosylase activity	1	0.768998	0.063	0.5	Molecular Function	GO:0052820	DNA-1,N6-ethenoadenine N-glycosylase activity	0.176884	0.768998	1	0	1	2
GO:0052852 very-long-chain-(S)-2-hydroxy-acid oxidase activity	1	0.768998	0.063	0.5	Molecular Function	GO:0052852	very-long-chain-(S)-2-hydroxy-acid oxidase activity	0.176884	0.768998	0	1	1	2
GO:0052853 long-chain-(S)-2-hydroxy-long-chain-acid oxidase activity	1	0.768998	0.063	0.5	Molecular Function	GO:0052853	long-chain-(S)-2-hydroxy-long-chain-acid oxidase activity	0.176884	0.768998	0	1	1	2
GO:0052854 medium-chain-(S)-2-hydroxy-acid oxidase activity	1	0.768998	0.063	0.5	Molecular Function	GO:0052854	medium-chain-(S)-2-hydroxy-acid oxidase activity	0.176884	0.768998	0	1	1	2
GO:0061676 importin-alpha family protein binding	1	0.768998	0.063	0.5	Molecular Function	GO:0061676	importin-alpha family protein binding	0.176884	0.768998	1	0	1	2
GO:0070039 rRNA (guanosine-2'-O-)-methyltransferase activity	1	0.768998	0.063	0.5	Molecular Function	GO:0070039	rRNA (guanosine-2'-O-)-methyltransferase activity	0.176884	0.768998	1	0	1	2
GO:0070704 sterol desaturase activity	1	0.768998	0.063	0.5	Molecular Function	GO:0070704	sterol desaturase activity	0.176884	0.768998	1	0	1	2
GO:0071208 histone pre-mRNA DCP binding	1	0.768998	0.063	0.5	Molecular Function	GO:0071208	histone pre-mRNA DCP binding	0.176884	0.768998	0	1	1	2
GO:0071997 glutathione S-conjugate-transporting ATPase activity	1	0.768998	0.063	0.5	Molecular Function	GO:0071997	glutathione S-conjugate-transporting ATPase activity	0.176884	0.768998	1	0	1	2
GO:0080146 L-cysteine desulfhydrase activity	1	0.768998	0.063	0.5	Molecular Function	GO:0080146	L-cysteine desulfhydrase activity	0.176884	0.768998	1	0	1	2
GO:0089721 phosphoenolpyruvate transmembrane transporter activity	1	0.768998	0.063	0.5	Molecular Function	GO:0089721	phosphoenolpyruvate transmembrane transporter activity	0.176884	0.768998	0	1	1	2
GO:2001066 amylopectin binding	1	0.768998	0.063	0.5	Molecular Function	GO:2001066	amylopectin binding	0.176884	0.768998	0	1	1	2
GO:0004385 guanylate kinase activity	4	0.768998	0.253	0.167	Molecular Function	GO:0004385	guanylate kinase activity	0.177769	0.768998	3	1	4	24
GO:0000295 adenine nucleotide transmembrane transporter activity	3	0.768998	0.189	0.188	Molecular Function	GO:0000295	adenine nucleotide transmembrane transporter activity	0.180351	0.768998	3	0	3	16
GO:0004066 asparagine synthase (glutamine-hydrolyzing) activity	3	0.768998	0.189	0.188	Molecular Function	GO:0004066	asparagine synthase (glutamine-hydrolyzing) activity	0.180351	0.768998	3	0	3	16
GO:0004144 diacylglycerol O-acyltransferase activity	3	0.768998	0.189	0.188	Molecular Function	GO:0004144	diacylglycerol O-acyltransferase activity	0.180351	0.768998	1	2	3	16
GO:0005346 purine ribonucleotide transmembrane transporter activity	3	0.768998	0.189	0.188	Molecular Function	GO:0005346	purine ribonucleotide transmembrane transporter activity	0.180351	0.768998	3	0	3	16
GO:0015216 purine nucleotide transmembrane transporter activity	3	0.768998	0.189	0.188	Molecular Function	GO:0015216	purine nucleotide transmembrane transporter activity	0.180351	0.768998	3	0	3	16
GO:0015385 sodium:proton antiporter activity	3	0.768998	0.189	0.188	Molecular Function	GO:0015385	sodium:proton antiporter activity	0.180351	0.768998	3	0	3	16
GO:0009612 response to mechanical stimulus	6	0.781842	0.392	0.24	Biological Process	GO:0009612	response to mechanical stimulus	0.0274866	0.781842	0	6	6	25
GO:0009408 response to heat	32	0.78185	2.092	0.136	Biological Process	GO:0009408	response to heat	0.0276778	0.78185	13	19	32	236
GO:0015204 urea transmembrane transporter activity	16	0.78544	1.01	0.119	Molecular Function	GO:0015204	urea transmembrane transporter activity	0.184719	0.78544	13	3	16	135
GO:0016846 carbon-sulfur lyase activity	7	0.790054	0.442	0.137	Molecular Function	GO:0016846	carbon-sulfur lyase activity	0.190399	0.790054	6	1	7	51
GO:0003973 (S)-2-hydroxy-acid oxidase activity	4	0.790054	0.253	0.16	Molecular Function	GO:0003973	(S)-2-hydroxy-acid oxidase activity	0.197166	0.790054	3	1	4	25
GO:0004568 chitinase activity	4	0.790054	0.253	0.16	Molecular Function	GO:0004568	chitinase activity	0.197166	0.790054	3	1	4	25
GO:0004764 shikimate 3-dehydrogenase (NADP+) activity	4	0.790054	0.253	0.16	Molecular Function	GO:0004764	shikimate 3-dehydrogenase (NADP+) activity	0.197166	0.790054	1	3	4	25
GO:0008172 S-methyltransferase activity	4	0.790054	0.253	0.16	Molecular Function	GO:0008172	S-methyltransferase activity	0.197166	0.790054	3	1	4	25
GO:0008810 cellulase activity	4	0.790054	0.253	0.16	Molecular Function	GO:0008810	cellulase activity	0.197166	0.790054	1	3	4	25
GO:0015301 anion:anion antiporter activity	4	0.790054	0.253	0.16	Molecular Function	GO:0015301	anion:anion antiporter activity	0.197166	0.790054	2	2	4	25
GO:0003825 alpha,alpha-trehalose-phosphate synthase (UDP-forming) activity	2	0.790054	0.126	0.222	Molecular Function	GO:0003825	alpha,alpha-trehalose-phosphate synthase (UDP-forming) activity	0.200357	0.790054	2	0	2	9
GO:0003844 1,4-alpha-glucan branching enzyme activity	2	0.790054	0.126	0.222	Molecular Function	GO:0003844	1,4-alpha-glucan branching enzyme activity	0.200357	0.790054	2	0	2	9
GO:0004084 branched-chain-amino-acid transaminase activity	2	0.790054	0.126	0.222	Molecular Function	GO:0004084	branched-chain-amino-acid transaminase activity	0.200357	0.790054	2	0	2	9
GO:0008495 protoheme IX farnesyltransferase activity	2	0.790054	0.126	0.222	Molecular Function	GO:0008495	protoheme IX farnesyltransferase activity	0.200357	0.790054	2	0	2	9
GO:0008710 8-amino-7-oxononanoate synthase activity	2	0.790054	0.126	0.222	Molecular Function	GO:0008710	8-amino-7-oxononanoate synthase activity	0.200357	0.790054	2	0	2	9
GO:0008890 glycine C-acetyltransferase activity	2	0.790054	0.126	0.222	Molecular Function	GO:0008890	glycine C-acetyltransferase activity	0.200357	0.790054	2	0	2	9
GO:0009973 adenylyl-sulfate reductase activity	2	0.790054	0.126	0.222	Molecular Function	GO:0009973	adenylyl-sulfate reductase activity	0.200357	0.790054	0	2	2	9
GO:0016161 beta-amylase activity	2	0.790054	0.126	0.222	Molecular Function	GO:0016161	beta-amylase activity	0.200357	0.790054	0	2	2	9
GO:0016862 intramolecular oxidoreductase activity, interconverting keto- and enol-groups	2	0.790054	0.126	0.222	Molecular Function	GO:0016862	intramolecular oxidoreductase activity, interconverting keto- and enol-groups	0.200357	0.790054	1	1	2	9
GO:0047810 D-alanine:2-oxoglutarate aminotransferase activity	2	0.790054	0.126	0.222	Molecular Function	GO:0047810	D-alanine:2-oxoglutarate aminotransferase activity	0.200357	0.790054	2	0	2	9
GO:0051219 phosphoprotein binding	2	0.790054	0.126	0.222	Molecular Function	GO:0051219	phosphoprotein binding	0.200357	0.790054	2	0	2	9
GO:0015116 sulfate transmembrane transporter activity	16	0.790054	1.01	0.117	Molecular Function	GO:0015116	sulfate transmembrane transporter activity	0.200487	0.790054	11	5	16	137
GO:0016901 oxidoreductase activity, acting on the CH-OH group of donors, quinone or similar compound as acceptor	5	0.790054	0.316	0.147	Molecular Function	GO:0016901	oxidoreductase activity, acting on the CH-OH group of donors, quinone or similar compound as acceptor	0.203346	0.790054	4	1	5	34
GO:0030674 protein binding, bridging	5	0.790054	0.316	0.147	Molecular Function	GO:0030674	protein binding, bridging	0.203346	0.790054	1	4	5	34
GO:0008238 exopeptidase activity	14	0.790054	0.884	0.119	Molecular Function	GO:0008238	exopeptidase activity	0.203385	0.790054	6	8	14	118
GO:0015925 galactosidase activity	7	0.790054	0.442	0.135	Molecular Function	GO:0015925	galactosidase activity	0.203719	0.790054	4	3	7	52
GO:0060590 ATPase regulator activity	7	0.790054	0.442	0.135	Molecular Function	GO:0060590	ATPase regulator activity	0.203719	0.790054	1	6	7	52
GO:0070283 radical SAM enzyme activity	6	0.790054	0.379	0.14	Molecular Function	GO:0070283	radical SAM enzyme activity	0.204762	0.790054	1	5	6	43
GO:0004834 tryptophan synthase activity	3	0.790054	0.189	0.176	Molecular Function	GO:0004834	tryptophan synthase activity	0.20486	0.790054	1	2	3	17
GO:0017022 myosin binding	3	0.790054	0.189	0.176	Molecular Function	GO:0017022	myosin binding	0.20486	0.790054	2	1	3	17
GO:0031406 carboxylic acid binding	12	0.790054	0.758	0.121	Molecular Function	GO:0031406	carboxylic acid binding	0.205184	0.790054	5	7	12	99
GO:0043177 organic acid binding	12	0.790054	0.758	0.121	Molecular Function	GO:0043177	organic acid binding	0.205184	0.790054	5	7	12	99
GO:0033221 urea-transporting ATPase activity	15	0.790054	0.947	0.117	Molecular Function	GO:0033221	urea-transporting ATPase activity	0.206249	0.790054	13	2	15	128
GO:0016655 oxidoreductase activity, acting on NAD(P)H, quinone or similar compound as acceptor	21	0.790054	1.326	0.112	Molecular Function	GO:0016655	oxidoreductase activity, acting on NAD(P)H, quinone or similar compound as acceptor	0.208087	0.790054	7	14	21	187
GO:0016830 carbon-carbon lyase activity	30	0.790054	1.894	0.108	Molecular Function	GO:0016830	carbon-carbon lyase activity	0.210042	0.790054	15	15	30	277
GO:0016628 oxidoreductase activity, acting on the CH-CH group of donors, NAD or NADP as acceptor	18	0.790054	1.136	0.114	Molecular Function	GO:0016628	oxidoreductase activity, acting on the CH-CH group of donors, NAD or NADP as acceptor	0.212089	0.790054	11	7	18	158
GO:0008712 ADP-glyceromanno-heptose 6-epimerase activity	8	0.790054	0.505	0.129	Molecular Function	GO:0008712	ADP-glyceromanno-heptose 6-epimerase activity	0.213768	0.790054	6	2	8	62
GO:0016684 oxidoreductase activity, acting on peroxide as acceptor	15	0.790054	0.947	0.116	Molecular Function	GO:0016684	oxidoreductase activity, acting on peroxide as acceptor	0.214787	0.790054	7	8	15	129
GO:0030247 polysaccharide binding	15	0.790054	0.947	0.116	Molecular Function	GO:0030247	polysaccharide binding	0.214787	0.790054	7	8	15	129
GO:0015114 phosphate ion transmembrane transporter activity	57	0.790054	3.598	0.103	Molecular Function	GO:0015114	phosphate ion transmembrane transporter activity	0.216289	0.790054	31	26	57	553
GO:0016667 oxidoreductase activity, acting on a sulfur group of donors	28	0.790054	1.768	0.109	Molecular Function	GO:0016667	oxidoreductase activity, acting on a sulfur group of donors	0.21637	0.790054	14	14	28	258
GO:0004838 L-tyrosine:2-oxoglutarate aminotransferase activity	4	0.790054	0.253	0.154	Molecular Function	GO:0004838	L-tyrosine:2-oxoglutarate aminotransferase activity	0.217167	0.790054	3	1	4	26
GO:0070547 L-tyrosine aminotransferase activity	4	0.790054	0.253	0.154	Molecular Function	GO:0070547	L-tyrosine aminotransferase activity	0.217167	0.790054	3	1	4	26
GO:0016783 sulfurtransferase activity	6	0.790054	0.379	0.136	Molecular Function	GO:0016783	sulfurtransferase activity	0.219936	0.790054	5	1	6	44
GO:0015215 nucleotide transmembrane transporter activity	5	0.790054	0.316	0.143	Molecular Function	GO:0015215	nucleotide transmembrane transporter activity	0.220516	0.790054	5	0	5	35
GO:0048472 threonine-phosphate decarboxylase activity	5	0.790054	0.316	0.143	Molecular Function	GO:0048472	threonine-phosphate decarboxylase activity	0.220516	0.790054	4	1	5	35
GO:0015146 pentose transmembrane transporter activity	14	0.790054	0.884	0.117	Molecular Function	GO:0015146	pentose transmembrane transporter activity	0.221234	0.790054	11	3	14	120
GO:0015148 D-xylose transmembrane transporter activity	14	0.790054	0.884	0.117	Molecular Function	GO:0015148	D-xylose transmembrane transporter activity	0.221234	0.790054	11	3	14	120
GO:0015619 thiamine pyrophosphate-transporting ATPase activity	14	0.790054	0.884	0.117	Molecular Function	GO:0015619	thiamine pyrophosphate-transporting ATPase activity	0.221234	0.790054	11	3	14	120
GO:0016229 steroid dehydrogenase activity	14	0.790054	0.884	0.117	Molecular Function	GO:0016229	steroid dehydrogenase activity	0.221234	0.790054	11	3	14	120
GO:0048502 thiamine-transporting ATPase activity	14	0.790054	0.884	0.117	Molecular Function	GO:0048502	thiamine-transporting ATPase activity	0.221234	0.790054	11	3	14	120
GO:0016884 carbon-nitrogen ligase activity, with glutamine as amido-N-donor	9	0.790054	0.568	0.125	Molecular Function	GO:0016884	carbon-nitrogen ligase activity, with glutamine as amido-N-donor	0.221311	0.790054	3	6	9	72
GO:0033220 amide-transporting ATPase activity	15	0.790054	0.947	0.115	Molecular Function	GO:0033220	amide-transporting ATPase activity	0.223478	0.790054	13	2	15	130
GO:0001076 transcription factor activity, RNA polymerase II transcription factor binding	12	0.790054	0.758	0.119	Molecular Function	GO:0001076	transcription factor activity, RNA polymerase II transcription factor binding	0.224858	0.790054	5	7	12	101
GO:0015145 monosaccharide transmembrane transporter activity	17	0.790054	1.073	0.113	Molecular Function	GO:0015145	monosaccharide transmembrane transporter activity	0.226666	0.790054	12	5	17	150
GO:0008692 3-hydroxybutyryl-CoA epimerase activity	3	0.790054	0.189	0.167	Molecular Function	GO:0008692	3-hydroxybutyryl-CoA epimerase activity	0.230062	0.790054	1	2	3	18
GO:0016703 oxidoreductase activity, acting on single donors with incorporation of molecular oxygen, incorporation of one atom of oxygen (internal monooxygenases or internal mixed function oxidases)	3	0.790054	0.189	0.167	Molecular Function	GO:0016703	oxidoreductase activity, acting on single donors with incorporation of molecular oxygen, incorporation of one atom of oxygen (internal monooxygenases or internal mixed function oxidases)	0.230062	0.790054	2	1	3	18
GO:0016717 oxidoreductase activity, acting on paired donors, with oxidation of a pair of donors resulting in the reduction of molecular oxygen to two molecules of water	3	0.790054	0.189	0.167	Molecular Function	GO:0016717	oxidoreductase activity, acting on paired donors, with oxidation of a pair of donors resulting in the reduction of molecular oxygen to two molecules of water	0.230062	0.790054	2	1	3	18
GO:0016856 racemase and epimerase activity, acting on hydroxy acids and derivatives	3	0.790054	0.189	0.167	Molecular Function	GO:0016856	racemase and epimerase activity, acting on hydroxy acids and derivatives	0.230062	0.790054	1	2	3	18
GO:0022885 bacteriocin transmembrane transporter activity	14	0.790054	0.884	0.116	Molecular Function	GO:0022885	bacteriocin transmembrane transporter activity	0.2304	0.790054	11	3	14	121
GO:0043214 bacteriocin-transporting ATPase activity	14	0.790054	0.884	0.116	Molecular Function	GO:0043214	bacteriocin-transporting ATPase activity	0.2304	0.790054	11	3	14	121
GO:0016853 isomerase activity	68	0.790054	4.293	0.101	Molecular Function	GO:0016853	isomerase activity	0.234508	0.790054	31	37	68	671
GO:0003949 1-(5-phosphoribosyl)-5-[(5-phosphoribosylamino)methylideneamino]imidazole-4-carboxamide isomerase activity	2	0.790054	0.126	0.2	Molecular Function	GO:0003949	1-(5-phosphoribosyl)-5-[(5-phosphoribosylamino)methylideneamino]imidazole-4-carboxamide isomerase activity	0.235897	0.790054	1	1	2	10
GO:0005199 structural constituent of cell wall	2	0.790054	0.126	0.2	Molecular Function	GO:0005199	structural constituent of cell wall	0.235897	0.790054	1	1	2	10
GO:0016211 ammonia ligase activity	2	0.790054	0.126	0.2	Molecular Function	GO:0016211	ammonia ligase activity	0.235897	0.790054	2	0	2	10
GO:0018580 nitronate monooxygenase activity	2	0.790054	0.126	0.2	Molecular Function	GO:0018580	nitronate monooxygenase activity	0.235897	0.790054	1	1	2	10
GO:0019165 thiamine kinase activity	2	0.790054	0.126	0.2	Molecular Function	GO:0019165	thiamine kinase activity	0.235897	0.790054	0	2	2	10
GO:0043295 glutathione binding	2	0.790054	0.126	0.2	Molecular Function	GO:0043295	glutathione binding	0.235897	0.790054	1	1	2	10
GO:1900750 oligopeptide binding	2	0.790054	0.126	0.2	Molecular Function	GO:1900750	oligopeptide binding	0.235897	0.790054	1	1	2	10
GO:0004499 N,N-dimethylaniline monooxygenase activity	4	0.790054	0.253	0.148	Molecular Function	GO:0004499	N,N-dimethylaniline monooxygenase activity	0.237681	0.790054	3	1	4	27
GO:0004400 histidinol-phosphate transaminase activity	5	0.790054	0.316	0.139	Molecular Function	GO:0004400	histidinol-phosphate transaminase activity	0.238106	0.790054	4	1	5	36
GO:0045340 mercury ion binding	5	0.790054	0.316	0.139	Molecular Function	GO:0045340	mercury ion binding	0.238106	0.790054	0	5	5	36
GO:0001871 pattern binding	15	0.790054	0.947	0.114	Molecular Function	GO:0001871	pattern binding	0.241296	0.790054	7	8	15	132
GO:0004672 protein kinase activity	124	0.790054	7.828	0.098	Molecular Function	GO:0004672	protein kinase activity	0.246133	0.790054	61	63	124	1259
GO:0033764 steroid dehydrogenase activity, acting on the CH-OH group of donors, NAD or NADP as acceptor	13	0.790054	0.821	0.115	Molecular Function	GO:0033764	steroid dehydrogenase activity, acting on the CH-OH group of donors, NAD or NADP as acceptor	0.247504	0.790054	10	3	13	113
GO:0015462 protein-transmembrane transporting ATPase activity	14	0.790054	0.884	0.114	Molecular Function	GO:0015462	protein-transmembrane transporting ATPase activity	0.249184	0.790054	11	3	14	123
GO:0015103 inorganic anion transmembrane transporter activity	59	0.790054	3.725	0.101	Molecular Function	GO:0015103	inorganic anion transmembrane transporter activity	0.251938	0.790054	33	26	59	582
GO:0001786 phosphatidylserine binding	1	0.790054	0.063	0.333	Molecular Function	GO:0001786	phosphatidylserine binding	0.253229	0.790054	0	1	1	3
GO:0003830 beta-1,4-mannosylglycoprotein 4-beta-N-acetylglucosaminyltransferase activity	1	0.790054	0.063	0.333	Molecular Function	GO:0003830	beta-1,4-mannosylglycoprotein 4-beta-N-acetylglucosaminyltransferase activity	0.253229	0.790054	0	1	1	3
GO:0003876 AMP deaminase activity	1	0.790054	0.063	0.333	Molecular Function	GO:0003876	AMP deaminase activity	0.253229	0.790054	1	0	1	3
GO:0003962 cystathionine gamma-synthase activity	1	0.790054	0.063	0.333	Molecular Function	GO:0003962	cystathionine gamma-synthase activity	0.253229	0.790054	1	0	1	3
GO:0004123 cystathionine gamma-lyase activity	1	0.790054	0.063	0.333	Molecular Function	GO:0004123	cystathionine gamma-lyase activity	0.253229	0.790054	1	0	1	3
GO:0004322 ferroxidase activity	1	0.790054	0.063	0.333	Molecular Function	GO:0004322	ferroxidase activity	0.253229	0.790054	1	0	1	3
GO:0004338 glucan exo-1,3-beta-glucosidase activity	1	0.790054	0.063	0.333	Molecular Function	GO:0004338	glucan exo-1,3-beta-glucosidase activity	0.253229	0.790054	0	1	1	3
GO:0004348 glucosylceramidase activity	1	0.790054	0.063	0.333	Molecular Function	GO:0004348	glucosylceramidase activity	0.253229	0.790054	1	0	1	3
GO:0004411 homogentisate 1,2-dioxygenase activity	1	0.790054	0.063	0.333	Molecular Function	GO:0004411	homogentisate 1,2-dioxygenase activity	0.253229	0.790054	1	0	1	3
GO:0004505 phenylalanine 4-monooxygenase activity	1	0.790054	0.063	0.333	Molecular Function	GO:0004505	phenylalanine 4-monooxygenase activity	0.253229	0.790054	0	1	1	3
GO:0004632 phosphopantothenate--cysteine ligase activity	1	0.790054	0.063	0.333	Molecular Function	GO:0004632	phosphopantothenate--cysteine ligase activity	0.253229	0.790054	0	1	1	3
GO:0004633 phosphopantothenoylcysteine decarboxylase activity	1	0.790054	0.063	0.333	Molecular Function	GO:0004633	phosphopantothenoylcysteine decarboxylase activity	0.253229	0.790054	0	1	1	3
GO:0004731 purine-nucleoside phosphorylase activity	1	0.790054	0.063	0.333	Molecular Function	GO:0004731	purine-nucleoside phosphorylase activity	0.253229	0.790054	1	0	1	3
GO:0005356 hydrogen:glucose symporter activity	1	0.790054	0.063	0.333	Molecular Function	GO:0005356	hydrogen:glucose symporter activity	0.253229	0.790054	1	0	1	3
GO:0005457 GDP-fucose transmembrane transporter activity	1	0.790054	0.063	0.333	Molecular Function	GO:0005457	GDP-fucose transmembrane transporter activity	0.253229	0.790054	1	0	1	3
GO:0008124 4-alpha-hydroxytetrahydrobiopterin dehydratase activity	1	0.790054	0.063	0.333	Molecular Function	GO:0008124	4-alpha-hydroxytetrahydrobiopterin dehydratase activity	0.253229	0.790054	1	0	1	3
GO:0008373 sialyltransferase activity	1	0.790054	0.063	0.333	Molecular Function	GO:0008373	sialyltransferase activity	0.253229	0.790054	0	1	1	3
GO:0008384 IkappaB kinase activity	1	0.790054	0.063	0.333	Molecular Function	GO:0008384	IkappaB kinase activity	0.253229	0.790054	0	1	1	3
GO:0008686 3,4-dihydroxy-2-butanone-4-phosphate synthase activity	1	0.790054	0.063	0.333	Molecular Function	GO:0008686	3,4-dihydroxy-2-butanone-4-phosphate synthase activity	0.253229	0.790054	0	1	1	3
GO:0008794 arsenate reductase (glutaredoxin) activity	1	0.790054	0.063	0.333	Molecular Function	GO:0008794	arsenate reductase (glutaredoxin) activity	0.253229	0.790054	1	0	1	3
GO:0009917 sterol 5-alpha reductase activity	1	0.790054	0.063	0.333	Molecular Function	GO:0009917	sterol 5-alpha reductase activity	0.253229	0.790054	1	0	1	3
GO:0010285 L,L-diaminopimelate aminotransferase activity	1	0.790054	0.063	0.333	Molecular Function	GO:0010285	L,L-diaminopimelate aminotransferase activity	0.253229	0.790054	1	0	1	3
GO:0015189 L-lysine transmembrane transporter activity	1	0.790054	0.063	0.333	Molecular Function	GO:0015189	L-lysine transmembrane transporter activity	0.253229	0.790054	1	0	1	3
GO:0015542 sugar efflux transmembrane transporter activity	1	0.790054	0.063	0.333	Molecular Function	GO:0015542	sugar efflux transmembrane transporter activity	0.253229	0.790054	1	0	1	3
GO:0015575 mannitol transmembrane transporter activity	1	0.790054	0.063	0.333	Molecular Function	GO:0015575	mannitol transmembrane transporter activity	0.253229	0.790054	1	0	1	3
GO:0015576 sorbitol transmembrane transporter activity	1	0.790054	0.063	0.333	Molecular Function	GO:0015576	sorbitol transmembrane transporter activity	0.253229	0.790054	1	0	1	3
GO:0015591 D-ribose transmembrane transporter activity	1	0.790054	0.063	0.333	Molecular Function	GO:0015591	D-ribose transmembrane transporter activity	0.253229	0.790054	1	0	1	3
GO:0016724 oxidoreductase activity, oxidizing metal ions, oxygen as acceptor	1	0.790054	0.063	0.333	Molecular Function	GO:0016724	oxidoreductase activity, oxidizing metal ions, oxygen as acceptor	0.253229	0.790054	1	0	1	3
GO:0016989 sigma factor antagonist activity	1	0.790054	0.063	0.333	Molecular Function	GO:0016989	sigma factor antagonist activity	0.253229	0.790054	1	0	1	3
GO:0017075 syntaxin-1 binding	1	0.790054	0.063	0.333	Molecular Function	GO:0017075	syntaxin-1 binding	0.253229	0.790054	1	0	1	3
GO:0019156 isoamylase activity	1	0.790054	0.063	0.333	Molecular Function	GO:0019156	isoamylase activity	0.253229	0.790054	1	0	1	3
GO:0030614 oxidoreductase activity, acting on phosphorus or arsenic in donors, disulfide as acceptor	1	0.790054	0.063	0.333	Molecular Function	GO:0030614	oxidoreductase activity, acting on phosphorus or arsenic in donors, disulfide as acceptor	0.253229	0.790054	1	0	1	3
GO:0033925 mannosyl-glycoprotein endo-beta-N-acetylglucosaminidase activity	1	0.790054	0.063	0.333	Molecular Function	GO:0033925	mannosyl-glycoprotein endo-beta-N-acetylglucosaminidase activity	0.253229	0.790054	1	0	1	3
GO:0035174 histone serine kinase activity	1	0.790054	0.063	0.333	Molecular Function	GO:0035174	histone serine kinase activity	0.253229	0.790054	0	1	1	3
GO:0036080 purine nucleotide-sugar transmembrane transporter activity	1	0.790054	0.063	0.333	Molecular Function	GO:0036080	purine nucleotide-sugar transmembrane transporter activity	0.253229	0.790054	1	0	1	3
GO:0042302 structural constituent of cuticle	1	0.790054	0.063	0.333	Molecular Function	GO:0042302	structural constituent of cuticle	0.253229	0.790054	0	1	1	3
GO:0043813 phosphatidylinositol-3,5-bisphosphate 5-phosphatase activity	1	0.790054	0.063	0.333	Molecular Function	GO:0043813	phosphatidylinositol-3,5-bisphosphate 5-phosphatase activity	0.253229	0.790054	1	0	1	3
GO:0043916 DNA-7-methylguanine glycosylase activity	1	0.790054	0.063	0.333	Molecular Function	GO:0043916	DNA-7-methylguanine glycosylase activity	0.253229	0.790054	1	0	1	3
GO:0045296 cadherin binding	1	0.790054	0.063	0.333	Molecular Function	GO:0045296	cadherin binding	0.253229	0.790054	0	1	1	3
GO:0046577 long-chain-alcohol oxidase activity	1	0.790054	0.063	0.333	Molecular Function	GO:0046577	long-chain-alcohol oxidase activity	0.253229	0.790054	0	1	1	3
GO:0046993 oxidoreductase activity, acting on X-H and Y-H to form an X-Y bond, with oxygen as acceptor	1	0.790054	0.063	0.333	Molecular Function	GO:0046993	oxidoreductase activity, acting on X-H and Y-H to form an X-Y bond, with oxygen as acceptor	0.253229	0.790054	0	1	1	3
GO:0047412 N-(long-chain-acyl)ethanolamine deacylase activity	1	0.790054	0.063	0.333	Molecular Function	GO:0047412	N-(long-chain-acyl)ethanolamine deacylase activity	0.253229	0.790054	0	1	1	3
GO:0047623 adenosine-phosphate deaminase activity	1	0.790054	0.063	0.333	Molecular Function	GO:0047623	adenosine-phosphate deaminase activity	0.253229	0.790054	1	0	1	3
GO:0047627 adenylylsulfatase activity	1	0.790054	0.063	0.333	Molecular Function	GO:0047627	adenylylsulfatase activity	0.253229	0.790054	1	0	1	3
GO:0047987 hydroperoxide dehydratase activity	1	0.790054	0.063	0.333	Molecular Function	GO:0047987	hydroperoxide dehydratase activity	0.253229	0.790054	1	0	1	3
GO:0051864 histone demethylase activity (H3-K36 specific)	1	0.790054	0.063	0.333	Molecular Function	GO:0051864	histone demethylase activity (H3-K36 specific)	0.253229	0.790054	1	0	1	3
GO:0051908 double-stranded DNA 5'-3' exodeoxyribonuclease activity	1	0.790054	0.063	0.333	Molecular Function	GO:0051908	double-stranded DNA 5'-3' exodeoxyribonuclease activity	0.253229	0.790054	1	0	1	3
GO:0052654 L-leucine transaminase activity	1	0.790054	0.063	0.333	Molecular Function	GO:0052654	L-leucine transaminase activity	0.253229	0.790054	1	0	1	3
GO:0052655 L-valine transaminase activity	1	0.790054	0.063	0.333	Molecular Function	GO:0052655	L-valine transaminase activity	0.253229	0.790054	1	0	1	3
GO:0052656 L-isoleucine transaminase activity	1	0.790054	0.063	0.333	Molecular Function	GO:0052656	L-isoleucine transaminase activity	0.253229	0.790054	1	0	1	3
GO:0052821 DNA-7-methyladenine glycosylase activity	1	0.790054	0.063	0.333	Molecular Function	GO:0052821	DNA-7-methyladenine glycosylase activity	0.253229	0.790054	1	0	1	3
GO:0052822 DNA-3-methylguanine glycosylase activity	1	0.790054	0.063	0.333	Molecular Function	GO:0052822	DNA-3-methylguanine glycosylase activity	0.253229	0.790054	1	0	1	3
GO:0061575 cyclin-dependent protein serine/threonine kinase activator activity	1	0.790054	0.063	0.333	Molecular Function	GO:0061575	cyclin-dependent protein serine/threonine kinase activator activity	0.253229	0.790054	0	1	1	3
GO:0070012 oligopeptidase activity	1	0.790054	0.063	0.333	Molecular Function	GO:0070012	oligopeptidase activity	0.253229	0.790054	1	0	1	3
GO:0080019 fatty-acyl-CoA reductase (alcohol-forming) activity	1	0.790054	0.063	0.333	Molecular Function	GO:0080019	fatty-acyl-CoA reductase (alcohol-forming) activity	0.253229	0.790054	0	1	1	3
GO:0080030 methyl indole-3-acetate esterase activity	1	0.790054	0.063	0.333	Molecular Function	GO:0080030	methyl indole-3-acetate esterase activity	0.253229	0.790054	0	1	1	3
GO:0097110 scaffold protein binding	1	0.790054	0.063	0.333	Molecular Function	GO:0097110	scaffold protein binding	0.253229	0.790054	0	1	1	3
GO:0000272 polysaccharide catabolic process	36	0.7906	2.353	0.132	Biological Process	GO:0000272	polysaccharide catabolic process	0.0284934	0.7906	14	22	36	272
GO:0006855 drug transmembrane transport	30	0.7906	1.961	0.137	Biological Process	GO:0006855	drug transmembrane transport	0.0285147	0.7906	18	12	30	219
GO:0044247 cellular polysaccharide catabolic process	11	0.7906	0.719	0.18	Biological Process	GO:0044247	cellular polysaccharide catabolic process	0.028571	0.7906	6	5	11	61
GO:0007021 tubulin complex assembly	4	0.7906	0.261	0.308	Biological Process	GO:0007021	tubulin complex assembly	0.0295317	0.7906	0	4	4	13
GO:0052698 ergothioneine metabolic process	4	0.7906	0.261	0.308	Biological Process	GO:0052698	ergothioneine metabolic process	0.0295317	0.7906	4	0	4	13
GO:0052699 ergothioneine biosynthetic process	4	0.7906	0.261	0.308	Biological Process	GO:0052699	ergothioneine biosynthetic process	0.0295317	0.7906	4	0	4	13
GO:0052701 cellular modified histidine metabolic process	4	0.7906	0.261	0.308	Biological Process	GO:0052701	cellular modified histidine metabolic process	0.0295317	0.7906	4	0	4	13
GO:0052703 cellular modified histidine biosynthetic process	4	0.7906	0.261	0.308	Biological Process	GO:0052703	cellular modified histidine biosynthetic process	0.0295317	0.7906	4	0	4	13
GO:0015211 purine nucleoside transmembrane transporter activity	3	0.795658	0.189	0.158	Molecular Function	GO:0015211	purine nucleoside transmembrane transporter activity	0.255788	0.795658	3	0	3	19
GO:0016780 phosphotransferase activity, for other substituted phosphate groups	5	0.795658	0.316	0.135	Molecular Function	GO:0016780	phosphotransferase activity, for other substituted phosphate groups	0.256062	0.795658	5	0	5	37
GO:0008519 ammonium transmembrane transporter activity	15	0.803947	0.947	0.112	Molecular Function	GO:0008519	ammonium transmembrane transporter activity	0.259656	0.803947	13	2	15	134
GO:0016209 antioxidant activity	27	0.803947	1.705	0.105	Molecular Function	GO:0016209	antioxidant activity	0.268563	0.803947	14	13	27	256
GO:0016879 ligase activity, forming carbon-nitrogen bonds	17	0.803947	1.073	0.11	Molecular Function	GO:0016879	ligase activity, forming carbon-nitrogen bonds	0.269187	0.803947	10	7	17	155
GO:0022892 substrate-specific transporter activity	139	0.803947	8.775	0.098	Molecular Function	GO:0022892	substrate-specific transporter activity	0.270233	0.803947	74	65	139	1425
GO:0003905 alkylbase DNA N-glycosylase activity	2	0.803947	0.126	0.182	Molecular Function	GO:0003905	alkylbase DNA N-glycosylase activity	0.271726	0.803947	1	1	2	11
GO:0004634 phosphopyruvate hydratase activity	2	0.803947	0.126	0.182	Molecular Function	GO:0004634	phosphopyruvate hydratase activity	0.271726	0.803947	2	0	2	11
GO:0008725 DNA-3-methyladenine glycosylase activity	2	0.803947	0.126	0.182	Molecular Function	GO:0008725	DNA-3-methyladenine glycosylase activity	0.271726	0.803947	1	1	2	11
GO:0008788 alpha,alpha-phosphotrehalase activity	2	0.803947	0.126	0.182	Molecular Function	GO:0008788	alpha,alpha-phosphotrehalase activity	0.271726	0.803947	2	0	2	11
GO:0015174 basic amino acid transmembrane transporter activity	2	0.803947	0.126	0.182	Molecular Function	GO:0015174	basic amino acid transmembrane transporter activity	0.271726	0.803947	2	0	2	11
GO:0015181 arginine transmembrane transporter activity	2	0.803947	0.126	0.182	Molecular Function	GO:0015181	arginine transmembrane transporter activity	0.271726	0.803947	2	0	2	11
GO:0016635 oxidoreductase activity, acting on the CH-CH group of donors, quinone or related compound as acceptor	2	0.803947	0.126	0.182	Molecular Function	GO:0016635	oxidoreductase activity, acting on the CH-CH group of donors, quinone or related compound as acceptor	0.271726	0.803947	0	2	2	11
GO:0016849 phosphorus-oxygen lyase activity	2	0.803947	0.126	0.182	Molecular Function	GO:0016849	phosphorus-oxygen lyase activity	0.271726	0.803947	0	2	2	11
GO:0042287 MHC protein binding	2	0.803947	0.126	0.182	Molecular Function	GO:0042287	MHC protein binding	0.271726	0.803947	0	2	2	11
GO:0043733 DNA-3-methylbase glycosylase activity	2	0.803947	0.126	0.182	Molecular Function	GO:0043733	DNA-3-methylbase glycosylase activity	0.271726	0.803947	1	1	2	11
GO:0047471 maltose alpha-D-glucosyltransferase activity	2	0.803947	0.126	0.182	Molecular Function	GO:0047471	maltose alpha-D-glucosyltransferase activity	0.271726	0.803947	2	0	2	11
GO:0051060 pullulanase activity	2	0.803947	0.126	0.182	Molecular Function	GO:0051060	pullulanase activity	0.271726	0.803947	2	0	2	11
GO:0043167 ion binding	641	0.803947	40.467	0.094	Molecular Function	GO:0043167	ion binding	0.273298	0.803947	316	325	641	6786
GO:0019901 protein kinase binding	10	0.803947	0.631	0.116	Molecular Function	GO:0019901	protein kinase binding	0.273582	0.803947	3	7	10	86
GO:0008028 monocarboxylic acid transmembrane transporter activity	22	0.803947	1.389	0.107	Molecular Function	GO:0008028	monocarboxylic acid transmembrane transporter activity	0.274215	0.803947	13	9	22	206
GO:0003993 acid phosphatase activity	5	0.803947	0.316	0.132	Molecular Function	GO:0003993	acid phosphatase activity	0.274328	0.803947	0	5	5	38
GO:0015276 ligand-gated ion channel activity	5	0.803947	0.316	0.132	Molecular Function	GO:0015276	ligand-gated ion channel activity	0.274328	0.803947	3	2	5	38
GO:0022834 ligand-gated channel activity	5	0.803947	0.316	0.132	Molecular Function	GO:0022834	ligand-gated channel activity	0.274328	0.803947	3	2	5	38
GO:0005215 transporter activity	176	0.803947	11.111	0.097	Molecular Function	GO:0005215	transporter activity	0.275588	0.803947	91	85	176	1818
GO:0019900 kinase binding	11	0.803947	0.694	0.115	Molecular Function	GO:0019900	kinase binding	0.275669	0.803947	4	7	11	96
GO:0030170 pyridoxal phosphate binding	12	0.803947	0.758	0.113	Molecular Function	GO:0030170	pyridoxal phosphate binding	0.277063	0.803947	8	4	12	106
GO:0015665 alcohol transmembrane transporter activity	16	0.803947	1.01	0.11	Molecular Function	GO:0015665	alcohol transmembrane transporter activity	0.27837	0.803947	11	5	16	146
GO:0016411 acylglycerol O-acyltransferase activity	4	0.803947	0.253	0.138	Molecular Function	GO:0016411	acylglycerol O-acyltransferase activity	0.279902	0.803947	2	2	4	29
GO:0001671 ATPase activator activity	3	0.803947	0.189	0.15	Molecular Function	GO:0001671	ATPase activator activity	0.281875	0.803947	1	2	3	20
GO:0003857 3-hydroxyacyl-CoA dehydrogenase activity	3	0.803947	0.189	0.15	Molecular Function	GO:0003857	3-hydroxyacyl-CoA dehydrogenase activity	0.281875	0.803947	1	2	3	20
GO:0005092 GDP-dissociation inhibitor activity	3	0.803947	0.189	0.15	Molecular Function	GO:0005092	GDP-dissociation inhibitor activity	0.281875	0.803947	1	2	3	20
GO:0015171 amino acid transmembrane transporter activity	22	0.803947	1.389	0.106	Molecular Function	GO:0015171	amino acid transmembrane transporter activity	0.281919	0.803947	17	5	22	207
GO:0015078 hydrogen ion transmembrane transporter activity	29	0.803947	1.831	0.104	Molecular Function	GO:0015078	hydrogen ion transmembrane transporter activity	0.285887	0.803947	13	16	29	279
GO:0015407 monosaccharide-transporting ATPase activity	13	0.803947	0.821	0.111	Molecular Function	GO:0015407	monosaccharide-transporting ATPase activity	0.288329	0.803947	10	3	13	117
GO:0015608 carbohydrate-importing ATPase activity	13	0.803947	0.821	0.111	Molecular Function	GO:0015608	carbohydrate-importing ATPase activity	0.288329	0.803947	10	3	13	117
GO:0015614 D-xylose-importing ATPase activity	13	0.803947	0.821	0.111	Molecular Function	GO:0015614	D-xylose-importing ATPase activity	0.288329	0.803947	10	3	13	117
GO:0043216 daunorubicin-transporting ATPase activity	13	0.803947	0.821	0.111	Molecular Function	GO:0043216	daunorubicin-transporting ATPase activity	0.288329	0.803947	11	2	13	117
GO:0044212 transcription regulatory region DNA binding	31	0.803947	1.957	0.103	Molecular Function	GO:0044212	transcription regulatory region DNA binding	0.288983	0.803947	13	18	31	300
GO:0015491 cation:cation antiporter activity	8	0.803947	0.505	0.118	Molecular Function	GO:0015491	cation:cation antiporter activity	0.293836	0.803947	8	0	8	68
GO:0000975 regulatory region DNA binding	31	0.803947	1.957	0.103	Molecular Function	GO:0000975	regulatory region DNA binding	0.295502	0.803947	13	18	31	301
GO:0001067 regulatory region nucleic acid binding	31	0.803947	1.957	0.103	Molecular Function	GO:0001067	regulatory region nucleic acid binding	0.295502	0.803947	13	18	31	301
GO:0003854 3-beta-hydroxy-delta5-steroid dehydrogenase activity	12	0.803947	0.758	0.111	Molecular Function	GO:0003854	3-beta-hydroxy-delta5-steroid dehydrogenase activity	0.298951	0.803947	9	3	12	108
GO:0015932 nucleobase-containing compound transmembrane transporter activity	6	0.803947	0.379	0.122	Molecular Function	GO:0015932	nucleobase-containing compound transmembrane transporter activity	0.300459	0.803947	6	0	6	49
GO:0015307 drug:proton antiporter activity	4	0.803947	0.253	0.133	Molecular Function	GO:0015307	drug:proton antiporter activity	0.301438	0.803947	2	2	4	30
GO:1901505 carbohydrate derivative transporter activity	19	0.803947	1.199	0.106	Molecular Function	GO:1901505	carbohydrate derivative transporter activity	0.30224	0.803947	16	3	19	179
GO:0016773 phosphotransferase activity, alcohol group as acceptor	147	0.803947	9.28	0.097	Molecular Function	GO:0016773	phosphotransferase activity, alcohol group as acceptor	0.307457	0.803947	76	71	147	1522
GO:0004064 arylesterase activity	2	0.803947	0.126	0.167	Molecular Function	GO:0004064	arylesterase activity	0.307485	0.803947	0	2	2	12
GO:0005536 glucose binding	2	0.803947	0.126	0.167	Molecular Function	GO:0005536	glucose binding	0.307485	0.803947	1	1	2	12
GO:0008200 ion channel inhibitor activity	2	0.803947	0.126	0.167	Molecular Function	GO:0008200	ion channel inhibitor activity	0.307485	0.803947	0	2	2	12
GO:0008271 secondary active sulfate transmembrane transporter activity	2	0.803947	0.126	0.167	Molecular Function	GO:0008271	secondary active sulfate transmembrane transporter activity	0.307485	0.803947	1	1	2	12
GO:0008296 3'-5'-exodeoxyribonuclease activity	2	0.803947	0.126	0.167	Molecular Function	GO:0008296	3'-5'-exodeoxyribonuclease activity	0.307485	0.803947	2	0	2	12
GO:0016208 AMP binding	2	0.803947	0.126	0.167	Molecular Function	GO:0016208	AMP binding	0.307485	0.803947	0	2	2	12
GO:0016248 channel inhibitor activity	2	0.803947	0.126	0.167	Molecular Function	GO:0016248	channel inhibitor activity	0.307485	0.803947	0	2	2	12
GO:0033613 activating transcription factor binding	2	0.803947	0.126	0.167	Molecular Function	GO:0033613	activating transcription factor binding	0.307485	0.803947	2	0	2	12
GO:0003938 IMP dehydrogenase activity	3	0.803947	0.189	0.143	Molecular Function	GO:0003938	IMP dehydrogenase activity	0.308175	0.803947	2	1	3	21
GO:0004300 enoyl-CoA hydratase activity	3	0.803947	0.189	0.143	Molecular Function	GO:0004300	enoyl-CoA hydratase activity	0.308175	0.803947	1	2	3	21
GO:0004414 homoserine O-acetyltransferase activity	3	0.803947	0.189	0.143	Molecular Function	GO:0004414	homoserine O-acetyltransferase activity	0.308175	0.803947	1	2	3	21
GO:0042562 hormone binding	3	0.803947	0.189	0.143	Molecular Function	GO:0042562	hormone binding	0.308175	0.803947	0	3	3	21
GO:0019200 carbohydrate kinase activity	9	0.803947	0.568	0.114	Molecular Function	GO:0019200	carbohydrate kinase activity	0.309442	0.803947	6	3	9	79
GO:0016796 exonuclease activity, active with either ribo- or deoxyribonucleic acids and producing 5'-phosphomonoesters	13	0.803947	0.821	0.109	Molecular Function	GO:0016796	exonuclease activity, active with either ribo- or deoxyribonucleic acids and producing 5'-phosphomonoesters	0.309469	0.803947	10	3	13	119
GO:0046914 transition metal ion binding	170	0.803947	10.732	0.096	Molecular Function	GO:0046914	transition metal ion binding	0.310451	0.803947	80	90	170	1767
GO:0016641 oxidoreductase activity, acting on the CH-NH2 group of donors, oxygen as acceptor	6	0.803947	0.379	0.12	Molecular Function	GO:0016641	oxidoreductase activity, acting on the CH-NH2 group of donors, oxygen as acceptor	0.317233	0.803947	3	3	6	50
GO:0015295 solute:proton symporter activity	13	0.803947	0.821	0.108	Molecular Function	GO:0015295	solute:proton symporter activity	0.320189	0.803947	8	5	13	120
GO:0003865 3-oxo-5-alpha-steroid 4-dehydrogenase activity	1	0.803947	0.063	0.25	Molecular Function	GO:0003865	3-oxo-5-alpha-steroid 4-dehydrogenase activity	0.322497	0.803947	1	0	1	4
GO:0004014 adenosylmethionine decarboxylase activity	1	0.803947	0.063	0.25	Molecular Function	GO:0004014	adenosylmethionine decarboxylase activity	0.322497	0.803947	0	1	1	4
GO:0004340 glucokinase activity	1	0.803947	0.063	0.25	Molecular Function	GO:0004340	glucokinase activity	0.322497	0.803947	0	1	1	4
GO:0004417 hydroxyethylthiazole kinase activity	1	0.803947	0.063	0.25	Molecular Function	GO:0004417	hydroxyethylthiazole kinase activity	0.322497	0.803947	0	1	1	4
GO:0004550 nucleoside diphosphate kinase activity	1	0.803947	0.063	0.25	Molecular Function	GO:0004550	nucleoside diphosphate kinase activity	0.322497	0.803947	0	1	1	4
GO:0004612 phosphoenolpyruvate carboxykinase (ATP) activity	1	0.803947	0.063	0.25	Molecular Function	GO:0004612	phosphoenolpyruvate carboxykinase (ATP) activity	0.322497	0.803947	1	0	1	4
GO:0005354 galactose transmembrane transporter activity	1	0.803947	0.063	0.25	Molecular Function	GO:0005354	galactose transmembrane transporter activity	0.322497	0.803947	1	0	1	4
GO:0008113 peptide-methionine (S)-S-oxide reductase activity	1	0.803947	0.063	0.25	Molecular Function	GO:0008113	peptide-methionine (S)-S-oxide reductase activity	0.322497	0.803947	1	0	1	4
GO:0008310 single-stranded DNA 3'-5' exodeoxyribonuclease activity	1	0.803947	0.063	0.25	Molecular Function	GO:0008310	single-stranded DNA 3'-5' exodeoxyribonuclease activity	0.322497	0.803947	1	0	1	4
GO:0008444 CDP-diacylglycerol-glycerol-3-phosphate 3-phosphatidyltransferase activity	1	0.803947	0.063	0.25	Molecular Function	GO:0008444	CDP-diacylglycerol-glycerol-3-phosphate 3-phosphatidyltransferase activity	0.322497	0.803947	1	0	1	4
GO:0008660 1-aminocyclopropane-1-carboxylate deaminase activity	1	0.803947	0.063	0.25	Molecular Function	GO:0008660	1-aminocyclopropane-1-carboxylate deaminase activity	0.322497	0.803947	1	0	1	4
GO:0008807 carboxyvinyl-carboxyphosphonate phosphorylmutase activity	1	0.803947	0.063	0.25	Molecular Function	GO:0008807	carboxyvinyl-carboxyphosphonate phosphorylmutase activity	0.322497	0.803947	1	0	1	4
GO:0008865 fructokinase activity	1	0.803947	0.063	0.25	Molecular Function	GO:0008865	fructokinase activity	0.322497	0.803947	1	0	1	4
GO:0008998 ribonucleoside-triphosphate reductase activity	1	0.803947	0.063	0.25	Molecular Function	GO:0008998	ribonucleoside-triphosphate reductase activity	0.322497	0.803947	0	1	1	4
GO:0009815 1-aminocyclopropane-1-carboxylate oxidase activity	1	0.803947	0.063	0.25	Molecular Function	GO:0009815	1-aminocyclopropane-1-carboxylate oxidase activity	0.322497	0.803947	0	1	1	4
GO:0009977 proton motive force dependent protein transmembrane transporter activity	1	0.803947	0.063	0.25	Molecular Function	GO:0009977	proton motive force dependent protein transmembrane transporter activity	0.322497	0.803947	0	1	1	4
GO:0010242 oxygen evolving activity	1	0.803947	0.063	0.25	Molecular Function	GO:0010242	oxygen evolving activity	0.322497	0.803947	0	1	1	4
GO:0010354 homogentisate prenyltransferase activity	1	0.803947	0.063	0.25	Molecular Function	GO:0010354	homogentisate prenyltransferase activity	0.322497	0.803947	1	0	1	4
GO:0010427 abscisic acid binding	1	0.803947	0.063	0.25	Molecular Function	GO:0010427	abscisic acid binding	0.322497	0.803947	0	1	1	4
GO:0015159 polysaccharide transmembrane transporter activity	1	0.803947	0.063	0.25	Molecular Function	GO:0015159	polysaccharide transmembrane transporter activity	0.322497	0.803947	0	1	1	4
GO:0015486 glycoside-pentoside-hexuronide:cation symporter activity	1	0.803947	0.063	0.25	Molecular Function	GO:0015486	glycoside-pentoside-hexuronide:cation symporter activity	0.322497	0.803947	0	1	1	4
GO:0016165 linoleate 13S-lipoxygenase activity	1	0.803947	0.063	0.25	Molecular Function	GO:0016165	linoleate 13S-lipoxygenase activity	0.322497	0.803947	1	0	1	4
GO:0016714 oxidoreductase activity, acting on paired donors, with incorporation or reduction of molecular oxygen, reduced pteridine as one donor, and incorporation of one atom of oxygen	1	0.803947	0.063	0.25	Molecular Function	GO:0016714	oxidoreductase activity, acting on paired donors, with incorporation or reduction of molecular oxygen, reduced pteridine as one donor, and incorporation of one atom of oxygen	0.322497	0.803947	0	1	1	4
GO:0016819 hydrolase activity, acting on acid anhydrides, in sulfonyl-containing anhydrides	1	0.803947	0.063	0.25	Molecular Function	GO:0016819	hydrolase activity, acting on acid anhydrides, in sulfonyl-containing anhydrides	0.322497	0.803947	1	0	1	4
GO:0016905 myosin heavy chain kinase activity	1	0.803947	0.063	0.25	Molecular Function	GO:0016905	myosin heavy chain kinase activity	0.322497	0.803947	0	1	1	4
GO:0019788 NEDD8 transferase activity	1	0.803947	0.063	0.25	Molecular Function	GO:0019788	NEDD8 transferase activity	0.322497	0.803947	0	1	1	4
GO:0022840 leak channel activity	1	0.803947	0.063	0.25	Molecular Function	GO:0022840	leak channel activity	0.322497	0.803947	1	0	1	4
GO:0022841 potassium ion leak channel activity	1	0.803947	0.063	0.25	Molecular Function	GO:0022841	potassium ion leak channel activity	0.322497	0.803947	1	0	1	4
GO:0022842 narrow pore channel activity	1	0.803947	0.063	0.25	Molecular Function	GO:0022842	narrow pore channel activity	0.322497	0.803947	1	0	1	4
GO:0030165 PDZ domain binding	1	0.803947	0.063	0.25	Molecular Function	GO:0030165	PDZ domain binding	0.322497	0.803947	0	1	1	4
GO:0030337 DNA polymerase processivity factor activity	1	0.803947	0.063	0.25	Molecular Function	GO:0030337	DNA polymerase processivity factor activity	0.322497	0.803947	1	0	1	4
GO:0030407 formimidoyltransferase activity	1	0.803947	0.063	0.25	Molecular Function	GO:0030407	formimidoyltransferase activity	0.322497	0.803947	0	1	1	4
GO:0030409 glutamate formimidoyltransferase activity	1	0.803947	0.063	0.25	Molecular Function	GO:0030409	glutamate formimidoyltransferase activity	0.322497	0.803947	0	1	1	4
GO:0030412 formimidoyltetrahydrofolate cyclodeaminase activity	1	0.803947	0.063	0.25	Molecular Function	GO:0030412	formimidoyltetrahydrofolate cyclodeaminase activity	0.322497	0.803947	0	1	1	4
GO:0030611 arsenate reductase activity	1	0.803947	0.063	0.25	Molecular Function	GO:0030611	arsenate reductase activity	0.322497	0.803947	1	0	1	4
GO:0030620 U2 snRNA binding	1	0.803947	0.063	0.25	Molecular Function	GO:0030620	U2 snRNA binding	0.322497	0.803947	0	1	1	4
GO:0033765 steroid dehydrogenase activity, acting on the CH-CH group of donors	1	0.803947	0.063	0.25	Molecular Function	GO:0033765	steroid dehydrogenase activity, acting on the CH-CH group of donors	0.322497	0.803947	1	0	1	4
GO:0033978 phosphonopyruvate hydrolase activity	1	0.803947	0.063	0.25	Molecular Function	GO:0033978	phosphonopyruvate hydrolase activity	0.322497	0.803947	1	0	1	4
GO:0035173 histone kinase activity	1	0.803947	0.063	0.25	Molecular Function	GO:0035173	histone kinase activity	0.322497	0.803947	0	1	1	4
GO:0047150 betaine-homocysteine S-methyltransferase activity	1	0.803947	0.063	0.25	Molecular Function	GO:0047150	betaine-homocysteine S-methyltransferase activity	0.322497	0.803947	1	0	1	4
GO:0047274 galactinol-sucrose galactosyltransferase activity	1	0.803947	0.063	0.25	Molecular Function	GO:0047274	galactinol-sucrose galactosyltransferase activity	0.322497	0.803947	1	0	1	4
GO:0047325 inositol tetrakisphosphate 1-kinase activity	1	0.803947	0.063	0.25	Molecular Function	GO:0047325	inositol tetrakisphosphate 1-kinase activity	0.322497	0.803947	0	1	1	4
GO:0047663 aminoglycoside 6'-N-acetyltransferase activity	1	0.803947	0.063	0.25	Molecular Function	GO:0047663	aminoglycoside 6'-N-acetyltransferase activity	0.322497	0.803947	0	1	1	4
GO:0047714 galactolipase activity	1	0.803947	0.063	0.25	Molecular Function	GO:0047714	galactolipase activity	0.322497	0.803947	0	1	1	4
GO:0047751 cholestenone 5-alpha-reductase activity	1	0.803947	0.063	0.25	Molecular Function	GO:0047751	cholestenone 5-alpha-reductase activity	0.322497	0.803947	1	0	1	4
GO:0047769 arogenate dehydratase activity	1	0.803947	0.063	0.25	Molecular Function	GO:0047769	arogenate dehydratase activity	0.322497	0.803947	0	1	1	4
GO:0047911 galacturan 1,4-alpha-galacturonidase activity	1	0.803947	0.063	0.25	Molecular Function	GO:0047911	galacturan 1,4-alpha-galacturonidase activity	0.322497	0.803947	0	1	1	4
GO:0048039 ubiquinone binding	1	0.803947	0.063	0.25	Molecular Function	GO:0048039	ubiquinone binding	0.322497	0.803947	0	1	1	4
GO:0050497 transferase activity, transferring alkylthio groups	1	0.803947	0.063	0.25	Molecular Function	GO:0050497	transferase activity, transferring alkylthio groups	0.322497	0.803947	0	1	1	4
GO:0050839 cell adhesion molecule binding	1	0.803947	0.063	0.25	Molecular Function	GO:0050839	cell adhesion molecule binding	0.322497	0.803947	0	1	1	4
GO:0051019 mitogen-activated protein kinase binding	1	0.803947	0.063	0.25	Molecular Function	GO:0051019	mitogen-activated protein kinase binding	0.322497	0.803947	0	1	1	4
GO:0052635 C-20 gibberellin 2-beta-dioxygenase activity	1	0.803947	0.063	0.25	Molecular Function	GO:0052635	C-20 gibberellin 2-beta-dioxygenase activity	0.322497	0.803947	1	0	1	4
GO:0052722 fatty acid in-chain hydroxylase activity	1	0.803947	0.063	0.25	Molecular Function	GO:0052722	fatty acid in-chain hydroxylase activity	0.322497	0.803947	0	1	1	4
GO:0052726 inositol-1,3,4-trisphosphate 5-kinase activity	1	0.803947	0.063	0.25	Molecular Function	GO:0052726	inositol-1,3,4-trisphosphate 5-kinase activity	0.322497	0.803947	0	1	1	4
GO:0052743 inositol tetrakisphosphate phosphatase activity	1	0.803947	0.063	0.25	Molecular Function	GO:0052743	inositol tetrakisphosphate phosphatase activity	0.322497	0.803947	0	1	1	4
GO:0070401 NADP+ binding	1	0.803947	0.063	0.25	Molecular Function	GO:0070401	NADP+ binding	0.322497	0.803947	1	0	1	4
GO:0070530 K63-linked polyubiquitin binding	1	0.803947	0.063	0.25	Molecular Function	GO:0070530	K63-linked polyubiquitin binding	0.322497	0.803947	1	0	1	4
GO:1990188 euchromatin binding	1	0.803947	0.063	0.25	Molecular Function	GO:1990188	euchromatin binding	0.322497	0.803947	1	0	1	4
GO:0016840 carbon-nitrogen lyase activity	9	0.803947	0.568	0.113	Molecular Function	GO:0016840	carbon-nitrogen lyase activity	0.322674	0.803947	2	7	9	80
GO:0005337 nucleoside transmembrane transporter activity	4	0.803947	0.253	0.129	Molecular Function	GO:0005337	nucleoside transmembrane transporter activity	0.32315	0.803947	4	0	4	31
GO:0016863 intramolecular oxidoreductase activity, transposing C=C bonds	4	0.803947	0.253	0.129	Molecular Function	GO:0016863	intramolecular oxidoreductase activity, transposing C=C bonds	0.32315	0.803947	2	2	4	31
GO:0005747 mitochondrial respiratory chain complex I	6	0.805713	0.524	0.231	Cellular Component	GO:0005747	mitochondrial respiratory chain complex I	0.0245849	0.805713	0	6	6	26
GO:0045271 respiratory chain complex I	6	0.805713	0.524	0.231	Cellular Component	GO:0045271	respiratory chain complex I	0.0245849	0.805713	0	6	6	26
GO:0006073 cellular glucan metabolic process	32	0.817104	2.092	0.134	Biological Process	GO:0006073	cellular glucan metabolic process	0.0307212	0.817104	16	16	32	238
GO:0015412 molybdate transmembrane-transporting ATPase activity	13	0.820341	0.821	0.107	Molecular Function	GO:0015412	molybdate transmembrane-transporting ATPase activity	0.330997	0.820341	11	2	13	121
GO:0043211 carbohydrate-transporting ATPase activity	13	0.820341	0.821	0.107	Molecular Function	GO:0043211	carbohydrate-transporting ATPase activity	0.330997	0.820341	10	3	13	121
GO:0008374 O-acyltransferase activity	12	0.820341	0.758	0.108	Molecular Function	GO:0008374	O-acyltransferase activity	0.332605	0.820341	5	7	12	111
GO:0031625 ubiquitin protein ligase binding	11	0.820341	0.694	0.109	Molecular Function	GO:0031625	ubiquitin protein ligase binding	0.334031	0.820341	6	5	11	101
GO:0016413 O-acetyltransferase activity	6	0.820341	0.379	0.118	Molecular Function	GO:0016413	O-acetyltransferase activity	0.334145	0.820341	2	4	6	51
GO:0000978 RNA polymerase II core promoter proximal region sequence-specific DNA binding	3	0.820341	0.189	0.136	Molecular Function	GO:0000978	RNA polymerase II core promoter proximal region sequence-specific DNA binding	0.33455	0.820341	2	1	3	22
GO:0004970 ionotropic glutamate receptor activity	3	0.820341	0.189	0.136	Molecular Function	GO:0004970	ionotropic glutamate receptor activity	0.33455	0.820341	2	1	3	22
GO:0005230 extracellular ligand-gated ion channel activity	3	0.820341	0.189	0.136	Molecular Function	GO:0005230	extracellular ligand-gated ion channel activity	0.33455	0.820341	2	1	3	22
GO:0008066 glutamate receptor activity	3	0.820341	0.189	0.136	Molecular Function	GO:0008066	glutamate receptor activity	0.33455	0.820341	2	1	3	22
GO:0004350 glutamate-5-semialdehyde dehydrogenase activity	2	0.831262	0.126	0.154	Molecular Function	GO:0004350	glutamate-5-semialdehyde dehydrogenase activity	0.34288	0.831262	2	0	2	13
GO:0004452 isopentenyl-diphosphate delta-isomerase activity	2	0.831262	0.126	0.154	Molecular Function	GO:0004452	isopentenyl-diphosphate delta-isomerase activity	0.34288	0.831262	1	1	2	13
GO:0004837 tyrosine decarboxylase activity	2	0.831262	0.126	0.154	Molecular Function	GO:0004837	tyrosine decarboxylase activity	0.34288	0.831262	1	1	2	13
GO:0004869 cysteine-type endopeptidase inhibitor activity	2	0.831262	0.126	0.154	Molecular Function	GO:0004869	cysteine-type endopeptidase inhibitor activity	0.34288	0.831262	0	2	2	13
GO:0008146 sulfotransferase activity	2	0.831262	0.126	0.154	Molecular Function	GO:0008146	sulfotransferase activity	0.34288	0.831262	2	0	2	13
GO:0009008 DNA-methyltransferase activity	2	0.831262	0.126	0.154	Molecular Function	GO:0009008	DNA-methyltransferase activity	0.34288	0.831262	1	1	2	13
GO:0016435 rRNA (guanine) methyltransferase activity	2	0.831262	0.126	0.154	Molecular Function	GO:0016435	rRNA (guanine) methyltransferase activity	0.34288	0.831262	1	1	2	13
GO:0000104 succinate dehydrogenase activity	4	0.831262	0.253	0.125	Molecular Function	GO:0000104	succinate dehydrogenase activity	0.34496	0.831262	1	3	4	32
GO:0004368 glycerol-3-phosphate dehydrogenase activity	4	0.831262	0.253	0.125	Molecular Function	GO:0004368	glycerol-3-phosphate dehydrogenase activity	0.34496	0.831262	3	1	4	32
GO:0009975 cyclase activity	4	0.831262	0.253	0.125	Molecular Function	GO:0009975	cyclase activity	0.34496	0.831262	0	4	4	32
GO:0031071 cysteine desulfurase activity	4	0.831262	0.253	0.125	Molecular Function	GO:0031071	cysteine desulfurase activity	0.34496	0.831262	4	0	4	32
GO:0060090 binding, bridging	5	0.837821	0.316	0.119	Molecular Function	GO:0060090	binding, bridging	0.349446	0.837821	1	4	5	42
GO:0015440 peptide-transporting ATPase activity	13	0.837821	0.821	0.106	Molecular Function	GO:0015440	peptide-transporting ATPase activity	0.352839	0.837821	10	3	13	123
GO:1901618 organic hydroxy compound transmembrane transporter activity	16	0.837821	1.01	0.104	Molecular Function	GO:1901618	organic hydroxy compound transmembrane transporter activity	0.354715	0.837821	11	5	16	154
GO:0033232 D-methionine-transporting ATPase activity	12	0.837821	0.758	0.106	Molecular Function	GO:0033232	D-methionine-transporting ATPase activity	0.355465	0.837821	10	2	12	113
GO:0042943 D-amino acid transmembrane transporter activity	12	0.837821	0.758	0.106	Molecular Function	GO:0042943	D-amino acid transmembrane transporter activity	0.355465	0.837821	10	2	12	113
GO:0043865 methionine transmembrane transporter activity	12	0.837821	0.758	0.106	Molecular Function	GO:0043865	methionine transmembrane transporter activity	0.355465	0.837821	10	2	12	113
GO:0048474 D-methionine transmembrane transporter activity	12	0.837821	0.758	0.106	Molecular Function	GO:0048474	D-methionine transmembrane transporter activity	0.355465	0.837821	10	2	12	113
GO:1901243 methionine transmembrane-transporting ATPase activity	12	0.837821	0.758	0.106	Molecular Function	GO:1901243	methionine transmembrane-transporting ATPase activity	0.355465	0.837821	10	2	12	113
GO:0008236 serine-type peptidase activity	38	0.837821	2.399	0.099	Molecular Function	GO:0008236	serine-type peptidase activity	0.360821	0.837821	14	24	38	384
GO:0017171 serine hydrolase activity	38	0.837821	2.399	0.099	Molecular Function	GO:0017171	serine hydrolase activity	0.360821	0.837821	14	24	38	384
GO:0008891 glycolate oxidase activity	3	0.837821	0.189	0.13	Molecular Function	GO:0008891	glycolate oxidase activity	0.360873	0.837821	3	0	3	23
GO:0016824 hydrolase activity, acting on acid halide bonds	3	0.837821	0.189	0.13	Molecular Function	GO:0016824	hydrolase activity, acting on acid halide bonds	0.360873	0.837821	1	2	3	23
GO:0018784 (S)-2-haloacid dehalogenase activity	3	0.837821	0.189	0.13	Molecular Function	GO:0018784	(S)-2-haloacid dehalogenase activity	0.360873	0.837821	1	2	3	23
GO:0019120 hydrolase activity, acting on acid halide bonds, in C-halide compounds	3	0.837821	0.189	0.13	Molecular Function	GO:0019120	hydrolase activity, acting on acid halide bonds, in C-halide compounds	0.360873	0.837821	1	2	3	23
GO:0051087 chaperone binding	8	0.837821	0.505	0.11	Molecular Function	GO:0051087	chaperone binding	0.365131	0.837821	2	6	8	73
GO:0015149 hexose transmembrane transporter activity	4	0.837821	0.253	0.121	Molecular Function	GO:0015149	hexose transmembrane transporter activity	0.366796	0.837821	2	2	4	33
GO:0015414 nitrate transmembrane-transporting ATPase activity	12	0.837821	0.758	0.105	Molecular Function	GO:0015414	nitrate transmembrane-transporting ATPase activity	0.366989	0.837821	10	2	12	114
GO:0015294 solute:cation symporter activity	15	0.837821	0.947	0.103	Molecular Function	GO:0015294	solute:cation symporter activity	0.367923	0.837821	9	6	15	145
GO:0016860 intramolecular oxidoreductase activity	15	0.837821	0.947	0.103	Molecular Function	GO:0016860	intramolecular oxidoreductase activity	0.367923	0.837821	8	7	15	145
GO:0015035 protein disulfide oxidoreductase activity	10	0.837821	0.631	0.106	Molecular Function	GO:0015035	protein disulfide oxidoreductase activity	0.373338	0.837821	2	8	10	94
GO:0015450 P-P-bond-hydrolysis-driven protein transmembrane transporter activity	16	0.837821	1.01	0.103	Molecular Function	GO:0015450	P-P-bond-hydrolysis-driven protein transmembrane transporter activity	0.37445	0.837821	11	5	16	156
GO:0015173 aromatic amino acid transmembrane transporter activity	2	0.837821	0.126	0.143	Molecular Function	GO:0015173	aromatic amino acid transmembrane transporter activity	0.377669	0.837821	2	0	2	14
GO:0015179 L-amino acid transmembrane transporter activity	2	0.837821	0.126	0.143	Molecular Function	GO:0015179	L-amino acid transmembrane transporter activity	0.377669	0.837821	2	0	2	14
GO:0015927 trehalase activity	2	0.837821	0.126	0.143	Molecular Function	GO:0015927	trehalase activity	0.377669	0.837821	2	0	2	14
GO:0016749 N-succinyltransferase activity	2	0.837821	0.126	0.143	Molecular Function	GO:0016749	N-succinyltransferase activity	0.377669	0.837821	1	1	2	14
GO:0061608 nuclear import signal receptor activity	2	0.837821	0.126	0.143	Molecular Function	GO:0061608	nuclear import signal receptor activity	0.377669	0.837821	1	1	2	14
GO:0000099 sulfur amino acid transmembrane transporter activity	15	0.837821	0.947	0.103	Molecular Function	GO:0000099	sulfur amino acid transmembrane transporter activity	0.378177	0.837821	12	3	15	146
GO:0015424 amino acid-transporting ATPase activity	15	0.837821	0.947	0.103	Molecular Function	GO:0015424	amino acid-transporting ATPase activity	0.378177	0.837821	12	3	15	146
GO:0033229 cysteine transmembrane transporter activity	15	0.837821	0.947	0.103	Molecular Function	GO:0033229	cysteine transmembrane transporter activity	0.378177	0.837821	12	3	15	146
GO:0033230 cysteine-transporting ATPase activity	15	0.837821	0.947	0.103	Molecular Function	GO:0033230	cysteine-transporting ATPase activity	0.378177	0.837821	12	3	15	146
GO:0015417 polyamine-transporting ATPase activity	12	0.837821	0.758	0.104	Molecular Function	GO:0015417	polyamine-transporting ATPase activity	0.378563	0.837821	10	2	12	115
GO:0043212 carbohydrate-exporting ATPase activity	12	0.837821	0.758	0.104	Molecular Function	GO:0043212	carbohydrate-exporting ATPase activity	0.378563	0.837821	10	2	12	115
GO:0070279 vitamin B6 binding	8	0.837821	0.505	0.108	Molecular Function	GO:0070279	vitamin B6 binding	0.37963	0.837821	6	2	8	74
GO:0016638 oxidoreductase activity, acting on the CH-NH2 group of donors	14	0.837821	0.884	0.103	Molecular Function	GO:0016638	oxidoreductase activity, acting on the CH-NH2 group of donors	0.382032	0.837821	9	5	14	136
GO:0044389 ubiquitin-like protein ligase binding	11	0.837821	0.694	0.105	Molecular Function	GO:0044389	ubiquitin-like protein ligase binding	0.382307	0.837821	6	5	11	105
GO:0004355 glutamate synthase (NADPH) activity	6	0.837821	0.379	0.111	Molecular Function	GO:0004355	glutamate synthase (NADPH) activity	0.385343	0.837821	4	2	6	54
GO:0000035 acyl binding	1	0.837821	0.063	0.2	Molecular Function	GO:0000035	acyl binding	0.385343	0.837821	0	1	1	5
GO:0000310 xanthine phosphoribosyltransferase activity	1	0.837821	0.063	0.2	Molecular Function	GO:0000310	xanthine phosphoribosyltransferase activity	0.385343	0.837821	0	1	1	5
GO:0000405 bubble DNA binding	1	0.837821	0.063	0.2	Molecular Function	GO:0000405	bubble DNA binding	0.385343	0.837821	1	0	1	5
GO:0003920 GMP reductase activity	1	0.837821	0.063	0.2	Molecular Function	GO:0003920	GMP reductase activity	0.385343	0.837821	0	1	1	5
GO:0004121 cystathionine beta-lyase activity	1	0.837821	0.063	0.2	Molecular Function	GO:0004121	cystathionine beta-lyase activity	0.385343	0.837821	1	0	1	5
GO:0004126 cytidine deaminase activity	1	0.837821	0.063	0.2	Molecular Function	GO:0004126	cytidine deaminase activity	0.385343	0.837821	1	0	1	5
GO:0004152 dihydroorotate dehydrogenase activity	1	0.837821	0.063	0.2	Molecular Function	GO:0004152	dihydroorotate dehydrogenase activity	0.385343	0.837821	0	1	1	5
GO:0004181 metallocarboxypeptidase activity	1	0.837821	0.063	0.2	Molecular Function	GO:0004181	metallocarboxypeptidase activity	0.385343	0.837821	0	1	1	5
GO:0004575 sucrose alpha-glucosidase activity	1	0.837821	0.063	0.2	Molecular Function	GO:0004575	sucrose alpha-glucosidase activity	0.385343	0.837821	1	0	1	5
GO:0004808 tRNA (5-methylaminomethyl-2-thiouridylate)-methyltransferase activity	1	0.837821	0.063	0.2	Molecular Function	GO:0004808	tRNA (5-methylaminomethyl-2-thiouridylate)-methyltransferase activity	0.385343	0.837821	1	0	1	5
GO:0005094 Rho GDP-dissociation inhibitor activity	1	0.837821	0.063	0.2	Molecular Function	GO:0005094	Rho GDP-dissociation inhibitor activity	0.385343	0.837821	0	1	1	5
GO:0005365 myo-inositol transmembrane transporter activity	1	0.837821	0.063	0.2	Molecular Function	GO:0005365	myo-inositol transmembrane transporter activity	0.385343	0.837821	1	0	1	5
GO:0008177 succinate dehydrogenase (ubiquinone) activity	1	0.837821	0.063	0.2	Molecular Function	GO:0008177	succinate dehydrogenase (ubiquinone) activity	0.385343	0.837821	0	1	1	5
GO:0008428 ribonuclease inhibitor activity	1	0.837821	0.063	0.2	Molecular Function	GO:0008428	ribonuclease inhibitor activity	0.385343	0.837821	0	1	1	5
GO:0008982 protein-N(PI)-phosphohistidine-sugar phosphotransferase activity	1	0.837821	0.063	0.2	Molecular Function	GO:0008982	protein-N(PI)-phosphohistidine-sugar phosphotransferase activity	0.385343	0.837821	1	0	1	5
GO:0009044 xylan 1,4-beta-xylosidase activity	1	0.837821	0.063	0.2	Molecular Function	GO:0009044	xylan 1,4-beta-xylosidase activity	0.385343	0.837821	0	1	1	5
GO:0015446 arsenite-transmembrane transporting ATPase activity	1	0.837821	0.063	0.2	Molecular Function	GO:0015446	arsenite-transmembrane transporting ATPase activity	0.385343	0.837821	1	0	1	5
GO:0033773 isoflavone 2'-hydroxylase activity	1	0.837821	0.063	0.2	Molecular Function	GO:0033773	isoflavone 2'-hydroxylase activity	0.385343	0.837821	1	0	1	5
GO:0034069 aminoglycoside N-acetyltransferase activity	1	0.837821	0.063	0.2	Molecular Function	GO:0034069	aminoglycoside N-acetyltransferase activity	0.385343	0.837821	0	1	1	5
GO:0042288 MHC class I protein binding	1	0.837821	0.063	0.2	Molecular Function	GO:0042288	MHC class I protein binding	0.385343	0.837821	0	1	1	5
GO:0045505 dynein intermediate chain binding	1	0.837821	0.063	0.2	Molecular Function	GO:0045505	dynein intermediate chain binding	0.385343	0.837821	0	1	1	5
GO:0046522 S-methyl-5-thioribose kinase activity	1	0.837821	0.063	0.2	Molecular Function	GO:0046522	S-methyl-5-thioribose kinase activity	0.385343	0.837821	0	1	1	5
GO:0046992 oxidoreductase activity, acting on X-H and Y-H to form an X-Y bond	1	0.837821	0.063	0.2	Molecular Function	GO:0046992	oxidoreductase activity, acting on X-H and Y-H to form an X-Y bond	0.385343	0.837821	0	1	1	5
GO:0047631 ADP-ribose diphosphatase activity	1	0.837821	0.063	0.2	Molecular Function	GO:0047631	ADP-ribose diphosphatase activity	0.385343	0.837821	1	0	1	5
GO:0050188 phosphoenolpyruvate mutase activity	1	0.837821	0.063	0.2	Molecular Function	GO:0050188	phosphoenolpyruvate mutase activity	0.385343	0.837821	1	0	1	5
GO:0051743 red chlorophyll catabolite reductase activity	1	0.837821	0.063	0.2	Molecular Function	GO:0051743	red chlorophyll catabolite reductase activity	0.385343	0.837821	0	1	1	5
GO:0051766 inositol trisphosphate kinase activity	1	0.837821	0.063	0.2	Molecular Function	GO:0051766	inositol trisphosphate kinase activity	0.385343	0.837821	0	1	1	5
GO:0051787 misfolded protein binding	1	0.837821	0.063	0.2	Molecular Function	GO:0051787	misfolded protein binding	0.385343	0.837821	1	0	1	5
GO:0051959 dynein light intermediate chain binding	1	0.837821	0.063	0.2	Molecular Function	GO:0051959	dynein light intermediate chain binding	0.385343	0.837821	0	1	1	5
GO:0052725 inositol-1,3,4-trisphosphate 6-kinase activity	1	0.837821	0.063	0.2	Molecular Function	GO:0052725	inositol-1,3,4-trisphosphate 6-kinase activity	0.385343	0.837821	0	1	1	5
GO:0071917 triose-phosphate transmembrane transporter activity	1	0.837821	0.063	0.2	Molecular Function	GO:0071917	triose-phosphate transmembrane transporter activity	0.385343	0.837821	0	1	1	5
GO:0080116 glucuronoxylan glucuronosyltransferase activity	1	0.837821	0.063	0.2	Molecular Function	GO:0080116	glucuronoxylan glucuronosyltransferase activity	0.385343	0.837821	1	0	1	5
GO:0098809 nitrite reductase activity	1	0.837821	0.063	0.2	Molecular Function	GO:0098809	nitrite reductase activity	0.385343	0.837821	0	1	1	5
GO:0008409 5'-3' exonuclease activity	3	0.839112	0.189	0.125	Molecular Function	GO:0008409	5'-3' exonuclease activity	0.38703	0.839112	2	1	3	24
GO:0016725 oxidoreductase activity, acting on CH or CH2 groups	3	0.839112	0.189	0.125	Molecular Function	GO:0016725	oxidoreductase activity, acting on CH or CH2 groups	0.38703	0.839112	2	1	3	24
GO:0043565 sequence-specific DNA binding	68	0.84012	4.293	0.096	Molecular Function	GO:0043565	sequence-specific DNA binding	0.388335	0.84012	31	37	68	706
GO:0008378 galactosyltransferase activity	4	0.84012	0.253	0.118	Molecular Function	GO:0008378	galactosyltransferase activity	0.38859	0.84012	2	2	4	34
GO:0016776 phosphotransferase activity, phosphate group as acceptor	9	0.841176	0.568	0.106	Molecular Function	GO:0016776	phosphotransferase activity, phosphate group as acceptor	0.390109	0.841176	6	3	9	85
GO:0015220 choline transmembrane transporter activity	12	0.841176	0.758	0.103	Molecular Function	GO:0015220	choline transmembrane transporter activity	0.390174	0.841176	10	2	12	116
GO:0051082 unfolded protein binding	21	0.843237	1.326	0.1	Molecular Function	GO:0051082	unfolded protein binding	0.391679	0.843237	11	10	21	210
GO:0015077 monovalent inorganic cation transmembrane transporter activity	53	0.846203	3.346	0.097	Molecular Function	GO:0015077	monovalent inorganic cation transmembrane transporter activity	0.393968	0.846203	29	24	53	548
GO:0015930 glutamate synthase activity	8	0.846203	0.505	0.107	Molecular Function	GO:0015930	glutamate synthase activity	0.39416	0.846203	5	3	8	75
GO:0005275 amine transmembrane transporter activity	18	0.84751	1.136	0.101	Molecular Function	GO:0005275	amine transmembrane transporter activity	0.395321	0.84751	14	4	18	179
GO:0030018 Z disc	3	0.849147	0.262	0.375	Cellular Component	GO:0030018	Z disc	0.0284253	0.849147	1	2	3	8
GO:0031674 I band	3	0.849147	0.262	0.375	Cellular Component	GO:0031674	I band	0.0284253	0.849147	1	2	3	8
GO:0044391 ribosomal subunit	38	0.849147	3.322	0.121	Cellular Component	GO:0044391	ribosomal subunit	0.0340721	0.849147	3	35	38	314
GO:0030312 external encapsulating structure	57	0.849147	4.983	0.114	Cellular Component	GO:0030312	external encapsulating structure	0.0345788	0.849147	24	33	57	501
GO:0005782 peroxisomal matrix	4	0.849147	0.35	0.267	Cellular Component	GO:0005782	peroxisomal matrix	0.0391542	0.849147	4	0	4	15
GO:0031907 microbody lumen	4	0.849147	0.35	0.267	Cellular Component	GO:0031907	microbody lumen	0.0391542	0.849147	4	0	4	15
GO:0009522 photosystem I	9	0.849147	0.787	0.173	Cellular Component	GO:0009522	photosystem I	0.0395397	0.849147	0	9	9	52
GO:0045277 respiratory chain complex IV	3	0.849147	0.262	0.333	Cellular Component	GO:0045277	respiratory chain complex IV	0.0398521	0.849147	0	3	3	9
GO:0005683 U7 snRNP	2	0.849147	0.175	0.5	Cellular Component	GO:0005683	U7 snRNP	0.0425002	0.849147	0	2	2	4
GO:0009569 chloroplast starch grain	2	0.849147	0.175	0.5	Cellular Component	GO:0009569	chloroplast starch grain	0.0425002	0.849147	1	1	2	4
GO:0031430 M band	2	0.849147	0.175	0.5	Cellular Component	GO:0031430	M band	0.0425002	0.849147	1	1	2	4
GO:0043036 starch grain	2	0.849147	0.175	0.5	Cellular Component	GO:0043036	starch grain	0.0425002	0.849147	1	1	2	4
GO:0005740 mitochondrial envelope	48	0.849147	4.196	0.115	Cellular Component	GO:0005740	mitochondrial envelope	0.0445634	0.849147	9	39	48	419
GO:0030964 NADH dehydrogenase complex	6	0.849147	0.524	0.2	Cellular Component	GO:0030964	NADH dehydrogenase complex	0.0467916	0.849147	0	6	6	30
GO:0043292 contractile fiber	5	0.849147	0.437	0.217	Cellular Component	GO:0043292	contractile fiber	0.0492375	0.849147	1	4	5	23
GO:0044449 contractile fiber part	5	0.849147	0.437	0.217	Cellular Component	GO:0044449	contractile fiber part	0.0492375	0.849147	1	4	5	23
GO:0030016 myofibril	4	0.849147	0.35	0.235	Cellular Component	GO:0030016	myofibril	0.0592274	0.849147	1	3	4	17
GO:0030017 sarcomere	4	0.849147	0.35	0.235	Cellular Component	GO:0030017	sarcomere	0.0592274	0.849147	1	3	4	17
GO:0005751 mitochondrial respiratory chain complex IV	2	0.849147	0.175	0.4	Cellular Component	GO:0005751	mitochondrial respiratory chain complex IV	0.0666803	0.849147	0	2	2	5
GO:0032541 cortical endoplasmic reticulum	2	0.849147	0.175	0.4	Cellular Component	GO:0032541	cortical endoplasmic reticulum	0.0666803	0.849147	1	1	2	5
GO:0045274 plasma membrane respiratory chain complex II	2	0.849147	0.175	0.4	Cellular Component	GO:0045274	plasma membrane respiratory chain complex II	0.0666803	0.849147	0	2	2	5
GO:0045282 plasma membrane succinate dehydrogenase complex	2	0.849147	0.175	0.4	Cellular Component	GO:0045282	plasma membrane succinate dehydrogenase complex	0.0666803	0.849147	0	2	2	5
GO:0070470 plasma membrane respiratory chain	2	0.849147	0.175	0.4	Cellular Component	GO:0070470	plasma membrane respiratory chain	0.0666803	0.849147	0	2	2	5
GO:0045275 respiratory chain complex III	3	0.849147	0.262	0.273	Cellular Component	GO:0045275	respiratory chain complex III	0.0684608	0.849147	0	3	3	11
GO:0005682 U5 snRNP	4	0.849147	0.35	0.222	Cellular Component	GO:0005682	U5 snRNP	0.0709586	0.849147	1	3	4	18
GO:0015934 large ribosomal subunit	22	0.849147	1.923	0.124	Cellular Component	GO:0015934	large ribosomal subunit	0.071602	0.849147	0	22	22	177
GO:0022625 cytosolic large ribosomal subunit	20	0.849147	1.748	0.126	Cellular Component	GO:0022625	cytosolic large ribosomal subunit	0.075276	0.849147	0	20	20	159
GO:0009338 exodeoxyribonuclease V complex	5	0.849147	0.437	0.192	Cellular Component	GO:0009338	exodeoxyribonuclease V complex	0.0772602	0.849147	5	0	5	26
GO:0044455 mitochondrial membrane part	22	0.849147	1.923	0.123	Cellular Component	GO:0044455	mitochondrial membrane part	0.0787657	0.849147	2	20	22	179
GO:0015935 small ribosomal subunit	18	0.849147	1.573	0.127	Cellular Component	GO:0015935	small ribosomal subunit	0.0831116	0.849147	3	15	18	142
GO:0034357 photosynthetic membrane	32	0.849147	2.797	0.115	Cellular Component	GO:0034357	photosynthetic membrane	0.0833946	0.849147	7	25	32	278
GO:0045273 respiratory chain complex II	3	0.849147	0.262	0.25	Cellular Component	GO:0045273	respiratory chain complex II	0.0854117	0.849147	0	3	3	12
GO:0044436 thylakoid part	35	0.849147	3.059	0.113	Cellular Component	GO:0044436	thylakoid part	0.0869122	0.849147	8	27	35	309
GO:0009654 photosystem II oxygen evolving complex	5	0.849147	0.437	0.185	Cellular Component	GO:0009654	photosystem II oxygen evolving complex	0.0881629	0.849147	1	4	5	27
GO:0000939 condensed chromosome inner kinetochore	1	0.849147	0.087	1	Cellular Component	GO:0000939	condensed chromosome inner kinetochore	0.0895079	0.849147	1	0	1	1
GO:0008623 CHRAC	1	0.849147	0.087	1	Cellular Component	GO:0008623	CHRAC	0.0895079	0.849147	1	0	1	1
GO:0030868 smooth endoplasmic reticulum membrane	1	0.849147	0.087	1	Cellular Component	GO:0030868	smooth endoplasmic reticulum membrane	0.0895079	0.849147	0	1	1	1
GO:0030891 VCB complex	1	0.849147	0.087	1	Cellular Component	GO:0030891	VCB complex	0.0895079	0.849147	0	1	1	1
GO:0031302 intrinsic component of endosome membrane	1	0.849147	0.087	1	Cellular Component	GO:0031302	intrinsic component of endosome membrane	0.0895079	0.849147	0	1	1	1
GO:0031303 integral component of endosome membrane	1	0.849147	0.087	1	Cellular Component	GO:0031303	integral component of endosome membrane	0.0895079	0.849147	0	1	1	1
GO:0031467 Cul7-RING ubiquitin ligase complex	1	0.849147	0.087	1	Cellular Component	GO:0031467	Cul7-RING ubiquitin ligase complex	0.0895079	0.849147	0	1	1	1
GO:0031511 Mis6-Sim4 complex	1	0.849147	0.087	1	Cellular Component	GO:0031511	Mis6-Sim4 complex	0.0895079	0.849147	1	0	1	1
GO:0033101 cellular bud membrane	1	0.849147	0.087	1	Cellular Component	GO:0033101	cellular bud membrane	0.0895079	0.849147	1	0	1	1
GO:0033291 eukaryotic 80S initiation complex	1	0.849147	0.087	1	Cellular Component	GO:0033291	eukaryotic 80S initiation complex	0.0895079	0.849147	0	1	1	1
GO:0035189 Rb-E2F complex	1	0.849147	0.087	1	Cellular Component	GO:0035189	Rb-E2F complex	0.0895079	0.849147	1	0	1	1
GO:0035792 other organism postsynaptic membrane	1	0.849147	0.087	1	Cellular Component	GO:0035792	other organism postsynaptic membrane	0.0895079	0.849147	1	0	1	1
GO:0043224 nuclear SCF ubiquitin ligase complex	1	0.849147	0.087	1	Cellular Component	GO:0043224	nuclear SCF ubiquitin ligase complex	0.0895079	0.849147	0	1	1	1
GO:0043667 pollen wall	1	0.849147	0.087	1	Cellular Component	GO:0043667	pollen wall	0.0895079	0.849147	1	0	1	1
GO:0043668 exine	1	0.849147	0.087	1	Cellular Component	GO:0043668	exine	0.0895079	0.849147	1	0	1	1
GO:0043673 sexine	1	0.849147	0.087	1	Cellular Component	GO:0043673	sexine	0.0895079	0.849147	1	0	1	1
GO:0070876 SOSS complex	1	0.849147	0.087	1	Cellular Component	GO:0070876	SOSS complex	0.0895079	0.849147	0	1	1	1
GO:0072669 tRNA-splicing ligase complex	1	0.849147	0.087	1	Cellular Component	GO:0072669	tRNA-splicing ligase complex	0.0895079	0.849147	0	1	1	1
GO:0097425 smooth endoplasmic reticulum part	1	0.849147	0.087	1	Cellular Component	GO:0097425	smooth endoplasmic reticulum part	0.0895079	0.849147	0	1	1	1
GO:1903600 glutaminase complex	1	0.849147	0.087	1	Cellular Component	GO:1903600	glutaminase complex	0.0895079	0.849147	0	1	1	1
GO:0051539 4 iron, 4 sulfur cluster binding	17	0.852214	1.073	0.101	Molecular Function	GO:0051539	4 iron, 4 sulfur cluster binding	0.399727	0.852214	5	12	17	169
GO:0003743 translation initiation factor activity	12	0.852214	0.758	0.103	Molecular Function	GO:0003743	translation initiation factor activity	0.401814	0.852214	1	11	12	117
GO:0015203 polyamine transmembrane transporter activity	12	0.852214	0.758	0.103	Molecular Function	GO:0015203	polyamine transmembrane transporter activity	0.401814	0.852214	10	2	12	117
GO:0031263 amine-transporting ATPase activity	16	0.852214	1.01	0.101	Molecular Function	GO:0031263	amine-transporting ATPase activity	0.404323	0.852214	13	3	16	159
GO:0016881 acid-amino acid ligase activity	5	0.852214	0.316	0.111	Molecular Function	GO:0016881	acid-amino acid ligase activity	0.406535	0.852214	4	1	5	45
GO:0015112 nitrate transmembrane transporter activity	13	0.852214	0.821	0.102	Molecular Function	GO:0015112	nitrate transmembrane transporter activity	0.408325	0.852214	11	2	13	128
GO:0016639 oxidoreductase activity, acting on the CH-NH2 group of donors, NAD or NADP as acceptor	8	0.852214	0.505	0.105	Molecular Function	GO:0016639	oxidoreductase activity, acting on the CH-NH2 group of donors, NAD or NADP as acceptor	0.4087	0.852214	6	2	8	76
GO:0004140 dephospho-CoA kinase activity	4	0.852214	0.253	0.114	Molecular Function	GO:0004140	dephospho-CoA kinase activity	0.410277	0.852214	3	1	4	35
GO:0016453 C-acetyltransferase activity	4	0.852214	0.253	0.114	Molecular Function	GO:0016453	C-acetyltransferase activity	0.410277	0.852214	2	2	4	35
GO:0019203 carbohydrate phosphatase activity	4	0.852214	0.253	0.114	Molecular Function	GO:0019203	carbohydrate phosphatase activity	0.410277	0.852214	3	1	4	35
GO:0003873 6-phosphofructo-2-kinase activity	2	0.852214	0.126	0.133	Molecular Function	GO:0003873	6-phosphofructo-2-kinase activity	0.411662	0.852214	1	1	2	15
GO:0005338 nucleotide-sugar transmembrane transporter activity	2	0.852214	0.126	0.133	Molecular Function	GO:0005338	nucleotide-sugar transmembrane transporter activity	0.411662	0.852214	2	0	2	15
GO:0008131 primary amine oxidase activity	2	0.852214	0.126	0.133	Molecular Function	GO:0008131	primary amine oxidase activity	0.411662	0.852214	2	0	2	15
GO:0008935 1,4-dihydroxy-2-naphthoyl-CoA synthase activity	2	0.852214	0.126	0.133	Molecular Function	GO:0008935	1,4-dihydroxy-2-naphthoyl-CoA synthase activity	0.411662	0.852214	0	2	2	15
GO:0015166 polyol transmembrane transporter activity	2	0.852214	0.126	0.133	Molecular Function	GO:0015166	polyol transmembrane transporter activity	0.411662	0.852214	1	1	2	15
GO:0016755 transferase activity, transferring amino-acyl groups	2	0.852214	0.126	0.133	Molecular Function	GO:0016755	transferase activity, transferring amino-acyl groups	0.411662	0.852214	0	2	2	15
GO:0035447 mycothiol synthase activity	2	0.852214	0.126	0.133	Molecular Function	GO:0035447	mycothiol synthase activity	0.411662	0.852214	1	1	2	15
GO:0048487 beta-tubulin binding	2	0.852214	0.126	0.133	Molecular Function	GO:0048487	beta-tubulin binding	0.411662	0.852214	0	2	2	15
GO:0052716 hydroquinone:oxygen oxidoreductase activity	2	0.852214	0.126	0.133	Molecular Function	GO:0052716	hydroquinone:oxygen oxidoreductase activity	0.411662	0.852214	2	0	2	15
GO:0015221 lipopolysaccharide transmembrane transporter activity	12	0.852214	0.758	0.102	Molecular Function	GO:0015221	lipopolysaccharide transmembrane transporter activity	0.41347	0.852214	10	2	12	118
GO:0015293 symporter activity	17	0.852214	1.073	0.099	Molecular Function	GO:0015293	symporter activity	0.419104	0.852214	10	7	17	171
GO:0008324 cation transmembrane transporter activity	86	0.852214	5.429	0.095	Molecular Function	GO:0008324	cation transmembrane transporter activity	0.421255	0.852214	48	38	86	905
GO:0000981 RNA polymerase II transcription factor activity, sequence-specific DNA binding	16	0.852214	1.01	0.099	Molecular Function	GO:0000981	RNA polymerase II transcription factor activity, sequence-specific DNA binding	0.424342	0.852214	7	9	16	161
GO:0050660 flavin adenine dinucleotide binding	16	0.852214	1.01	0.099	Molecular Function	GO:0050660	flavin adenine dinucleotide binding	0.424342	0.852214	12	4	16	161
GO:0004565 beta-galactosidase activity	5	0.852214	0.316	0.109	Molecular Function	GO:0004565	beta-galactosidase activity	0.425463	0.852214	3	2	5	46
GO:0022884 macromolecule transmembrane transporter activity	17	0.852214	1.073	0.099	Molecular Function	GO:0022884	macromolecule transmembrane transporter activity	0.42881	0.852214	11	6	17	172
GO:0045181 glutamate synthase activity, NAD(P)H as acceptor	7	0.852214	0.442	0.104	Molecular Function	GO:0045181	glutamate synthase activity, NAD(P)H as acceptor	0.429583	0.852214	5	2	7	67
GO:0015098 molybdate ion transmembrane transporter activity	13	0.852214	0.821	0.1	Molecular Function	GO:0015098	molybdate ion transmembrane transporter activity	0.430676	0.852214	11	2	13	130
GO:0019201 nucleotide kinase activity	9	0.852214	0.568	0.102	Molecular Function	GO:0019201	nucleotide kinase activity	0.430969	0.852214	7	2	9	88
GO:0015099 nickel cation transmembrane transporter activity	12	0.852214	0.758	0.1	Molecular Function	GO:0015099	nickel cation transmembrane transporter activity	0.436795	0.852214	10	2	12	120
GO:0015413 nickel-transporting ATPase activity	12	0.852214	0.758	0.1	Molecular Function	GO:0015413	nickel-transporting ATPase activity	0.436795	0.852214	10	2	12	120
GO:0015419 sulfate transmembrane-transporting ATPase activity	12	0.852214	0.758	0.1	Molecular Function	GO:0015419	sulfate transmembrane-transporting ATPase activity	0.436795	0.852214	10	2	12	120
GO:0042954 lipoprotein transporter activity	12	0.852214	0.758	0.1	Molecular Function	GO:0042954	lipoprotein transporter activity	0.436795	0.852214	10	2	12	120
GO:0001716 L-amino-acid oxidase activity	3	0.852214	0.189	0.115	Molecular Function	GO:0001716	L-amino-acid oxidase activity	0.438454	0.852214	1	2	3	26
GO:0003922 GMP synthase (glutamine-hydrolyzing) activity	3	0.852214	0.189	0.115	Molecular Function	GO:0003922	GMP synthase (glutamine-hydrolyzing) activity	0.438454	0.852214	1	2	3	26
GO:0008734 L-aspartate oxidase activity	3	0.852214	0.189	0.115	Molecular Function	GO:0008734	L-aspartate oxidase activity	0.438454	0.852214	1	2	3	26
GO:0015922 aspartate oxidase activity	3	0.852214	0.189	0.115	Molecular Function	GO:0015922	aspartate oxidase activity	0.438454	0.852214	1	2	3	26
GO:0001102 RNA polymerase II activating transcription factor binding	1	0.852214	0.063	0.167	Molecular Function	GO:0001102	RNA polymerase II activating transcription factor binding	0.442363	0.852214	1	0	1	6
GO:0003847 1-alkyl-2-acetylglycerophosphocholine esterase activity	1	0.852214	0.063	0.167	Molecular Function	GO:0003847	1-alkyl-2-acetylglycerophosphocholine esterase activity	0.442363	0.852214	1	0	1	6
GO:0003849 3-deoxy-7-phosphoheptulonate synthase activity	1	0.852214	0.063	0.167	Molecular Function	GO:0003849	3-deoxy-7-phosphoheptulonate synthase activity	0.442363	0.852214	0	1	1	6
GO:0003882 CDP-diacylglycerol-serine O-phosphatidyltransferase activity	1	0.852214	0.063	0.167	Molecular Function	GO:0003882	CDP-diacylglycerol-serine O-phosphatidyltransferase activity	0.442363	0.852214	1	0	1	6
GO:0003935 GTP cyclohydrolase II activity	1	0.852214	0.063	0.167	Molecular Function	GO:0003935	GTP cyclohydrolase II activity	0.442363	0.852214	0	1	1	6
GO:0004106 chorismate mutase activity	1	0.852214	0.063	0.167	Molecular Function	GO:0004106	chorismate mutase activity	0.442363	0.852214	0	1	1	6
GO:0004150 dihydroneopterin aldolase activity	1	0.852214	0.063	0.167	Molecular Function	GO:0004150	dihydroneopterin aldolase activity	0.442363	0.852214	0	1	1	6
GO:0004359 glutaminase activity	1	0.852214	0.063	0.167	Molecular Function	GO:0004359	glutaminase activity	0.442363	0.852214	0	1	1	6
GO:0004556 alpha-amylase activity	1	0.852214	0.063	0.167	Molecular Function	GO:0004556	alpha-amylase activity	0.442363	0.852214	1	0	1	6
GO:0004615 phosphomannomutase activity	1	0.852214	0.063	0.167	Molecular Function	GO:0004615	phosphomannomutase activity	0.442363	0.852214	0	1	1	6
GO:0004664 prephenate dehydratase activity	1	0.852214	0.063	0.167	Molecular Function	GO:0004664	prephenate dehydratase activity	0.442363	0.852214	0	1	1	6
GO:0004751 ribose-5-phosphate isomerase activity	1	0.852214	0.063	0.167	Molecular Function	GO:0004751	ribose-5-phosphate isomerase activity	0.442363	0.852214	0	1	1	6
GO:0004789 thiamine-phosphate diphosphorylase activity	1	0.852214	0.063	0.167	Molecular Function	GO:0004789	thiamine-phosphate diphosphorylase activity	0.442363	0.852214	1	0	1	6
GO:0005471 ATP:ADP antiporter activity	1	0.852214	0.063	0.167	Molecular Function	GO:0005471	ATP:ADP antiporter activity	0.442363	0.852214	1	0	1	6
GO:0005504 fatty acid binding	1	0.852214	0.063	0.167	Molecular Function	GO:0005504	fatty acid binding	0.442363	0.852214	0	1	1	6
GO:0008013 beta-catenin binding	1	0.852214	0.063	0.167	Molecular Function	GO:0008013	beta-catenin binding	0.442363	0.852214	0	1	1	6
GO:0008106 alcohol dehydrogenase (NADP+) activity	1	0.852214	0.063	0.167	Molecular Function	GO:0008106	alcohol dehydrogenase (NADP+) activity	0.442363	0.852214	1	0	1	6
GO:0008792 arginine decarboxylase activity	1	0.852214	0.063	0.167	Molecular Function	GO:0008792	arginine decarboxylase activity	0.442363	0.852214	0	1	1	6
GO:0009007 site-specific DNA-methyltransferase (adenine-specific) activity	1	0.852214	0.063	0.167	Molecular Function	GO:0009007	site-specific DNA-methyltransferase (adenine-specific) activity	0.442363	0.852214	1	0	1	6
GO:0010178 IAA-amino acid conjugate hydrolase activity	1	0.852214	0.063	0.167	Molecular Function	GO:0010178	IAA-amino acid conjugate hydrolase activity	0.442363	0.852214	1	0	1	6
GO:0010277 chlorophyllide a oxygenase [overall] activity	1	0.852214	0.063	0.167	Molecular Function	GO:0010277	chlorophyllide a oxygenase [overall] activity	0.442363	0.852214	1	0	1	6
GO:0010295 (+)-abscisic acid 8'-hydroxylase activity	1	0.852214	0.063	0.167	Molecular Function	GO:0010295	(+)-abscisic acid 8'-hydroxylase activity	0.442363	0.852214	0	1	1	6
GO:0015120 phosphoglycerate transmembrane transporter activity	1	0.852214	0.063	0.167	Molecular Function	GO:0015120	phosphoglycerate transmembrane transporter activity	0.442363	0.852214	0	1	1	6
GO:0016308 1-phosphatidylinositol-4-phosphate 5-kinase activity	1	0.852214	0.063	0.167	Molecular Function	GO:0016308	1-phosphatidylinositol-4-phosphate 5-kinase activity	0.442363	0.852214	0	1	1	6
GO:0016636 oxidoreductase activity, acting on the CH-CH group of donors, iron-sulfur protein as acceptor	1	0.852214	0.063	0.167	Molecular Function	GO:0016636	oxidoreductase activity, acting on the CH-CH group of donors, iron-sulfur protein as acceptor	0.442363	0.852214	0	1	1	6
GO:0016707 gibberellin 3-beta-dioxygenase activity	1	0.852214	0.063	0.167	Molecular Function	GO:0016707	gibberellin 3-beta-dioxygenase activity	0.442363	0.852214	0	1	1	6
GO:0016985 mannan endo-1,4-beta-mannosidase activity	1	0.852214	0.063	0.167	Molecular Function	GO:0016985	mannan endo-1,4-beta-mannosidase activity	0.442363	0.852214	1	0	1	6
GO:0019871 sodium channel inhibitor activity	1	0.852214	0.063	0.167	Molecular Function	GO:0019871	sodium channel inhibitor activity	0.442363	0.852214	0	1	1	6
GO:0032453 histone demethylase activity (H3-K4 specific)	1	0.852214	0.063	0.167	Molecular Function	GO:0032453	histone demethylase activity (H3-K4 specific)	0.442363	0.852214	1	0	1	6
GO:0036310 annealing helicase activity	1	0.852214	0.063	0.167	Molecular Function	GO:0036310	annealing helicase activity	0.442363	0.852214	1	0	1	6
GO:0042289 MHC class II protein binding	1	0.852214	0.063	0.167	Molecular Function	GO:0042289	MHC class II protein binding	0.442363	0.852214	0	1	1	6
GO:0045502 dynein binding	1	0.852214	0.063	0.167	Molecular Function	GO:0045502	dynein binding	0.442363	0.852214	0	1	1	6
GO:0046715 borate transmembrane transporter activity	1	0.852214	0.063	0.167	Molecular Function	GO:0046715	borate transmembrane transporter activity	0.442363	0.852214	0	1	1	6
GO:0047470 (1,4)-alpha-D-glucan 1-alpha-D-glucosylmutase activity	1	0.852214	0.063	0.167	Molecular Function	GO:0047470	(1,4)-alpha-D-glucan 1-alpha-D-glucosylmutase activity	0.442363	0.852214	1	0	1	6
GO:0050096 methylaspartate ammonia-lyase activity	1	0.852214	0.063	0.167	Molecular Function	GO:0050096	methylaspartate ammonia-lyase activity	0.442363	0.852214	1	0	1	6
GO:0051765 inositol tetrakisphosphate kinase activity	1	0.852214	0.063	0.167	Molecular Function	GO:0051765	inositol tetrakisphosphate kinase activity	0.442363	0.852214	0	1	1	6
GO:0097617 annealing activity	1	0.852214	0.063	0.167	Molecular Function	GO:0097617	annealing activity	0.442363	0.852214	1	0	1	6
GO:1901567 fatty acid derivative binding	1	0.852214	0.063	0.167	Molecular Function	GO:1901567	fatty acid derivative binding	0.442363	0.852214	0	1	1	6
GO:0008320 protein transmembrane transporter activity	16	0.852214	1.01	0.098	Molecular Function	GO:0008320	protein transmembrane transporter activity	0.444382	0.852214	11	5	16	163
GO:0003918 DNA topoisomerase type II (ATP-hydrolyzing) activity	2	0.852214	0.126	0.125	Molecular Function	GO:0003918	DNA topoisomerase type II (ATP-hydrolyzing) activity	0.444706	0.852214	1	1	2	16
GO:0004805 trehalose-phosphatase activity	2	0.852214	0.126	0.125	Molecular Function	GO:0004805	trehalose-phosphatase activity	0.444706	0.852214	2	0	2	16
GO:0015288 porin activity	2	0.852214	0.126	0.125	Molecular Function	GO:0015288	porin activity	0.444706	0.852214	1	1	2	16
GO:0016661 oxidoreductase activity, acting on other nitrogenous compounds as donors	2	0.852214	0.126	0.125	Molecular Function	GO:0016661	oxidoreductase activity, acting on other nitrogenous compounds as donors	0.444706	0.852214	1	1	2	16
GO:0016872 intramolecular lyase activity	2	0.852214	0.126	0.125	Molecular Function	GO:0016872	intramolecular lyase activity	0.444706	0.852214	0	2	2	16
GO:0019209 kinase activator activity	2	0.852214	0.126	0.125	Molecular Function	GO:0019209	kinase activator activity	0.444706	0.852214	0	2	2	16
GO:0030295 protein kinase activator activity	2	0.852214	0.126	0.125	Molecular Function	GO:0030295	protein kinase activator activity	0.444706	0.852214	0	2	2	16
GO:0047890 flavanone 4-reductase activity	2	0.852214	0.126	0.125	Molecular Function	GO:0047890	flavanone 4-reductase activity	0.444706	0.852214	2	0	2	16
GO:0061505 DNA topoisomerase II activity	2	0.852214	0.126	0.125	Molecular Function	GO:0061505	DNA topoisomerase II activity	0.444706	0.852214	1	1	2	16
GO:0009719 response to endogenous stimulus	151	0.852553	9.869	0.11	Biological Process	GO:0009719	response to endogenous stimulus	0.0322621	0.852553	57	94	151	1369
GO:0008037 cell recognition	16	0.853236	1.046	0.157	Biological Process	GO:0008037	cell recognition	0.0326856	0.853236	10	6	16	102
GO:0017001 antibiotic catabolic process	12	0.853236	0.784	0.171	Biological Process	GO:0017001	antibiotic catabolic process	0.0327046	0.853236	9	3	12	70
GO:0036294 cellular response to decreased oxygen levels	6	0.853443	0.392	0.231	Biological Process	GO:0036294	cellular response to decreased oxygen levels	0.0329287	0.853443	2	4	6	26
GO:0071446 cellular response to salicylic acid stimulus	8	0.853443	0.523	0.2	Biological Process	GO:0071446	cellular response to salicylic acid stimulus	0.0332761	0.853443	2	6	8	40
GO:0009831 plant-type cell wall modification involved in multidimensional cell growth	3	0.853443	0.196	0.375	Biological Process	GO:0009831	plant-type cell wall modification involved in multidimensional cell growth	0.0339112	0.853443	3	0	3	8
GO:0046456 icosanoid biosynthetic process	3	0.853443	0.196	0.375	Biological Process	GO:0046456	icosanoid biosynthetic process	0.0339112	0.853443	2	1	3	8
GO:0050982 detection of mechanical stimulus	3	0.853443	0.196	0.375	Biological Process	GO:0050982	detection of mechanical stimulus	0.0339112	0.853443	0	3	3	8
GO:0009664 plant-type cell wall organization	18	0.853443	1.176	0.151	Biological Process	GO:0009664	plant-type cell wall organization	0.0339627	0.853443	8	10	18	119
GO:0032778 cobalt-transporting ATPase activity	12	0.858302	0.758	0.099	Molecular Function	GO:0032778	cobalt-transporting ATPase activity	0.448442	0.858302	10	2	12	121
GO:0030234 enzyme regulator activity	45	0.859268	2.841	0.095	Molecular Function	GO:0030234	enzyme regulator activity	0.457253	0.859268	13	32	45	474
GO:0003924 GTPase activity	39	0.859268	2.462	0.095	Molecular Function	GO:0003924	GTPase activity	0.458477	0.859268	20	19	39	410
GO:0015416 organic phosphonate transmembrane-transporting ATPase activity	12	0.859268	0.758	0.098	Molecular Function	GO:0015416	organic phosphonate transmembrane-transporting ATPase activity	0.460066	0.859268	10	2	12	122
GO:0015439 heme-transporting ATPase activity	12	0.859268	0.758	0.098	Molecular Function	GO:0015439	heme-transporting ATPase activity	0.460066	0.859268	10	2	12	122
GO:0015604 organic phosphonate transmembrane transporter activity	12	0.859268	0.758	0.098	Molecular Function	GO:0015604	organic phosphonate transmembrane transporter activity	0.460066	0.859268	10	2	12	122
GO:0033283 organic acid-transporting ATPase activity	12	0.859268	0.758	0.098	Molecular Function	GO:0033283	organic acid-transporting ATPase activity	0.460066	0.859268	10	2	12	122
GO:0033284 carboxylic acid-transporting ATPase activity	12	0.859268	0.758	0.098	Molecular Function	GO:0033284	carboxylic acid-transporting ATPase activity	0.460066	0.859268	10	2	12	122
GO:0033285 monocarboxylic acid-transporting ATPase activity	12	0.859268	0.758	0.098	Molecular Function	GO:0033285	monocarboxylic acid-transporting ATPase activity	0.460066	0.859268	10	2	12	122
GO:0033286 ectoine-transporting ATPase activity	12	0.859268	0.758	0.098	Molecular Function	GO:0033286	ectoine-transporting ATPase activity	0.460066	0.859268	10	2	12	122
GO:0033287 hydroxyectoine transmembrane transporter activity	12	0.859268	0.758	0.098	Molecular Function	GO:0033287	hydroxyectoine transmembrane transporter activity	0.460066	0.859268	10	2	12	122
GO:0033288 hydroxyectoine-transporting ATPase activity	12	0.859268	0.758	0.098	Molecular Function	GO:0033288	hydroxyectoine-transporting ATPase activity	0.460066	0.859268	10	2	12	122
GO:0051471 ectoine transmembrane transporter activity	12	0.859268	0.758	0.098	Molecular Function	GO:0051471	ectoine transmembrane transporter activity	0.460066	0.859268	10	2	12	122
GO:0016820 hydrolase activity, acting on acid anhydrides, catalyzing transmembrane movement of substances	37	0.859268	2.336	0.095	Molecular Function	GO:0016820	hydrolase activity, acting on acid anhydrides, catalyzing transmembrane movement of substances	0.461046	0.859268	22	15	37	389
GO:0042626 ATPase activity, coupled to transmembrane movement of substances	37	0.859268	2.336	0.095	Molecular Function	GO:0042626	ATPase activity, coupled to transmembrane movement of substances	0.461046	0.859268	22	15	37	389
GO:0043492 ATPase activity, coupled to movement of substances	37	0.859268	2.336	0.095	Molecular Function	GO:0043492	ATPase activity, coupled to movement of substances	0.461046	0.859268	22	15	37	389
GO:0000989 transcription factor activity, transcription factor binding	25	0.859268	1.578	0.096	Molecular Function	GO:0000989	transcription factor activity, transcription factor binding	0.463481	0.859268	12	13	25	261
GO:0045152 antisigma factor binding	3	0.859268	0.189	0.111	Molecular Function	GO:0045152	antisigma factor binding	0.46355	0.859268	1	2	3	27
GO:0046910 pectinesterase inhibitor activity	3	0.859268	0.189	0.111	Molecular Function	GO:0046910	pectinesterase inhibitor activity	0.46355	0.859268	2	1	3	27
GO:0043531 ADP binding	24	0.859268	1.515	0.096	Molecular Function	GO:0043531	ADP binding	0.469058	0.859268	13	11	24	251
GO:0015175 neutral amino acid transmembrane transporter activity	15	0.859268	0.947	0.097	Molecular Function	GO:0015175	neutral amino acid transmembrane transporter activity	0.471244	0.859268	12	3	15	155
GO:0004003 ATP-dependent DNA helicase activity	12	0.859268	0.758	0.098	Molecular Function	GO:0004003	ATP-dependent DNA helicase activity	0.471659	0.859268	8	4	12	123
GO:0009378 four-way junction helicase activity	13	0.859268	0.821	0.097	Molecular Function	GO:0009378	four-way junction helicase activity	0.475255	0.859268	6	7	13	134
GO:0018835 carbon phosphorus lyase activity	13	0.859268	0.821	0.097	Molecular Function	GO:0018835	carbon phosphorus lyase activity	0.475255	0.859268	10	3	13	134
GO:0003860 3-hydroxyisobutyryl-CoA hydrolase activity	2	0.859268	0.126	0.118	Molecular Function	GO:0003860	3-hydroxyisobutyryl-CoA hydrolase activity	0.476686	0.859268	0	2	2	17
GO:0004165 dodecenoyl-CoA delta-isomerase activity	2	0.859268	0.126	0.118	Molecular Function	GO:0004165	dodecenoyl-CoA delta-isomerase activity	0.476686	0.859268	1	1	2	17
GO:0016851 magnesium chelatase activity	2	0.859268	0.126	0.118	Molecular Function	GO:0016851	magnesium chelatase activity	0.476686	0.859268	1	1	2	17
GO:0022829 wide pore channel activity	2	0.859268	0.126	0.118	Molecular Function	GO:0022829	wide pore channel activity	0.476686	0.859268	1	1	2	17
GO:0030570 pectate lyase activity	2	0.859268	0.126	0.118	Molecular Function	GO:0030570	pectate lyase activity	0.476686	0.859268	0	2	2	17
GO:0034073 tetrahymanol cyclase activity	2	0.859268	0.126	0.118	Molecular Function	GO:0034073	tetrahymanol cyclase activity	0.476686	0.859268	0	2	2	17
GO:0044183 protein binding involved in protein folding	2	0.859268	0.126	0.118	Molecular Function	GO:0044183	protein binding involved in protein folding	0.476686	0.859268	1	1	2	17
GO:0045552 dihydrokaempferol 4-reductase activity	2	0.859268	0.126	0.118	Molecular Function	GO:0045552	dihydrokaempferol 4-reductase activity	0.476686	0.859268	2	0	2	17
GO:0050567 glutaminyl-tRNA synthase (glutamine-hydrolyzing) activity	2	0.859268	0.126	0.118	Molecular Function	GO:0050567	glutaminyl-tRNA synthase (glutamine-hydrolyzing) activity	0.476686	0.859268	0	2	2	17
GO:0035251 UDP-glucosyltransferase activity	14	0.859268	0.884	0.097	Molecular Function	GO:0035251	UDP-glucosyltransferase activity	0.478531	0.859268	10	4	14	145
GO:0016301 kinase activity	156	0.859268	9.848	0.093	Molecular Function	GO:0016301	kinase activity	0.480613	0.859268	83	73	156	1672
GO:0005047 signal recognition particle binding	5	0.859268	0.316	0.102	Molecular Function	GO:0005047	signal recognition particle binding	0.481387	0.859268	2	3	5	49
GO:0016841 ammonia-lyase activity	5	0.859268	0.316	0.102	Molecular Function	GO:0016841	ammonia-lyase activity	0.481387	0.859268	2	3	5	49
GO:0015232 heme transporter activity	12	0.859268	0.758	0.097	Molecular Function	GO:0015232	heme transporter activity	0.483209	0.859268	10	2	12	124
GO:0005375 copper ion transmembrane transporter activity	9	0.859268	0.568	0.098	Molecular Function	GO:0005375	copper ion transmembrane transporter activity	0.485009	0.859268	5	4	9	92
GO:0004596 peptide alpha-N-acetyltransferase activity	3	0.859268	0.189	0.107	Molecular Function	GO:0004596	peptide alpha-N-acetyltransferase activity	0.488142	0.859268	2	1	3	28
GO:0005355 glucose transmembrane transporter activity	3	0.859268	0.189	0.107	Molecular Function	GO:0005355	glucose transmembrane transporter activity	0.488142	0.859268	2	1	3	28
GO:0008999 ribosomal-protein-alanine N-acetyltransferase activity	3	0.859268	0.189	0.107	Molecular Function	GO:0008999	ribosomal-protein-alanine N-acetyltransferase activity	0.488142	0.859268	2	1	3	28
GO:0019104 DNA N-glycosylase activity	3	0.859268	0.189	0.107	Molecular Function	GO:0019104	DNA N-glycosylase activity	0.488142	0.859268	2	1	3	28
GO:0003886 DNA (cytosine-5-)-methyltransferase activity	1	0.859268	0.063	0.143	Molecular Function	GO:0003886	DNA (cytosine-5-)-methyltransferase activity	0.494097	0.859268	0	1	1	7
GO:0003942 N-acetyl-gamma-glutamyl-phosphate reductase activity	1	0.859268	0.063	0.143	Molecular Function	GO:0003942	N-acetyl-gamma-glutamyl-phosphate reductase activity	0.494097	0.859268	1	0	1	7
GO:0004564 beta-fructofuranosidase activity	1	0.859268	0.063	0.143	Molecular Function	GO:0004564	beta-fructofuranosidase activity	0.494097	0.859268	1	0	1	7
GO:0004579 dolichyl-diphosphooligosaccharide-protein glycotransferase activity	1	0.859268	0.063	0.143	Molecular Function	GO:0004579	dolichyl-diphosphooligosaccharide-protein glycotransferase activity	0.494097	0.859268	0	1	1	7
GO:0004735 pyrroline-5-carboxylate reductase activity	1	0.859268	0.063	0.143	Molecular Function	GO:0004735	pyrroline-5-carboxylate reductase activity	0.494097	0.859268	0	1	1	7
GO:0004802 transketolase activity	1	0.859268	0.063	0.143	Molecular Function	GO:0004802	transketolase activity	0.494097	0.859268	1	0	1	7
GO:0004807 triose-phosphate isomerase activity	1	0.859268	0.063	0.143	Molecular Function	GO:0004807	triose-phosphate isomerase activity	0.494097	0.859268	0	1	1	7
GO:0005452 inorganic anion exchanger activity	1	0.859268	0.063	0.143	Molecular Function	GO:0005452	inorganic anion exchanger activity	0.494097	0.859268	0	1	1	7
GO:0005542 folic acid binding	1	0.859268	0.063	0.143	Molecular Function	GO:0005542	folic acid binding	0.494097	0.859268	0	1	1	7
GO:0008184 glycogen phosphorylase activity	1	0.859268	0.063	0.143	Molecular Function	GO:0008184	glycogen phosphorylase activity	0.494097	0.859268	1	0	1	7
GO:0008490 arsenite secondary active transmembrane transporter activity	1	0.859268	0.063	0.143	Molecular Function	GO:0008490	arsenite secondary active transmembrane transporter activity	0.494097	0.859268	1	0	1	7
GO:0008721 D-serine ammonia-lyase activity	1	0.859268	0.063	0.143	Molecular Function	GO:0008721	D-serine ammonia-lyase activity	0.494097	0.859268	1	0	1	7
GO:0008836 diaminopimelate decarboxylase activity	1	0.859268	0.063	0.143	Molecular Function	GO:0008836	diaminopimelate decarboxylase activity	0.494097	0.859268	0	1	1	7
GO:0008893 guanosine-3',5'-bis(diphosphate) 3'-diphosphatase activity	1	0.859268	0.063	0.143	Molecular Function	GO:0008893	guanosine-3',5'-bis(diphosphate) 3'-diphosphatase activity	0.494097	0.859268	0	1	1	7
GO:0008940 nitrate reductase activity	1	0.859268	0.063	0.143	Molecular Function	GO:0008940	nitrate reductase activity	0.494097	0.859268	1	0	1	7
GO:0009678 hydrogen-translocating pyrophosphatase activity	1	0.859268	0.063	0.143	Molecular Function	GO:0009678	hydrogen-translocating pyrophosphatase activity	0.494097	0.859268	1	0	1	7
GO:0009679 hexose:proton symporter activity	1	0.859268	0.063	0.143	Molecular Function	GO:0009679	hexose:proton symporter activity	0.494097	0.859268	1	0	1	7
GO:0016794 diphosphoric monoester hydrolase activity	1	0.859268	0.063	0.143	Molecular Function	GO:0016794	diphosphoric monoester hydrolase activity	0.494097	0.859268	0	1	1	7
GO:0017080 sodium channel regulator activity	1	0.859268	0.063	0.143	Molecular Function	GO:0017080	sodium channel regulator activity	0.494097	0.859268	0	1	1	7
GO:0017169 CDP-alcohol phosphatidyltransferase activity	1	0.859268	0.063	0.143	Molecular Function	GO:0017169	CDP-alcohol phosphatidyltransferase activity	0.494097	0.859268	1	0	1	7
GO:0019139 cytokinin dehydrogenase activity	1	0.859268	0.063	0.143	Molecular Function	GO:0019139	cytokinin dehydrogenase activity	0.494097	0.859268	1	0	1	7
GO:0019784 NEDD8-specific protease activity	1	0.859268	0.063	0.143	Molecular Function	GO:0019784	NEDD8-specific protease activity	0.494097	0.859268	0	1	1	7
GO:0030151 molybdenum ion binding	1	0.859268	0.063	0.143	Molecular Function	GO:0030151	molybdenum ion binding	0.494097	0.859268	1	0	1	7
GO:0030269 tetrahydromethanopterin S-methyltransferase activity	1	0.859268	0.063	0.143	Molecular Function	GO:0030269	tetrahydromethanopterin S-methyltransferase activity	0.494097	0.859268	1	0	1	7
GO:0030613 oxidoreductase activity, acting on phosphorus or arsenic in donors	1	0.859268	0.063	0.143	Molecular Function	GO:0030613	oxidoreductase activity, acting on phosphorus or arsenic in donors	0.494097	0.859268	1	0	1	7
GO:0035671 enone reductase activity	1	0.859268	0.063	0.143	Molecular Function	GO:0035671	enone reductase activity	0.494097	0.859268	1	0	1	7
GO:0042086 5-methyl-5,6,7,8-tetrahydromethanopterin-dependent methyltransferase activity	1	0.859268	0.063	0.143	Molecular Function	GO:0042086	5-methyl-5,6,7,8-tetrahydromethanopterin-dependent methyltransferase activity	0.494097	0.859268	1	0	1	7
GO:0042879 aldonate transmembrane transporter activity	1	0.859268	0.063	0.143	Molecular Function	GO:0042879	aldonate transmembrane transporter activity	0.494097	0.859268	0	1	1	7
GO:0043515 kinetochore binding	1	0.859268	0.063	0.143	Molecular Function	GO:0043515	kinetochore binding	0.494097	0.859268	0	1	1	7
GO:0043539 protein serine/threonine kinase activator activity	1	0.859268	0.063	0.143	Molecular Function	GO:0043539	protein serine/threonine kinase activator activity	0.494097	0.859268	0	1	1	7
GO:0046404 ATP-dependent polydeoxyribonucleotide 5'-hydroxyl-kinase activity	1	0.859268	0.063	0.143	Molecular Function	GO:0046404	ATP-dependent polydeoxyribonucleotide 5'-hydroxyl-kinase activity	0.494097	0.859268	1	0	1	7
GO:0046935 1-phosphatidylinositol-3-kinase regulator activity	1	0.859268	0.063	0.143	Molecular Function	GO:0046935	1-phosphatidylinositol-3-kinase regulator activity	0.494097	0.859268	1	0	1	7
GO:0047348 glycerol-3-phosphate cytidylyltransferase activity	1	0.859268	0.063	0.143	Molecular Function	GO:0047348	glycerol-3-phosphate cytidylyltransferase activity	0.494097	0.859268	0	1	1	7
GO:0050681 androgen receptor binding	1	0.859268	0.063	0.143	Molecular Function	GO:0050681	androgen receptor binding	0.494097	0.859268	1	0	1	7
GO:0051538 3 iron, 4 sulfur cluster binding	1	0.859268	0.063	0.143	Molecular Function	GO:0051538	3 iron, 4 sulfur cluster binding	0.494097	0.859268	0	1	1	7
GO:0051733 polydeoxyribonucleotide kinase activity	1	0.859268	0.063	0.143	Molecular Function	GO:0051733	polydeoxyribonucleotide kinase activity	0.494097	0.859268	1	0	1	7
GO:0051734 ATP-dependent polynucleotide kinase activity	1	0.859268	0.063	0.143	Molecular Function	GO:0051734	ATP-dependent polynucleotide kinase activity	0.494097	0.859268	1	0	1	7
GO:0005402 cation:sugar symporter activity	4	0.859268	0.253	0.103	Molecular Function	GO:0005402	cation:sugar symporter activity	0.494849	0.859268	2	2	4	39
GO:0008831 dTDP-4-dehydrorhamnose reductase activity	4	0.859268	0.253	0.103	Molecular Function	GO:0008831	dTDP-4-dehydrorhamnose reductase activity	0.494849	0.859268	0	4	4	39
GO:0016671 oxidoreductase activity, acting on a sulfur group of donors, disulfide as acceptor	4	0.859268	0.253	0.103	Molecular Function	GO:0016671	oxidoreductase activity, acting on a sulfur group of donors, disulfide as acceptor	0.494849	0.859268	2	2	4	39
GO:0008175 tRNA methyltransferase activity	5	0.865863	0.316	0.1	Molecular Function	GO:0008175	tRNA methyltransferase activity	0.499626	0.865863	2	3	5	50
GO:0043225 anion transmembrane-transporting ATPase activity	14	0.865863	0.884	0.095	Molecular Function	GO:0043225	anion transmembrane-transporting ATPase activity	0.499775	0.865863	12	2	14	147
GO:0009289 pilus	2	0.870781	0.175	0.333	Cellular Component	GO:0009289	pilus	0.0942038	0.870781	1	1	2	6
GO:0031672 A band	2	0.870781	0.175	0.333	Cellular Component	GO:0031672	A band	0.0942038	0.870781	1	1	2	6
GO:0033224 2-aminoethylphosphonate transmembrane transporter activity	12	0.874931	0.758	0.095	Molecular Function	GO:0033224	2-aminoethylphosphonate transmembrane transporter activity	0.506149	0.874931	10	2	12	126
GO:0033225 2-aminoethylphosphonate transporting ATPase activity	12	0.874931	0.758	0.095	Molecular Function	GO:0033225	2-aminoethylphosphonate transporting ATPase activity	0.506149	0.874931	10	2	12	126
GO:0016247 channel regulator activity	2	0.875318	0.126	0.111	Molecular Function	GO:0016247	channel regulator activity	0.507514	0.875318	0	2	2	18
GO:0016289 CoA hydrolase activity	2	0.875318	0.126	0.111	Molecular Function	GO:0016289	CoA hydrolase activity	0.507514	0.875318	0	2	2	18
GO:0016859 cis-trans isomerase activity	13	0.875717	0.821	0.095	Molecular Function	GO:0016859	cis-trans isomerase activity	0.508315	0.875717	4	9	13	137
GO:0004722 protein serine/threonine phosphatase activity	8	0.876246	0.505	0.096	Molecular Function	GO:0004722	protein serine/threonine phosphatase activity	0.509193	0.876246	2	6	8	83
GO:0015405 P-P-bond-hydrolysis-driven transmembrane transporter activity	40	0.87752	2.525	0.093	Molecular Function	GO:0015405	P-P-bond-hydrolysis-driven transmembrane transporter activity	0.510505	0.87752	23	17	40	429
GO:0004849 uridine kinase activity	3	0.878414	0.189	0.103	Molecular Function	GO:0004849	uridine kinase activity	0.51217	0.878414	2	1	3	29
GO:0018659 4-hydroxybenzoate 3-monooxygenase activity	3	0.878414	0.189	0.103	Molecular Function	GO:0018659	4-hydroxybenzoate 3-monooxygenase activity	0.51217	0.878414	1	2	3	29
GO:0016298 lipase activity	10	0.880107	0.631	0.095	Molecular Function	GO:0016298	lipase activity	0.51373	0.880107	6	4	10	105
GO:0015399 primary active transmembrane transporter activity	40	0.884261	2.525	0.093	Molecular Function	GO:0015399	primary active transmembrane transporter activity	0.516731	0.884261	23	17	40	430
GO:0050662 coenzyme binding	65	0.886325	4.104	0.093	Molecular Function	GO:0050662	coenzyme binding	0.525386	0.886325	42	23	65	702
GO:0060589 nucleoside-triphosphatase regulator activity	14	0.886325	0.884	0.093	Molecular Function	GO:0060589	nucleoside-triphosphatase regulator activity	0.531251	0.886325	4	10	14	150
GO:0022890 inorganic cation transmembrane transporter activity	72	0.886325	4.545	0.092	Molecular Function	GO:0022890	inorganic cation transmembrane transporter activity	0.531327	0.886325	40	32	72	779
GO:0050218 propionate-CoA ligase activity	4	0.886325	0.253	0.098	Molecular Function	GO:0050218	propionate-CoA ligase activity	0.535185	0.886325	3	1	4	41
GO:0016423 tRNA (guanine) methyltransferase activity	3	0.886325	0.189	0.1	Molecular Function	GO:0016423	tRNA (guanine) methyltransferase activity	0.535584	0.886325	1	2	3	30
GO:0005384 manganese ion transmembrane transporter activity	2	0.886325	0.126	0.105	Molecular Function	GO:0005384	manganese ion transmembrane transporter activity	0.537128	0.886325	1	1	2	19
GO:0034072 squalene cyclase activity	2	0.886325	0.126	0.105	Molecular Function	GO:0034072	squalene cyclase activity	0.537128	0.886325	0	2	2	19
GO:0051007 squalene-hopene cyclase activity	2	0.886325	0.126	0.105	Molecular Function	GO:0051007	squalene-hopene cyclase activity	0.537128	0.886325	0	2	2	19
GO:0000062 fatty-acyl-CoA binding	1	0.886325	0.063	0.125	Molecular Function	GO:0000062	fatty-acyl-CoA binding	0.541033	0.886325	0	1	1	8
GO:0000210 NAD+ diphosphatase activity	1	0.886325	0.063	0.125	Molecular Function	GO:0000210	NAD+ diphosphatase activity	0.541033	0.886325	1	0	1	8
GO:0003689 DNA clamp loader activity	1	0.886325	0.063	0.125	Molecular Function	GO:0003689	DNA clamp loader activity	0.541033	0.886325	1	0	1	8
GO:0003995 acyl-CoA dehydrogenase activity	1	0.886325	0.063	0.125	Molecular Function	GO:0003995	acyl-CoA dehydrogenase activity	0.541033	0.886325	1	0	1	8
GO:0004033 aldo-keto reductase (NADP) activity	1	0.886325	0.063	0.125	Molecular Function	GO:0004033	aldo-keto reductase (NADP) activity	0.541033	0.886325	1	0	1	8
GO:0004044 amidophosphoribosyltransferase activity	1	0.886325	0.063	0.125	Molecular Function	GO:0004044	amidophosphoribosyltransferase activity	0.541033	0.886325	1	0	1	8
GO:0004360 glutamine-fructose-6-phosphate transaminase (isomerizing) activity	1	0.886325	0.063	0.125	Molecular Function	GO:0004360	glutamine-fructose-6-phosphate transaminase (isomerizing) activity	0.541033	0.886325	1	0	1	8
GO:0004397 histidine ammonia-lyase activity	1	0.886325	0.063	0.125	Molecular Function	GO:0004397	histidine ammonia-lyase activity	0.541033	0.886325	0	1	1	8
GO:0004645 phosphorylase activity	1	0.886325	0.063	0.125	Molecular Function	GO:0004645	phosphorylase activity	0.541033	0.886325	1	0	1	8
GO:0004714 transmembrane receptor protein tyrosine kinase activity	1	0.886325	0.063	0.125	Molecular Function	GO:0004714	transmembrane receptor protein tyrosine kinase activity	0.541033	0.886325	0	1	1	8
GO:0009674 potassium:sodium symporter activity	1	0.886325	0.063	0.125	Molecular Function	GO:0009674	potassium:sodium symporter activity	0.541033	0.886325	1	0	1	8
GO:0016657 oxidoreductase activity, acting on NAD(P)H, nitrogenous group as acceptor	1	0.886325	0.063	0.125	Molecular Function	GO:0016657	oxidoreductase activity, acting on NAD(P)H, nitrogenous group as acceptor	0.541033	0.886325	0	1	1	8
GO:0017070 U6 snRNA binding	1	0.886325	0.063	0.125	Molecular Function	GO:0017070	U6 snRNA binding	0.541033	0.886325	0	1	1	8
GO:0018826 methionine gamma-lyase activity	1	0.886325	0.063	0.125	Molecular Function	GO:0018826	methionine gamma-lyase activity	0.541033	0.886325	1	0	1	8
GO:0022820 potassium ion symporter activity	1	0.886325	0.063	0.125	Molecular Function	GO:0022820	potassium ion symporter activity	0.541033	0.886325	1	0	1	8
GO:0022824 transmitter-gated ion channel activity	1	0.886325	0.063	0.125	Molecular Function	GO:0022824	transmitter-gated ion channel activity	0.541033	0.886325	1	0	1	8
GO:0022835 transmitter-gated channel activity	1	0.886325	0.063	0.125	Molecular Function	GO:0022835	transmitter-gated channel activity	0.541033	0.886325	1	0	1	8
GO:0030594 neurotransmitter receptor activity	1	0.886325	0.063	0.125	Molecular Function	GO:0030594	neurotransmitter receptor activity	0.541033	0.886325	1	0	1	8
GO:0031177 phosphopantetheine binding	1	0.886325	0.063	0.125	Molecular Function	GO:0031177	phosphopantetheine binding	0.541033	0.886325	0	1	1	8
GO:0033816 diaminobutyrate acetyltransferase activity	1	0.886325	0.063	0.125	Molecular Function	GO:0033816	diaminobutyrate acetyltransferase activity	0.541033	0.886325	0	1	1	8
GO:0035014 phosphatidylinositol 3-kinase regulator activity	1	0.886325	0.063	0.125	Molecular Function	GO:0035014	phosphatidylinositol 3-kinase regulator activity	0.541033	0.886325	1	0	1	8
GO:0035250 UDP-galactosyltransferase activity	1	0.886325	0.063	0.125	Molecular Function	GO:0035250	UDP-galactosyltransferase activity	0.541033	0.886325	1	0	1	8
GO:0043546 molybdopterin cofactor binding	1	0.886325	0.063	0.125	Molecular Function	GO:0043546	molybdopterin cofactor binding	0.541033	0.886325	1	0	1	8
GO:0043878 glyceraldehyde-3-phosphate dehydrogenase (NAD+) (non-phosphorylating) activity	1	0.886325	0.063	0.125	Molecular Function	GO:0043878	glyceraldehyde-3-phosphate dehydrogenase (NAD+) (non-phosphorylating) activity	0.541033	0.886325	1	0	1	8
GO:0046403 polynucleotide 3'-phosphatase activity	1	0.886325	0.063	0.125	Molecular Function	GO:0046403	polynucleotide 3'-phosphatase activity	0.541033	0.886325	1	0	1	8
GO:0050151 oleate hydratase activity	1	0.886325	0.063	0.125	Molecular Function	GO:0050151	oleate hydratase activity	0.541033	0.886325	1	0	1	8
GO:0050368 tyrosine 2,3-aminomutase activity	1	0.886325	0.063	0.125	Molecular Function	GO:0050368	tyrosine 2,3-aminomutase activity	0.541033	0.886325	0	1	1	8
GO:0051721 protein phosphatase 2A binding	1	0.886325	0.063	0.125	Molecular Function	GO:0051721	protein phosphatase 2A binding	0.541033	0.886325	0	1	1	8
GO:0090599 alpha-glucosidase activity	1	0.886325	0.063	0.125	Molecular Function	GO:0090599	alpha-glucosidase activity	0.541033	0.886325	1	0	1	8
GO:0097599 xylanase activity	1	0.886325	0.063	0.125	Molecular Function	GO:0097599	xylanase activity	0.541033	0.886325	0	1	1	8
GO:0098518 polynucleotide phosphatase activity	1	0.886325	0.063	0.125	Molecular Function	GO:0098518	polynucleotide phosphatase activity	0.541033	0.886325	1	0	1	8
GO:1990380 Lys48-specific deubiquitinase activity	1	0.886325	0.063	0.125	Molecular Function	GO:1990380	Lys48-specific deubiquitinase activity	0.541033	0.886325	1	0	1	8
GO:0019897 extrinsic component of plasma membrane	4	0.891144	0.35	0.2	Cellular Component	GO:0019897	extrinsic component of plasma membrane	0.0976427	0.891144	1	3	4	20
GO:0098800 inner mitochondrial membrane protein complex	15	0.893278	1.311	0.128	Cellular Component	GO:0098800	inner mitochondrial membrane protein complex	0.0991154	0.893278	1	14	15	117
GO:1903825 organic acid transmembrane transport	14	0.89691	0.915	0.161	Biological Process	GO:1903825	organic acid transmembrane transport	0.0362393	0.89691	6	8	14	87
GO:0072348 sulfur compound transport	25	0.89691	1.634	0.139	Biological Process	GO:0072348	sulfur compound transport	0.0369755	0.89691	16	9	25	180
GO:0044264 cellular polysaccharide metabolic process	52	0.89691	3.399	0.123	Biological Process	GO:0044264	cellular polysaccharide metabolic process	0.0371674	0.89691	26	26	52	424
GO:0005997 xylulose metabolic process	4	0.89691	0.261	0.286	Biological Process	GO:0005997	xylulose metabolic process	0.0382902	0.89691	4	0	4	14
GO:0009693 ethylene biosynthetic process	4	0.89691	0.261	0.286	Biological Process	GO:0009693	ethylene biosynthetic process	0.0382902	0.89691	2	2	4	14
GO:0010112 regulation of systemic acquired resistance	4	0.89691	0.261	0.286	Biological Process	GO:0010112	regulation of systemic acquired resistance	0.0382902	0.89691	2	2	4	14
GO:0043450 alkene biosynthetic process	4	0.89691	0.261	0.286	Biological Process	GO:0043450	alkene biosynthetic process	0.0382902	0.89691	2	2	4	14
GO:1900674 olefin biosynthetic process	4	0.89691	0.261	0.286	Biological Process	GO:1900674	olefin biosynthetic process	0.0382902	0.89691	2	2	4	14
GO:1902358 sulfate transmembrane transport	4	0.89691	0.261	0.286	Biological Process	GO:1902358	sulfate transmembrane transport	0.0382902	0.89691	1	3	4	14
GO:0009835 fruit ripening	6	0.89691	0.392	0.222	Biological Process	GO:0009835	fruit ripening	0.0390231	0.89691	4	2	6	27
GO:0043486 histone exchange	6	0.89691	0.392	0.222	Biological Process	GO:0043486	histone exchange	0.0390231	0.89691	3	3	6	27
GO:0055081 anion homeostasis	6	0.89691	0.392	0.222	Biological Process	GO:0055081	anion homeostasis	0.0390231	0.89691	3	3	6	27
GO:0071453 cellular response to oxygen levels	6	0.89691	0.392	0.222	Biological Process	GO:0071453	cellular response to oxygen levels	0.0390231	0.89691	2	4	6	27
GO:0009816 defense response to bacterium, incompatible interaction	7	0.89691	0.458	0.206	Biological Process	GO:0009816	defense response to bacterium, incompatible interaction	0.0391397	0.89691	4	3	7	34
GO:0009620 response to fungus	30	0.89691	1.961	0.133	Biological Process	GO:0009620	response to fungus	0.041117	0.89691	11	19	30	226
GO:0050832 defense response to fungus	23	0.89691	1.503	0.139	Biological Process	GO:0050832	defense response to fungus	0.0424711	0.89691	9	14	23	165
GO:0071555 cell wall organization	53	0.89691	3.464	0.121	Biological Process	GO:0071555	cell wall organization	0.0424748	0.89691	25	28	53	437
GO:0071554 cell wall organization or biogenesis	81	0.89691	5.294	0.115	Biological Process	GO:0071554	cell wall organization or biogenesis	0.0428531	0.89691	38	43	81	702
GO:0009686 gibberellin biosynthetic process	8	0.89691	0.523	0.19	Biological Process	GO:0009686	gibberellin biosynthetic process	0.0431553	0.89691	4	4	8	42
GO:0005983 starch catabolic process	5	0.89691	0.327	0.238	Biological Process	GO:0005983	starch catabolic process	0.0443035	0.89691	3	2	5	21
GO:0009827 plant-type cell wall modification	5	0.89691	0.327	0.238	Biological Process	GO:0009827	plant-type cell wall modification	0.0443035	0.89691	5	0	5	21
GO:2000070 regulation of response to water deprivation	5	0.89691	0.327	0.238	Biological Process	GO:2000070	regulation of response to water deprivation	0.0443035	0.89691	2	3	5	21
GO:0009718 anthocyanin-containing compound biosynthetic process	6	0.89691	0.392	0.214	Biological Process	GO:0009718	anthocyanin-containing compound biosynthetic process	0.0457886	0.89691	5	1	6	28
GO:0010257 NADH dehydrogenase complex assembly	6	0.89691	0.392	0.214	Biological Process	GO:0010257	NADH dehydrogenase complex assembly	0.0457886	0.89691	0	6	6	28
GO:0009074 aromatic amino acid family catabolic process	14	0.89691	0.915	0.156	Biological Process	GO:0009074	aromatic amino acid family catabolic process	0.046469	0.89691	5	9	14	90
GO:0009739 response to gibberellin	14	0.89691	0.915	0.156	Biological Process	GO:0009739	response to gibberellin	0.046469	0.89691	5	9	14	90
GO:0010410 hemicellulose metabolic process	10	0.89691	0.654	0.172	Biological Process	GO:0010410	hemicellulose metabolic process	0.0469845	0.89691	5	5	10	58
GO:0071395 cellular response to jasmonic acid stimulus	13	0.89691	0.85	0.159	Biological Process	GO:0071395	cellular response to jasmonic acid stimulus	0.0471695	0.89691	5	8	13	82
GO:0018871 1-aminocyclopropane-1-carboxylate metabolic process	3	0.89691	0.196	0.333	Biological Process	GO:0018871	1-aminocyclopropane-1-carboxylate metabolic process	0.0473187	0.89691	2	1	3	9
GO:0032411 positive regulation of transporter activity	3	0.89691	0.196	0.333	Biological Process	GO:0032411	positive regulation of transporter activity	0.0473187	0.89691	1	2	3	9
GO:0032414 positive regulation of ion transmembrane transporter activity	3	0.89691	0.196	0.333	Biological Process	GO:0032414	positive regulation of ion transmembrane transporter activity	0.0473187	0.89691	1	2	3	9
GO:1904064 positive regulation of cation transmembrane transport	3	0.89691	0.196	0.333	Biological Process	GO:1904064	positive regulation of cation transmembrane transport	0.0473187	0.89691	1	2	3	9
GO:2001257 regulation of cation channel activity	3	0.89691	0.196	0.333	Biological Process	GO:2001257	regulation of cation channel activity	0.0473187	0.89691	1	2	3	9
GO:0006572 tyrosine catabolic process	12	0.89691	0.784	0.162	Biological Process	GO:0006572	tyrosine catabolic process	0.0475715	0.89691	5	7	12	74
GO:0006123 mitochondrial electron transport, cytochrome c to oxygen	2	0.89691	0.131	0.5	Biological Process	GO:0006123	mitochondrial electron transport, cytochrome c to oxygen	0.0481612	0.89691	0	2	2	4
GO:0006182 cGMP biosynthetic process	2	0.89691	0.131	0.5	Biological Process	GO:0006182	cGMP biosynthetic process	0.0481612	0.89691	0	2	2	4
GO:0006942 regulation of striated muscle contraction	2	0.89691	0.131	0.5	Biological Process	GO:0006942	regulation of striated muscle contraction	0.0481612	0.89691	1	1	2	4
GO:0009810 stilbene metabolic process	2	0.89691	0.131	0.5	Biological Process	GO:0009810	stilbene metabolic process	0.0481612	0.89691	2	0	2	4
GO:0009970 cellular response to sulfate starvation	2	0.89691	0.131	0.5	Biological Process	GO:0009970	cellular response to sulfate starvation	0.0481612	0.89691	1	1	2	4
GO:0010134 sulfate assimilation via adenylyl sulfate reduction	2	0.89691	0.131	0.5	Biological Process	GO:0010134	sulfate assimilation via adenylyl sulfate reduction	0.0481612	0.89691	0	2	2	4
GO:0015793 glycerol transport	2	0.89691	0.131	0.5	Biological Process	GO:0015793	glycerol transport	0.0481612	0.89691	1	1	2	4
GO:0019379 sulfate assimilation, phosphoadenylyl sulfate reduction by phosphoadenylyl-sulfate reductase (thioredoxin)	2	0.89691	0.131	0.5	Biological Process	GO:0019379	sulfate assimilation, phosphoadenylyl sulfate reduction by phosphoadenylyl-sulfate reductase (thioredoxin)	0.0481612	0.89691	0	2	2	4
GO:0019474 L-lysine catabolic process to acetyl-CoA	2	0.89691	0.131	0.5	Biological Process	GO:0019474	L-lysine catabolic process to acetyl-CoA	0.0481612	0.89691	2	0	2	4
GO:0019557 histidine catabolic process to glutamate and formate	2	0.89691	0.131	0.5	Biological Process	GO:0019557	histidine catabolic process to glutamate and formate	0.0481612	0.89691	0	2	2	4
GO:0033512 L-lysine catabolic process to acetyl-CoA via saccharopine	2	0.89691	0.131	0.5	Biological Process	GO:0033512	L-lysine catabolic process to acetyl-CoA via saccharopine	0.0481612	0.89691	2	0	2	4
GO:0043137 DNA replication, removal of RNA primer	2	0.89691	0.131	0.5	Biological Process	GO:0043137	DNA replication, removal of RNA primer	0.0481612	0.89691	2	0	2	4
GO:0045764 positive regulation of cellular amino acid metabolic process	2	0.89691	0.131	0.5	Biological Process	GO:0045764	positive regulation of cellular amino acid metabolic process	0.0481612	0.89691	2	0	2	4
GO:0046068 cGMP metabolic process	2	0.89691	0.131	0.5	Biological Process	GO:0046068	cGMP metabolic process	0.0481612	0.89691	0	2	2	4
GO:0046272 stilbene catabolic process	2	0.89691	0.131	0.5	Biological Process	GO:0046272	stilbene catabolic process	0.0481612	0.89691	2	0	2	4
GO:0055117 regulation of cardiac muscle contraction	2	0.89691	0.131	0.5	Biological Process	GO:0055117	regulation of cardiac muscle contraction	0.0481612	0.89691	1	1	2	4
GO:0086003 cardiac muscle cell contraction	2	0.89691	0.131	0.5	Biological Process	GO:0086003	cardiac muscle cell contraction	0.0481612	0.89691	1	1	2	4
GO:0086019 cell-cell signaling involved in cardiac conduction	2	0.89691	0.131	0.5	Biological Process	GO:0086019	cell-cell signaling involved in cardiac conduction	0.0481612	0.89691	1	1	2	4
GO:0097176 epoxide metabolic process	2	0.89691	0.131	0.5	Biological Process	GO:0097176	epoxide metabolic process	0.0481612	0.89691	2	0	2	4
GO:0009738 abscisic acid-activated signaling pathway	24	0.89691	1.569	0.136	Biological Process	GO:0009738	abscisic acid-activated signaling pathway	0.0483126	0.89691	9	15	24	176
GO:0009685 gibberellin metabolic process	8	0.89691	0.523	0.186	Biological Process	GO:0009685	gibberellin metabolic process	0.0487499	0.89691	4	4	8	43
GO:1901568 fatty acid derivative metabolic process	8	0.89691	0.523	0.186	Biological Process	GO:1901568	fatty acid derivative metabolic process	0.0487499	0.89691	5	3	8	43
GO:0071215 cellular response to abscisic acid stimulus	25	0.89691	1.634	0.135	Biological Process	GO:0071215	cellular response to abscisic acid stimulus	0.0488275	0.89691	9	16	25	185
GO:0000302 response to reactive oxygen species	19	0.89691	1.242	0.142	Biological Process	GO:0000302	response to reactive oxygen species	0.0528412	0.89691	12	7	19	134
GO:0071495 cellular response to endogenous stimulus	86	0.89691	5.621	0.113	Biological Process	GO:0071495	cellular response to endogenous stimulus	0.052976	0.89691	27	59	86	758
GO:0032981 mitochondrial respiratory chain complex I assembly	5	0.89691	0.327	0.227	Biological Process	GO:0032981	mitochondrial respiratory chain complex I assembly	0.0529762	0.89691	0	5	5	22
GO:0097031 mitochondrial respiratory chain complex I biogenesis	5	0.89691	0.327	0.227	Biological Process	GO:0097031	mitochondrial respiratory chain complex I biogenesis	0.0529762	0.89691	0	5	5	22
GO:0042128 nitrate assimilation	6	0.89691	0.392	0.207	Biological Process	GO:0042128	nitrate assimilation	0.0532384	0.89691	4	2	6	29
GO:0046839 phospholipid dephosphorylation	6	0.89691	0.392	0.207	Biological Process	GO:0046839	phospholipid dephosphorylation	0.0532384	0.89691	6	0	6	29
GO:0010383 cell wall polysaccharide metabolic process	12	0.89691	0.784	0.158	Biological Process	GO:0010383	cell wall polysaccharide metabolic process	0.0565132	0.89691	5	7	12	76
GO:0033108 mitochondrial respiratory chain complex assembly	9	0.89691	0.588	0.173	Biological Process	GO:0033108	mitochondrial respiratory chain complex assembly	0.0565377	0.89691	1	8	9	52
GO:0006577 amino-acid betaine metabolic process	10	0.89691	0.654	0.167	Biological Process	GO:0006577	amino-acid betaine metabolic process	0.0572017	0.89691	7	3	10	60
GO:0006578 amino-acid betaine biosynthetic process	10	0.89691	0.654	0.167	Biological Process	GO:0006578	amino-acid betaine biosynthetic process	0.0572017	0.89691	7	3	10	60
GO:0009863 salicylic acid mediated signaling pathway	7	0.89691	0.458	0.189	Biological Process	GO:0009863	salicylic acid mediated signaling pathway	0.0584562	0.89691	1	6	7	37
GO:0071396 cellular response to lipid	38	0.89691	2.484	0.124	Biological Process	GO:0071396	cellular response to lipid	0.0596343	0.89691	14	24	38	307
GO:0009692 ethylene metabolic process	4	0.89691	0.261	0.25	Biological Process	GO:0009692	ethylene metabolic process	0.0597717	0.89691	2	2	4	16
GO:0043449 cellular alkene metabolic process	4	0.89691	0.261	0.25	Biological Process	GO:0043449	cellular alkene metabolic process	0.0597717	0.89691	2	2	4	16
GO:0042439 ethanolamine-containing compound metabolic process	13	0.89691	0.85	0.153	Biological Process	GO:0042439	ethanolamine-containing compound metabolic process	0.0600839	0.89691	5	8	13	85
GO:2001057 reactive nitrogen species metabolic process	8	0.89691	0.523	0.178	Biological Process	GO:2001057	reactive nitrogen species metabolic process	0.0612967	0.89691	4	4	8	45
GO:0010411 xyloglucan metabolic process	6	0.89691	0.392	0.2	Biological Process	GO:0010411	xyloglucan metabolic process	0.0613806	0.89691	3	3	6	30
GO:0009725 response to hormone	128	0.89691	8.366	0.109	Biological Process	GO:0009725	response to hormone	0.0622064	0.89691	52	76	128	1175
GO:0055075 potassium ion homeostasis	5	0.89691	0.327	0.217	Biological Process	GO:0055075	potassium ion homeostasis	0.0625637	0.89691	5	0	5	23
GO:0006656 phosphatidylcholine biosynthetic process	3	0.89691	0.196	0.3	Biological Process	GO:0006656	phosphatidylcholine biosynthetic process	0.0629096	0.89691	1	2	3	10
GO:0010204 defense response signaling pathway, resistance gene-independent	3	0.89691	0.196	0.3	Biological Process	GO:0010204	defense response signaling pathway, resistance gene-independent	0.0629096	0.89691	2	1	3	10
GO:0043266 regulation of potassium ion transport	3	0.89691	0.196	0.3	Biological Process	GO:0043266	regulation of potassium ion transport	0.0629096	0.89691	1	2	3	10
GO:0071459 protein localization to chromosome, centromeric region	3	0.89691	0.196	0.3	Biological Process	GO:0071459	protein localization to chromosome, centromeric region	0.0629096	0.89691	2	1	3	10
GO:0006787 porphyrin-containing compound catabolic process	7	0.89691	0.458	0.184	Biological Process	GO:0006787	porphyrin-containing compound catabolic process	0.0659978	0.89691	7	0	7	38
GO:0033015 tetrapyrrole catabolic process	7	0.89691	0.458	0.184	Biological Process	GO:0033015	tetrapyrrole catabolic process	0.0659978	0.89691	7	0	7	38
GO:0019878 lysine biosynthetic process via aminoadipic acid	10	0.89691	0.654	0.161	Biological Process	GO:0019878	lysine biosynthetic process via aminoadipic acid	0.0687726	0.89691	6	4	10	62
GO:0006026 aminoglycan catabolic process	6	0.89691	0.392	0.194	Biological Process	GO:0006026	aminoglycan catabolic process	0.0702183	0.89691	4	2	6	31
GO:0009636 response to toxic substance	59	0.89691	3.856	0.116	Biological Process	GO:0009636	response to toxic substance	0.0717293	0.89691	30	29	59	510
GO:0009867 jasmonic acid mediated signaling pathway	12	0.89691	0.784	0.152	Biological Process	GO:0009867	jasmonic acid mediated signaling pathway	0.071925	0.89691	4	8	12	79
GO:0010150 leaf senescence	12	0.89691	0.784	0.152	Biological Process	GO:0010150	leaf senescence	0.071925	0.89691	4	8	12	79
GO:0019346 transsulfuration	4	0.89691	0.261	0.235	Biological Process	GO:0019346	transsulfuration	0.072461	0.89691	3	1	4	17
GO:0042548 regulation of photosynthesis, light reaction	4	0.89691	0.261	0.235	Biological Process	GO:0042548	regulation of photosynthesis, light reaction	0.072461	0.89691	1	3	4	17
GO:0042631 cellular response to water deprivation	4	0.89691	0.261	0.235	Biological Process	GO:0042631	cellular response to water deprivation	0.072461	0.89691	2	2	4	17
GO:0017144 drug metabolic process	65	0.89691	4.248	0.114	Biological Process	GO:0017144	drug metabolic process	0.0728648	0.89691	28	37	65	568
GO:0010109 regulation of photosynthesis	5	0.89691	0.327	0.208	Biological Process	GO:0010109	regulation of photosynthesis	0.0730611	0.89691	1	4	5	24
GO:0019285 glycine betaine biosynthetic process from choline	5	0.89691	0.327	0.208	Biological Process	GO:0019285	glycine betaine biosynthetic process from choline	0.0730611	0.89691	2	3	5	24
GO:0031455 glycine betaine metabolic process	5	0.89691	0.327	0.208	Biological Process	GO:0031455	glycine betaine metabolic process	0.0730611	0.89691	2	3	5	24
GO:0031456 glycine betaine biosynthetic process	5	0.89691	0.327	0.208	Biological Process	GO:0031456	glycine betaine biosynthetic process	0.0730611	0.89691	2	3	5	24
GO:0071456 cellular response to hypoxia	5	0.89691	0.327	0.208	Biological Process	GO:0071456	cellular response to hypoxia	0.0730611	0.89691	2	3	5	24
GO:0005975 carbohydrate metabolic process	182	0.89691	11.895	0.106	Biological Process	GO:0005975	carbohydrate metabolic process	0.0736688	0.89691	96	86	182	1721
GO:0045229 external encapsulating structure organization	55	0.89691	3.595	0.116	Biological Process	GO:0045229	external encapsulating structure organization	0.0741729	0.89691	26	29	55	473
GO:0006820 anion transport	67	0.89691	4.379	0.114	Biological Process	GO:0006820	anion transport	0.0744189	0.89691	40	27	67	588
GO:0003205 cardiac chamber development	2	0.89691	0.131	0.4	Biological Process	GO:0003205	cardiac chamber development	0.0752412	0.89691	1	1	2	5
GO:0003230 cardiac atrium development	2	0.89691	0.131	0.4	Biological Process	GO:0003230	cardiac atrium development	0.0752412	0.89691	1	1	2	5
GO:0003279 cardiac septum development	2	0.89691	0.131	0.4	Biological Process	GO:0003279	cardiac septum development	0.0752412	0.89691	1	1	2	5
GO:0003283 atrial septum development	2	0.89691	0.131	0.4	Biological Process	GO:0003283	atrial septum development	0.0752412	0.89691	1	1	2	5
GO:0005987 sucrose catabolic process	2	0.89691	0.131	0.4	Biological Process	GO:0005987	sucrose catabolic process	0.0752412	0.89691	2	0	2	5
GO:0006880 intracellular sequestering of iron ion	2	0.89691	0.131	0.4	Biological Process	GO:0006880	intracellular sequestering of iron ion	0.0752412	0.89691	1	1	2	5
GO:0019373 epoxygenase P450 pathway	2	0.89691	0.131	0.4	Biological Process	GO:0019373	epoxygenase P450 pathway	0.0752412	0.89691	2	0	2	5
GO:0035461 vitamin transmembrane transport	2	0.89691	0.131	0.4	Biological Process	GO:0035461	vitamin transmembrane transport	0.0752412	0.89691	1	1	2	5
GO:0042218 1-aminocyclopropane-1-carboxylate biosynthetic process	2	0.89691	0.131	0.4	Biological Process	GO:0042218	1-aminocyclopropane-1-carboxylate biosynthetic process	0.0752412	0.89691	1	1	2	5
GO:0042551 neuron maturation	2	0.89691	0.131	0.4	Biological Process	GO:0042551	neuron maturation	0.0752412	0.89691	1	1	2	5
GO:0045226 extracellular polysaccharide biosynthetic process	2	0.89691	0.131	0.4	Biological Process	GO:0045226	extracellular polysaccharide biosynthetic process	0.0752412	0.89691	0	2	2	5
GO:0046379 extracellular polysaccharide metabolic process	2	0.89691	0.131	0.4	Biological Process	GO:0046379	extracellular polysaccharide metabolic process	0.0752412	0.89691	0	2	2	5
GO:0051365 cellular response to potassium ion starvation	2	0.89691	0.131	0.4	Biological Process	GO:0051365	cellular response to potassium ion starvation	0.0752412	0.89691	1	1	2	5
GO:0051928 positive regulation of calcium ion transport	2	0.89691	0.131	0.4	Biological Process	GO:0051928	positive regulation of calcium ion transport	0.0752412	0.89691	1	1	2	5
GO:0061337 cardiac conduction	2	0.89691	0.131	0.4	Biological Process	GO:0061337	cardiac conduction	0.0752412	0.89691	1	1	2	5
GO:0086065 cell communication involved in cardiac conduction	2	0.89691	0.131	0.4	Biological Process	GO:0086065	cell communication involved in cardiac conduction	0.0752412	0.89691	1	1	2	5
GO:0097577 sequestering of iron ion	2	0.89691	0.131	0.4	Biological Process	GO:0097577	sequestering of iron ion	0.0752412	0.89691	1	1	2	5
GO:1901019 regulation of calcium ion transmembrane transporter activity	2	0.89691	0.131	0.4	Biological Process	GO:1901019	regulation of calcium ion transmembrane transporter activity	0.0752412	0.89691	1	1	2	5
GO:1904427 positive regulation of calcium ion transmembrane transport	2	0.89691	0.131	0.4	Biological Process	GO:1904427	positive regulation of calcium ion transmembrane transport	0.0752412	0.89691	1	1	2	5
GO:2000677 regulation of transcription regulatory region DNA binding	2	0.89691	0.131	0.4	Biological Process	GO:2000677	regulation of transcription regulatory region DNA binding	0.0752412	0.89691	1	1	2	5
GO:0006012 galactose metabolic process	19	0.89691	1.242	0.136	Biological Process	GO:0006012	galactose metabolic process	0.0753737	0.89691	13	6	19	140
GO:0042445 hormone metabolic process	26	0.89691	1.699	0.128	Biological Process	GO:0042445	hormone metabolic process	0.0764774	0.89691	14	12	26	203
GO:0006559 L-phenylalanine catabolic process	12	0.89691	0.784	0.15	Biological Process	GO:0006559	L-phenylalanine catabolic process	0.0776094	0.89691	5	7	12	80
GO:0006570 tyrosine metabolic process	12	0.89691	0.784	0.15	Biological Process	GO:0006570	tyrosine metabolic process	0.0776094	0.89691	5	7	12	80
GO:0010260 organ senescence	12	0.89691	0.784	0.15	Biological Process	GO:0010260	organ senescence	0.0776094	0.89691	4	8	12	80
GO:1902222 erythrose 4-phosphate/phosphoenolpyruvate family amino acid catabolic process	12	0.89691	0.784	0.15	Biological Process	GO:1902222	erythrose 4-phosphate/phosphoenolpyruvate family amino acid catabolic process	0.0776094	0.89691	5	7	12	80
GO:0006575 cellular modified amino acid metabolic process	34	0.89691	2.222	0.123	Biological Process	GO:0006575	cellular modified amino acid metabolic process	0.078323	0.89691	18	16	34	277
GO:0006979 response to oxidative stress	46	0.89691	3.007	0.118	Biological Process	GO:0006979	response to oxidative stress	0.0799282	0.89691	25	21	46	390
GO:0070887 cellular response to chemical stimulus	145	0.89691	9.477	0.107	Biological Process	GO:0070887	cellular response to chemical stimulus	0.0803104	0.89691	51	94	145	1357
GO:0030104 water homeostasis	3	0.89691	0.196	0.273	Biological Process	GO:0030104	water homeostasis	0.0805358	0.89691	2	1	3	11
GO:0055001 muscle cell development	3	0.89691	0.196	0.273	Biological Process	GO:0055001	muscle cell development	0.0805358	0.89691	1	2	3	11
GO:0071423 malate transmembrane transport	3	0.89691	0.196	0.273	Biological Process	GO:0071423	malate transmembrane transport	0.0805358	0.89691	1	2	3	11
GO:0005982 starch metabolic process	8	0.89691	0.523	0.167	Biological Process	GO:0005982	starch metabolic process	0.0835897	0.89691	4	4	8	48
GO:0006954 inflammatory response	5	0.89691	0.327	0.2	Biological Process	GO:0006954	inflammatory response	0.0844547	0.89691	4	1	5	25
GO:0015740 C4-dicarboxylate transport	5	0.89691	0.327	0.2	Biological Process	GO:0015740	C4-dicarboxylate transport	0.0844547	0.89691	1	4	5	25
GO:0042398 cellular modified amino acid biosynthetic process	20	0.89691	1.307	0.132	Biological Process	GO:0042398	cellular modified amino acid biosynthetic process	0.0845281	0.89691	14	6	20	151
GO:0042732 D-xylose metabolic process	4	0.89691	0.261	0.222	Biological Process	GO:0042732	D-xylose metabolic process	0.0863972	0.89691	4	0	4	18
GO:0043620 regulation of DNA-templated transcription in response to stress	4	0.89691	0.261	0.222	Biological Process	GO:0043620	regulation of DNA-templated transcription in response to stress	0.0863972	0.89691	2	2	4	18
GO:0046271 phenylpropanoid catabolic process	4	0.89691	0.261	0.222	Biological Process	GO:0046271	phenylpropanoid catabolic process	0.0863972	0.89691	4	0	4	18
GO:0050667 homocysteine metabolic process	4	0.89691	0.261	0.222	Biological Process	GO:0050667	homocysteine metabolic process	0.0863972	0.89691	3	1	4	18
GO:0071462 cellular response to water stimulus	4	0.89691	0.261	0.222	Biological Process	GO:0071462	cellular response to water stimulus	0.0863972	0.89691	2	2	4	18
GO:0016114 terpenoid biosynthetic process	27	0.89691	1.765	0.126	Biological Process	GO:0016114	terpenoid biosynthetic process	0.0868941	0.89691	18	9	27	215
GO:0042744 hydrogen peroxide catabolic process	10	0.89691	0.654	0.154	Biological Process	GO:0042744	hydrogen peroxide catabolic process	0.0887304	0.89691	7	3	10	65
GO:0042446 hormone biosynthetic process	20	0.89691	1.307	0.132	Biological Process	GO:0042446	hormone biosynthetic process	0.0890107	0.89691	11	9	20	152
GO:0042126 nitrate metabolic process	6	0.89691	0.392	0.182	Biological Process	GO:0042126	nitrate metabolic process	0.0899663	0.89691	4	2	6	33
GO:0006338 chromatin remodeling	17	0.89691	1.111	0.135	Biological Process	GO:0006338	chromatin remodeling	0.0925977	0.89691	6	11	17	126
GO:0009205 purine ribonucleoside triphosphate metabolic process	34	0.89691	2.222	0.121	Biological Process	GO:0009205	purine ribonucleoside triphosphate metabolic process	0.0945228	0.89691	7	27	34	282
GO:0000024 maltose biosynthetic process	1	0.89691	0.065	1	Biological Process	GO:0000024	maltose biosynthetic process	0.0956908	0.89691	0	1	1	1
GO:0000066 mitochondrial ornithine transport	1	0.89691	0.065	1	Biological Process	GO:0000066	mitochondrial ornithine transport	0.0956908	0.89691	1	0	1	1
GO:0000461 endonucleolytic cleavage to generate mature 3'-end of SSU-rRNA from (SSU-rRNA, 5.8S rRNA, LSU-rRNA)	1	0.89691	0.065	1	Biological Process	GO:0000461	endonucleolytic cleavage to generate mature 3'-end of SSU-rRNA from (SSU-rRNA, 5.8S rRNA, LSU-rRNA)	0.0956908	0.89691	0	1	1	1
GO:0001662 behavioral fear response	1	0.89691	0.065	1	Biological Process	GO:0001662	behavioral fear response	0.0956908	0.89691	0	1	1	1
GO:0002042 cell migration involved in sprouting angiogenesis	1	0.89691	0.065	1	Biological Process	GO:0002042	cell migration involved in sprouting angiogenesis	0.0956908	0.89691	0	1	1	1
GO:0002209 behavioral defense response	1	0.89691	0.065	1	Biological Process	GO:0002209	behavioral defense response	0.0956908	0.89691	0	1	1	1
GO:0003170 heart valve development	1	0.89691	0.065	1	Biological Process	GO:0003170	heart valve development	0.0956908	0.89691	1	0	1	1
GO:0003176 aortic valve development	1	0.89691	0.065	1	Biological Process	GO:0003176	aortic valve development	0.0956908	0.89691	1	0	1	1
GO:0003179 heart valve morphogenesis	1	0.89691	0.065	1	Biological Process	GO:0003179	heart valve morphogenesis	0.0956908	0.89691	1	0	1	1
GO:0003180 aortic valve morphogenesis	1	0.89691	0.065	1	Biological Process	GO:0003180	aortic valve morphogenesis	0.0956908	0.89691	1	0	1	1
GO:0006124 ferredoxin metabolic process	1	0.89691	0.065	1	Biological Process	GO:0006124	ferredoxin metabolic process	0.0956908	0.89691	0	1	1	1
GO:0006185 dGDP biosynthetic process	1	0.89691	0.065	1	Biological Process	GO:0006185	dGDP biosynthetic process	0.0956908	0.89691	0	1	1	1
GO:0006844 acyl carnitine transport	1	0.89691	0.065	1	Biological Process	GO:0006844	acyl carnitine transport	0.0956908	0.89691	1	0	1	1
GO:0007054 spindle assembly involved in male meiosis I	1	0.89691	0.065	1	Biological Process	GO:0007054	spindle assembly involved in male meiosis I	0.0956908	0.89691	1	0	1	1
GO:0008635 activation of cysteine-type endopeptidase activity involved in apoptotic process by cytochrome c	1	0.89691	0.065	1	Biological Process	GO:0008635	activation of cysteine-type endopeptidase activity involved in apoptotic process by cytochrome c	0.0956908	0.89691	0	1	1	1
GO:0009136 purine nucleoside diphosphate biosynthetic process	1	0.89691	0.065	1	Biological Process	GO:0009136	purine nucleoside diphosphate biosynthetic process	0.0956908	0.89691	0	1	1	1
GO:0009153 purine deoxyribonucleotide biosynthetic process	1	0.89691	0.065	1	Biological Process	GO:0009153	purine deoxyribonucleotide biosynthetic process	0.0956908	0.89691	0	1	1	1
GO:0009170 purine deoxyribonucleoside monophosphate metabolic process	1	0.89691	0.065	1	Biological Process	GO:0009170	purine deoxyribonucleoside monophosphate metabolic process	0.0956908	0.89691	0	1	1	1
GO:0009180 purine ribonucleoside diphosphate biosynthetic process	1	0.89691	0.065	1	Biological Process	GO:0009180	purine ribonucleoside diphosphate biosynthetic process	0.0956908	0.89691	0	1	1	1
GO:0009182 purine deoxyribonucleoside diphosphate metabolic process	1	0.89691	0.065	1	Biological Process	GO:0009182	purine deoxyribonucleoside diphosphate metabolic process	0.0956908	0.89691	0	1	1	1
GO:0009183 purine deoxyribonucleoside diphosphate biosynthetic process	1	0.89691	0.065	1	Biological Process	GO:0009183	purine deoxyribonucleoside diphosphate biosynthetic process	0.0956908	0.89691	0	1	1	1
GO:0009188 ribonucleoside diphosphate biosynthetic process	1	0.89691	0.065	1	Biological Process	GO:0009188	ribonucleoside diphosphate biosynthetic process	0.0956908	0.89691	0	1	1	1
GO:0009253 peptidoglycan catabolic process	1	0.89691	0.065	1	Biological Process	GO:0009253	peptidoglycan catabolic process	0.0956908	0.89691	1	0	1	1
GO:0009439 cyanate metabolic process	1	0.89691	0.065	1	Biological Process	GO:0009439	cyanate metabolic process	0.0956908	0.89691	0	1	1	1
GO:0009780 photosynthetic NADP+ reduction	1	0.89691	0.065	1	Biological Process	GO:0009780	photosynthetic NADP+ reduction	0.0956908	0.89691	0	1	1	1
GO:0009830 cell wall modification involved in abscission	1	0.89691	0.065	1	Biological Process	GO:0009830	cell wall modification involved in abscission	0.0956908	0.89691	1	0	1	1
GO:0010110 regulation of photosynthesis, dark reaction	1	0.89691	0.065	1	Biological Process	GO:0010110	regulation of photosynthesis, dark reaction	0.0956908	0.89691	0	1	1	1
GO:0010306 rhamnogalacturonan II biosynthetic process	1	0.89691	0.065	1	Biological Process	GO:0010306	rhamnogalacturonan II biosynthetic process	0.0956908	0.89691	0	1	1	1
GO:0010396 rhamnogalacturonan II metabolic process	1	0.89691	0.065	1	Biological Process	GO:0010396	rhamnogalacturonan II metabolic process	0.0956908	0.89691	0	1	1	1
GO:0010575 positive regulation of vascular endothelial growth factor production	1	0.89691	0.065	1	Biological Process	GO:0010575	positive regulation of vascular endothelial growth factor production	0.0956908	0.89691	0	1	1	1
GO:0014041 regulation of neuron maturation	1	0.89691	0.065	1	Biological Process	GO:0014041	regulation of neuron maturation	0.0956908	0.89691	0	1	1	1
GO:0014042 positive regulation of neuron maturation	1	0.89691	0.065	1	Biological Process	GO:0014042	positive regulation of neuron maturation	0.0956908	0.89691	0	1	1	1
GO:0015692 lead ion transport	1	0.89691	0.065	1	Biological Process	GO:0015692	lead ion transport	0.0956908	0.89691	1	0	1	1
GO:0015741 fumarate transport	1	0.89691	0.065	1	Biological Process	GO:0015741	fumarate transport	0.0956908	0.89691	0	1	1	1
GO:0015755 fructose transport	1	0.89691	0.065	1	Biological Process	GO:0015755	fructose transport	0.0956908	0.89691	0	1	1	1
GO:0015790 UDP-xylose transport	1	0.89691	0.065	1	Biological Process	GO:0015790	UDP-xylose transport	0.0956908	0.89691	1	0	1	1
GO:0015945 methanol metabolic process	1	0.89691	0.065	1	Biological Process	GO:0015945	methanol metabolic process	0.0956908	0.89691	0	1	1	1
GO:0016346 male meiotic chromosome movement towards spindle pole	1	0.89691	0.065	1	Biological Process	GO:0016346	male meiotic chromosome movement towards spindle pole	0.0956908	0.89691	1	0	1	1
GO:0019294 keto-3-deoxy-D-manno-octulosonic acid biosynthetic process	1	0.89691	0.065	1	Biological Process	GO:0019294	keto-3-deoxy-D-manno-octulosonic acid biosynthetic process	0.0956908	0.89691	0	1	1	1
GO:0019371 cyclooxygenase pathway	1	0.89691	0.065	1	Biological Process	GO:0019371	cyclooxygenase pathway	0.0956908	0.89691	0	1	1	1
GO:0019448 L-cysteine catabolic process	1	0.89691	0.065	1	Biological Process	GO:0019448	L-cysteine catabolic process	0.0956908	0.89691	1	0	1	1
GO:0019450 L-cysteine catabolic process to pyruvate	1	0.89691	0.065	1	Biological Process	GO:0019450	L-cysteine catabolic process to pyruvate	0.0956908	0.89691	1	0	1	1
GO:0019458 methionine catabolic process via 2-oxobutanoate	1	0.89691	0.065	1	Biological Process	GO:0019458	methionine catabolic process via 2-oxobutanoate	0.0956908	0.89691	1	0	1	1
GO:0019614 catechol-containing compound catabolic process	1	0.89691	0.065	1	Biological Process	GO:0019614	catechol-containing compound catabolic process	0.0956908	0.89691	0	1	1	1
GO:0019619 3,4-dihydroxybenzoate catabolic process	1	0.89691	0.065	1	Biological Process	GO:0019619	3,4-dihydroxybenzoate catabolic process	0.0956908	0.89691	0	1	1	1
GO:0022619 generative cell differentiation	1	0.89691	0.065	1	Biological Process	GO:0022619	generative cell differentiation	0.0956908	0.89691	1	0	1	1
GO:0030473 nuclear migration along microtubule	1	0.89691	0.065	1	Biological Process	GO:0030473	nuclear migration along microtubule	0.0956908	0.89691	1	0	1	1
GO:0031101 fin regeneration	1	0.89691	0.065	1	Biological Process	GO:0031101	fin regeneration	0.0956908	0.89691	0	1	1	1
GO:0031222 arabinan catabolic process	1	0.89691	0.065	1	Biological Process	GO:0031222	arabinan catabolic process	0.0956908	0.89691	0	1	1	1
GO:0032471 negative regulation of endoplasmic reticulum calcium ion concentration	1	0.89691	0.065	1	Biological Process	GO:0032471	negative regulation of endoplasmic reticulum calcium ion concentration	0.0956908	0.89691	0	1	1	1
GO:0032887 regulation of spindle elongation	1	0.89691	0.065	1	Biological Process	GO:0032887	regulation of spindle elongation	0.0956908	0.89691	1	0	1	1
GO:0032888 regulation of mitotic spindle elongation	1	0.89691	0.065	1	Biological Process	GO:0032888	regulation of mitotic spindle elongation	0.0956908	0.89691	1	0	1	1
GO:0033473 indoleacetic acid conjugate metabolic process	1	0.89691	0.065	1	Biological Process	GO:0033473	indoleacetic acid conjugate metabolic process	0.0956908	0.89691	0	1	1	1
GO:0034203 glycolipid translocation	1	0.89691	0.065	1	Biological Process	GO:0034203	glycolipid translocation	0.0956908	0.89691	1	0	1	1
GO:0034349 glial cell apoptotic process	1	0.89691	0.065	1	Biological Process	GO:0034349	glial cell apoptotic process	0.0956908	0.89691	1	0	1	1
GO:0034436 glycoprotein transport	1	0.89691	0.065	1	Biological Process	GO:0034436	glycoprotein transport	0.0956908	0.89691	0	1	1	1
GO:0034484 raffinose catabolic process	1	0.89691	0.065	1	Biological Process	GO:0034484	raffinose catabolic process	0.0956908	0.89691	1	0	1	1
GO:0035584 calcium-mediated signaling using intracellular calcium source	1	0.89691	0.065	1	Biological Process	GO:0035584	calcium-mediated signaling using intracellular calcium source	0.0956908	0.89691	0	1	1	1
GO:0036446 myofibroblast differentiation	1	0.89691	0.065	1	Biological Process	GO:0036446	myofibroblast differentiation	0.0956908	0.89691	1	0	1	1
GO:0042596 fear response	1	0.89691	0.065	1	Biological Process	GO:0042596	fear response	0.0956908	0.89691	0	1	1	1
GO:0043353 enucleate erythrocyte differentiation	1	0.89691	0.065	1	Biological Process	GO:0043353	enucleate erythrocyte differentiation	0.0956908	0.89691	1	0	1	1
GO:0043988 histone H3-S28 phosphorylation	1	0.89691	0.065	1	Biological Process	GO:0043988	histone H3-S28 phosphorylation	0.0956908	0.89691	0	1	1	1
GO:0044035 multi-organism catabolic process	1	0.89691	0.065	1	Biological Process	GO:0044035	multi-organism catabolic process	0.0956908	0.89691	1	0	1	1
GO:0044040 multi-organism carbohydrate metabolic process	1	0.89691	0.065	1	Biological Process	GO:0044040	multi-organism carbohydrate metabolic process	0.0956908	0.89691	1	0	1	1
GO:0044041 multi-organism carbohydrate catabolic process	1	0.89691	0.065	1	Biological Process	GO:0044041	multi-organism carbohydrate catabolic process	0.0956908	0.89691	1	0	1	1
GO:0044278 cell wall disruption in other organism	1	0.89691	0.065	1	Biological Process	GO:0044278	cell wall disruption in other organism	0.0956908	0.89691	1	0	1	1
GO:0045651 positive regulation of macrophage differentiation	1	0.89691	0.065	1	Biological Process	GO:0045651	positive regulation of macrophage differentiation	0.0956908	0.89691	1	0	1	1
GO:0046054 dGMP metabolic process	1	0.89691	0.065	1	Biological Process	GO:0046054	dGMP metabolic process	0.0956908	0.89691	0	1	1	1
GO:0046060 dATP metabolic process	1	0.89691	0.065	1	Biological Process	GO:0046060	dATP metabolic process	0.0956908	0.89691	0	1	1	1
GO:0046066 dGDP metabolic process	1	0.89691	0.065	1	Biological Process	GO:0046066	dGDP metabolic process	0.0956908	0.89691	0	1	1	1
GO:0046170 methanol catabolic process	1	0.89691	0.065	1	Biological Process	GO:0046170	methanol catabolic process	0.0956908	0.89691	0	1	1	1
GO:0046177 D-gluconate catabolic process	1	0.89691	0.065	1	Biological Process	GO:0046177	D-gluconate catabolic process	0.0956908	0.89691	0	1	1	1
GO:0046400 keto-3-deoxy-D-manno-octulosonic acid metabolic process	1	0.89691	0.065	1	Biological Process	GO:0046400	keto-3-deoxy-D-manno-octulosonic acid metabolic process	0.0956908	0.89691	0	1	1	1
GO:0046439 L-cysteine metabolic process	1	0.89691	0.065	1	Biological Process	GO:0046439	L-cysteine metabolic process	0.0956908	0.89691	1	0	1	1
GO:0046711 GDP biosynthetic process	1	0.89691	0.065	1	Biological Process	GO:0046711	GDP biosynthetic process	0.0956908	0.89691	0	1	1	1
GO:0048318 axial mesoderm development	1	0.89691	0.065	1	Biological Process	GO:0048318	axial mesoderm development	0.0956908	0.89691	0	1	1	1
GO:0050923 regulation of negative chemotaxis	1	0.89691	0.065	1	Biological Process	GO:0050923	regulation of negative chemotaxis	0.0956908	0.89691	1	0	1	1
GO:0050924 positive regulation of negative chemotaxis	1	0.89691	0.065	1	Biological Process	GO:0050924	positive regulation of negative chemotaxis	0.0956908	0.89691	1	0	1	1
GO:0051672 catabolism by organism of cell wall peptidoglycan in other organism	1	0.89691	0.065	1	Biological Process	GO:0051672	catabolism by organism of cell wall peptidoglycan in other organism	0.0956908	0.89691	1	0	1	1
GO:0051770 positive regulation of nitric-oxide synthase biosynthetic process	1	0.89691	0.065	1	Biological Process	GO:0051770	positive regulation of nitric-oxide synthase biosynthetic process	0.0956908	0.89691	0	1	1	1
GO:0061688 glycolytic process via Entner-Doudoroff Pathway	1	0.89691	0.065	1	Biological Process	GO:0061688	glycolytic process via Entner-Doudoroff Pathway	0.0956908	0.89691	0	1	1	1
GO:0070973 protein localization to endoplasmic reticulum exit site	1	0.89691	0.065	1	Biological Process	GO:0070973	protein localization to endoplasmic reticulum exit site	0.0956908	0.89691	0	1	1	1
GO:0071211 protein targeting to vacuole involved in autophagy	1	0.89691	0.065	1	Biological Process	GO:0071211	protein targeting to vacuole involved in autophagy	0.0956908	0.89691	1	0	1	1
GO:0071275 cellular response to aluminum ion	1	0.89691	0.065	1	Biological Process	GO:0071275	cellular response to aluminum ion	0.0956908	0.89691	1	0	1	1
GO:0071930 negative regulation of transcription involved in G1/S transition of mitotic cell cycle	1	0.89691	0.065	1	Biological Process	GO:0071930	negative regulation of transcription involved in G1/S transition of mitotic cell cycle	0.0956908	0.89691	1	0	1	1
GO:0071934 thiamine transmembrane transport	1	0.89691	0.065	1	Biological Process	GO:0071934	thiamine transmembrane transport	0.0956908	0.89691	0	1	1	1
GO:0072396 response to cell cycle checkpoint signaling	1	0.89691	0.065	1	Biological Process	GO:0072396	response to cell cycle checkpoint signaling	0.0956908	0.89691	0	1	1	1
GO:0072402 response to DNA integrity checkpoint signaling	1	0.89691	0.065	1	Biological Process	GO:0072402	response to DNA integrity checkpoint signaling	0.0956908	0.89691	0	1	1	1
GO:0072423 response to DNA damage checkpoint signaling	1	0.89691	0.065	1	Biological Process	GO:0072423	response to DNA damage checkpoint signaling	0.0956908	0.89691	0	1	1	1
GO:0072742 SAGA complex localization to transcription regulatory region	1	0.89691	0.065	1	Biological Process	GO:0072742	SAGA complex localization to transcription regulatory region	0.0956908	0.89691	0	1	1	1
GO:0080152 regulation of reductive pentose-phosphate cycle	1	0.89691	0.065	1	Biological Process	GO:0080152	regulation of reductive pentose-phosphate cycle	0.0956908	0.89691	0	1	1	1
GO:0080153 negative regulation of reductive pentose-phosphate cycle	1	0.89691	0.065	1	Biological Process	GO:0080153	negative regulation of reductive pentose-phosphate cycle	0.0956908	0.89691	0	1	1	1
GO:0080164 regulation of nitric oxide metabolic process	1	0.89691	0.065	1	Biological Process	GO:0080164	regulation of nitric oxide metabolic process	0.0956908	0.89691	0	1	1	1
GO:0090036 regulation of protein kinase C signaling	1	0.89691	0.065	1	Biological Process	GO:0090036	regulation of protein kinase C signaling	0.0956908	0.89691	1	0	1	1
GO:0090049 regulation of cell migration involved in sprouting angiogenesis	1	0.89691	0.065	1	Biological Process	GO:0090049	regulation of cell migration involved in sprouting angiogenesis	0.0956908	0.89691	0	1	1	1
GO:0090050 positive regulation of cell migration involved in sprouting angiogenesis	1	0.89691	0.065	1	Biological Process	GO:0090050	positive regulation of cell migration involved in sprouting angiogenesis	0.0956908	0.89691	0	1	1	1
GO:0097036 regulation of plasma membrane sterol distribution	1	0.89691	0.065	1	Biological Process	GO:0097036	regulation of plasma membrane sterol distribution	0.0956908	0.89691	0	1	1	1
GO:0097119 postsynaptic density protein 95 clustering	1	0.89691	0.065	1	Biological Process	GO:0097119	postsynaptic density protein 95 clustering	0.0956908	0.89691	0	1	1	1
GO:0097284 hepatocyte apoptotic process	1	0.89691	0.065	1	Biological Process	GO:0097284	hepatocyte apoptotic process	0.0956908	0.89691	1	0	1	1
GO:1900120 regulation of receptor binding	1	0.89691	0.065	1	Biological Process	GO:1900120	regulation of receptor binding	0.0956908	0.89691	1	0	1	1
GO:1900122 positive regulation of receptor binding	1	0.89691	0.065	1	Biological Process	GO:1900122	positive regulation of receptor binding	0.0956908	0.89691	1	0	1	1
GO:1901626 regulation of postsynaptic membrane organization	1	0.89691	0.065	1	Biological Process	GO:1901626	regulation of postsynaptic membrane organization	0.0956908	0.89691	0	1	1	1
GO:1902023 L-arginine transport	1	0.89691	0.065	1	Biological Process	GO:1902023	L-arginine transport	0.0956908	0.89691	1	0	1	1
GO:1902334 fructose export from vacuole to cytoplasm	1	0.89691	0.065	1	Biological Process	GO:1902334	fructose export from vacuole to cytoplasm	0.0956908	0.89691	0	1	1	1
GO:1902616 acyl carnitine transmembrane transport	1	0.89691	0.065	1	Biological Process	GO:1902616	acyl carnitine transmembrane transport	0.0956908	0.89691	1	0	1	1
GO:1902897 regulation of postsynaptic density protein 95 clustering	1	0.89691	0.065	1	Biological Process	GO:1902897	regulation of postsynaptic density protein 95 clustering	0.0956908	0.89691	0	1	1	1
GO:1903026 negative regulation of RNA polymerase II regulatory region sequence-specific DNA binding	1	0.89691	0.065	1	Biological Process	GO:1903026	negative regulation of RNA polymerase II regulatory region sequence-specific DNA binding	0.0956908	0.89691	0	1	1	1
GO:1903096 protein localization to meiotic spindle midzone	1	0.89691	0.065	1	Biological Process	GO:1903096	protein localization to meiotic spindle midzone	0.0956908	0.89691	0	1	1	1
GO:1903335 regulation of vacuolar transport	1	0.89691	0.065	1	Biological Process	GO:1903335	regulation of vacuolar transport	0.0956908	0.89691	1	0	1	1
GO:1903400 L-arginine transmembrane transport	1	0.89691	0.065	1	Biological Process	GO:1903400	L-arginine transmembrane transport	0.0956908	0.89691	1	0	1	1
GO:1903431 positive regulation of cell maturation	1	0.89691	0.065	1	Biological Process	GO:1903431	positive regulation of cell maturation	0.0956908	0.89691	0	1	1	1
GO:1903667 regulation of chemorepellent activity	1	0.89691	0.065	1	Biological Process	GO:1903667	regulation of chemorepellent activity	0.0956908	0.89691	1	0	1	1
GO:1903669 positive regulation of chemorepellent activity	1	0.89691	0.065	1	Biological Process	GO:1903669	positive regulation of chemorepellent activity	0.0956908	0.89691	1	0	1	1
GO:1903866 palisade mesophyll development	1	0.89691	0.065	1	Biological Process	GO:1903866	palisade mesophyll development	0.0956908	0.89691	1	0	1	1
GO:1903943 regulation of hepatocyte apoptotic process	1	0.89691	0.065	1	Biological Process	GO:1903943	regulation of hepatocyte apoptotic process	0.0956908	0.89691	1	0	1	1
GO:1903944 negative regulation of hepatocyte apoptotic process	1	0.89691	0.065	1	Biological Process	GO:1903944	negative regulation of hepatocyte apoptotic process	0.0956908	0.89691	1	0	1	1
GO:1904026 regulation of collagen fibril organization	1	0.89691	0.065	1	Biological Process	GO:1904026	regulation of collagen fibril organization	0.0956908	0.89691	1	0	1	1
GO:1904028 positive regulation of collagen fibril organization	1	0.89691	0.065	1	Biological Process	GO:1904028	positive regulation of collagen fibril organization	0.0956908	0.89691	1	0	1	1
GO:1904154 positive regulation of retrograde protein transport, ER to cytosol	1	0.89691	0.065	1	Biological Process	GO:1904154	positive regulation of retrograde protein transport, ER to cytosol	0.0956908	0.89691	0	1	1	1
GO:1904760 regulation of myofibroblast differentiation	1	0.89691	0.065	1	Biological Process	GO:1904760	regulation of myofibroblast differentiation	0.0956908	0.89691	1	0	1	1
GO:1904761 negative regulation of myofibroblast differentiation	1	0.89691	0.065	1	Biological Process	GO:1904761	negative regulation of myofibroblast differentiation	0.0956908	0.89691	1	0	1	1
GO:1904799 regulation of neuron remodeling	1	0.89691	0.065	1	Biological Process	GO:1904799	regulation of neuron remodeling	0.0956908	0.89691	0	1	1	1
GO:1904801 positive regulation of neuron remodeling	1	0.89691	0.065	1	Biological Process	GO:1904801	positive regulation of neuron remodeling	0.0956908	0.89691	0	1	1	1
GO:1990532 stress response to nickel ion	1	0.89691	0.065	1	Biological Process	GO:1990532	stress response to nickel ion	0.0956908	0.89691	1	0	1	1
GO:1990575 mitochondrial L-ornithine transmembrane transport	1	0.89691	0.065	1	Biological Process	GO:1990575	mitochondrial L-ornithine transmembrane transport	0.0956908	0.89691	1	0	1	1
GO:2000678 negative regulation of transcription regulatory region DNA binding	1	0.89691	0.065	1	Biological Process	GO:2000678	negative regulation of transcription regulatory region DNA binding	0.0956908	0.89691	0	1	1	1
GO:2001142 nicotinate transport	1	0.89691	0.065	1	Biological Process	GO:2001142	nicotinate transport	0.0956908	0.89691	1	0	1	1
GO:2001143 N-methylnicotinate transport	1	0.89691	0.065	1	Biological Process	GO:2001143	N-methylnicotinate transport	0.0956908	0.89691	1	0	1	1
GO:0016722 oxidoreductase activity, oxidizing metal ions	7	0.900323	0.442	0.093	Molecular Function	GO:0016722	oxidoreductase activity, oxidizing metal ions	0.550948	0.900323	5	2	7	75
GO:0015415 phosphate ion transmembrane-transporting ATPase activity	12	0.900323	0.758	0.092	Molecular Function	GO:0015415	phosphate ion transmembrane-transporting ATPase activity	0.551151	0.900323	10	2	12	130
GO:0042625 ATPase coupled ion transmembrane transporter activity	27	0.900323	1.705	0.092	Molecular Function	GO:0042625	ATPase coupled ion transmembrane transporter activity	0.551338	0.900323	17	10	27	294
GO:0031966 mitochondrial membrane	44	0.902858	3.846	0.109	Cellular Component	GO:0031966	mitochondrial membrane	0.102082	0.902858	9	35	44	405
GO:0019013 viral nucleocapsid	3	0.902858	0.262	0.231	Cellular Component	GO:0019013	viral nucleocapsid	0.103935	0.902858	0	3	3	13
GO:0031463 Cul3-RING ubiquitin ligase complex	3	0.902858	0.262	0.231	Cellular Component	GO:0031463	Cul3-RING ubiquitin ligase complex	0.103935	0.902858	1	2	3	13
GO:0008668 (2,3-dihydroxybenzoyl)adenylate synthase activity	4	0.903949	0.253	0.095	Molecular Function	GO:0008668	(2,3-dihydroxybenzoyl)adenylate synthase activity	0.554736	0.903949	3	1	4	42
GO:0047473 D-alanine-poly(phosphoribitol) ligase activity	4	0.903949	0.253	0.095	Molecular Function	GO:0047473	D-alanine-poly(phosphoribitol) ligase activity	0.554736	0.903949	3	1	4	42
GO:0016791 phosphatase activity	37	0.904902	2.336	0.092	Molecular Function	GO:0016791	phosphatase activity	0.557974	0.904902	15	22	37	404
GO:0016151 nickel cation binding	3	0.904902	0.189	0.097	Molecular Function	GO:0016151	nickel cation binding	0.558345	0.904902	0	3	3	31
GO:0016748 succinyltransferase activity	3	0.904902	0.189	0.097	Molecular Function	GO:0016748	succinyltransferase activity	0.558345	0.904902	2	1	3	31
GO:0046608 carotenoid isomerase activity	3	0.904902	0.189	0.097	Molecular Function	GO:0046608	carotenoid isomerase activity	0.558345	0.904902	3	0	3	31
GO:0015087 cobalt ion transmembrane transporter activity	12	0.904902	0.758	0.092	Molecular Function	GO:0015087	cobalt ion transmembrane transporter activity	0.562173	0.904902	10	2	12	131
GO:0004017 adenylate kinase activity	2	0.904902	0.126	0.1	Molecular Function	GO:0004017	adenylate kinase activity	0.56549	0.904902	2	0	2	20
GO:0005487 nucleocytoplasmic transporter activity	2	0.904902	0.126	0.1	Molecular Function	GO:0005487	nucleocytoplasmic transporter activity	0.56549	0.904902	1	1	2	20
GO:0008412 4-hydroxybenzoate octaprenyltransferase activity	2	0.904902	0.126	0.1	Molecular Function	GO:0008412	4-hydroxybenzoate octaprenyltransferase activity	0.56549	0.904902	2	0	2	20
GO:0008855 exodeoxyribonuclease VII activity	2	0.904902	0.126	0.1	Molecular Function	GO:0008855	exodeoxyribonuclease VII activity	0.56549	0.904902	1	1	2	20
GO:0016837 carbon-oxygen lyase activity, acting on polysaccharides	2	0.904902	0.126	0.1	Molecular Function	GO:0016837	carbon-oxygen lyase activity, acting on polysaccharides	0.56549	0.904902	0	2	2	20
GO:0016869 intramolecular transferase activity, transferring amino groups	2	0.904902	0.126	0.1	Molecular Function	GO:0016869	intramolecular transferase activity, transferring amino groups	0.56549	0.904902	0	2	2	20
GO:0043424 protein histidine kinase binding	2	0.904902	0.126	0.1	Molecular Function	GO:0043424	protein histidine kinase binding	0.56549	0.904902	2	0	2	20
GO:0051002 ligase activity, forming nitrogen-metal bonds	2	0.904902	0.126	0.1	Molecular Function	GO:0051002	ligase activity, forming nitrogen-metal bonds	0.56549	0.904902	1	1	2	20
GO:0051003 ligase activity, forming nitrogen-metal bonds, forming coordination complexes	2	0.904902	0.126	0.1	Molecular Function	GO:0051003	ligase activity, forming nitrogen-metal bonds, forming coordination complexes	0.56549	0.904902	1	1	2	20
GO:0015095 magnesium ion transmembrane transporter activity	6	0.904902	0.379	0.092	Molecular Function	GO:0015095	magnesium ion transmembrane transporter activity	0.567168	0.904902	1	5	6	65
GO:0016647 oxidoreductase activity, acting on the CH-NH group of donors, oxygen as acceptor	5	0.904902	0.316	0.093	Molecular Function	GO:0016647	oxidoreductase activity, acting on the CH-NH group of donors, oxygen as acceptor	0.569806	0.904902	3	2	5	54
GO:0003987 acetate-CoA ligase activity	4	0.904902	0.253	0.093	Molecular Function	GO:0003987	acetate-CoA ligase activity	0.573839	0.904902	3	1	4	43
GO:0008756 o-succinylbenzoate-CoA ligase activity	4	0.904902	0.253	0.093	Molecular Function	GO:0008756	o-succinylbenzoate-CoA ligase activity	0.573839	0.904902	3	1	4	43
GO:1901981 phosphatidylinositol phosphate binding	3	0.904902	0.189	0.094	Molecular Function	GO:1901981	phosphatidylinositol phosphate binding	0.580419	0.904902	2	1	3	32
GO:0004536 deoxyribonuclease activity	26	0.904902	1.641	0.091	Molecular Function	GO:0004536	deoxyribonuclease activity	0.58053	0.904902	22	4	26	287
GO:0015267 channel activity	27	0.904902	1.705	0.091	Molecular Function	GO:0015267	channel activity	0.580678	0.904902	16	11	27	298
GO:0022803 passive transmembrane transporter activity	27	0.904902	1.705	0.091	Molecular Function	GO:0022803	passive transmembrane transporter activity	0.580678	0.904902	16	11	27	298
GO:0004721 phosphoprotein phosphatase activity	14	0.904902	0.884	0.09	Molecular Function	GO:0004721	phosphoprotein phosphatase activity	0.582251	0.904902	5	9	14	155
GO:0000036 ACP phosphopantetheine attachment site binding involved in fatty acid biosynthetic process	1	0.904902	0.063	0.111	Molecular Function	GO:0000036	ACP phosphopantetheine attachment site binding involved in fatty acid biosynthetic process	0.583618	0.904902	0	1	1	9
GO:0003955 NAD(P)H dehydrogenase (quinone) activity	1	0.904902	0.063	0.111	Molecular Function	GO:0003955	NAD(P)H dehydrogenase (quinone) activity	0.583618	0.904902	0	1	1	9
GO:0003997 acyl-CoA oxidase activity	1	0.904902	0.063	0.111	Molecular Function	GO:0003997	acyl-CoA oxidase activity	0.583618	0.904902	1	0	1	9
GO:0004366 glycerol-3-phosphate O-acyltransferase activity	1	0.904902	0.063	0.111	Molecular Function	GO:0004366	glycerol-3-phosphate O-acyltransferase activity	0.583618	0.904902	0	1	1	9
GO:0004576 oligosaccharyl transferase activity	1	0.904902	0.063	0.111	Molecular Function	GO:0004576	oligosaccharyl transferase activity	0.583618	0.904902	0	1	1	9
GO:0004602 glutathione peroxidase activity	1	0.904902	0.063	0.111	Molecular Function	GO:0004602	glutathione peroxidase activity	0.583618	0.904902	0	1	1	9
GO:0004642 phosphoribosylformylglycinamidine synthase activity	1	0.904902	0.063	0.111	Molecular Function	GO:0004642	phosphoribosylformylglycinamidine synthase activity	0.583618	0.904902	0	1	1	9
GO:0008297 single-stranded DNA exodeoxyribonuclease activity	1	0.904902	0.063	0.111	Molecular Function	GO:0008297	single-stranded DNA exodeoxyribonuclease activity	0.583618	0.904902	1	0	1	9
GO:0010309 acireductone dioxygenase [iron(II)-requiring] activity	1	0.904902	0.063	0.111	Molecular Function	GO:0010309	acireductone dioxygenase [iron(II)-requiring] activity	0.583618	0.904902	0	1	1	9
GO:0016728 oxidoreductase activity, acting on CH or CH2 groups, disulfide as acceptor	1	0.904902	0.063	0.111	Molecular Function	GO:0016728	oxidoreductase activity, acting on CH or CH2 groups, disulfide as acceptor	0.583618	0.904902	0	1	1	9
GO:0016842 amidine-lyase activity	1	0.904902	0.063	0.111	Molecular Function	GO:0016842	amidine-lyase activity	0.583618	0.904902	0	1	1	9
GO:0018577 catechol 2,3-dioxygenase activity	1	0.904902	0.063	0.111	Molecular Function	GO:0018577	catechol 2,3-dioxygenase activity	0.583618	0.904902	1	0	1	9
GO:0019838 growth factor binding	1	0.904902	0.063	0.111	Molecular Function	GO:0019838	growth factor binding	0.583618	0.904902	0	1	1	9
GO:0030546 receptor activator activity	1	0.904902	0.063	0.111	Molecular Function	GO:0030546	receptor activator activity	0.583618	0.904902	0	1	1	9
GO:0031409 pigment binding	1	0.904902	0.063	0.111	Molecular Function	GO:0031409	pigment binding	0.583618	0.904902	0	1	1	9
GO:0031492 nucleosomal DNA binding	1	0.904902	0.063	0.111	Molecular Function	GO:0031492	nucleosomal DNA binding	0.583618	0.904902	1	0	1	9
GO:0043142 single-stranded DNA-dependent ATPase activity	1	0.904902	0.063	0.111	Molecular Function	GO:0043142	single-stranded DNA-dependent ATPase activity	0.583618	0.904902	1	0	1	9
GO:0043364 catalysis of free radical formation	1	0.904902	0.063	0.111	Molecular Function	GO:0043364	catalysis of free radical formation	0.583618	0.904902	0	1	1	9
GO:0043858 arginine:ornithine antiporter activity	1	0.904902	0.063	0.111	Molecular Function	GO:0043858	arginine:ornithine antiporter activity	0.583618	0.904902	1	0	1	9
GO:0044620 ACP phosphopantetheine attachment site binding	1	0.904902	0.063	0.111	Molecular Function	GO:0044620	ACP phosphopantetheine attachment site binding	0.583618	0.904902	0	1	1	9
GO:0048018 receptor agonist activity	1	0.904902	0.063	0.111	Molecular Function	GO:0048018	receptor agonist activity	0.583618	0.904902	0	1	1	9
GO:0051192 prosthetic group binding	1	0.904902	0.063	0.111	Molecular Function	GO:0051192	prosthetic group binding	0.583618	0.904902	0	1	1	9
GO:0070009 serine-type aminopeptidase activity	1	0.904902	0.063	0.111	Molecular Function	GO:0070009	serine-type aminopeptidase activity	0.583618	0.904902	0	1	1	9
GO:1901683 arsenate ion transmembrane transporter activity	1	0.904902	0.063	0.111	Molecular Function	GO:1901683	arsenate ion transmembrane transporter activity	0.583618	0.904902	1	0	1	9
GO:1990714 hydroxyproline O-galactosyltransferase activity	1	0.904902	0.063	0.111	Molecular Function	GO:1990714	hydroxyproline O-galactosyltransferase activity	0.583618	0.904902	0	1	1	9
GO:0031683 G-protein beta/gamma-subunit complex binding	5	0.908519	0.316	0.091	Molecular Function	GO:0031683	G-protein beta/gamma-subunit complex binding	0.586542	0.908519	1	4	5	55
GO:0009737 response to abscisic acid	39	0.90898	2.549	0.118	Biological Process	GO:0009737	response to abscisic acid	0.0978215	0.90898	20	19	39	330
GO:0051180 vitamin transport	17	0.90898	1.111	0.134	Biological Process	GO:0051180	vitamin transport	0.0978687	0.90898	13	4	17	127
GO:0009144 purine nucleoside triphosphate metabolic process	34	0.90898	2.222	0.12	Biological Process	GO:0009144	purine nucleoside triphosphate metabolic process	0.0980129	0.90898	7	27	34	283
GO:0055065 metal ion homeostasis	21	0.90898	1.373	0.129	Biological Process	GO:0055065	metal ion homeostasis	0.0982254	0.90898	11	10	21	163
GO:0009723 response to ethylene	26	0.90898	1.699	0.124	Biological Process	GO:0009723	response to ethylene	0.0995106	0.90898	8	18	26	209
GO:0019369 arachidonic acid metabolic process	3	0.90898	0.196	0.25	Biological Process	GO:0019369	arachidonic acid metabolic process	0.10002	0.90898	2	1	3	12
GO:0034767 positive regulation of ion transmembrane transport	3	0.90898	0.196	0.25	Biological Process	GO:0034767	positive regulation of ion transmembrane transport	0.10002	0.90898	1	2	3	12
GO:0035435 phosphate ion transmembrane transport	3	0.90898	0.196	0.25	Biological Process	GO:0035435	phosphate ion transmembrane transport	0.10002	0.90898	1	2	3	12
GO:0050826 response to freezing	3	0.90898	0.196	0.25	Biological Process	GO:0050826	response to freezing	0.10002	0.90898	1	2	3	12
GO:0055062 phosphate ion homeostasis	3	0.90898	0.196	0.25	Biological Process	GO:0055062	phosphate ion homeostasis	0.10002	0.90898	0	3	3	12
GO:0072506 trivalent inorganic anion homeostasis	3	0.90898	0.196	0.25	Biological Process	GO:0072506	trivalent inorganic anion homeostasis	0.10002	0.90898	0	3	3	12
GO:0009698 phenylpropanoid metabolic process	14	0.90898	0.915	0.139	Biological Process	GO:0009698	phenylpropanoid metabolic process	0.100622	0.90898	11	3	14	101
GO:0016102 diterpenoid biosynthetic process	8	0.90898	0.523	0.16	Biological Process	GO:0016102	diterpenoid biosynthetic process	0.100778	0.90898	4	4	8	50
GO:0045489 pectin biosynthetic process	6	0.90898	0.392	0.176	Biological Process	GO:0045489	pectin biosynthetic process	0.100858	0.90898	2	4	6	34
GO:0009092 homoserine metabolic process	4	0.90898	0.261	0.211	Biological Process	GO:0009092	homoserine metabolic process	0.101523	0.90898	3	1	4	19
GO:0019853 L-ascorbic acid biosynthetic process	4	0.90898	0.261	0.211	Biological Process	GO:0019853	L-ascorbic acid biosynthetic process	0.101523	0.90898	3	1	4	19
GO:0046470 phosphatidylcholine metabolic process	4	0.90898	0.261	0.211	Biological Process	GO:0046470	phosphatidylcholine metabolic process	0.101523	0.90898	2	2	4	19
GO:0051238 sequestering of metal ion	4	0.90898	0.261	0.211	Biological Process	GO:0051238	sequestering of metal ion	0.101523	0.90898	2	2	4	19
GO:0046283 anthocyanin-containing compound metabolic process	7	0.90898	0.458	0.167	Biological Process	GO:0046283	anthocyanin-containing compound metabolic process	0.101736	0.90898	6	1	7	42
GO:0006558 L-phenylalanine metabolic process	12	0.90898	0.784	0.143	Biological Process	GO:0006558	L-phenylalanine metabolic process	0.103129	0.90898	5	7	12	84
GO:1902221 erythrose 4-phosphate/phosphoenolpyruvate family amino acid metabolic process	12	0.90898	0.784	0.143	Biological Process	GO:1902221	erythrose 4-phosphate/phosphoenolpyruvate family amino acid metabolic process	0.103129	0.90898	5	7	12	84
GO:0009308 amine metabolic process	32	0.90898	2.092	0.12	Biological Process	GO:0009308	amine metabolic process	0.104399	0.90898	13	19	32	266
GO:0009102 biotin biosynthetic process	24	0.90898	1.569	0.125	Biological Process	GO:0009102	biotin biosynthetic process	0.105669	0.90898	15	9	24	192
GO:0006183 GTP biosynthetic process	2	0.90898	0.131	0.333	Biological Process	GO:0006183	GTP biosynthetic process	0.105855	0.90898	0	2	2	6
GO:0006941 striated muscle contraction	2	0.90898	0.131	0.333	Biological Process	GO:0006941	striated muscle contraction	0.105855	0.90898	1	1	2	6
GO:0030007 cellular potassium ion homeostasis	2	0.90898	0.131	0.333	Biological Process	GO:0030007	cellular potassium ion homeostasis	0.105855	0.90898	2	0	2	6
GO:0030218 erythrocyte differentiation	2	0.90898	0.131	0.333	Biological Process	GO:0030218	erythrocyte differentiation	0.105855	0.90898	1	1	2	6
GO:0033240 positive regulation of cellular amine metabolic process	2	0.90898	0.131	0.333	Biological Process	GO:0033240	positive regulation of cellular amine metabolic process	0.105855	0.90898	2	0	2	6
GO:0034101 erythrocyte homeostasis	2	0.90898	0.131	0.333	Biological Process	GO:0034101	erythrocyte homeostasis	0.105855	0.90898	1	1	2	6
GO:0035296 regulation of tube diameter	2	0.90898	0.131	0.333	Biological Process	GO:0035296	regulation of tube diameter	0.105855	0.90898	2	0	2	6
GO:0045639 positive regulation of myeloid cell differentiation	2	0.90898	0.131	0.333	Biological Process	GO:0045639	positive regulation of myeloid cell differentiation	0.105855	0.90898	1	1	2	6
GO:0051279 regulation of release of sequestered calcium ion into cytosol	2	0.90898	0.131	0.333	Biological Process	GO:0051279	regulation of release of sequestered calcium ion into cytosol	0.105855	0.90898	1	1	2	6
GO:0060048 cardiac muscle contraction	2	0.90898	0.131	0.333	Biological Process	GO:0060048	cardiac muscle contraction	0.105855	0.90898	1	1	2	6
GO:0080148 negative regulation of response to water deprivation	2	0.90898	0.131	0.333	Biological Process	GO:0080148	negative regulation of response to water deprivation	0.105855	0.90898	2	0	2	6
GO:0090279 regulation of calcium ion import	2	0.90898	0.131	0.333	Biological Process	GO:0090279	regulation of calcium ion import	0.105855	0.90898	1	1	2	6
GO:0097468 programmed cell death in response to reactive oxygen species	2	0.90898	0.131	0.333	Biological Process	GO:0097468	programmed cell death in response to reactive oxygen species	0.105855	0.90898	0	2	2	6
GO:1901141 regulation of lignin biosynthetic process	2	0.90898	0.131	0.333	Biological Process	GO:1901141	regulation of lignin biosynthetic process	0.105855	0.90898	1	1	2	6
GO:1902296 DNA strand elongation involved in cell cycle DNA replication	2	0.90898	0.131	0.333	Biological Process	GO:1902296	DNA strand elongation involved in cell cycle DNA replication	0.105855	0.90898	2	0	2	6
GO:1902319 DNA strand elongation involved in nuclear cell cycle DNA replication	2	0.90898	0.131	0.333	Biological Process	GO:1902319	DNA strand elongation involved in nuclear cell cycle DNA replication	0.105855	0.90898	2	0	2	6
GO:1902983 DNA strand elongation involved in mitotic DNA replication	2	0.90898	0.131	0.333	Biological Process	GO:1902983	DNA strand elongation involved in mitotic DNA replication	0.105855	0.90898	2	0	2	6
GO:0005844 polysome	8	0.910579	0.699	0.148	Cellular Component	GO:0005844	polysome	0.106087	0.910579	0	8	8	54
GO:0022836 gated channel activity	8	0.913256	0.505	0.09	Molecular Function	GO:0022836	gated channel activity	0.590593	0.913256	4	4	8	89
GO:0004020 adenylylsulfate kinase activity	4	0.913256	0.253	0.091	Molecular Function	GO:0004020	adenylylsulfate kinase activity	0.59247	0.913256	4	0	4	44
GO:0001664 G-protein coupled receptor binding	2	0.913256	0.126	0.095	Molecular Function	GO:0001664	G-protein coupled receptor binding	0.592576	0.913256	0	2	2	21
GO:0004122 cystathionine beta-synthase activity	2	0.913256	0.126	0.095	Molecular Function	GO:0004122	cystathionine beta-synthase activity	0.592576	0.913256	1	1	2	21
GO:0004794 L-threonine ammonia-lyase activity	2	0.913256	0.126	0.095	Molecular Function	GO:0004794	L-threonine ammonia-lyase activity	0.592576	0.913256	1	1	2	21
GO:0046034 ATP metabolic process	33	0.914759	2.157	0.12	Biological Process	GO:0046034	ATP metabolic process	0.106752	0.914759	7	26	33	276
GO:0019829 cation-transporting ATPase activity	25	0.916642	1.578	0.09	Molecular Function	GO:0019829	cation-transporting ATPase activity	0.59537	0.916642	15	10	25	278
GO:0005216 ion channel activity	21	0.917493	1.326	0.09	Molecular Function	GO:0005216	ion channel activity	0.59652	0.917493	15	6	21	234
GO:0006955 immune response	43	0.92101	2.81	0.116	Biological Process	GO:0006955	immune response	0.107706	0.92101	21	22	43	371
GO:0004683 calmodulin-dependent protein kinase activity	3	0.92442	0.189	0.091	Molecular Function	GO:0004683	calmodulin-dependent protein kinase activity	0.601782	0.92442	1	2	3	33
GO:0003678 DNA helicase activity	27	0.92442	1.705	0.09	Molecular Function	GO:0003678	DNA helicase activity	0.602228	0.92442	18	9	27	301
GO:0045550 geranylgeranyl reductase activity	8	0.925477	0.505	0.089	Molecular Function	GO:0045550	geranylgeranyl reductase activity	0.603519	0.925477	5	3	8	90
GO:0098798 mitochondrial protein complex	24	0.925798	2.098	0.117	Cellular Component	GO:0098798	mitochondrial protein complex	0.109144	0.925798	2	22	24	206
GO:0015081 sodium ion transmembrane transporter activity	7	0.928253	0.442	0.089	Molecular Function	GO:0015081	sodium ion transmembrane transporter activity	0.607327	0.928253	5	2	7	79
GO:0005516 calmodulin binding	17	0.928253	1.073	0.089	Molecular Function	GO:0005516	calmodulin binding	0.607768	0.928253	10	7	17	191
GO:0004729 oxygen-dependent protoporphyrinogen oxidase activity	4	0.928253	0.253	0.089	Molecular Function	GO:0004729	oxygen-dependent protoporphyrinogen oxidase activity	0.61061	0.928253	3	1	4	45
GO:0019239 deaminase activity	4	0.928253	0.253	0.089	Molecular Function	GO:0019239	deaminase activity	0.61061	0.928253	3	1	4	45
GO:0070818 protoporphyrinogen oxidase activity	4	0.928253	0.253	0.089	Molecular Function	GO:0070818	protoporphyrinogen oxidase activity	0.61061	0.928253	3	1	4	45
GO:0004364 glutathione transferase activity	2	0.928253	0.126	0.091	Molecular Function	GO:0004364	glutathione transferase activity	0.618378	0.928253	0	2	2	22
GO:0008641 small protein activating enzyme activity	2	0.928253	0.126	0.091	Molecular Function	GO:0008641	small protein activating enzyme activity	0.618378	0.928253	0	2	2	22
GO:0008883 glutamyl-tRNA reductase activity	2	0.928253	0.126	0.091	Molecular Function	GO:0008883	glutamyl-tRNA reductase activity	0.618378	0.928253	1	1	2	22
GO:0033293 monocarboxylic acid binding	2	0.928253	0.126	0.091	Molecular Function	GO:0033293	monocarboxylic acid binding	0.618378	0.928253	0	2	2	22
GO:0022838 substrate-specific channel activity	23	0.928253	1.452	0.089	Molecular Function	GO:0022838	substrate-specific channel activity	0.618753	0.928253	16	7	23	259
GO:0004620 phospholipase activity	5	0.928253	0.316	0.088	Molecular Function	GO:0004620	phospholipase activity	0.618915	0.928253	4	1	5	57
GO:0016634 oxidoreductase activity, acting on the CH-CH group of donors, oxygen as acceptor	5	0.928253	0.316	0.088	Molecular Function	GO:0016634	oxidoreductase activity, acting on the CH-CH group of donors, oxygen as acceptor	0.618915	0.928253	4	1	5	57
GO:0070403 NAD+ binding	5	0.928253	0.316	0.088	Molecular Function	GO:0070403	NAD+ binding	0.618915	0.928253	3	2	5	57
GO:0003933 GTP cyclohydrolase activity	1	0.928253	0.063	0.1	Molecular Function	GO:0003933	GTP cyclohydrolase activity	0.622254	0.928253	0	1	1	10
GO:0003961 O-acetylhomoserine aminocarboxypropyltransferase activity	1	0.928253	0.063	0.1	Molecular Function	GO:0003961	O-acetylhomoserine aminocarboxypropyltransferase activity	0.622254	0.928253	1	0	1	10
GO:0004567 beta-mannosidase activity	1	0.928253	0.063	0.1	Molecular Function	GO:0004567	beta-mannosidase activity	0.622254	0.928253	1	0	1	10
GO:0004845 uracil phosphoribosyltransferase activity	1	0.928253	0.063	0.1	Molecular Function	GO:0004845	uracil phosphoribosyltransferase activity	0.622254	0.928253	0	1	1	10
GO:0005280 hydrogen:amino acid symporter activity	1	0.928253	0.063	0.1	Molecular Function	GO:0005280	hydrogen:amino acid symporter activity	0.622254	0.928253	0	1	1	10
GO:0008199 ferric iron binding	1	0.928253	0.063	0.1	Molecular Function	GO:0008199	ferric iron binding	0.622254	0.928253	1	0	1	10
GO:0008309 double-stranded DNA exodeoxyribonuclease activity	1	0.928253	0.063	0.1	Molecular Function	GO:0008309	double-stranded DNA exodeoxyribonuclease activity	0.622254	0.928253	1	0	1	10
GO:0008687 3,4-dihydroxyphenylacetate 2,3-dioxygenase activity	1	0.928253	0.063	0.1	Molecular Function	GO:0008687	3,4-dihydroxyphenylacetate 2,3-dioxygenase activity	0.622254	0.928253	1	0	1	10
GO:0008864 formyltetrahydrofolate deformylase activity	1	0.928253	0.063	0.1	Molecular Function	GO:0008864	formyltetrahydrofolate deformylase activity	0.622254	0.928253	1	0	1	10
GO:0015495 gamma-aminobutyric acid:proton symporter activity	1	0.928253	0.063	0.1	Molecular Function	GO:0015495	gamma-aminobutyric acid:proton symporter activity	0.622254	0.928253	0	1	1	10
GO:0017150 tRNA dihydrouridine synthase activity	1	0.928253	0.063	0.1	Molecular Function	GO:0017150	tRNA dihydrouridine synthase activity	0.622254	0.928253	1	0	1	10
GO:0050126 N-carbamoylputrescine amidase activity	1	0.928253	0.063	0.1	Molecular Function	GO:0050126	N-carbamoylputrescine amidase activity	0.622254	0.928253	0	1	1	10
GO:0052745 inositol phosphate phosphatase activity	1	0.928253	0.063	0.1	Molecular Function	GO:0052745	inositol phosphate phosphatase activity	0.622254	0.928253	0	1	1	10
GO:0070548 L-glutamine aminotransferase activity	1	0.928253	0.063	0.1	Molecular Function	GO:0070548	L-glutamine aminotransferase activity	0.622254	0.928253	1	0	1	10
GO:0016651 oxidoreductase activity, acting on NAD(P)H	29	0.928253	1.831	0.089	Molecular Function	GO:0016651	oxidoreductase activity, acting on NAD(P)H	0.622262	0.928253	12	17	29	326
GO:0009646 response to absence of light	5	0.929525	0.327	0.185	Biological Process	GO:0009646	response to absence of light	0.109836	0.929525	3	2	5	27
GO:0009690 cytokinin metabolic process	5	0.929525	0.327	0.185	Biological Process	GO:0009690	cytokinin metabolic process	0.109836	0.929525	3	2	5	27
GO:0016143 S-glycoside metabolic process	5	0.929525	0.327	0.185	Biological Process	GO:0016143	S-glycoside metabolic process	0.109836	0.929525	2	3	5	27
GO:0019757 glycosinolate metabolic process	5	0.929525	0.327	0.185	Biological Process	GO:0019757	glycosinolate metabolic process	0.109836	0.929525	2	3	5	27
GO:0055046 microgametogenesis	5	0.929525	0.327	0.185	Biological Process	GO:0055046	microgametogenesis	0.109836	0.929525	5	0	5	27
GO:0004693 cyclin-dependent protein serine/threonine kinase activity	4	0.933353	0.253	0.087	Molecular Function	GO:0004693	cyclin-dependent protein serine/threonine kinase activity	0.628243	0.933353	3	1	4	46
GO:0016861 intramolecular oxidoreductase activity, interconverting aldoses and ketoses	4	0.933353	0.253	0.087	Molecular Function	GO:0016861	intramolecular oxidoreductase activity, interconverting aldoses and ketoses	0.628243	0.933353	1	3	4	46
GO:0097472 cyclin-dependent protein kinase activity	4	0.933353	0.253	0.087	Molecular Function	GO:0097472	cyclin-dependent protein kinase activity	0.628243	0.933353	3	1	4	46
GO:0000976 transcription regulatory region sequence-specific DNA binding	11	0.933353	0.694	0.087	Molecular Function	GO:0000976	transcription regulatory region sequence-specific DNA binding	0.628721	0.933353	5	6	11	126
GO:0033218 amide binding	11	0.933353	0.694	0.087	Molecular Function	GO:0033218	amide binding	0.628721	0.933353	4	7	11	126
GO:0051184 cofactor transporter activity	12	0.943284	0.758	0.087	Molecular Function	GO:0051184	cofactor transporter activity	0.636025	0.943284	10	2	12	138
GO:0009579 thylakoid	42	0.943502	3.671	0.108	Cellular Component	GO:0009579	thylakoid	0.11254	0.943502	9	33	42	388
GO:0008135 translation factor activity, RNA binding	15	0.94504	0.947	0.087	Molecular Function	GO:0008135	translation factor activity, RNA binding	0.637825	0.94504	2	13	15	172
GO:0009523 photosystem II	10	0.945123	0.874	0.137	Cellular Component	GO:0009523	photosystem II	0.114759	0.945123	2	8	10	73
GO:0009505 plant-type cell wall	17	0.945123	1.486	0.122	Cellular Component	GO:0009505	plant-type cell wall	0.115355	0.945123	7	10	17	139
GO:0009825 multidimensional cell growth	6	0.947366	0.392	0.171	Biological Process	GO:0009825	multidimensional cell growth	0.112407	0.947366	5	1	6	35
GO:0043462 regulation of ATPase activity	6	0.947366	0.392	0.171	Biological Process	GO:0043462	regulation of ATPase activity	0.112407	0.947366	1	5	6	35
GO:0003968 RNA-directed RNA polymerase activity	2	0.950728	0.126	0.087	Molecular Function	GO:0003968	RNA-directed RNA polymerase activity	0.642902	0.950728	1	1	2	23
GO:0051117 ATPase binding	2	0.950728	0.126	0.087	Molecular Function	GO:0051117	ATPase binding	0.642902	0.950728	1	1	2	23
GO:0005200 structural constituent of cytoskeleton	4	0.95122	0.253	0.085	Molecular Function	GO:0005200	structural constituent of cytoskeleton	0.645356	0.95122	2	2	4	47
GO:0008483 transaminase activity	8	0.95122	0.505	0.085	Molecular Function	GO:0008483	transaminase activity	0.653045	0.95122	7	1	8	94
GO:0097602 cullin family protein binding	18	0.95122	1.136	0.087	Molecular Function	GO:0097602	cullin family protein binding	0.656858	0.95122	7	11	18	208
GO:0002039 p53 binding	1	0.95122	0.063	0.091	Molecular Function	GO:0002039	p53 binding	0.657306	0.95122	1	0	1	11
GO:0004435 phosphatidylinositol phospholipase C activity	1	0.95122	0.063	0.091	Molecular Function	GO:0004435	phosphatidylinositol phospholipase C activity	0.657306	0.95122	1	0	1	11
GO:0005347 ATP transmembrane transporter activity	1	0.95122	0.063	0.091	Molecular Function	GO:0005347	ATP transmembrane transporter activity	0.657306	0.95122	1	0	1	11
GO:0008318 protein prenyltransferase activity	1	0.95122	0.063	0.091	Molecular Function	GO:0008318	protein prenyltransferase activity	0.657306	0.95122	0	1	1	11
GO:0008474 palmitoyl-(protein) hydrolase activity	1	0.95122	0.063	0.091	Molecular Function	GO:0008474	palmitoyl-(protein) hydrolase activity	0.657306	0.95122	0	1	1	11
GO:0008559 xenobiotic-transporting ATPase activity	1	0.95122	0.063	0.091	Molecular Function	GO:0008559	xenobiotic-transporting ATPase activity	0.657306	0.95122	1	0	1	11
GO:0008970 phosphatidylcholine 1-acylhydrolase activity	1	0.95122	0.063	0.091	Molecular Function	GO:0008970	phosphatidylcholine 1-acylhydrolase activity	0.657306	0.95122	0	1	1	11
GO:0015042 trypanothione-disulfide reductase activity	1	0.95122	0.063	0.091	Molecular Function	GO:0015042	trypanothione-disulfide reductase activity	0.657306	0.95122	1	0	1	11
GO:0015217 ADP transmembrane transporter activity	1	0.95122	0.063	0.091	Molecular Function	GO:0015217	ADP transmembrane transporter activity	0.657306	0.95122	1	0	1	11
GO:0016307 phosphatidylinositol phosphate kinase activity	1	0.95122	0.063	0.091	Molecular Function	GO:0016307	phosphatidylinositol phosphate kinase activity	0.657306	0.95122	0	1	1	11
GO:0019114 catechol dioxygenase activity	1	0.95122	0.063	0.091	Molecular Function	GO:0019114	catechol dioxygenase activity	0.657306	0.95122	1	0	1	11
GO:0019143 3-deoxy-manno-octulosonate-8-phosphatase activity	1	0.95122	0.063	0.091	Molecular Function	GO:0019143	3-deoxy-manno-octulosonate-8-phosphatase activity	0.657306	0.95122	0	1	1	11
GO:0030545 receptor regulator activity	1	0.95122	0.063	0.091	Molecular Function	GO:0030545	receptor regulator activity	0.657306	0.95122	0	1	1	11
GO:0032452 histone demethylase activity	1	0.95122	0.063	0.091	Molecular Function	GO:0032452	histone demethylase activity	0.657306	0.95122	1	0	1	11
GO:0033170 protein-DNA loading ATPase activity	1	0.95122	0.063	0.091	Molecular Function	GO:0033170	protein-DNA loading ATPase activity	0.657306	0.95122	1	0	1	11
GO:0042286 glutamate-1-semialdehyde 2,1-aminomutase activity	1	0.95122	0.063	0.091	Molecular Function	GO:0042286	glutamate-1-semialdehyde 2,1-aminomutase activity	0.657306	0.95122	0	1	1	11
GO:0047475 phenylacetate-CoA ligase activity	1	0.95122	0.063	0.091	Molecular Function	GO:0047475	phenylacetate-CoA ligase activity	0.657306	0.95122	1	0	1	11
GO:0098599 palmitoyl hydrolase activity	1	0.95122	0.063	0.091	Molecular Function	GO:0098599	palmitoyl hydrolase activity	0.657306	0.95122	0	1	1	11
GO:0016866 intramolecular transferase activity	17	0.95122	1.073	0.086	Molecular Function	GO:0016866	intramolecular transferase activity	0.659114	0.95122	7	10	17	197
GO:0005351 sugar:proton symporter activity	3	0.95122	0.189	0.083	Molecular Function	GO:0005351	sugar:proton symporter activity	0.661437	0.95122	2	1	3	36
GO:0019206 nucleoside kinase activity	3	0.95122	0.189	0.083	Molecular Function	GO:0019206	nucleoside kinase activity	0.661437	0.95122	2	1	3	36
GO:0030729 acetoacetate-CoA ligase activity	3	0.95122	0.189	0.083	Molecular Function	GO:0030729	acetoacetate-CoA ligase activity	0.661437	0.95122	2	1	3	36
GO:0046912 transferase activity, transferring acyl groups, acyl groups converted into alkyl on transfer	3	0.95122	0.189	0.083	Molecular Function	GO:0046912	transferase activity, transferring acyl groups, acyl groups converted into alkyl on transfer	0.661437	0.95122	2	1	3	36
GO:0016405 CoA-ligase activity	5	0.95122	0.316	0.083	Molecular Function	GO:0016405	CoA-ligase activity	0.664539	0.95122	3	2	5	60
GO:0016769 transferase activity, transferring nitrogenous groups	8	0.95122	0.505	0.084	Molecular Function	GO:0016769	transferase activity, transferring nitrogenous groups	0.664846	0.95122	7	1	8	95
GO:0098772 molecular function regulator	48	0.95122	3.03	0.088	Molecular Function	GO:0098772	molecular function regulator	0.665562	0.95122	13	35	48	544
GO:0000774 adenyl-nucleotide exchange factor activity	2	0.95122	0.126	0.083	Molecular Function	GO:0000774	adenyl-nucleotide exchange factor activity	0.666164	0.95122	0	2	2	24
GO:0004096 catalase activity	2	0.95122	0.126	0.083	Molecular Function	GO:0004096	catalase activity	0.666164	0.95122	2	0	2	24
GO:0004491 methylmalonate-semialdehyde dehydrogenase (acylating) activity	2	0.95122	0.126	0.083	Molecular Function	GO:0004491	methylmalonate-semialdehyde dehydrogenase (acylating) activity	0.666164	0.95122	2	0	2	24
GO:0004777 succinate-semialdehyde dehydrogenase (NAD+) activity	2	0.95122	0.126	0.083	Molecular Function	GO:0004777	succinate-semialdehyde dehydrogenase (NAD+) activity	0.666164	0.95122	2	0	2	24
GO:0004798 thymidylate kinase activity	2	0.95122	0.126	0.083	Molecular Function	GO:0004798	thymidylate kinase activity	0.666164	0.95122	1	1	2	24
GO:0005262 calcium channel activity	2	0.95122	0.126	0.083	Molecular Function	GO:0005262	calcium channel activity	0.666164	0.95122	1	1	2	24
GO:0009013 succinate-semialdehyde dehydrogenase [NAD(P)+] activity	2	0.95122	0.126	0.083	Molecular Function	GO:0009013	succinate-semialdehyde dehydrogenase [NAD(P)+] activity	0.666164	0.95122	2	0	2	24
GO:0016843 amine-lyase activity	2	0.95122	0.126	0.083	Molecular Function	GO:0016843	amine-lyase activity	0.666164	0.95122	0	2	2	24
GO:0004842 ubiquitin-protein transferase activity	44	0.951242	2.778	0.088	Molecular Function	GO:0004842	ubiquitin-protein transferase activity	0.667464	0.951242	18	26	44	500
GO:0042578 phosphoric ester hydrolase activity	42	0.951242	2.652	0.088	Molecular Function	GO:0042578	phosphoric ester hydrolase activity	0.673897	0.951242	19	23	42	479
GO:0034212 peptide N-acetyltransferase activity	4	0.951242	0.253	0.082	Molecular Function	GO:0034212	peptide N-acetyltransferase activity	0.67799	0.951242	3	1	4	49
GO:0016630 protochlorophyllide reductase activity	5	0.951242	0.316	0.082	Molecular Function	GO:0016630	protochlorophyllide reductase activity	0.678928	0.951242	2	3	5	61
GO:0001085 RNA polymerase II transcription factor binding	3	0.951242	0.189	0.081	Molecular Function	GO:0001085	RNA polymerase II transcription factor binding	0.67982	0.951242	2	1	3	37
GO:0001228 transcriptional activator activity, RNA polymerase II transcription regulatory region sequence-specific binding	3	0.951242	0.189	0.081	Molecular Function	GO:0001228	transcriptional activator activity, RNA polymerase II transcription regulatory region sequence-specific binding	0.67982	0.951242	2	1	3	37
GO:0048038 quinone binding	3	0.951242	0.189	0.081	Molecular Function	GO:0048038	quinone binding	0.67982	0.951242	1	2	3	37
GO:0030599 pectinesterase activity	6	0.951242	0.379	0.082	Molecular Function	GO:0030599	pectinesterase activity	0.681233	0.951242	2	4	6	73
GO:0005319 lipid transporter activity	15	0.951242	0.947	0.085	Molecular Function	GO:0005319	lipid transporter activity	0.681558	0.951242	11	4	15	177
GO:0019205 nucleobase-containing compound kinase activity	12	0.951242	0.758	0.084	Molecular Function	GO:0019205	nucleobase-containing compound kinase activity	0.684567	0.951242	9	3	12	143
GO:0003917 DNA topoisomerase type I activity	2	0.951242	0.126	0.08	Molecular Function	GO:0003917	DNA topoisomerase type I activity	0.688185	0.951242	1	1	2	25
GO:0005372 water transmembrane transporter activity	2	0.951242	0.126	0.08	Molecular Function	GO:0005372	water transmembrane transporter activity	0.688185	0.951242	1	1	2	25
GO:0008773 [protein-PII] uridylyltransferase activity	2	0.951242	0.126	0.08	Molecular Function	GO:0008773	[protein-PII] uridylyltransferase activity	0.688185	0.951242	2	0	2	25
GO:0008802 betaine-aldehyde dehydrogenase activity	2	0.951242	0.126	0.08	Molecular Function	GO:0008802	betaine-aldehyde dehydrogenase activity	0.688185	0.951242	2	0	2	25
GO:0009931 calcium-dependent protein serine/threonine kinase activity	2	0.951242	0.126	0.08	Molecular Function	GO:0009931	calcium-dependent protein serine/threonine kinase activity	0.688185	0.951242	1	1	2	25
GO:0010857 calcium-dependent protein kinase activity	2	0.951242	0.126	0.08	Molecular Function	GO:0010857	calcium-dependent protein kinase activity	0.688185	0.951242	1	1	2	25
GO:0015198 oligopeptide transporter activity	2	0.951242	0.126	0.08	Molecular Function	GO:0015198	oligopeptide transporter activity	0.688185	0.951242	1	1	2	25
GO:0015250 water channel activity	2	0.951242	0.126	0.08	Molecular Function	GO:0015250	water channel activity	0.688185	0.951242	1	1	2	25
GO:0000286 alanine dehydrogenase activity	1	0.951242	0.063	0.083	Molecular Function	GO:0000286	alanine dehydrogenase activity	0.689108	0.951242	1	0	1	12
GO:0001077 transcriptional activator activity, RNA polymerase II core promoter proximal region sequence-specific binding	1	0.951242	0.063	0.083	Molecular Function	GO:0001077	transcriptional activator activity, RNA polymerase II core promoter proximal region sequence-specific binding	0.689108	0.951242	1	0	1	12
GO:0003841 1-acylglycerol-3-phosphate O-acyltransferase activity	1	0.951242	0.063	0.083	Molecular Function	GO:0003841	1-acylglycerol-3-phosphate O-acyltransferase activity	0.689108	0.951242	1	0	1	12
GO:0004421 hydroxymethylglutaryl-CoA synthase activity	1	0.951242	0.063	0.083	Molecular Function	GO:0004421	hydroxymethylglutaryl-CoA synthase activity	0.689108	0.951242	1	0	1	12
GO:0004462 lactoylglutathione lyase activity	1	0.951242	0.063	0.083	Molecular Function	GO:0004462	lactoylglutathione lyase activity	0.689108	0.951242	1	0	1	12
GO:0004638 phosphoribosylaminoimidazole carboxylase activity	1	0.951242	0.063	0.083	Molecular Function	GO:0004638	phosphoribosylaminoimidazole carboxylase activity	0.689108	0.951242	0	1	1	12
GO:0004743 pyruvate kinase activity	1	0.951242	0.063	0.083	Molecular Function	GO:0004743	pyruvate kinase activity	0.689108	0.951242	0	1	1	12
GO:0004774 succinate-CoA ligase activity	1	0.951242	0.063	0.083	Molecular Function	GO:0004774	succinate-CoA ligase activity	0.689108	0.951242	0	1	1	12
GO:0004775 succinate-CoA ligase (ADP-forming) activity	1	0.951242	0.063	0.083	Molecular Function	GO:0004775	succinate-CoA ligase (ADP-forming) activity	0.689108	0.951242	0	1	1	12
GO:0004776 succinate-CoA ligase (GDP-forming) activity	1	0.951242	0.063	0.083	Molecular Function	GO:0004776	succinate-CoA ligase (GDP-forming) activity	0.689108	0.951242	0	1	1	12
GO:0004844 uracil DNA N-glycosylase activity	1	0.951242	0.063	0.083	Molecular Function	GO:0004844	uracil DNA N-glycosylase activity	0.689108	0.951242	1	0	1	12
GO:0004867 serine-type endopeptidase inhibitor activity	1	0.951242	0.063	0.083	Molecular Function	GO:0004867	serine-type endopeptidase inhibitor activity	0.689108	0.951242	0	1	1	12
GO:0008574 ATP-dependent microtubule motor activity, plus-end-directed	1	0.951242	0.063	0.083	Molecular Function	GO:0008574	ATP-dependent microtubule motor activity, plus-end-directed	0.689108	0.951242	1	0	1	12
GO:0008777 acetylornithine deacetylase activity	1	0.951242	0.063	0.083	Molecular Function	GO:0008777	acetylornithine deacetylase activity	0.689108	0.951242	1	0	1	12
GO:0015165 pyrimidine nucleotide-sugar transmembrane transporter activity	1	0.951242	0.063	0.083	Molecular Function	GO:0015165	pyrimidine nucleotide-sugar transmembrane transporter activity	0.689108	0.951242	1	0	1	12
GO:0015185 gamma-aminobutyric acid transmembrane transporter activity	1	0.951242	0.063	0.083	Molecular Function	GO:0015185	gamma-aminobutyric acid transmembrane transporter activity	0.689108	0.951242	0	1	1	12
GO:0016813 hydrolase activity, acting on carbon-nitrogen (but not peptide) bonds, in linear amidines	1	0.951242	0.063	0.083	Molecular Function	GO:0016813	hydrolase activity, acting on carbon-nitrogen (but not peptide) bonds, in linear amidines	0.689108	0.951242	0	1	1	12
GO:0042171 lysophosphatidic acid acyltransferase activity	1	0.951242	0.063	0.083	Molecular Function	GO:0042171	lysophosphatidic acid acyltransferase activity	0.689108	0.951242	1	0	1	12
GO:0097506 deaminated base DNA N-glycosylase activity	1	0.951242	0.063	0.083	Molecular Function	GO:0097506	deaminated base DNA N-glycosylase activity	0.689108	0.951242	1	0	1	12
GO:0016831 carboxy-lyase activity	15	0.951527	0.947	0.084	Molecular Function	GO:0016831	carboxy-lyase activity	0.689935	0.951527	8	7	15	178
GO:0004659 prenyltransferase activity	4	0.955444	0.253	0.08	Molecular Function	GO:0004659	prenyltransferase activity	0.6935	0.955444	3	1	4	50
GO:0004148 dihydrolipoyl dehydrogenase activity	6	0.955444	0.379	0.081	Molecular Function	GO:0004148	dihydrolipoyl dehydrogenase activity	0.69402	0.955444	4	2	6	74
GO:0008168 methyltransferase activity	40	0.957957	2.525	0.087	Molecular Function	GO:0008168	methyltransferase activity	0.696469	0.957957	21	19	40	461
GO:0000988 transcription factor activity, protein binding	25	0.961686	1.578	0.085	Molecular Function	GO:0000988	transcription factor activity, protein binding	0.699806	0.961686	12	13	25	293
GO:0015695 organic cation transport	18	0.964135	1.176	0.129	Biological Process	GO:0015695	organic cation transport	0.114632	0.964135	14	4	18	139
GO:0051346 negative regulation of hydrolase activity	11	0.966781	0.719	0.143	Biological Process	GO:0051346	negative regulation of hydrolase activity	0.115183	0.966781	0	11	11	77
GO:0002094 polyprenyltransferase activity	2	0.970837	0.126	0.077	Molecular Function	GO:0002094	polyprenyltransferase activity	0.708996	0.970837	2	0	2	26
GO:0003985 acetyl-CoA C-acetyltransferase activity	2	0.970837	0.126	0.077	Molecular Function	GO:0003985	acetyl-CoA C-acetyltransferase activity	0.708996	0.970837	0	2	2	26
GO:0004781 sulfate adenylyltransferase (ATP) activity	2	0.970837	0.126	0.077	Molecular Function	GO:0004781	sulfate adenylyltransferase (ATP) activity	0.708996	0.970837	1	1	2	26
GO:0016168 chlorophyll binding	2	0.970837	0.126	0.077	Molecular Function	GO:0016168	chlorophyll binding	0.708996	0.970837	0	2	2	26
GO:0046915 transition metal ion transmembrane transporter activity	26	0.970986	1.641	0.085	Molecular Function	GO:0046915	transition metal ion transmembrane transporter activity	0.710418	0.970986	18	8	26	306
GO:0003999 adenine phosphoribosyltransferase activity	1	0.970986	0.063	0.077	Molecular Function	GO:0003999	adenine phosphoribosyltransferase activity	0.717961	0.970986	0	1	1	13
GO:0004422 hypoxanthine phosphoribosyltransferase activity	1	0.970986	0.063	0.077	Molecular Function	GO:0004422	hypoxanthine phosphoribosyltransferase activity	0.717961	0.970986	0	1	1	13
GO:0004439 phosphatidylinositol-4,5-bisphosphate 5-phosphatase activity	1	0.970986	0.063	0.077	Molecular Function	GO:0004439	phosphatidylinositol-4,5-bisphosphate 5-phosphatase activity	0.717961	0.970986	1	0	1	13
GO:0004611 phosphoenolpyruvate carboxykinase activity	1	0.970986	0.063	0.077	Molecular Function	GO:0004611	phosphoenolpyruvate carboxykinase activity	0.717961	0.970986	1	0	1	13
GO:0005416 cation:amino acid symporter activity	1	0.970986	0.063	0.077	Molecular Function	GO:0005416	cation:amino acid symporter activity	0.717961	0.970986	0	1	1	13
GO:0005496 steroid binding	1	0.970986	0.063	0.077	Molecular Function	GO:0005496	steroid binding	0.717961	0.970986	0	1	1	13
GO:0009014 succinyl-diaminopimelate desuccinylase activity	1	0.970986	0.063	0.077	Molecular Function	GO:0009014	succinyl-diaminopimelate desuccinylase activity	0.717961	0.970986	1	0	1	13
GO:0015105 arsenite transmembrane transporter activity	1	0.970986	0.063	0.077	Molecular Function	GO:0015105	arsenite transmembrane transporter activity	0.717961	0.970986	1	0	1	13
GO:0016855 racemase and epimerase activity, acting on amino acids and derivatives	1	0.970986	0.063	0.077	Molecular Function	GO:0016855	racemase and epimerase activity, acting on amino acids and derivatives	0.717961	0.970986	1	0	1	13
GO:0034485 phosphatidylinositol-3,4,5-trisphosphate 5-phosphatase activity	1	0.970986	0.063	0.077	Molecular Function	GO:0034485	phosphatidylinositol-3,4,5-trisphosphate 5-phosphatase activity	0.717961	0.970986	1	0	1	13
GO:0034594 phosphatidylinositol trisphosphate phosphatase activity	1	0.970986	0.063	0.077	Molecular Function	GO:0034594	phosphatidylinositol trisphosphate phosphatase activity	0.717961	0.970986	1	0	1	13
GO:0035673 oligopeptide transmembrane transporter activity	1	0.970986	0.063	0.077	Molecular Function	GO:0035673	oligopeptide transmembrane transporter activity	0.717961	0.970986	1	0	1	13
GO:0042285 xylosyltransferase activity	1	0.970986	0.063	0.077	Molecular Function	GO:0042285	xylosyltransferase activity	0.717961	0.970986	1	0	1	13
GO:0042742 defense response to bacterium	32	0.973737	2.092	0.119	Biological Process	GO:0042742	defense response to bacterium	0.116249	0.973737	15	17	32	269
GO:0009605 response to external stimulus	122	0.975706	7.974	0.106	Biological Process	GO:0009605	response to external stimulus	0.117527	0.975706	56	66	122	1150
GO:0005980 glycogen catabolic process	4	0.975706	0.261	0.2	Biological Process	GO:0005980	glycogen catabolic process	0.117768	0.975706	4	0	4	20
GO:0006636 unsaturated fatty acid biosynthetic process	4	0.975706	0.261	0.2	Biological Process	GO:0006636	unsaturated fatty acid biosynthetic process	0.117768	0.975706	2	2	4	20
GO:0019852 L-ascorbic acid metabolic process	4	0.975706	0.261	0.2	Biological Process	GO:0019852	L-ascorbic acid metabolic process	0.117768	0.975706	3	1	4	20
GO:0006721 terpenoid metabolic process	28	0.975706	1.83	0.121	Biological Process	GO:0006721	terpenoid metabolic process	0.118656	0.975706	18	10	28	232
GO:0010029 regulation of seed germination	8	0.975706	0.523	0.154	Biological Process	GO:0010029	regulation of seed germination	0.119792	0.975706	5	3	8	52
GO:0006768 biotin metabolic process	24	0.975706	1.569	0.123	Biological Process	GO:0006768	biotin metabolic process	0.119894	0.975706	15	9	24	195
GO:0010033 response to organic substance	169	0.975706	11.046	0.104	Biological Process	GO:0010033	response to organic substance	0.120762	0.975706	64	105	169	1623
GO:0006949 syncytium formation	3	0.975706	0.196	0.231	Biological Process	GO:0006949	syncytium formation	0.121167	0.975706	0	3	3	13
GO:0007204 positive regulation of cytosolic calcium ion concentration	3	0.975706	0.196	0.231	Biological Process	GO:0007204	positive regulation of cytosolic calcium ion concentration	0.121167	0.975706	1	2	3	13
GO:0010929 positive regulation of auxin mediated signaling pathway	3	0.975706	0.196	0.231	Biological Process	GO:0010929	positive regulation of auxin mediated signaling pathway	0.121167	0.975706	0	3	3	13
GO:0043280 positive regulation of cysteine-type endopeptidase activity involved in apoptotic process	3	0.975706	0.196	0.231	Biological Process	GO:0043280	positive regulation of cysteine-type endopeptidase activity involved in apoptotic process	0.121167	0.975706	0	3	3	13
GO:0046209 nitric oxide metabolic process	3	0.975706	0.196	0.231	Biological Process	GO:0046209	nitric oxide metabolic process	0.121167	0.975706	1	2	3	13
GO:0048025 negative regulation of mRNA splicing, via spliceosome	3	0.975706	0.196	0.231	Biological Process	GO:0048025	negative regulation of mRNA splicing, via spliceosome	0.121167	0.975706	0	3	3	13
GO:0072505 divalent inorganic anion homeostasis	3	0.975706	0.196	0.231	Biological Process	GO:0072505	divalent inorganic anion homeostasis	0.121167	0.975706	0	3	3	13
GO:2001056 positive regulation of cysteine-type endopeptidase activity	3	0.975706	0.196	0.231	Biological Process	GO:2001056	positive regulation of cysteine-type endopeptidase activity	0.121167	0.975706	0	3	3	13
GO:0071669 plant-type cell wall organization or biogenesis	23	0.975706	1.503	0.124	Biological Process	GO:0071669	plant-type cell wall organization or biogenesis	0.121201	0.975706	11	12	23	186
GO:0006091 generation of precursor metabolites and energy	82	0.975706	5.359	0.109	Biological Process	GO:0006091	generation of precursor metabolites and energy	0.121454	0.975706	29	53	82	755
GO:0034220 ion transmembrane transport	71	0.975706	4.641	0.11	Biological Process	GO:0034220	ion transmembrane transport	0.121757	0.975706	34	37	71	647
GO:0010243 response to organonitrogen compound	31	0.975706	2.026	0.119	Biological Process	GO:0010243	response to organonitrogen compound	0.122226	0.975706	7	24	31	261
GO:0006531 aspartate metabolic process	5	0.975706	0.327	0.179	Biological Process	GO:0006531	aspartate metabolic process	0.12376	0.975706	4	1	5	28
GO:0019695 choline metabolic process	5	0.975706	0.327	0.179	Biological Process	GO:0019695	choline metabolic process	0.12376	0.975706	2	3	5	28
GO:0045117 azole transport	16	0.975706	1.046	0.13	Biological Process	GO:0045117	azole transport	0.12736	0.975706	12	4	16	123
GO:0006950 response to stress	344	0.975706	22.484	0.101	Biological Process	GO:0006950	response to stress	0.128496	0.975706	162	182	344	3409
GO:0002218 activation of innate immune response	8	0.975706	0.523	0.151	Biological Process	GO:0002218	activation of innate immune response	0.129963	0.975706	4	4	8	53
GO:0031349 positive regulation of defense response	11	0.975706	0.719	0.139	Biological Process	GO:0031349	positive regulation of defense response	0.131463	0.975706	6	5	11	79
GO:0009199 ribonucleoside triphosphate metabolic process	34	0.975706	2.222	0.116	Biological Process	GO:0009199	ribonucleoside triphosphate metabolic process	0.133245	0.975706	7	27	34	292
GO:0045488 pectin metabolic process	13	0.975706	0.85	0.134	Biological Process	GO:0045488	pectin metabolic process	0.134	0.975706	6	7	13	97
GO:0098661 inorganic anion transmembrane transport	7	0.975706	0.458	0.156	Biological Process	GO:0098661	inorganic anion transmembrane transport	0.13421	0.975706	3	4	7	45
GO:0010193 response to ozone	4	0.975706	0.261	0.19	Biological Process	GO:0010193	response to ozone	0.135054	0.975706	2	2	4	21
GO:0016998 cell wall macromolecule catabolic process	4	0.975706	0.261	0.19	Biological Process	GO:0016998	cell wall macromolecule catabolic process	0.135054	0.975706	4	0	4	21
GO:0019760 glucosinolate metabolic process	4	0.975706	0.261	0.19	Biological Process	GO:0019760	glucosinolate metabolic process	0.135054	0.975706	2	2	4	21
GO:1901701 cellular response to oxygen-containing compound	57	0.975706	3.725	0.111	Biological Process	GO:1901701	cellular response to oxygen-containing compound	0.136518	0.975706	23	34	57	515
GO:0043044 ATP-dependent chromatin remodeling	6	0.975706	0.392	0.162	Biological Process	GO:0043044	ATP-dependent chromatin remodeling	0.137395	0.975706	3	3	6	37
GO:0002262 myeloid cell homeostasis	2	0.975706	0.131	0.286	Biological Process	GO:0002262	myeloid cell homeostasis	0.13908	0.975706	1	1	2	7
GO:0003018 vascular process in circulatory system	2	0.975706	0.131	0.286	Biological Process	GO:0003018	vascular process in circulatory system	0.13908	0.975706	2	0	2	7
GO:0006272 leading strand elongation	2	0.975706	0.131	0.286	Biological Process	GO:0006272	leading strand elongation	0.13908	0.975706	2	0	2	7
GO:0008016 regulation of heart contraction	2	0.975706	0.131	0.286	Biological Process	GO:0008016	regulation of heart contraction	0.13908	0.975706	1	1	2	7
GO:0010337 regulation of salicylic acid metabolic process	2	0.975706	0.131	0.286	Biological Process	GO:0010337	regulation of salicylic acid metabolic process	0.13908	0.975706	0	2	2	7
GO:0010522 regulation of calcium ion transport into cytosol	2	0.975706	0.131	0.286	Biological Process	GO:0010522	regulation of calcium ion transport into cytosol	0.13908	0.975706	1	1	2	7
GO:0015942 formate metabolic process	2	0.975706	0.131	0.286	Biological Process	GO:0015942	formate metabolic process	0.13908	0.975706	0	2	2	7
GO:0018996 molting cycle, collagen and cuticulin-based cuticle	2	0.975706	0.131	0.286	Biological Process	GO:0018996	molting cycle, collagen and cuticulin-based cuticle	0.13908	0.975706	0	2	2	7
GO:0032261 purine nucleotide salvage	2	0.975706	0.131	0.286	Biological Process	GO:0032261	purine nucleotide salvage	0.13908	0.975706	1	1	2	7
GO:0032288 myelin assembly	2	0.975706	0.131	0.286	Biological Process	GO:0032288	myelin assembly	0.13908	0.975706	1	1	2	7
GO:0033567 DNA replication, Okazaki fragment processing	2	0.975706	0.131	0.286	Biological Process	GO:0033567	DNA replication, Okazaki fragment processing	0.13908	0.975706	2	0	2	7
GO:0042759 long-chain fatty acid biosynthetic process	2	0.975706	0.131	0.286	Biological Process	GO:0042759	long-chain fatty acid biosynthetic process	0.13908	0.975706	2	0	2	7
GO:0046740 transport of virus in host, cell to cell	2	0.975706	0.131	0.286	Biological Process	GO:0046740	transport of virus in host, cell to cell	0.13908	0.975706	2	0	2	7
GO:0050880 regulation of blood vessel size	2	0.975706	0.131	0.286	Biological Process	GO:0050880	regulation of blood vessel size	0.13908	0.975706	2	0	2	7
GO:0051209 release of sequestered calcium ion into cytosol	2	0.975706	0.131	0.286	Biological Process	GO:0051209	release of sequestered calcium ion into cytosol	0.13908	0.975706	1	1	2	7
GO:0051283 negative regulation of sequestering of calcium ion	2	0.975706	0.131	0.286	Biological Process	GO:0051283	negative regulation of sequestering of calcium ion	0.13908	0.975706	1	1	2	7
GO:0097369 sodium ion import	2	0.975706	0.131	0.286	Biological Process	GO:0097369	sodium ion import	0.13908	0.975706	2	0	2	7
GO:0098719 sodium ion import across plasma membrane	2	0.975706	0.131	0.286	Biological Process	GO:0098719	sodium ion import across plasma membrane	0.13908	0.975706	2	0	2	7
GO:1900056 negative regulation of leaf senescence	2	0.975706	0.131	0.286	Biological Process	GO:1900056	negative regulation of leaf senescence	0.13908	0.975706	0	2	2	7
GO:1902586 multi-organism intercellular transport	2	0.975706	0.131	0.286	Biological Process	GO:1902586	multi-organism intercellular transport	0.13908	0.975706	2	0	2	7
GO:1990118 sodium ion import into cell	2	0.975706	0.131	0.286	Biological Process	GO:1990118	sodium ion import into cell	0.13908	0.975706	2	0	2	7
GO:1900140 regulation of seedling development	8	0.975706	0.523	0.148	Biological Process	GO:1900140	regulation of seedling development	0.140563	0.975706	5	3	8	54
GO:0009813 flavonoid biosynthetic process	12	0.975706	0.784	0.135	Biological Process	GO:0009813	flavonoid biosynthetic process	0.14124	0.975706	8	4	12	89
GO:0016052 carbohydrate catabolic process	59	0.975706	3.856	0.11	Biological Process	GO:0016052	carbohydrate catabolic process	0.141285	0.975706	27	32	59	536
GO:0006875 cellular metal ion homeostasis	15	0.975706	0.98	0.129	Biological Process	GO:0006875	cellular metal ion homeostasis	0.141468	0.975706	9	6	15	116
GO:0098660 inorganic ion transmembrane transport	51	0.975706	3.333	0.111	Biological Process	GO:0098660	inorganic ion transmembrane transport	0.141583	0.975706	23	28	51	458
GO:0009150 purine ribonucleotide metabolic process	57	0.975706	3.725	0.11	Biological Process	GO:0009150	purine ribonucleotide metabolic process	0.143176	0.975706	20	37	57	517
GO:0033993 response to lipid	57	0.975706	3.725	0.11	Biological Process	GO:0033993	response to lipid	0.143176	0.975706	26	31	57	517
GO:0006105 succinate metabolic process	3	0.975706	0.196	0.214	Biological Process	GO:0006105	succinate metabolic process	0.143769	0.975706	1	2	3	14
GO:0007224 smoothened signaling pathway	3	0.975706	0.196	0.214	Biological Process	GO:0007224	smoothened signaling pathway	0.143769	0.975706	1	2	3	14
GO:0010187 negative regulation of seed germination	3	0.975706	0.196	0.214	Biological Process	GO:0010187	negative regulation of seed germination	0.143769	0.975706	2	1	3	14
GO:0033119 negative regulation of RNA splicing	3	0.975706	0.196	0.214	Biological Process	GO:0033119	negative regulation of RNA splicing	0.143769	0.975706	0	3	3	14
GO:0043270 positive regulation of ion transport	3	0.975706	0.196	0.214	Biological Process	GO:0043270	positive regulation of ion transport	0.143769	0.975706	1	2	3	14
GO:0070914 UV-damage excision repair	3	0.975706	0.196	0.214	Biological Process	GO:0070914	UV-damage excision repair	0.143769	0.975706	3	0	3	14
GO:1900055 regulation of leaf senescence	3	0.975706	0.196	0.214	Biological Process	GO:1900055	regulation of leaf senescence	0.143769	0.975706	0	3	3	14
GO:1902074 response to salt	3	0.975706	0.196	0.214	Biological Process	GO:1902074	response to salt	0.143769	0.975706	3	0	3	14
GO:2000762 regulation of phenylpropanoid metabolic process	3	0.975706	0.196	0.214	Biological Process	GO:2000762	regulation of phenylpropanoid metabolic process	0.143769	0.975706	2	1	3	14
GO:1902600 hydrogen ion transmembrane transport	27	0.975706	1.765	0.118	Biological Process	GO:1902600	hydrogen ion transmembrane transport	0.144647	0.975706	12	15	27	228
GO:1903409 reactive oxygen species biosynthetic process	4	0.975706	0.261	0.182	Biological Process	GO:1903409	reactive oxygen species biosynthetic process	0.153293	0.975706	1	3	4	22
GO:0005992 trehalose biosynthetic process	5	0.975706	0.327	0.167	Biological Process	GO:0005992	trehalose biosynthetic process	0.153866	0.975706	4	1	5	30
GO:0006835 dicarboxylic acid transport	5	0.975706	0.327	0.167	Biological Process	GO:0006835	dicarboxylic acid transport	0.153866	0.975706	1	4	5	30
GO:0006163 purine nucleotide metabolic process	59	0.975706	3.856	0.109	Biological Process	GO:0006163	purine nucleotide metabolic process	0.154822	0.975706	22	37	59	540
GO:0016042 lipid catabolic process	30	0.975706	1.961	0.116	Biological Process	GO:0016042	lipid catabolic process	0.157384	0.975706	14	16	30	259
GO:0050801 ion homeostasis	28	0.975706	1.83	0.117	Biological Process	GO:0050801	ion homeostasis	0.157785	0.975706	16	12	28	240
GO:0006811 ion transport	145	0.975706	9.477	0.104	Biological Process	GO:0006811	ion transport	0.158184	0.975706	79	66	145	1400
GO:0098771 inorganic ion homeostasis	25	0.975706	1.634	0.118	Biological Process	GO:0098771	inorganic ion homeostasis	0.160532	0.975706	13	12	25	212
GO:0016101 diterpenoid metabolic process	8	0.975706	0.523	0.143	Biological Process	GO:0016101	diterpenoid metabolic process	0.162994	0.975706	4	4	8	56
GO:0009064 glutamine family amino acid metabolic process	26	0.975706	1.699	0.117	Biological Process	GO:0009064	glutamine family amino acid metabolic process	0.163418	0.975706	16	10	26	222
GO:0044106 cellular amine metabolic process	26	0.975706	1.699	0.117	Biological Process	GO:0044106	cellular amine metabolic process	0.163418	0.975706	9	17	26	222
GO:0015698 inorganic anion transport	36	0.975706	2.353	0.113	Biological Process	GO:0015698	inorganic anion transport	0.163961	0.975706	22	14	36	318
GO:0009225 nucleotide-sugar metabolic process	15	0.975706	0.98	0.126	Biological Process	GO:0009225	nucleotide-sugar metabolic process	0.164025	0.975706	9	6	15	119
GO:0005991 trehalose metabolic process	6	0.975706	0.392	0.154	Biological Process	GO:0005991	trehalose metabolic process	0.164725	0.975706	5	1	6	39
GO:0034605 cellular response to heat	6	0.975706	0.392	0.154	Biological Process	GO:0034605	cellular response to heat	0.164725	0.975706	3	3	6	39
GO:0044033 multi-organism metabolic process	6	0.975706	0.392	0.154	Biological Process	GO:0044033	multi-organism metabolic process	0.164725	0.975706	2	4	6	39
GO:0046351 disaccharide biosynthetic process	6	0.975706	0.392	0.154	Biological Process	GO:0046351	disaccharide biosynthetic process	0.164725	0.975706	4	2	6	39
GO:0009226 nucleotide-sugar biosynthetic process	14	0.975706	0.915	0.127	Biological Process	GO:0009226	nucleotide-sugar biosynthetic process	0.165423	0.975706	9	5	14	110
GO:0010393 galacturonan metabolic process	13	0.975706	0.85	0.129	Biological Process	GO:0010393	galacturonan metabolic process	0.166538	0.975706	6	7	13	101
GO:0010044 response to aluminum ion	3	0.975706	0.196	0.2	Biological Process	GO:0010044	response to aluminum ion	0.167618	0.975706	1	2	3	15
GO:0051480 regulation of cytosolic calcium ion concentration	3	0.975706	0.196	0.2	Biological Process	GO:0051480	regulation of cytosolic calcium ion concentration	0.167618	0.975706	1	2	3	15
GO:0052542 defense response by callose deposition	3	0.975706	0.196	0.2	Biological Process	GO:0052542	defense response by callose deposition	0.167618	0.975706	2	1	3	15
GO:0055083 monovalent inorganic anion homeostasis	3	0.975706	0.196	0.2	Biological Process	GO:0055083	monovalent inorganic anion homeostasis	0.167618	0.975706	0	3	3	15
GO:0016999 antibiotic metabolic process	17	0.975706	1.111	0.123	Biological Process	GO:0016999	antibiotic metabolic process	0.16789	0.975706	10	7	17	138
GO:0055080 cation homeostasis	24	0.975706	1.569	0.118	Biological Process	GO:0055080	cation homeostasis	0.169232	0.975706	13	11	24	204
GO:0009151 purine deoxyribonucleotide metabolic process	4	0.975706	0.261	0.174	Biological Process	GO:0009151	purine deoxyribonucleotide metabolic process	0.172394	0.975706	3	1	4	23
GO:0015743 malate transport	4	0.975706	0.261	0.174	Biological Process	GO:0015743	malate transport	0.172394	0.975706	1	3	4	23
GO:0018108 peptidyl-tyrosine phosphorylation	4	0.975706	0.261	0.174	Biological Process	GO:0018108	peptidyl-tyrosine phosphorylation	0.172394	0.975706	1	3	4	23
GO:0042545 cell wall modification	14	0.975706	0.915	0.126	Biological Process	GO:0042545	cell wall modification	0.173713	0.975706	9	5	14	111
GO:0002213 defense response to insect	2	0.975706	0.131	0.25	Biological Process	GO:0002213	defense response to insect	0.174136	0.975706	1	1	2	8
GO:0006307 DNA dealkylation involved in DNA repair	2	0.975706	0.131	0.25	Biological Process	GO:0006307	DNA dealkylation involved in DNA repair	0.174136	0.975706	1	1	2	8
GO:0007043 cell-cell junction assembly	2	0.975706	0.131	0.25	Biological Process	GO:0007043	cell-cell junction assembly	0.174136	0.975706	1	1	2	8
GO:0008589 regulation of smoothened signaling pathway	2	0.975706	0.131	0.25	Biological Process	GO:0008589	regulation of smoothened signaling pathway	0.174136	0.975706	1	1	2	8
GO:0009269 response to desiccation	2	0.975706	0.131	0.25	Biological Process	GO:0009269	response to desiccation	0.174136	0.975706	1	1	2	8
GO:0009862 systemic acquired resistance, salicylic acid mediated signaling pathway	2	0.975706	0.131	0.25	Biological Process	GO:0009862	systemic acquired resistance, salicylic acid mediated signaling pathway	0.174136	0.975706	1	1	2	8
GO:0010205 photoinhibition	2	0.975706	0.131	0.25	Biological Process	GO:0010205	photoinhibition	0.174136	0.975706	1	1	2	8
GO:0034501 protein localization to kinetochore	2	0.975706	0.131	0.25	Biological Process	GO:0034501	protein localization to kinetochore	0.174136	0.975706	1	1	2	8
GO:0036473 cell death in response to oxidative stress	2	0.975706	0.131	0.25	Biological Process	GO:0036473	cell death in response to oxidative stress	0.174136	0.975706	0	2	2	8
GO:0043155 negative regulation of photosynthesis, light reaction	2	0.975706	0.131	0.25	Biological Process	GO:0043155	negative regulation of photosynthesis, light reaction	0.174136	0.975706	1	1	2	8
GO:0045879 negative regulation of smoothened signaling pathway	2	0.975706	0.131	0.25	Biological Process	GO:0045879	negative regulation of smoothened signaling pathway	0.174136	0.975706	1	1	2	8
GO:0046039 GTP metabolic process	2	0.975706	0.131	0.25	Biological Process	GO:0046039	GTP metabolic process	0.174136	0.975706	0	2	2	8
GO:0051131 chaperone-mediated protein complex assembly	2	0.975706	0.131	0.25	Biological Process	GO:0051131	chaperone-mediated protein complex assembly	0.174136	0.975706	0	2	2	8
GO:0051208 sequestering of calcium ion	2	0.975706	0.131	0.25	Biological Process	GO:0051208	sequestering of calcium ion	0.174136	0.975706	1	1	2	8
GO:0051282 regulation of sequestering of calcium ion	2	0.975706	0.131	0.25	Biological Process	GO:0051282	regulation of sequestering of calcium ion	0.174136	0.975706	1	1	2	8
GO:0097553 calcium ion transmembrane import into cytosol	2	0.975706	0.131	0.25	Biological Process	GO:0097553	calcium ion transmembrane import into cytosol	0.174136	0.975706	1	1	2	8
GO:1902656 calcium ion import into cytosol	2	0.975706	0.131	0.25	Biological Process	GO:1902656	calcium ion import into cytosol	0.174136	0.975706	1	1	2	8
GO:1903522 regulation of blood circulation	2	0.975706	0.131	0.25	Biological Process	GO:1903522	regulation of blood circulation	0.174136	0.975706	1	1	2	8
GO:0071804 cellular potassium ion transport	9	0.975706	0.588	0.136	Biological Process	GO:0071804	cellular potassium ion transport	0.176688	0.975706	6	3	9	66
GO:0071805 potassium ion transmembrane transport	9	0.975706	0.588	0.136	Biological Process	GO:0071805	potassium ion transmembrane transport	0.176688	0.975706	6	3	9	66
GO:0015888 thiamine transport	15	0.975706	0.98	0.124	Biological Process	GO:0015888	thiamine transport	0.180039	0.975706	11	4	15	121
GO:0030974 thiamine pyrophosphate transport	15	0.975706	0.98	0.124	Biological Process	GO:0030974	thiamine pyrophosphate transport	0.180039	0.975706	11	4	15	121
GO:0000025 maltose catabolic process	1	0.975706	0.065	0.5	Biological Process	GO:0000025	maltose catabolic process	0.18223	0.975706	1	0	1	2
GO:0000282 cellular bud site selection	1	0.975706	0.065	0.5	Biological Process	GO:0000282	cellular bud site selection	0.18223	0.975706	0	1	1	2
GO:0000379 tRNA-type intron splice site recognition and cleavage	1	0.975706	0.065	0.5	Biological Process	GO:0000379	tRNA-type intron splice site recognition and cleavage	0.18223	0.975706	1	0	1	2
GO:0000720 pyrimidine dimer repair by nucleotide-excision repair	1	0.975706	0.065	0.5	Biological Process	GO:0000720	pyrimidine dimer repair by nucleotide-excision repair	0.18223	0.975706	1	0	1	2
GO:0001941 postsynaptic membrane organization	1	0.975706	0.065	0.5	Biological Process	GO:0001941	postsynaptic membrane organization	0.18223	0.975706	0	1	1	2
GO:0002192 IRES-dependent translational initiation	1	0.975706	0.065	0.5	Biological Process	GO:0002192	IRES-dependent translational initiation	0.18223	0.975706	0	1	1	2
GO:0002538 arachidonic acid metabolite production involved in inflammatory response	1	0.975706	0.065	0.5	Biological Process	GO:0002538	arachidonic acid metabolite production involved in inflammatory response	0.18223	0.975706	1	0	1	2
GO:0002539 prostaglandin production involved in inflammatory response	1	0.975706	0.065	0.5	Biological Process	GO:0002539	prostaglandin production involved in inflammatory response	0.18223	0.975706	1	0	1	2
GO:0006027 glycosaminoglycan catabolic process	1	0.975706	0.065	0.5	Biological Process	GO:0006027	glycosaminoglycan catabolic process	0.18223	0.975706	1	0	1	2
GO:0006691 leukotriene metabolic process	1	0.975706	0.065	0.5	Biological Process	GO:0006691	leukotriene metabolic process	0.18223	0.975706	0	1	1	2
GO:0006740 NADPH regeneration	1	0.975706	0.065	0.5	Biological Process	GO:0006740	NADPH regeneration	0.18223	0.975706	0	1	1	2
GO:0007016 cytoskeletal anchoring at plasma membrane	1	0.975706	0.065	0.5	Biological Process	GO:0007016	cytoskeletal anchoring at plasma membrane	0.18223	0.975706	0	1	1	2
GO:0007053 spindle assembly involved in male meiosis	1	0.975706	0.065	0.5	Biological Process	GO:0007053	spindle assembly involved in male meiosis	0.18223	0.975706	1	0	1	2
GO:0007114 cell budding	1	0.975706	0.065	0.5	Biological Process	GO:0007114	cell budding	0.18223	0.975706	0	1	1	2
GO:0007455 eye-antennal disc morphogenesis	1	0.975706	0.065	0.5	Biological Process	GO:0007455	eye-antennal disc morphogenesis	0.18223	0.975706	1	0	1	2
GO:0007469 antennal development	1	0.975706	0.065	0.5	Biological Process	GO:0007469	antennal development	0.18223	0.975706	1	0	1	2
GO:0007585 respiratory gaseous exchange	1	0.975706	0.065	0.5	Biological Process	GO:0007585	respiratory gaseous exchange	0.18223	0.975706	0	1	1	2
GO:0009215 purine deoxyribonucleoside triphosphate metabolic process	1	0.975706	0.065	0.5	Biological Process	GO:0009215	purine deoxyribonucleoside triphosphate metabolic process	0.18223	0.975706	0	1	1	2
GO:0009291 unidirectional conjugation	1	0.975706	0.065	0.5	Biological Process	GO:0009291	unidirectional conjugation	0.18223	0.975706	0	1	1	2
GO:0009413 response to flooding	1	0.975706	0.065	0.5	Biological Process	GO:0009413	response to flooding	0.18223	0.975706	1	0	1	2
GO:0010151 chloroplast elongation	1	0.975706	0.065	0.5	Biological Process	GO:0010151	chloroplast elongation	0.18223	0.975706	1	0	1	2
GO:0010365 positive regulation of ethylene biosynthetic process	1	0.975706	0.065	0.5	Biological Process	GO:0010365	positive regulation of ethylene biosynthetic process	0.18223	0.975706	1	0	1	2
GO:0010377 guard cell fate commitment	1	0.975706	0.065	0.5	Biological Process	GO:0010377	guard cell fate commitment	0.18223	0.975706	1	0	1	2
GO:0010395 rhamnogalacturonan I metabolic process	1	0.975706	0.065	0.5	Biological Process	GO:0010395	rhamnogalacturonan I metabolic process	0.18223	0.975706	1	0	1	2
GO:0010400 rhamnogalacturonan I side chain metabolic process	1	0.975706	0.065	0.5	Biological Process	GO:0010400	rhamnogalacturonan I side chain metabolic process	0.18223	0.975706	1	0	1	2
GO:0010581 regulation of starch biosynthetic process	1	0.975706	0.065	0.5	Biological Process	GO:0010581	regulation of starch biosynthetic process	0.18223	0.975706	0	1	1	2
GO:0010597 green leaf volatile biosynthetic process	1	0.975706	0.065	0.5	Biological Process	GO:0010597	green leaf volatile biosynthetic process	0.18223	0.975706	1	0	1	2
GO:0010649 regulation of cell communication by electrical coupling	1	0.975706	0.065	0.5	Biological Process	GO:0010649	regulation of cell communication by electrical coupling	0.18223	0.975706	0	1	1	2
GO:0010650 positive regulation of cell communication by electrical coupling	1	0.975706	0.065	0.5	Biological Process	GO:0010650	positive regulation of cell communication by electrical coupling	0.18223	0.975706	0	1	1	2
GO:0010765 positive regulation of sodium ion transport	1	0.975706	0.065	0.5	Biological Process	GO:0010765	positive regulation of sodium ion transport	0.18223	0.975706	0	1	1	2
GO:0010862 positive regulation of pathway-restricted SMAD protein phosphorylation	1	0.975706	0.065	0.5	Biological Process	GO:0010862	positive regulation of pathway-restricted SMAD protein phosphorylation	0.18223	0.975706	0	1	1	2
GO:0010938 cytoplasmic microtubule depolymerization	1	0.975706	0.065	0.5	Biological Process	GO:0010938	cytoplasmic microtubule depolymerization	0.18223	0.975706	1	0	1	2
GO:0010973 positive regulation of barrier septum assembly	1	0.975706	0.065	0.5	Biological Process	GO:0010973	positive regulation of barrier septum assembly	0.18223	0.975706	1	0	1	2
GO:0012502 induction of programmed cell death	1	0.975706	0.065	0.5	Biological Process	GO:0012502	induction of programmed cell death	0.18223	0.975706	1	0	1	2
GO:0015784 GDP-mannose transport	1	0.975706	0.065	0.5	Biological Process	GO:0015784	GDP-mannose transport	0.18223	0.975706	1	0	1	2
GO:0015817 histidine transport	1	0.975706	0.065	0.5	Biological Process	GO:0015817	histidine transport	0.18223	0.975706	1	0	1	2
GO:0016344 meiotic chromosome movement towards spindle pole	1	0.975706	0.065	0.5	Biological Process	GO:0016344	meiotic chromosome movement towards spindle pole	0.18223	0.975706	1	0	1	2
GO:0018343 protein farnesylation	1	0.975706	0.065	0.5	Biological Process	GO:0018343	protein farnesylation	0.18223	0.975706	0	1	1	2
GO:0019226 transmission of nerve impulse	1	0.975706	0.065	0.5	Biological Process	GO:0019226	transmission of nerve impulse	0.18223	0.975706	0	1	1	2
GO:0019228 neuronal action potential	1	0.975706	0.065	0.5	Biological Process	GO:0019228	neuronal action potential	0.18223	0.975706	0	1	1	2
GO:0019343 cysteine biosynthetic process via cystathionine	1	0.975706	0.065	0.5	Biological Process	GO:0019343	cysteine biosynthetic process via cystathionine	0.18223	0.975706	1	0	1	2
GO:0019386 methanogenesis, from carbon dioxide	1	0.975706	0.065	0.5	Biological Process	GO:0019386	methanogenesis, from carbon dioxide	0.18223	0.975706	1	0	1	2
GO:0030225 macrophage differentiation	1	0.975706	0.065	0.5	Biological Process	GO:0030225	macrophage differentiation	0.18223	0.975706	1	0	1	2
GO:0030389 fructosamine metabolic process	1	0.975706	0.065	0.5	Biological Process	GO:0030389	fructosamine metabolic process	0.18223	0.975706	0	1	1	2
GO:0030420 establishment of competence for transformation	1	0.975706	0.065	0.5	Biological Process	GO:0030420	establishment of competence for transformation	0.18223	0.975706	0	1	1	2
GO:0031028 septation initiation signaling	1	0.975706	0.065	0.5	Biological Process	GO:0031028	septation initiation signaling	0.18223	0.975706	1	0	1	2
GO:0031115 negative regulation of microtubule polymerization	1	0.975706	0.065	0.5	Biological Process	GO:0031115	negative regulation of microtubule polymerization	0.18223	0.975706	1	0	1	2
GO:0031288 sorocarp morphogenesis	1	0.975706	0.065	0.5	Biological Process	GO:0031288	sorocarp morphogenesis	0.18223	0.975706	0	1	1	2
GO:0031337 positive regulation of sulfur amino acid metabolic process	1	0.975706	0.065	0.5	Biological Process	GO:0031337	positive regulation of sulfur amino acid metabolic process	0.18223	0.975706	1	0	1	2
GO:0031991 regulation of actomyosin contractile ring contraction	1	0.975706	0.065	0.5	Biological Process	GO:0031991	regulation of actomyosin contractile ring contraction	0.18223	0.975706	1	0	1	2
GO:0032264 IMP salvage	1	0.975706	0.065	0.5	Biological Process	GO:0032264	IMP salvage	0.18223	0.975706	1	0	1	2
GO:0032469 endoplasmic reticulum calcium ion homeostasis	1	0.975706	0.065	0.5	Biological Process	GO:0032469	endoplasmic reticulum calcium ion homeostasis	0.18223	0.975706	0	1	1	2
GO:0033316 meiotic spindle assembly checkpoint	1	0.975706	0.065	0.5	Biological Process	GO:0033316	meiotic spindle assembly checkpoint	0.18223	0.975706	0	1	1	2
GO:0033397 zeatin metabolic process	1	0.975706	0.065	0.5	Biological Process	GO:0033397	zeatin metabolic process	0.18223	0.975706	1	0	1	2
GO:0033398 zeatin biosynthetic process	1	0.975706	0.065	0.5	Biological Process	GO:0033398	zeatin biosynthetic process	0.18223	0.975706	1	0	1	2
GO:0033400 trans-zeatin metabolic process	1	0.975706	0.065	0.5	Biological Process	GO:0033400	trans-zeatin metabolic process	0.18223	0.975706	1	0	1	2
GO:0033466 trans-zeatin biosynthetic process	1	0.975706	0.065	0.5	Biological Process	GO:0033466	trans-zeatin biosynthetic process	0.18223	0.975706	1	0	1	2
GO:0033481 galacturonate biosynthetic process	1	0.975706	0.065	0.5	Biological Process	GO:0033481	galacturonate biosynthetic process	0.18223	0.975706	0	1	1	2
GO:0033530 raffinose metabolic process	1	0.975706	0.065	0.5	Biological Process	GO:0033530	raffinose metabolic process	0.18223	0.975706	1	0	1	2
GO:0033555 multicellular organismal response to stress	1	0.975706	0.065	0.5	Biological Process	GO:0033555	multicellular organismal response to stress	0.18223	0.975706	0	1	1	2
GO:0034463 90S preribosome assembly	1	0.975706	0.065	0.5	Biological Process	GO:0034463	90S preribosome assembly	0.18223	0.975706	0	1	1	2
GO:0034477 U6 snRNA 3'-end processing	1	0.975706	0.065	0.5	Biological Process	GO:0034477	U6 snRNA 3'-end processing	0.18223	0.975706	1	0	1	2
GO:0034486 vacuolar transmembrane transport	1	0.975706	0.065	0.5	Biological Process	GO:0034486	vacuolar transmembrane transport	0.18223	0.975706	0	1	1	2
GO:0035372 protein localization to microtubule	1	0.975706	0.065	0.5	Biological Process	GO:0035372	protein localization to microtubule	0.18223	0.975706	0	1	1	2
GO:0035456 response to interferon-beta	1	0.975706	0.065	0.5	Biological Process	GO:0035456	response to interferon-beta	0.18223	0.975706	0	1	1	2
GO:0035458 cellular response to interferon-beta	1	0.975706	0.065	0.5	Biological Process	GO:0035458	cellular response to interferon-beta	0.18223	0.975706	0	1	1	2
GO:0038066 p38MAPK cascade	1	0.975706	0.065	0.5	Biological Process	GO:0038066	p38MAPK cascade	0.18223	0.975706	1	0	1	2
GO:0040039 inductive cell migration	1	0.975706	0.065	0.5	Biological Process	GO:0040039	inductive cell migration	0.18223	0.975706	0	1	1	2
GO:0042338 cuticle development involved in collagen and cuticulin-based cuticle molting cycle	1	0.975706	0.065	0.5	Biological Process	GO:0042338	cuticle development involved in collagen and cuticulin-based cuticle molting cycle	0.18223	0.975706	0	1	1	2
GO:0042448 progesterone metabolic process	1	0.975706	0.065	0.5	Biological Process	GO:0042448	progesterone metabolic process	0.18223	0.975706	1	0	1	2
GO:0042474 middle ear morphogenesis	1	0.975706	0.065	0.5	Biological Process	GO:0042474	middle ear morphogenesis	0.18223	0.975706	0	1	1	2
GO:0043249 erythrocyte maturation	1	0.975706	0.065	0.5	Biological Process	GO:0043249	erythrocyte maturation	0.18223	0.975706	0	1	1	2
GO:0043267 negative regulation of potassium ion transport	1	0.975706	0.065	0.5	Biological Process	GO:0043267	negative regulation of potassium ion transport	0.18223	0.975706	0	1	1	2
GO:0043610 regulation of carbohydrate utilization	1	0.975706	0.065	0.5	Biological Process	GO:0043610	regulation of carbohydrate utilization	0.18223	0.975706	1	0	1	2
GO:0043987 histone H3-S10 phosphorylation	1	0.975706	0.065	0.5	Biological Process	GO:0043987	histone H3-S10 phosphorylation	0.18223	0.975706	0	1	1	2
GO:0044245 polysaccharide digestion	1	0.975706	0.065	0.5	Biological Process	GO:0044245	polysaccharide digestion	0.18223	0.975706	1	0	1	2
GO:0044277 cell wall disassembly	1	0.975706	0.065	0.5	Biological Process	GO:0044277	cell wall disassembly	0.18223	0.975706	1	0	1	2
GO:0044771 meiotic cell cycle phase transition	1	0.975706	0.065	0.5	Biological Process	GO:0044771	meiotic cell cycle phase transition	0.18223	0.975706	0	1	1	2
GO:0044779 meiotic spindle checkpoint	1	0.975706	0.065	0.5	Biological Process	GO:0044779	meiotic spindle checkpoint	0.18223	0.975706	0	1	1	2
GO:0044785 metaphase/anaphase transition of meiotic cell cycle	1	0.975706	0.065	0.5	Biological Process	GO:0044785	metaphase/anaphase transition of meiotic cell cycle	0.18223	0.975706	0	1	1	2
GO:0045646 regulation of erythrocyte differentiation	1	0.975706	0.065	0.5	Biological Process	GO:0045646	regulation of erythrocyte differentiation	0.18223	0.975706	0	1	1	2
GO:0045648 positive regulation of erythrocyte differentiation	1	0.975706	0.065	0.5	Biological Process	GO:0045648	positive regulation of erythrocyte differentiation	0.18223	0.975706	0	1	1	2
GO:0045649 regulation of macrophage differentiation	1	0.975706	0.065	0.5	Biological Process	GO:0045649	regulation of macrophage differentiation	0.18223	0.975706	1	0	1	2
GO:0045760 positive regulation of action potential	1	0.975706	0.065	0.5	Biological Process	GO:0045760	positive regulation of action potential	0.18223	0.975706	0	1	1	2
GO:0045777 positive regulation of blood pressure	1	0.975706	0.065	0.5	Biological Process	GO:0045777	positive regulation of blood pressure	0.18223	0.975706	1	0	1	2
GO:0046627 negative regulation of insulin receptor signaling pathway	1	0.975706	0.065	0.5	Biological Process	GO:0046627	negative regulation of insulin receptor signaling pathway	0.18223	0.975706	0	1	1	2
GO:0048219 inter-Golgi cisterna vesicle-mediated transport	1	0.975706	0.065	0.5	Biological Process	GO:0048219	inter-Golgi cisterna vesicle-mediated transport	0.18223	0.975706	0	1	1	2
GO:0048800 antennal morphogenesis	1	0.975706	0.065	0.5	Biological Process	GO:0048800	antennal morphogenesis	0.18223	0.975706	1	0	1	2
GO:0048821 erythrocyte development	1	0.975706	0.065	0.5	Biological Process	GO:0048821	erythrocyte development	0.18223	0.975706	0	1	1	2
GO:0051214 RNA virus induced gene silencing	1	0.975706	0.065	0.5	Biological Process	GO:0051214	RNA virus induced gene silencing	0.18223	0.975706	0	1	1	2
GO:0051561 positive regulation of mitochondrial calcium ion concentration	1	0.975706	0.065	0.5	Biological Process	GO:0051561	positive regulation of mitochondrial calcium ion concentration	0.18223	0.975706	0	1	1	2
GO:0051767 nitric-oxide synthase biosynthetic process	1	0.975706	0.065	0.5	Biological Process	GO:0051767	nitric-oxide synthase biosynthetic process	0.18223	0.975706	0	1	1	2
GO:0051769 regulation of nitric-oxide synthase biosynthetic process	1	0.975706	0.065	0.5	Biological Process	GO:0051769	regulation of nitric-oxide synthase biosynthetic process	0.18223	0.975706	0	1	1	2
GO:0060304 regulation of phosphatidylinositol dephosphorylation	1	0.975706	0.065	0.5	Biological Process	GO:0060304	regulation of phosphatidylinositol dephosphorylation	0.18223	0.975706	1	0	1	2
GO:0060389 pathway-restricted SMAD protein phosphorylation	1	0.975706	0.065	0.5	Biological Process	GO:0060389	pathway-restricted SMAD protein phosphorylation	0.18223	0.975706	0	1	1	2
GO:0060393 regulation of pathway-restricted SMAD protein phosphorylation	1	0.975706	0.065	0.5	Biological Process	GO:0060393	regulation of pathway-restricted SMAD protein phosphorylation	0.18223	0.975706	0	1	1	2
GO:0060404 axonemal microtubule depolymerization	1	0.975706	0.065	0.5	Biological Process	GO:0060404	axonemal microtubule depolymerization	0.18223	0.975706	1	0	1	2
GO:0061515 myeloid cell development	1	0.975706	0.065	0.5	Biological Process	GO:0061515	myeloid cell development	0.18223	0.975706	0	1	1	2
GO:0061523 cilium disassembly	1	0.975706	0.065	0.5	Biological Process	GO:0061523	cilium disassembly	0.18223	0.975706	1	0	1	2
GO:0070462 plus-end specific microtubule depolymerization	1	0.975706	0.065	0.5	Biological Process	GO:0070462	plus-end specific microtubule depolymerization	0.18223	0.975706	1	0	1	2
GO:0070476 rRNA (guanine-N7)-methylation	1	0.975706	0.065	0.5	Biological Process	GO:0070476	rRNA (guanine-N7)-methylation	0.18223	0.975706	0	1	1	2
GO:0070528 protein kinase C signaling	1	0.975706	0.065	0.5	Biological Process	GO:0070528	protein kinase C signaling	0.18223	0.975706	1	0	1	2
GO:0070593 dendrite self-avoidance	1	0.975706	0.065	0.5	Biological Process	GO:0070593	dendrite self-avoidance	0.18223	0.975706	1	0	1	2
GO:0070981 L-asparagine biosynthetic process	1	0.975706	0.065	0.5	Biological Process	GO:0070981	L-asparagine biosynthetic process	0.18223	0.975706	1	0	1	2
GO:0070982 L-asparagine metabolic process	1	0.975706	0.065	0.5	Biological Process	GO:0070982	L-asparagine metabolic process	0.18223	0.975706	1	0	1	2
GO:0071255 CVT vesicle assembly	1	0.975706	0.065	0.5	Biological Process	GO:0071255	CVT vesicle assembly	0.18223	0.975706	1	0	1	2
GO:0071266 'de novo' L-methionine biosynthetic process	1	0.975706	0.065	0.5	Biological Process	GO:0071266	'de novo' L-methionine biosynthetic process	0.18223	0.975706	1	0	1	2
GO:0071289 cellular response to nickel ion	1	0.975706	0.065	0.5	Biological Process	GO:0071289	cellular response to nickel ion	0.18223	0.975706	0	1	1	2
GO:0071398 cellular response to fatty acid	1	0.975706	0.065	0.5	Biological Process	GO:0071398	cellular response to fatty acid	0.18223	0.975706	0	1	1	2
GO:0071454 cellular response to anoxia	1	0.975706	0.065	0.5	Biological Process	GO:0071454	cellular response to anoxia	0.18223	0.975706	0	1	1	2
GO:0071497 cellular response to freezing	1	0.975706	0.065	0.5	Biological Process	GO:0071497	cellular response to freezing	0.18223	0.975706	1	0	1	2
GO:0080086 stamen filament development	1	0.975706	0.065	0.5	Biological Process	GO:0080086	stamen filament development	0.18223	0.975706	1	0	1	2
GO:0080142 regulation of salicylic acid biosynthetic process	1	0.975706	0.065	0.5	Biological Process	GO:0080142	regulation of salicylic acid biosynthetic process	0.18223	0.975706	0	1	1	2
GO:0089709 L-histidine transmembrane transport	1	0.975706	0.065	0.5	Biological Process	GO:0089709	L-histidine transmembrane transport	0.18223	0.975706	1	0	1	2
GO:0089722 phosphoenolpyruvate transmembrane transport	1	0.975706	0.065	0.5	Biological Process	GO:0089722	phosphoenolpyruvate transmembrane transport	0.18223	0.975706	0	1	1	2
GO:0090071 negative regulation of ribosome biogenesis	1	0.975706	0.065	0.5	Biological Process	GO:0090071	negative regulation of ribosome biogenesis	0.18223	0.975706	0	1	1	2
GO:0090314 positive regulation of protein targeting to membrane	1	0.975706	0.065	0.5	Biological Process	GO:0090314	positive regulation of protein targeting to membrane	0.18223	0.975706	0	1	1	2
GO:0090618 DNA clamp unloading	1	0.975706	0.065	0.5	Biological Process	GO:0090618	DNA clamp unloading	0.18223	0.975706	1	0	1	2
GO:0097250 mitochondrial respiratory chain supercomplex assembly	1	0.975706	0.065	0.5	Biological Process	GO:0097250	mitochondrial respiratory chain supercomplex assembly	0.18223	0.975706	0	1	1	2
GO:0098506 polynucleotide 3' dephosphorylation	1	0.975706	0.065	0.5	Biological Process	GO:0098506	polynucleotide 3' dephosphorylation	0.18223	0.975706	1	0	1	2
GO:1900077 negative regulation of cellular response to insulin stimulus	1	0.975706	0.065	0.5	Biological Process	GO:1900077	negative regulation of cellular response to insulin stimulus	0.18223	0.975706	0	1	1	2
GO:1900744 regulation of p38MAPK cascade	1	0.975706	0.065	0.5	Biological Process	GO:1900744	regulation of p38MAPK cascade	0.18223	0.975706	1	0	1	2
GO:1900827 positive regulation of membrane depolarization during cardiac muscle cell action potential	1	0.975706	0.065	0.5	Biological Process	GO:1900827	positive regulation of membrane depolarization during cardiac muscle cell action potential	0.18223	0.975706	0	1	1	2
GO:1900910 positive regulation of olefin metabolic process	1	0.975706	0.065	0.5	Biological Process	GO:1900910	positive regulation of olefin metabolic process	0.18223	0.975706	1	0	1	2
GO:1900913 positive regulation of olefin biosynthetic process	1	0.975706	0.065	0.5	Biological Process	GO:1900913	positive regulation of olefin biosynthetic process	0.18223	0.975706	1	0	1	2
GO:1901017 negative regulation of potassium ion transmembrane transporter activity	1	0.975706	0.065	0.5	Biological Process	GO:1901017	negative regulation of potassium ion transmembrane transporter activity	0.18223	0.975706	0	1	1	2
GO:1901064 syringal lignin metabolic process	1	0.975706	0.065	0.5	Biological Process	GO:1901064	syringal lignin metabolic process	0.18223	0.975706	0	1	1	2
GO:1901066 syringal lignin biosynthetic process	1	0.975706	0.065	0.5	Biological Process	GO:1901066	syringal lignin biosynthetic process	0.18223	0.975706	0	1	1	2
GO:1901380 negative regulation of potassium ion transmembrane transport	1	0.975706	0.065	0.5	Biological Process	GO:1901380	negative regulation of potassium ion transmembrane transport	0.18223	0.975706	0	1	1	2
GO:1901428 regulation of syringal lignin biosynthetic process	1	0.975706	0.065	0.5	Biological Process	GO:1901428	regulation of syringal lignin biosynthetic process	0.18223	0.975706	0	1	1	2
GO:1901430 positive regulation of syringal lignin biosynthetic process	1	0.975706	0.065	0.5	Biological Process	GO:1901430	positive regulation of syringal lignin biosynthetic process	0.18223	0.975706	0	1	1	2
GO:1901672 positive regulation of systemic acquired resistance	1	0.975706	0.065	0.5	Biological Process	GO:1901672	positive regulation of systemic acquired resistance	0.18223	0.975706	1	0	1	2
GO:1901893 positive regulation of cell septum assembly	1	0.975706	0.065	0.5	Biological Process	GO:1901893	positive regulation of cell septum assembly	0.18223	0.975706	1	0	1	2
GO:1901993 regulation of meiotic cell cycle phase transition	1	0.975706	0.065	0.5	Biological Process	GO:1901993	regulation of meiotic cell cycle phase transition	0.18223	0.975706	0	1	1	2
GO:1901994 negative regulation of meiotic cell cycle phase transition	1	0.975706	0.065	0.5	Biological Process	GO:1901994	negative regulation of meiotic cell cycle phase transition	0.18223	0.975706	0	1	1	2
GO:1902024 L-histidine transport	1	0.975706	0.065	0.5	Biological Process	GO:1902024	L-histidine transport	0.18223	0.975706	1	0	1	2
GO:1902102 regulation of metaphase/anaphase transition of meiotic cell cycle	1	0.975706	0.065	0.5	Biological Process	GO:1902102	regulation of metaphase/anaphase transition of meiotic cell cycle	0.18223	0.975706	0	1	1	2
GO:1902103 negative regulation of metaphase/anaphase transition of meiotic cell cycle	1	0.975706	0.065	0.5	Biological Process	GO:1902103	negative regulation of metaphase/anaphase transition of meiotic cell cycle	0.18223	0.975706	0	1	1	2
GO:1902259 regulation of delayed rectifier potassium channel activity	1	0.975706	0.065	0.5	Biological Process	GO:1902259	regulation of delayed rectifier potassium channel activity	0.18223	0.975706	0	1	1	2
GO:1902260 negative regulation of delayed rectifier potassium channel activity	1	0.975706	0.065	0.5	Biological Process	GO:1902260	negative regulation of delayed rectifier potassium channel activity	0.18223	0.975706	0	1	1	2
GO:1902307 positive regulation of sodium ion transmembrane transport	1	0.975706	0.065	0.5	Biological Process	GO:1902307	positive regulation of sodium ion transmembrane transport	0.18223	0.975706	0	1	1	2
GO:1903025 regulation of RNA polymerase II regulatory region sequence-specific DNA binding	1	0.975706	0.065	0.5	Biological Process	GO:1903025	regulation of RNA polymerase II regulatory region sequence-specific DNA binding	0.18223	0.975706	0	1	1	2
GO:1903352 L-ornithine transmembrane transport	1	0.975706	0.065	0.5	Biological Process	GO:1903352	L-ornithine transmembrane transport	0.18223	0.975706	1	0	1	2
GO:1903460 mitotic DNA replication leading strand elongation	1	0.975706	0.065	0.5	Biological Process	GO:1903460	mitotic DNA replication leading strand elongation	0.18223	0.975706	1	0	1	2
GO:1903672 positive regulation of sprouting angiogenesis	1	0.975706	0.065	0.5	Biological Process	GO:1903672	positive regulation of sprouting angiogenesis	0.18223	0.975706	0	1	1	2
GO:1903817 negative regulation of voltage-gated potassium channel activity	1	0.975706	0.065	0.5	Biological Process	GO:1903817	negative regulation of voltage-gated potassium channel activity	0.18223	0.975706	0	1	1	2
GO:1904152 regulation of retrograde protein transport, ER to cytosol	1	0.975706	0.065	0.5	Biological Process	GO:1904152	regulation of retrograde protein transport, ER to cytosol	0.18223	0.975706	0	1	1	2
GO:1904161 DNA synthesis involved in UV-damage excision repair	1	0.975706	0.065	0.5	Biological Process	GO:1904161	DNA synthesis involved in UV-damage excision repair	0.18223	0.975706	1	0	1	2
GO:1904181 positive regulation of membrane depolarization	1	0.975706	0.065	0.5	Biological Process	GO:1904181	positive regulation of membrane depolarization	0.18223	0.975706	0	1	1	2
GO:1990570 GDP-mannose transmembrane transport	1	0.975706	0.065	0.5	Biological Process	GO:1990570	GDP-mannose transmembrane transport	0.18223	0.975706	1	0	1	2
GO:1990743 protein sialylation	1	0.975706	0.065	0.5	Biological Process	GO:1990743	protein sialylation	0.18223	0.975706	0	1	1	2
GO:1990845 adaptive thermogenesis	1	0.975706	0.065	0.5	Biological Process	GO:1990845	adaptive thermogenesis	0.18223	0.975706	0	1	1	2
GO:2000651 positive regulation of sodium ion transmembrane transporter activity	1	0.975706	0.065	0.5	Biological Process	GO:2000651	positive regulation of sodium ion transmembrane transporter activity	0.18223	0.975706	0	1	1	2
GO:0019207 kinase regulator activity	4	0.976132	0.253	0.077	Molecular Function	GO:0019207	kinase regulator activity	0.722898	0.976132	2	2	4	52
GO:0016747 transferase activity, transferring acyl groups other than amino-acyl groups	48	0.976132	3.03	0.086	Molecular Function	GO:0016747	transferase activity, transferring acyl groups other than amino-acyl groups	0.723037	0.976132	26	22	48	556
GO:0008272 sulfate transport	17	0.977998	1.111	0.121	Biological Process	GO:0008272	sulfate transport	0.182897	0.977998	11	6	17	140
GO:0097306 cellular response to alcohol	27	0.978774	1.765	0.115	Biological Process	GO:0097306	cellular response to alcohol	0.183281	0.978774	9	18	27	235
GO:0005743 mitochondrial inner membrane	33	0.980916	2.885	0.11	Cellular Component	GO:0005743	mitochondrial inner membrane	0.121429	0.980916	5	28	33	299
GO:0044459 plasma membrane part	89	0.980916	7.78	0.101	Cellular Component	GO:0044459	plasma membrane part	0.124639	0.980916	47	42	89	883
GO:0022626 cytosolic ribosome	34	0.980916	2.972	0.109	Cellular Component	GO:0022626	cytosolic ribosome	0.128654	0.980916	3	31	34	311
GO:0005887 integral component of plasma membrane	54	0.980916	4.72	0.104	Cellular Component	GO:0005887	integral component of plasma membrane	0.141498	0.980916	32	22	54	521
GO:0043190 ATP-binding cassette (ABC) transporter complex	25	0.980916	2.185	0.112	Cellular Component	GO:0043190	ATP-binding cassette (ABC) transporter complex	0.141987	0.980916	19	6	25	223
GO:0009534 chloroplast thylakoid	32	0.980916	2.797	0.108	Cellular Component	GO:0009534	chloroplast thylakoid	0.155865	0.980916	7	25	32	297
GO:0005687 U4 snRNP	2	0.980916	0.175	0.25	Cellular Component	GO:0005687	U4 snRNP	0.156231	0.980916	0	2	2	8
[truncated: 4,354 more rows]

## Sheet: BP
Table S3. GO terms analysis in CK-vs-T1
GO ID	Description	CK-vs-T1 (1530)	All (15989)	pvalue	p.adjust	Genes
GO:0010200	response to chitin	26	86	6.4e-08	0.000262234	Morus002006(PUB20);Morus003682(ZAT10);Morus003708(ATL6);Morus003754(--);Morus006790(MYB73);Morus006867(XERICO);Morus007199(ATL2);Morus007682(At2g40140);Morus008593(ATL24);Morus008909(ZAT11);Morus009288(MYB73);Morus010840(ZAT12);Morus011259(WRKY70);Morus014996(ATL61);Morus015668(MYB105);Morus016918(PUB22);Morus017126(PUB23);Morus017596(WRKY53);Morus019305(PUB21);Morus019341(PUB21);Morus019849(WRKY…
GO:0042493	response to drug	93	603	2.25e-06	0.00460958	MSTRG.15042(DTX14);MSTRG.15048(DTX12);Morus000803(WUN1);Morus001988(DTX40);Morus002006(PUB20);Morus002027(PIP2-1);Morus002184(CML39);Morus002192(PLT5);Morus002575(HSP21);Morus003176(AATP1);Morus003186(PDR1);Morus003620(DAD1);Morus003682(ZAT10);Morus003708(ATL6);Morus003754(--);Morus004299(PAP17);Morus004713(CLPB1);Morus005010(MYB306);Morus006028(HSP18.2);Morus006118(ABCA2);Morus006120(ABCA7);Moru…
GO:0042775	mitochondrial ATP synthesis coupled electron transport	12	34	4.18e-05	0.0570406	Morus002774(NDB2);Morus005608(QCR7-2);Morus007758(COX6A);Morus009137(QCR9);Morus011279(At5g18800);Morus011534(--);Morus014032(At5g47890);Morus019693(At3g03100);Morus019967(At3g18410);Morus024138(QCR6-1);Morus025502(CYTC-2);Morus026877(At2g33220)
GO:0009814	defense response, incompatible interaction	26	122	7.39e-05	0.0756451	MSTRG.3163(DLO2);MSTRG.4401(SCPL51);Morus000923(CBP60B);Morus003708(ATL6);Morus004852(PUB17);Morus006598(FMO1);Morus007711(AED3);Morus008123(ILL5);Morus011259(WRKY70);Morus011716(CRK14);Morus011773(PAO);Morus012446(LIP5);Morus013159(ACL1);Morus014224(SARD4);Morus014669(NIMIN-2);Morus015997(RBK1);Morus016098(PCKA);Morus020696(PUB25);Morus020786(PLDBETA1);Morus021516(ALD1);Morus022488(BAG6);Morus02…
GO:0009266	response to temperature stimulus	71	477	0.000110572	0.0905803	MSTRG.11926(RPA1A);MSTRG.17928(SEP2);Morus000706(SUMO1);Morus000710(CML25);Morus001360(--);Morus002575(HSP21);Morus003682(ZAT10);Morus004324(TATB);Morus004713(CLPB1);Morus004721(Os01g0803200);Morus005554(BSD2);Morus006028(HSP18.2);Morus007213(SWEET17);Morus007548(DJC76);Morus007682(At2g40140);Morus007883(Dnajc14);Morus008243(LSC30);Morus008248(STR10);Morus009537(SPT);Morus009805(MYB14);Morus00981…
GO:0009415	response to water	40	234	0.000209823	0.13325	Morus000923(CBP60B);Morus002020(APUM5);Morus002027(PIP2-1);Morus003231(PIP2-4);Morus003682(ZAT10);Morus003754(--);Morus004324(TATB);Morus004465(--);Morus004721(Os01g0803200);Morus005761(DRIP2);Morus006790(MYB73);Morus009288(MYB73);Morus009813(RMA1H1);Morus011587(ERF053);Morus011671(--);Morus012358(STP13);Morus012846(At1g07660);Morus013057(PSRP2);Morus013140(ERF113);Morus013255(--);Morus013686(NAC…
GO:0042773	ATP synthesis coupled electron transport	12	40	0.000247503	0.13325	Morus002774(NDB2);Morus005608(QCR7-2);Morus007758(COX6A);Morus009137(QCR9);Morus011279(At5g18800);Morus011534(--);Morus014032(At5g47890);Morus019693(At3g03100);Morus019967(At3g18410);Morus024138(QCR6-1);Morus025502(CYTC-2);Morus026877(At2g33220)
GO:0022900	electron transport chain	35	200	0.00032251	0.13325	Morus001783(psbA);Morus002774(NDB2);Morus005608(QCR7-2);Morus007758(COX6A);Morus009137(QCR9);Morus010533(GRXC9);Morus011279(At5g18800);Morus011534(--);Morus013200(At2g25060);Morus013596(FTSH6);Morus014032(At5g47890);Morus014304(PETE);Morus015048(GRXC9);Morus015996(ptges2);Morus016479(At2g02510);Morus016646(BCB);Morus016648(At2g25060);Morus016715(AP1);Morus016795(RPS14);Morus017614(--);Morus019693…
GO:0009414	response to water deprivation	38	224	0.000348745	0.13325	Morus000923(CBP60B);Morus002020(APUM5);Morus002027(PIP2-1);Morus003231(PIP2-4);Morus003682(ZAT10);Morus003754(--);Morus004324(TATB);Morus004465(--);Morus004721(Os01g0803200);Morus005761(DRIP2);Morus006790(MYB73);Morus009288(MYB73);Morus009813(RMA1H1);Morus011587(ERF053);Morus011671(--);Morus012358(STP13);Morus012846(At1g07660);Morus013057(PSRP2);Morus013140(ERF113);Morus014282(ERF020);Morus014784…
GO:0009409	response to cold	41	248	0.000363258	0.13325	MSTRG.11926(RPA1A);MSTRG.17928(SEP2);Morus000710(CML25);Morus003682(ZAT10);Morus004324(TATB);Morus004721(Os01g0803200);Morus007213(SWEET17);Morus007682(At2g40140);Morus008243(LSC30);Morus008248(STR10);Morus009537(SPT);Morus009805(MYB14);Morus009813(RMA1H1);Morus011031(NUP160);Morus011651(GSTF8);Morus011671(--);Morus011703(FAO1);Morus013057(PSRP2);Morus013140(ERF113);Morus014554(S1);Morus014784(--…
GO:0001101	response to acid chemical	99	743	0.000404752	0.13325	MSTRG.17580(CHS2);MSTRG.18969(BOR2);MSTRG.19614(CHS3);MSTRG.21687(AGP41);MSTRG.22943(GASA4);MSTRG.3163(DLO2);MSTRG.5898(LAC7);Morus000578(TIFY4A);Morus000611(ARAC7);Morus000803(WUN1);Morus000923(CBP60B);Morus002020(APUM5);Morus002027(PIP2-1);Morus002184(CML39);Morus002528(DAO);Morus003231(PIP2-4);Morus003682(ZAT10);Morus003754(--);Morus004324(TATB);Morus004465(--);Morus004476(ERF110);Morus004721(…
GO:0006119	oxidative phosphorylation	14	54	0.000420251	0.13325	Morus002774(NDB2);Morus005608(QCR7-2);Morus007758(COX6A);Morus009137(QCR9);Morus011279(At5g18800);Morus011534(--);Morus014032(At5g47890);Morus019693(At3g03100);Morus019967(At3g18410);Morus021305(At1g51650);Morus023004(COX6B-2);Morus024138(QCR6-1);Morus025502(CYTC-2);Morus026877(At2g33220)
GO:0009644	response to high light intensity	13	48	0.000422914	0.13325	MSTRG.17928(SEP2);Morus002575(HSP21);Morus002605(NTL9);Morus003682(ZAT10);Morus004713(CLPB1);Morus006028(HSP18.2);Morus013596(FTSH6);Morus015513(ERD15);Morus018780(GOLS1);Morus018832(SMXL3);Morus022488(BAG6);Morus025773(ADS3);Morus027299(HSF30)
GO:0022904	respiratory electron transport chain	14	55	0.00051479	0.150613	Morus002774(NDB2);Morus005608(QCR7-2);Morus007758(COX6A);Morus009137(QCR9);Morus011279(At5g18800);Morus011534(--);Morus014032(At5g47890);Morus016795(RPS14);Morus019693(At3g03100);Morus019967(At3g18410);Morus024138(QCR6-1);Morus025113(NDC1);Morus025502(CYTC-2);Morus026877(At2g33220)
GO:1901700	response to oxygen-containing compound	136	1094	0.000750665	0.199034	MSTRG.11926(RPA1A);MSTRG.17580(CHS2);MSTRG.19614(CHS3);MSTRG.22943(GASA4);MSTRG.3163(DLO2);MSTRG.6737(WAT1);Morus000578(TIFY4A);Morus000611(ARAC7);Morus000803(WUN1);Morus000923(CBP60B);Morus002006(PUB20);Morus002020(APUM5);Morus002027(PIP2-1);Morus002184(CML39);Morus002528(DAO);Morus002575(HSP21);Morus003231(PIP2-4);Morus003682(ZAT10);Morus003693(SCPL24);Morus003708(ATL6);Morus003754(--);Morus004…
GO:0006952	defense response	115	903	0.000806273	0.199034	MSTRG.21415(ADF2);MSTRG.3163(DLO2);MSTRG.4401(SCPL51);MSTRG.9521(HIPP07);Morus000224(--);Morus000578(TIFY4A);Morus000611(ARAC7);Morus000923(CBP60B);Morus001449(BZIP61);Morus001495(RPM1);Morus001767(ERF025);Morus002020(APUM5);Morus002858(FLS2);Morus003245(NHL26);Morus003708(ATL6);Morus004390(FXG1);Morus004476(ERF110);Morus004721(Os01g0803200);Morus004852(PUB17);Morus005010(MYB306);Morus005581(CRT3…
GO:0015744	succinate transport	3	3	0.000874661	0.199034	Morus007715(PUMP4);Morus008545(PUMP5);Morus012022(SFC1)
GO:0071422	succinate transmembrane transport	3	3	0.000874661	0.199034	Morus007715(PUMP4);Morus008545(PUMP5);Morus012022(SFC1)
GO:0009642	response to light intensity	20	99	0.000983744	0.207078	MSTRG.17928(SEP2);Morus002575(HSP21);Morus002605(NTL9);Morus003682(ZAT10);Morus004713(CLPB1);Morus006028(HSP18.2);Morus007206(BCE2);Morus007213(SWEET17);Morus007597(ASN1);Morus013596(FTSH6);Morus015513(ERD15);Morus016648(At2g25060);Morus016715(AP1);Morus018780(GOLS1);Morus018832(SMXL3);Morus021491(XTHB);Morus022488(BAG6);Morus022710(ACBP1);Morus025773(ADS3);Morus027299(HSF30)
GO:0055114	oxidation-reduction process	249	2177	0.00101113	0.207078	MSTRG.21384(LOX1.5);Morus000137(BETA-OHASE);Morus000383(GA2OX1);Morus000461(HGO);Morus000610(LOX1.5);Morus000662(zgc:73324);Morus000759(LOX1.5);Morus000873(CAT1);Morus000963(CYP82A3);Morus000972(LAC7);Morus000974(DFR);Morus001195(SBH2);Morus001296(AS1);Morus001525(Os03g0800700);Morus001651(--);Morus001783(psbA);Morus001840(HY2);Morus001917(PPO);Morus002203(BCAT2);Morus002221(PNC1);Morus002288(--)…
GO:0034080	CENP-A containing nucleosome assembly	4	6	0.00106942	0.208587	Morus005086(DRP4C);Morus005088(DRP4C);Morus021906(BLH3);Morus022334(pole3)
GO:0031408	oxylipin biosynthetic process	7	20	0.00183271	0.341216	Morus000536(4CLL9);Morus000610(LOX1.5);Morus006746(4CLL9);Morus007985(LOX2.1);Morus011915(HPL);Morus017399(DOX2);Morus025773(ADS3)
GO:0042221	response to chemical	301	2719	0.00224287	0.393564	MSTRG.11926(RPA1A);MSTRG.15042(DTX14);MSTRG.15048(DTX12);MSTRG.17580(CHS2);MSTRG.18969(BOR2);MSTRG.19614(CHS3);MSTRG.21415(ADF2);MSTRG.21687(AGP41);MSTRG.22943(GASA4);MSTRG.3163(DLO2);MSTRG.5898(LAC7);MSTRG.6737(WAT1);MSTRG.7067(WRKY11);MSTRG.9469(--);Morus000159(At4g18380);Morus000536(4CLL9);Morus000578(TIFY4A);Morus000611(ARAC7);Morus000803(WUN1);Morus000873(CAT1);Morus000923(CBP60B);Morus00176…
GO:0061641	CENP-A containing chromatin organization	4	7	0.00230604	0.393564	Morus005086(DRP4C);Morus005088(DRP4C);Morus021906(BLH3);Morus022334(pole3)
GO:0006690	icosanoid metabolic process	7	21	0.0025244	0.397069	Morus007201(ephA);Morus007985(LOX2.1);Morus011111(ephA);Morus015996(ptges2);Morus017399(DOX2);Morus019485(CYP711A1);Morus023332(--)
GO:0031407	oxylipin metabolic process	7	21	0.0025244	0.397069	Morus000536(4CLL9);Morus000610(LOX1.5);Morus006746(4CLL9);Morus007985(LOX2.1);Morus011915(HPL);Morus017399(DOX2);Morus025773(ADS3)
GO:0006120	mitochondrial electron transport, NADH to ubiquinone	6	16	0.0026174	0.397069	Morus011279(At5g18800);Morus011534(--);Morus014032(At5g47890);Morus019693(At3g03100);Morus019967(At3g18410);Morus026877(At2g33220)
GO:0045087	innate immune response	41	275	0.00281954	0.412458	MSTRG.21415(ADF2);MSTRG.3163(DLO2);MSTRG.4401(SCPL51);MSTRG.9521(HIPP07);Morus000923(CBP60B);Morus001495(RPM1);Morus003708(ATL6);Morus004852(PUB17);Morus005010(MYB306);Morus005581(CRT3);Morus006598(FMO1);Morus006776(At1g14780);Morus006867(XERICO);Morus007062(GLR3.6);Morus007711(AED3);Morus008123(ILL5);Morus008151(GLO3);Morus010007(At3g03300);Morus011259(WRKY70);Morus011716(CRK14);Morus011773(PAO)…
GO:0006657	CDP-choline pathway	3	4	0.003248	0.44346	Morus009318(CCT2);Morus012052(At1g74320);Morus026546(AAPT1)
GO:2001259	positive regulation of cation channel activity	3	4	0.003248	0.44346	Morus020426(--);Morus022726(PIA2);Morus023404(BAD1)
GO:0009627	systemic acquired resistance	10	40	0.00364715	0.467642	Morus000923(CBP60B);Morus006598(FMO1);Morus007711(AED3);Morus008123(ILL5);Morus011259(WRKY70);Morus011716(CRK14);Morus013159(ACL1);Morus014224(SARD4);Morus014669(NIMIN-2);Morus021516(ALD1)
GO:0005976	polysaccharide metabolic process	85	667	0.00365345	0.467642	MSTRG.13337(CHN14);MSTRG.17318(--);MSTRG.24177(SQE1);MSTRG.610(CLEB3J9);MSTRG.6737(WAT1);Morus000710(CML25);Morus000866(At1g27930);Morus001126(PME60);Morus002798(At5g51830);Morus004226(MAN6);Morus004833(At2g32990);Morus005215(DSP4);Morus006703(At4g23560);Morus007713(PME20);Morus007841(CSLG3);Morus007869(CSLD2);Morus008173(Os04g0179200);Morus008466(DVR);Morus009269(CP1);Morus010507(GATL10);Morus01…
GO:0031055	chromatin remodeling at centromere	4	8	0.0042635	0.493208	Morus005086(DRP4C);Morus005088(DRP4C);Morus021906(BLH3);Morus022334(pole3)
GO:0042952	beta-ketoadipate pathway	17	90	0.00474373	0.493208	Morus001438(PPH);Morus002975(BDG4);Morus004295(--);Morus006197(CSE);Morus007201(ephA);Morus007202(ephA);Morus010452(SBT3.5);Morus011111(ephA);Morus013269(--);Morus014418(--);Morus018346(--);Morus018554(--);Morus020849(D14);Morus022144(--);Morus026437(MES11);Morus027251(NDL1);Morus027421(EPHX2)
GO:0009607	response to biotic stimulus	90	722	0.0052474	0.493208	MSTRG.11104(UDA1);MSTRG.13337(CHN14);MSTRG.13409(TLP1);MSTRG.17318(--);MSTRG.21384(LOX1.5);MSTRG.21415(ADF2);MSTRG.3163(DLO2);MSTRG.4401(SCPL51);MSTRG.7067(WRKY11);Morus000224(--);Morus000803(WUN1);Morus000923(CBP60B);Morus001767(ERF025);Morus002020(APUM5);Morus002858(FLS2);Morus003708(ATL6);Morus004476(ERF110);Morus004852(PUB17);Morus005010(MYB306);Morus005581(CRT3);Morus006598(FMO1);Morus006711…
GO:0042542	response to hydrogen peroxide	11	49	0.00570479	0.493208	Morus002575(HSP21);Morus004299(PAP17);Morus004713(CLPB1);Morus006028(HSP18.2);Morus008243(LSC30);Morus012036(BHLH140);Morus018780(GOLS1);Morus018832(SMXL3);Morus018937(BT1);Morus022488(BAG6);Morus027299(HSF30)
GO:0009251	glucan catabolic process	13	63	0.00595372	0.493208	Morus004833(At2g32990);Morus005215(DSP4);Morus006703(At4g23560);Morus011122(At4g02290);Morus011999(CEL1);Morus013189(ISA3);Morus014729(BACOVA_02659);Morus014730(BACOVA_02659);Morus021001(PHO1);Morus021091(AMY3);Morus021541(exgA);Morus023371(BAM3);Morus027899(DPE2)
GO:0006122	mitochondrial electron transport, ubiquinol to cytochrome c	4	9	0.00709637	0.493208	Morus005608(QCR7-2);Morus009137(QCR9);Morus024138(QCR6-1);Morus025502(CYTC-2)
GO:0006692	prostanoid metabolic process	4	9	0.00709637	0.493208	Morus015996(ptges2);Morus017399(DOX2);Morus019485(CYP711A1);Morus023332(--)
GO:0006693	prostaglandin metabolic process	4	9	0.00709637	0.493208	Morus015996(ptges2);Morus017399(DOX2);Morus019485(CYP711A1);Morus023332(--)
GO:0042547	cell wall modification involved in multidimensional cell growth	4	9	0.00709637	0.493208	Morus011999(CEL1);Morus026141(At1g48100);Morus027754(At1g48100);Morus027795(XTH33)
GO:0071229	cellular response to acid chemical	48	351	0.00728172	0.493208	MSTRG.22943(GASA4);MSTRG.3163(DLO2);Morus000578(TIFY4A);Morus000611(ARAC7);Morus000923(CBP60B);Morus002528(DAO);Morus003754(--);Morus004476(ERF110);Morus004721(Os01g0803200);Morus006303(CPK19);Morus006547(At2g30020);Morus006711(ABR1);Morus006790(MYB73);Morus006867(XERICO);Morus007062(GLR3.6);Morus007595(At2g30020);Morus007917(NAC048);Morus009288(MYB73);Morus010533(GRXC9);Morus011259(WRKY70);Morus…
GO:0046677	response to antibiotic	31	206	0.00752774	0.493208	Morus000803(WUN1);Morus002184(CML39);Morus002575(HSP21);Morus004299(PAP17);Morus004713(CLPB1);Morus005010(MYB306);Morus006028(HSP18.2);Morus006790(MYB73);Morus008243(LSC30);Morus009288(MYB73);Morus010533(GRXC9);Morus011259(WRKY70);Morus011716(CRK14);Morus012036(BHLH140);Morus013140(ERF113);Morus014585(WAKL2);Morus015048(GRXC9);Morus015668(MYB105);Morus015723(WRKY4);Morus018102(WAK2);Morus018780(G…
GO:0007060	male meiosis chromosome segregation	3	5	0.00754124	0.493208	Morus016095(KIN8B);Morus020148(MPS1);Morus027156(MMD1)
GO:0086010	membrane depolarization during action potential	3	5	0.00754124	0.493208	Morus020426(--);Morus022726(PIA2);Morus023404(BAD1)
GO:0086012	membrane depolarization during cardiac muscle cell action potential	3	5	0.00754124	0.493208	Morus020426(--);Morus022726(PIA2);Morus023404(BAD1)
GO:0098900	regulation of action potential	3	5	0.00754124	0.493208	Morus020426(--);Morus022726(PIA2);Morus023404(BAD1)
GO:0098901	regulation of cardiac muscle cell action potential	3	5	0.00754124	0.493208	Morus020426(--);Morus022726(PIA2);Morus023404(BAD1)
GO:0098542	defense response to other organism	64	495	0.00787193	0.493208	MSTRG.3163(DLO2);MSTRG.4401(SCPL51);Morus000224(--);Morus000923(CBP60B);Morus001767(ERF025);Morus002020(APUM5);Morus002858(FLS2);Morus003708(ATL6);Morus004476(ERF110);Morus004852(PUB17);Morus005581(CRT3);Morus006598(FMO1);Morus006711(ABR1);Morus006790(MYB73);Morus007062(GLR3.6);Morus007595(At2g30020);Morus007682(At2g40140);Morus007711(AED3);Morus008123(ILL5);Morus008151(GLO3);Morus009288(MYB73);M…
GO:1900673	olefin metabolic process	6	20	0.00908053	0.493208	Morus007201(ephA);Morus011111(ephA);Morus012919(ACS1);Morus013686(NAC047);Morus024218(ACS1);Morus027261(ACO1)
GO:0010336	gibberellic acid homeostasis	2	2	0.00915131	0.493208	Morus012003(NPF3.1);Morus027853(NPF3.1)
GO:0015697	quaternary ammonium group transport	2	2	0.00915131	0.493208	Morus010444(OCT7);Morus026190(BAC2)
GO:0015709	thiosulfate transport	2	2	0.00915131	0.493208	Morus007715(PUMP4);Morus008545(PUMP5)
GO:0030913	paranodal junction assembly	2	2	0.00915131	0.493208	Morus020426(--);Morus023404(BAD1)
GO:0031221	arabinan metabolic process	2	2	0.00915131	0.493208	Morus016913(NFYA2);Morus027934(ASD1)
GO:0033292	T-tubule organization	2	2	0.00915131	0.493208	Morus020426(--);Morus023404(BAD1)
GO:0036309	protein localization to M-band	2	2	0.00915131	0.493208	Morus020426(--);Morus023404(BAD1)
GO:0036371	protein localization to T-tubule	2	2	0.00915131	0.493208	Morus020426(--);Morus023404(BAD1)
GO:0043617	cellular response to sucrose starvation	2	2	0.00915131	0.493208	Morus007206(BCE2);Morus007597(ASN1)
GO:0045733	acetate catabolic process	2	2	0.00915131	0.493208	Morus005078(MLS);Morus018259(ICL)
GO:0060306	regulation of membrane repolarization	2	2	0.00915131	0.493208	Morus020426(--);Morus023404(BAD1)
GO:0060307	regulation of ventricular cardiac muscle cell membrane repolarization	2	2	0.00915131	0.493208	Morus020426(--);Morus023404(BAD1)
GO:0061418	regulation of transcription from RNA polymerase II promoter in response to hypoxia	2	2	0.00915131	0.493208	Morus009091(--);Morus025322(ELOC)
GO:0086005	ventricular cardiac muscle cell action potential	2	2	0.00915131	0.493208	Morus020426(--);Morus023404(BAD1)
GO:0086009	membrane repolarization	2	2	0.00915131	0.493208	Morus020426(--);Morus023404(BAD1)
GO:0086015	SA node cell action potential	2	2	0.00915131	0.493208	Morus020426(--);Morus023404(BAD1)
GO:0086018	SA node cell to atrial cardiac muscle cell signalling	2	2	0.00915131	0.493208	Morus020426(--);Morus023404(BAD1)
GO:0086046	membrane depolarization during SA node cell action potential	2	2	0.00915131	0.493208	Morus020426(--);Morus023404(BAD1)
GO:0086070	SA node cell to atrial cardiac muscle cell communication	2	2	0.00915131	0.493208	Morus020426(--);Morus023404(BAD1)
GO:0086091	regulation of heart rate by cardiac conduction	2	2	0.00915131	0.493208	Morus020426(--);Morus023404(BAD1)
GO:0098907	regulation of SA node cell action potential	2	2	0.00915131	0.493208	Morus020426(--);Morus023404(BAD1)
GO:0098910	regulation of atrial cardiac muscle cell action potential	2	2	0.00915131	0.493208	Morus020426(--);Morus023404(BAD1)
GO:0099622	cardiac muscle cell membrane repolarization	2	2	0.00915131	0.493208	Morus020426(--);Morus023404(BAD1)
GO:0099623	regulation of cardiac muscle cell membrane repolarization	2	2	0.00915131	0.493208	Morus020426(--);Morus023404(BAD1)
GO:0099625	ventricular cardiac muscle cell membrane repolarization	2	2	0.00915131	0.493208	Morus020426(--);Morus023404(BAD1)
GO:1901018	positive regulation of potassium ion transmembrane transporter activity	2	2	0.00915131	0.493208	Morus020426(--);Morus023404(BAD1)
GO:0043207	response to external biotic stimulus	85	692	0.00949289	0.504973	MSTRG.11104(UDA1);MSTRG.13337(CHN14);MSTRG.13409(TLP1);MSTRG.17318(--);MSTRG.21415(ADF2);MSTRG.3163(DLO2);MSTRG.4401(SCPL51);MSTRG.7067(WRKY11);Morus000224(--);Morus000803(WUN1);Morus000923(CBP60B);Morus001767(ERF025);Morus002020(APUM5);Morus002858(FLS2);Morus003708(ATL6);Morus004476(ERF110);Morus004852(PUB17);Morus005010(MYB306);Morus005581(CRT3);Morus006598(FMO1);Morus006711(ABR1);Morus006790(M…
GO:0010035	response to inorganic substance	85	693	0.00983669	0.516552	MSTRG.21415(ADF2);MSTRG.5898(LAC7);Morus000803(WUN1);Morus000923(CBP60B);Morus002020(APUM5);Morus002027(PIP2-1);Morus002184(CML39);Morus002575(HSP21);Morus002603(HIPP09);Morus002774(NDB2);Morus002798(At5g51830);Morus003231(PIP2-4);Morus003682(ZAT10);Morus003714(HIPP32);Morus003754(--);Morus003965(CHLM);Morus004063(At1g12200);Morus004299(PAP17);Morus004324(TATB);Morus004465(--);Morus004713(CLPB1);…
GO:0051707	response to other organism	84	685	0.0102923	0.533635	MSTRG.11104(UDA1);MSTRG.13337(CHN14);MSTRG.17318(--);MSTRG.21415(ADF2);MSTRG.3163(DLO2);MSTRG.4401(SCPL51);MSTRG.7067(WRKY11);Morus000224(--);Morus000803(WUN1);Morus000923(CBP60B);Morus001767(ERF025);Morus002020(APUM5);Morus002858(FLS2);Morus003708(ATL6);Morus004476(ERF110);Morus004852(PUB17);Morus005010(MYB306);Morus005581(CRT3);Morus006598(FMO1);Morus006711(ABR1);Morus006790(MYB73);Morus006939(…
GO:0006336	DNA replication-independent nucleosome assembly	4	10	0.0109399	0.546461	Morus005086(DRP4C);Morus005088(DRP4C);Morus021906(BLH3);Morus022334(pole3)
GO:0008217	regulation of blood pressure	4	10	0.0109399	0.546461	Morus007201(ephA);Morus007202(ephA);Morus011111(ephA);Morus017399(DOX2)
GO:0015976	carbon utilization	4	10	0.0109399	0.546461	Morus005078(MLS);Morus018259(ICL);Morus020509(BCA1);Morus027772(BCA2)
GO:0009751	response to salicylic acid	18	106	0.0114875	0.565102	Morus005010(MYB306);Morus006790(MYB73);Morus009288(MYB73);Morus010533(GRXC9);Morus011259(WRKY70);Morus011716(CRK14);Morus013140(ERF113);Morus014585(WAKL2);Morus015048(GRXC9);Morus015668(MYB105);Morus015723(WRKY4);Morus018102(WAK2);Morus018937(BT1);Morus019480(PDR1);Morus021516(ALD1);Morus021598(LECRKS2);Morus025295(SIT2);Morus025446(MYB3)
GO:0015996	chlorophyll catabolic process	7	27	0.011598	0.565102	Morus001438(PPH);Morus002351(CHLASE1);Morus007201(ephA);Morus007202(ephA);Morus011111(ephA);Morus011773(PAO);Morus027421(EPHX2)
GO:0009753	response to jasmonic acid	20	122	0.011727	0.565102	Morus000578(TIFY4A);Morus005010(MYB306);Morus006790(MYB73);Morus007062(GLR3.6);Morus009288(MYB73);Morus010533(GRXC9);Morus011259(WRKY70);Morus013140(ERF113);Morus015048(GRXC9);Morus015668(MYB105);Morus015723(WRKY4);Morus016409(At3g11180);Morus019230(RGLG4);Morus019480(PDR1);Morus019952(MYB62);Morus021230(IP5P11);Morus021598(LECRKS2);Morus021640(TIFY5A);Morus024218(ACS1);Morus024282(GSH1)
GO:0098656	anion transmembrane transport	30	205	0.0123682	0.579773	Morus002126(MPT3);Morus002858(FLS2);Morus003176(AATP1);Morus003470(BOR1);Morus003946(UTR4);Morus004327(LSI2);Morus007642(POR1);Morus007715(PUMP4);Morus008047(UXT1);Morus008125(At1g73020);Morus008545(PUMP5);Morus009110(SULTR3;1);Morus010002(BAT1);Morus010106(NPF4.6);Morus010444(OCT7);Morus012022(SFC1);Morus013499(NIP6-1);Morus013669(TDT);Morus014440(NPF4.6);Morus017652(LHT1);Morus017653(LHT1);Moru…
GO:0033559	unsaturated fatty acid metabolic process	8	34	0.0130704	0.579773	Morus007201(ephA);Morus007202(ephA);Morus011111(ephA);Morus015996(ptges2);Morus017399(DOX2);Morus019485(CYP711A1);Morus023332(--);Morus025773(ADS3)
GO:0052548	regulation of endopeptidase activity	10	48	0.0139763	0.579773	Morus002886(--);Morus002887(--);Morus004396(--);Morus004398(--);Morus004721(Os01g0803200);Morus014185(--);Morus020197(--);Morus020198(--);Morus025502(CYTC-2);Morus026877(At2g33220)
[truncated: 4,008 more rows]

## Sheet: MF
Table S3. GO terms analysis in CK-vs-T1
[truncated: 1,536 more rows]
