# Supplementary material for: Comparative Physio-Biochemical and Transcriptome Analyses Reveal Contrasting Responses to Magnesium Imbalances in Leaves of Mulberry (Morus alba L.) Plants
Source: Antioxidants (Basel). 2024 Apr 25;13(5):516. doi: 10.3390/antiox13050516 (PMC11117640; doi:10.3390/antiox13050516)
Supplement: Supplementary file 1 [file antioxidants-13-00516-s001.zip › Table S4.xlsx]

## Sheet: Level2 GO terms
Table S4. GO terms analysis in CK-vs-T2
GO ID (level1)	GO Term (level1)	GO ID (level2)	GO Term (level2)	number_of_CK-vs-T2 (up)	number_of_CK-vs-T2 (down)	Genes_of_CK-vs-T2_up	Genes_of_CK-vs-T2_down
GO:0008150	Biological Process	GO:0001906	cell killing	0	4	--	MSTRG.10678(CHI-L1),MSTRG.10863(OSM34),MSTRG.13337(CHN14),Morus010009(PDF2.2)
GO:0008150	Biological Process	GO:0098754	detoxification	13	26	Morus000865(ADH1),Morus001759(qor),Morus004299(PAP17),Morus013059(At5g42850),Morus013106(Msed_1424),Morus013984(PNC1),Morus015814(CEQORH),Morus015915(GRXS10),Morus020498(EO),Morus020499(EO),Morus023833(HSP26-A),Morus026731(CAD),Morus027762(At1g60420)	Morus002603(HIPP09),Morus003495(PER63),Morus003714(HIPP32),Morus005364(PER66),Morus008381(HIPP26),Morus008867(PER19),Morus009198(HMA2),Morus010023(HIPP32),Morus010857(NAKR2),Morus011651(GSTF8),Morus011669(At5g42250),Morus013081(PER47),Morus013524(PER42),Morus016519(CAD1),Morus017091(FSD2),Morus017399(DOX2),Morus020605(HIPP03),Morus021055(GSTU17),Morus022009(CAX3),Morus023284(LOL1),Morus024139(NAK…
GO:0008150	Biological Process	GO:0040007	growth	25	53	MSTRG.6737(WAT1),Morus002760(JAR6),Morus003063(RRP41),Morus004504(dst4),Morus006491(AGL65),Morus007676(pom1),Morus012026(ERDJ3A),Morus012134(NAC025),Morus013686(NAC047),Morus014629(OST48),Morus015232(At1g74360),Morus015662(MPSR1),Morus015682(NAP2),Morus016439(PSI1),Morus016811(--),Morus018587(--),Morus019178(S-RBP11),Morus019291(XTH27),Morus019834(HIP1),Morus020689(NAC104),Morus021277(--),Morus02…	Morus000710(CML25),Morus000861(PIN6),Morus001806(CHLN),Morus003324(SAUR76),Morus003682(ZAT10),Morus004228(FER),Morus004469(CESA2),Morus004618(RCH2),Morus004619(RCH2),Morus006387(VPS28-2),Morus007082(BHLH74),Morus009009(RL6),Morus011317(V2),Morus011874(TAP46),Morus011896(trappc3),Morus011999(CEL1),Morus012010(CTL1),Morus012423(AMP1),Morus012607(ERF1-1),Morus012959(XLT2),Morus014309(SMT2),Morus0146…
GO:0008150	Biological Process	GO:0050896	response to stimulus	298	549	MSTRG.11099(UDA1),MSTRG.11926(RPA1A),MSTRG.12944(CHS2),MSTRG.17580(CHS2),MSTRG.18969(BOR2),MSTRG.19614(CHS3),MSTRG.19901(ETG1),MSTRG.20540(PRUA1),MSTRG.21384(LOX1.5),MSTRG.22612(CLPC1),MSTRG.23667(CHS1),MSTRG.3163(DLO2),MSTRG.6737(WAT1),MSTRG.705(RPA1C),MSTRG.7435(--),Morus000158(HEX6),Morus000212(--),Morus000432(PDAP1),Morus000536(4CLL9),Morus000787(LECRK91),Morus000865(ADH1),Morus001213(AIM1),M…	MSTRG.10678(CHI-L1),MSTRG.10715(PME41),MSTRG.10863(OSM34),MSTRG.11103(CHIT1B),MSTRG.11104(UDA1),MSTRG.12558(AUX28),MSTRG.12943(CHS),MSTRG.13337(CHN14),MSTRG.13409(TLP1),MSTRG.14436(MLP28),MSTRG.14438(MLP28),MSTRG.14872(LRX4),MSTRG.15041(DTX13),MSTRG.15042(DTX14),MSTRG.1740(MLP28),MSTRG.1742(MLP28),MSTRG.18302(ALDH2C4),MSTRG.18681(GAST1),MSTRG.18742(GSVIVT00023967001),MSTRG.19707(NFYC1),MSTRG.2000…
GO:0008150	Biological Process	GO:0051704	multi-organism process	91	155	MSTRG.11099(UDA1),MSTRG.11926(RPA1A),MSTRG.3163(DLO2),MSTRG.705(RPA1C),Morus000358(At1g34300),Morus000787(LECRK91),Morus001320(SARD1),Morus001589(LECRK82),Morus002020(APUM5),Morus002210(DAP),Morus002760(JAR6),Morus002911(ABCC9),Morus003063(RRP41),Morus003477(DMR6),Morus003995(MED23),Morus004312(ENO1),Morus004550(ABCC8),Morus004820(ACO3),Morus005581(CRT3),Morus005725(--),Morus006134(SD18),Morus006…	MSTRG.10678(CHI-L1),MSTRG.10715(PME41),MSTRG.10863(OSM34),MSTRG.11103(CHIT1B),MSTRG.11104(UDA1),MSTRG.13337(CHN14),MSTRG.18302(ALDH2C4),MSTRG.21415(ADF2),MSTRG.4401(SCPL51),Morus000803(WUN1),Morus001044(OsI_012692),Morus001053(--),Morus001449(BZIP61),Morus001632(elmoA),Morus001767(ERF025),Morus001806(CHLN),Morus001890(PERK1),Morus002194(Rca),Morus002352(CLH1),Morus002555(NPC2),Morus003290(CSLA2),…
GO:0008150	Biological Process	GO:0008152	metabolic process	647	1276	MSTRG.11099(UDA1),MSTRG.11131(CBDAS),MSTRG.11926(RPA1A),MSTRG.12325(TKPR1),MSTRG.1288(BCA5),MSTRG.12944(CHS2),MSTRG.13149(SELMODRAFT_444075),MSTRG.13181(At5g39130),MSTRG.13183(At5g39130),MSTRG.16120(At4g27290),MSTRG.16492(CRK10),MSTRG.16871(SOG1),MSTRG.16928(At4g27290),MSTRG.16931(At4g27290),MSTRG.16938(At4g27290),MSTRG.16940(At4g27290),MSTRG.1717(At1g56140),MSTRG.17580(CHS2),MSTRG.18268(--),MSTR…	MSTRG.10678(CHI-L1),MSTRG.10715(PME41),MSTRG.11039(efp),MSTRG.11103(CHIT1B),MSTRG.11104(UDA1),MSTRG.11594(XTH23),MSTRG.11892(UGT91C1),MSTRG.11896(UGT91C1),MSTRG.12096(CYP71AN24),MSTRG.12097(CYP71AN24),MSTRG.12558(AUX28),MSTRG.12943(CHS),MSTRG.13337(CHN14),MSTRG.13870(CYP82G1),MSTRG.14872(LRX4),MSTRG.16256(--),MSTRG.17723(SDR1),MSTRG.18302(ALDH2C4),MSTRG.18567(At4g03230),MSTRG.18742(GSVIVT00023967…
GO:0008150	Biological Process	GO:0002376	immune system process	34	37	MSTRG.3163(DLO2),Morus000432(PDAP1),Morus001320(SARD1),Morus002020(APUM5),Morus002210(DAP),Morus002760(JAR6),Morus003063(RRP41),Morus003921(--),Morus005581(CRT3),Morus006776(At1g14780),Morus006867(XERICO),Morus010154(CNX2),Morus011041(NAPRT1),Morus011199(MPK3),Morus011458(WRKY53),Morus011716(CRK14),Morus011773(PAO),Morus012556(CPRF2),Morus012573(UBP12),Morus014224(SARD4),Morus014398(MLO6),Morus01…	MSTRG.18302(ALDH2C4),MSTRG.21415(ADF2),MSTRG.4401(SCPL51),MSTRG.9521(HIPP07),Morus002358(KEG),Morus004210(HGN1),Morus004280(ASPG1),Morus004852(PUB17),Morus005010(MYB306),Morus007230(KIN4A),Morus007565(PERK1),Morus007711(AED3),Morus008879(KIN4A),Morus010007(At3g03300),Morus010196(THE1),Morus011874(TAP46),Morus013159(ACL1),Morus013174(GILP),Morus014470(--),Morus014669(NIMIN-2),Morus015070(NSL1),Mor…
GO:0008150	Biological Process	GO:0099531	presynaptic process involved in synaptic transmission	1	1	Morus011357(--)	Morus010858(EXO70H1)
GO:0008150	Biological Process	GO:0051179	localization	195	374	MSTRG.11926(RPA1A),MSTRG.1278(BOR4),MSTRG.12944(CHS2),MSTRG.13181(At5g39130),MSTRG.13183(At5g39130),MSTRG.17580(CHS2),MSTRG.18969(BOR2),MSTRG.19041(--),MSTRG.19554(At5g39130),MSTRG.19614(CHS3),MSTRG.21114(At1g56130),MSTRG.21115(At1g56140),MSTRG.22612(CLPC1),MSTRG.23667(CHS1),MSTRG.2858(HST),MSTRG.6737(WAT1),MSTRG.705(RPA1C),Morus000158(HEX6),Morus000166(HEX6),Morus000432(PDAP1),Morus000618(At5g43…	MSTRG.10715(PME41),MSTRG.11039(efp),MSTRG.12943(CHS),MSTRG.14436(MLP28),MSTRG.14438(MLP28),MSTRG.15041(DTX13),MSTRG.15042(DTX14),MSTRG.1740(MLP28),MSTRG.1742(MLP28),MSTRG.18302(ALDH2C4),MSTRG.2000(ZIP11),MSTRG.21687(AGP41),MSTRG.24189(PMEI11),MSTRG.24190(PMEI11),MSTRG.4282(At2g27500),MSTRG.6565(RPL39A),MSTRG.6611(SWEET17),MSTRG.9521(HIPP07),Morus000042(--),Morus000159(At4g18380),Morus000322(SLAH3…
GO:0008150	Biological Process	GO:0048511	rhythmic process	7	11	Morus004820(ACO3),Morus005472(Ermp1),Morus009322(CCT2),Morus019505(CGA1),Morus023955(ARR9),Morus027018(At5g05600),Morus027020(At5g05600)	Morus002654(GATA8),Morus004454(WNK1),Morus004737(ARR7),Morus005215(DSP4),Morus007213(SWEET17),Morus010094(NAGLU),Morus013360(RR4),Morus013524(PER42),Morus013762(PHOT2),Morus017243(PRR37),Morus022166(SRF3)
GO:0008150	Biological Process	GO:0098743	cell aggregation	0	1	--	Morus009275(PTEN2A)
GO:0008150	Biological Process	GO:0044699	single-organism process	565	1097	MSTRG.11131(CBDAS),MSTRG.11926(RPA1A),MSTRG.12325(TKPR1),MSTRG.1278(BOR4),MSTRG.1288(BCA5),MSTRG.12944(CHS2),MSTRG.13181(At5g39130),MSTRG.13183(At5g39130),MSTRG.16102(HAT),MSTRG.16120(At4g27290),MSTRG.16931(At4g27290),MSTRG.16938(At4g27290),MSTRG.1717(At1g56140),MSTRG.17580(CHS2),MSTRG.18969(BOR2),MSTRG.18970(F6H1-3),MSTRG.19041(--),MSTRG.19554(At5g39130),MSTRG.19614(CHS3),MSTRG.19901(ETG1),MSTRG…	MSTRG.10715(PME41),MSTRG.11039(efp),MSTRG.11594(XTH23),MSTRG.12096(CYP71AN24),MSTRG.12097(CYP71AN24),MSTRG.12943(CHS),MSTRG.13409(TLP1),MSTRG.13870(CYP82G1),MSTRG.14436(MLP28),MSTRG.14438(MLP28),MSTRG.14872(LRX4),MSTRG.15041(DTX13),MSTRG.15042(DTX14),MSTRG.15790(DTX14),MSTRG.1740(MLP28),MSTRG.1742(MLP28),MSTRG.17723(SDR1),MSTRG.18302(ALDH2C4),MSTRG.18681(GAST1),MSTRG.18742(GSVIVT00023967001),MSTR…
GO:0008150	Biological Process	GO:0007610	behavior	3	5	Morus003576(SAC2),Morus015658(rimM),Morus023972(RBR)	Morus010094(NAGLU),Morus022096(--),Morus024879(DWA2),Morus025695(--),Morus026074(At4g40080)
GO:0008150	Biological Process	GO:0022610	biological adhesion	6	9	Morus014629(OST48),Morus015132(At3g02645),Morus019291(XTH27),Morus021534(SULTR1,3),Morus024781(--)	Morus009102(NET1A),Morus012831(At5g57480),Morus018607(ERECTA),Morus019844(--),Morus020420(--),Morus022166(SRF3),Morus023374(NPSN11),Morus025226(FLA4),Morus027627(KCR1)
GO:0008150	Biological Process	GO:0023052	signaling	73	178	MSTRG.11926(RPA1A),MSTRG.3163(DLO2),MSTRG.6737(WAT1),MSTRG.705(RPA1C),MSTRG.7435(--),Morus000212(--),Morus000432(PDAP1),Morus001337(At5g61530),Morus001673(NFP),Morus001950(At1g16060),Morus002210(DAP),Morus002720(MYB36),Morus002760(JAR6),Morus003093(yugF),Morus004504(dst4),Morus004559(TIFY6B),Morus005124(ARF5),Morus005581(CRT3),Morus006867(XERICO),Morus006987(--),Morus007027(Os06g0508700),Morus007…	MSTRG.18681(GAST1),MSTRG.19707(NFYC1),MSTRG.22943(GASA4),Morus000159(At4g18380),Morus000861(PIN6),Morus001004(ERF071),Morus001021(ROPGAP7),Morus001220(TMK2),Morus001224(TMK1),Morus001449(BZIP61),Morus001767(ERF025),Morus001890(PERK1),Morus002009(RHM1),Morus002194(Rca),Morus002358(KEG),Morus002530(ERF017),Morus003324(SAUR76),Morus003454(At1g80640),Morus003693(SCPL24),Morus003754(--),Morus003920(PB…
GO:0008150	Biological Process	GO:0040011	locomotion	13	18	Morus002911(ABCC9),Morus003093(yugF),Morus004550(ABCC8),Morus009788(--),Morus011199(MPK3),Morus011357(--),Morus015658(rimM),Morus016221(ABCC3),Morus023561(RUK),Morus023972(RBR),Morus024781(--),Morus027581(ABCC3),Morus027762(At1g60420)	Morus001044(OsI_012692),Morus001632(elmoA),Morus002603(HIPP09),Morus007970(IRKI),Morus009275(PTEN2A),Morus009865(At3g25440),Morus010137(HSD3),Morus010562(RBL2),Morus012306(At2g40480),Morus014428(ICR3),Morus015321(ABCG15),Morus017223(MAGO),Morus021289(pKIWI504),Morus022096(--),Morus022477(ICR4),Morus024879(DWA2),Morus026074(At4g40080),Morus026748(MAN7)
GO:0008150	Biological Process	GO:0032501	multicellular organismal process	110	197	MSTRG.11926(RPA1A),MSTRG.16102(HAT),MSTRG.19041(--),MSTRG.21384(LOX1.5),MSTRG.2858(HST),MSTRG.6737(WAT1),MSTRG.705(RPA1C),Morus000358(At1g34300),Morus001111(RLK7),Morus001230(EIX2),Morus001950(At1g16060),Morus002720(MYB36),Morus002760(JAR6),Morus003184(PDR1),Morus003186(PDR1),Morus003477(DMR6),Morus003576(SAC2),Morus003921(--),Morus003995(MED23),Morus004550(ABCC8),Morus004820(ACO3),Morus005078(ML…	MSTRG.11594(XTH23),MSTRG.13409(TLP1),MSTRG.2017(AG2),MSTRG.21687(AGP41),MSTRG.22666(IQD31),MSTRG.4282(At2g27500),MSTRG.609(CLEB3J9),MSTRG.9469(--),MSTRG.9521(HIPP07),Morus000349(At1g32860),Morus000350(PPD),Morus000419(PXC1),Morus000677(GALT2),Morus000710(CML25),Morus000803(WUN1),Morus000861(PIN6),Morus001004(ERF071),Morus001044(OsI_012692),Morus001632(elmoA),Morus001806(CHLN),Morus001985(RPL6),Mo…
GO:0008150	Biological Process	GO:0048519	negative regulation of biological process	48	102	MSTRG.21384(LOX1.5),Morus002020(APUM5),Morus002760(JAR6),Morus002830(--),Morus002911(ABCC9),Morus003063(RRP41),Morus003093(yugF),Morus003576(SAC2),Morus004083(Os06g0358800),Morus004504(dst4),Morus004550(ABCC8),Morus004559(TIFY6B),Morus005193(CD4B),Morus006683(atad1a),Morus007676(pom1),Morus008519(TPR1),Morus008753(HSR4),Morus008951(At3g28610),Morus008990(PDR2),Morus009788(--),Morus010105(ATHB-6),…	MSTRG.10715(PME41),MSTRG.24189(PMEI11),MSTRG.24190(PMEI11),MSTRG.4385(PME22),MSTRG.9469(--),Morus000180(FH1),Morus000706(SUMO1),Morus000861(PIN6),Morus001449(BZIP61),Morus001632(elmoA),Morus002194(Rca),Morus002358(KEG),Morus002886(--),Morus002887(--),Morus003565(HDT1),Morus003682(ZAT10),Morus003754(--),Morus004073(EBS),Morus004092(PMEI3),Morus004101(ABCG11),Morus004228(FER),Morus004394(--),Morus0…
GO:0008150	Biological Process	GO:0032502	developmental process	111	217	MSTRG.11926(RPA1A),MSTRG.12325(TKPR1),MSTRG.19041(--),MSTRG.19901(ETG1),MSTRG.21384(LOX1.5),MSTRG.2858(HST),MSTRG.6737(WAT1),MSTRG.705(RPA1C),Morus001111(RLK7),Morus001179(At5g47720),Morus001230(EIX2),Morus001950(At1g16060),Morus002043(SULTR3,1),Morus002720(MYB36),Morus002760(JAR6),Morus003477(DMR6),Morus003576(SAC2),Morus003921(--),Morus003995(MED23),Morus004312(ENO1),Morus004504(dst4),Morus0048…	MSTRG.11039(efp),MSTRG.11594(XTH23),MSTRG.13409(TLP1),MSTRG.2017(AG2),MSTRG.21687(AGP41),MSTRG.22666(IQD31),MSTRG.3528(DCR),MSTRG.4282(At2g27500),MSTRG.609(CLEB3J9),MSTRG.9469(--),MSTRG.9521(HIPP07),Morus000349(At1g32860),Morus000350(PPD),Morus000419(PXC1),Morus000677(GALT2),Morus000710(CML25),Morus000803(WUN1),Morus000858(dlcB),Morus000861(PIN6),Morus001004(ERF071),Morus001044(OsI_012692),Morus0…
GO:0008150	Biological Process	GO:0022414	reproductive process	53	98	MSTRG.11926(RPA1A),MSTRG.12325(TKPR1),MSTRG.19041(--),MSTRG.2858(HST),MSTRG.705(RPA1C),Morus000358(At1g34300),Morus001111(RLK7),Morus002283(--),Morus003921(--),Morus004312(ENO1),Morus004820(ACO3),Morus005124(ARF5),Morus005472(Ermp1),Morus006053(NAC056),Morus006134(SD18),Morus006307(CAMRLK),Morus006491(AGL65),Morus006792(PK1),Morus007906(ATG13B),Morus008243(LSC30),Morus008518(TPR1),Morus008519(TPR…	MSTRG.11039(efp),MSTRG.13409(TLP1),MSTRG.2017(AG2),MSTRG.3528(DCR),MSTRG.9469(--),Morus000349(At1g32860),Morus001044(OsI_012692),Morus001632(elmoA),Morus001806(CHLN),Morus001985(RPL6),Morus003754(--),Morus004101(ABCG11),Morus004228(FER),Morus004288(AGAL2),Morus004454(WNK1),Morus005058(--),Morus005309(TCP14),Morus006135(SD18),Morus006381(ENDO1),Morus006387(VPS28-2),Morus006951(SD31),Morus007594(MA…
GO:0008150	Biological Process	GO:0009987	cellular process	649	1321	MSTRG.11926(RPA1A),MSTRG.12325(TKPR1),MSTRG.1288(BCA5),MSTRG.13149(SELMODRAFT_444075),MSTRG.13181(At5g39130),MSTRG.13183(At5g39130),MSTRG.16120(At4g27290),MSTRG.16492(CRK10),MSTRG.16871(SOG1),MSTRG.16928(At4g27290),MSTRG.16931(At4g27290),MSTRG.16938(At4g27290),MSTRG.16940(At4g27290),MSTRG.1717(At1g56140),MSTRG.17580(CHS2),MSTRG.18268(--),MSTRG.18969(BOR2),MSTRG.19041(--),MSTRG.19554(At5g39130),MS…	MSTRG.10678(CHI-L1),MSTRG.10715(PME41),MSTRG.11039(efp),MSTRG.11103(CHIT1B),MSTRG.11104(UDA1),MSTRG.11594(XTH23),MSTRG.11892(UGT91C1),MSTRG.11896(UGT91C1),MSTRG.12096(CYP71AN24),MSTRG.12097(CYP71AN24),MSTRG.12558(AUX28),MSTRG.13337(CHN14),MSTRG.13409(TLP1),MSTRG.13870(CYP82G1),MSTRG.14436(MLP28),MSTRG.14438(MLP28),MSTRG.14872(LRX4),MSTRG.15041(DTX13),MSTRG.15042(DTX14),MSTRG.15790(DTX14),MSTRG.16…
GO:0008150	Biological Process	GO:0000003	reproduction	67	108	MSTRG.11926(RPA1A),MSTRG.12325(TKPR1),MSTRG.19041(--),MSTRG.2858(HST),MSTRG.705(RPA1C),Morus000358(At1g34300),Morus001111(RLK7),Morus001179(At5g47720),Morus002043(SULTR3,1),Morus002283(--),Morus003921(--),Morus004312(ENO1),Morus004820(ACO3),Morus005124(ARF5),Morus005193(CD4B),Morus005194(CD4B),Morus005472(Ermp1),Morus006053(NAC056),Morus006134(SD18),Morus006307(CAMRLK),Morus006491(AGL65),Morus006…	MSTRG.11039(efp),MSTRG.13409(TLP1),MSTRG.2017(AG2),MSTRG.3528(DCR),MSTRG.9469(--),MSTRG.9639(EXL3),Morus000349(At1g32860),Morus001044(OsI_012692),Morus001632(elmoA),Morus001806(CHLN),Morus001985(RPL6),Morus002194(Rca),Morus003754(--),Morus004101(ABCG11),Morus004228(FER),Morus004288(AGAL2),Morus004454(WNK1),Morus004737(ARR7),Morus005058(--),Morus005309(TCP14),Morus006135(SD18),Morus006381(ENDO1),M…
GO:0008150	Biological Process	GO:0071840	cellular component organization or biogenesis	144	350	MSTRG.11926(RPA1A),MSTRG.19901(ETG1),MSTRG.22612(CLPC1),MSTRG.6737(WAT1),MSTRG.705(RPA1C),Morus000536(4CLL9),Morus000931(WRKY65),Morus001320(SARD1),Morus001764(BIOF),Morus001879(tilS),Morus002283(--),Morus002490(EIN3),Morus002720(MYB36),Morus002830(--),Morus002911(ABCC9),Morus003063(RRP41),Morus003184(PDR1),Morus003186(PDR1),Morus003576(SAC2),Morus003921(--),Morus004063(At1g12200),Morus004312(ENO…	MSTRG.10715(PME41),MSTRG.11039(efp),MSTRG.11594(XTH23),MSTRG.13409(TLP1),MSTRG.21415(ADF2),MSTRG.22975(--),MSTRG.24189(PMEI11),MSTRG.24190(PMEI11),MSTRG.3528(DCR),MSTRG.4282(At2g27500),MSTRG.4385(PME22),MSTRG.7430(--),MSTRG.8398(--),MSTRG.9469(--),MSTRG.9540(TBL35),Morus000097(MYB73),Morus000180(FH1),Morus000248(--),Morus000349(At1g32860),Morus000858(dlcB),Morus000866(At1g27930),Morus000914(CHUP1…
GO:0008150	Biological Process	GO:0048518	positive regulation of biological process	59	79	MSTRG.1717(At1g56140),MSTRG.21115(At1g56140),MSTRG.6737(WAT1),Morus000787(LECRK91),Morus001320(SARD1),Morus001337(At5g61530),Morus001950(At1g16060),Morus002020(APUM5),Morus002760(JAR6),Morus002830(--),Morus003063(RRP41),Morus003093(yugF),Morus003576(SAC2),Morus005581(CRT3),Morus006491(AGL65),Morus006867(XERICO),Morus007676(pom1),Morus007906(ATG13B),Morus009411(NRAMP3),Morus010105(ATHB-6),Morus010…	MSTRG.21415(ADF2),Morus000180(FH1),Morus000443(ENY2),Morus000858(dlcB),Morus001908(MYB111),Morus002194(Rca),Morus002358(KEG),Morus002605(NTL9),Morus002635(AGD15),Morus002654(GATA8),Morus002730(RABG3A),Morus003324(SAUR76),Morus003399(TRM112A),Morus003754(--),Morus003862(Tbc1d8),Morus004288(AGAL2),Morus004769(Eapp),Morus005807(RLP51),Morus006161(At5g28300),Morus006387(VPS28-2),Morus006790(MYB73),Mo…
GO:0008150	Biological Process	GO:0065007	biological regulation	259	466	MSTRG.11926(RPA1A),MSTRG.12944(CHS2),MSTRG.16871(SOG1),MSTRG.1717(At1g56140),MSTRG.17580(CHS2),MSTRG.19041(--),MSTRG.19614(CHS3),MSTRG.19901(ETG1),MSTRG.21114(At1g56130),MSTRG.21115(At1g56140),MSTRG.21384(LOX1.5),MSTRG.22612(CLPC1),MSTRG.23667(CHS1),MSTRG.2858(HST),MSTRG.3163(DLO2),MSTRG.6737(WAT1),MSTRG.705(RPA1C),MSTRG.7435(--),Morus000212(--),Morus000432(PDAP1),Morus000536(4CLL9),Morus000787(L…	MSTRG.10715(PME41),MSTRG.12558(AUX28),MSTRG.12943(CHS),MSTRG.13409(TLP1),MSTRG.14436(MLP28),MSTRG.14438(MLP28),MSTRG.16256(--),MSTRG.1740(MLP28),MSTRG.1742(MLP28),MSTRG.18681(GAST1),MSTRG.19111(CYCD1-1),MSTRG.19707(NFYC1),MSTRG.2017(AG2),MSTRG.21415(ADF2),MSTRG.22943(GASA4),MSTRG.24189(PMEI11),MSTRG.24190(PMEI11),MSTRG.4282(At2g27500),MSTRG.4385(PME22),MSTRG.9469(--),MSTRG.9521(HIPP07),Morus00015…
GO:0008150	Biological Process	GO:0050789	regulation of biological process	221	426	MSTRG.11926(RPA1A),MSTRG.16871(SOG1),MSTRG.1717(At1g56140),MSTRG.19041(--),MSTRG.19901(ETG1),MSTRG.21114(At1g56130),MSTRG.21115(At1g56140),MSTRG.21384(LOX1.5),MSTRG.22612(CLPC1),MSTRG.2858(HST),MSTRG.3163(DLO2),MSTRG.6737(WAT1),MSTRG.705(RPA1C),MSTRG.7435(--),Morus000212(--),Morus000432(PDAP1),Morus000787(LECRK91),Morus000931(WRKY65),Morus001320(SARD1),Morus001337(At5g61530),Morus001673(NFP),Moru…	MSTRG.10715(PME41),MSTRG.12558(AUX28),MSTRG.13409(TLP1),MSTRG.16256(--),MSTRG.18681(GAST1),MSTRG.19111(CYCD1-1),MSTRG.19707(NFYC1),MSTRG.2017(AG2),MSTRG.21415(ADF2),MSTRG.22943(GASA4),MSTRG.24189(PMEI11),MSTRG.24190(PMEI11),MSTRG.4282(At2g27500),MSTRG.4385(PME22),MSTRG.9469(--),Morus000151(ERF061),Morus000159(At4g18380),Morus000180(FH1),Morus000238(ERF6),Morus000443(ENY2),Morus000706(SUMO1),Morus…
GO:0003674	Molecular Function	GO:0003824	catalytic activity	577	1062	MSTRG.10036(--),MSTRG.11099(UDA1),MSTRG.11131(CBDAS),MSTRG.12325(TKPR1),MSTRG.125(--),MSTRG.1288(BCA5),MSTRG.12944(CHS2),MSTRG.13149(SELMODRAFT_444075),MSTRG.13181(At5g39130),MSTRG.13183(At5g39130),MSTRG.16120(At4g27290),MSTRG.16492(CRK10),MSTRG.16928(At4g27290),MSTRG.16931(At4g27290),MSTRG.16938(At4g27290),MSTRG.16940(At4g27290),MSTRG.1717(At1g56140),MSTRG.17580(CHS2),MSTRG.18268(--),MSTRG.18282…	MSTRG.10179(ASO),MSTRG.10678(CHI-L1),MSTRG.10715(PME41),MSTRG.10863(OSM34),MSTRG.11039(efp),MSTRG.11103(CHIT1B),MSTRG.11104(UDA1),MSTRG.11594(XTH23),MSTRG.11892(UGT91C1),MSTRG.11896(UGT91C1),MSTRG.12096(CYP71AN24),MSTRG.12097(CYP71AN24),MSTRG.12943(CHS),MSTRG.13337(CHN14),MSTRG.13870(CYP82G1),MSTRG.17723(SDR1),MSTRG.18302(ALDH2C4),MSTRG.18567(At4g03230),MSTRG.18742(GSVIVT00023967001),MSTRG.2000(Z…
GO:0003674	Molecular Function	GO:0009055	electron carrier activity	11	39	Morus007548(DJC76),Morus009355(AAO1),Morus014539(FRO8),Morus015915(GRXS10),Morus015996(ptges2),Morus016646(BCB),Morus016648(At2g25060),Morus020137(NIA),Morus021534(SULTR1,3),Morus025492(At5g10810)	Morus001706(--),Morus001783(psbA),Morus002753(--),Morus002936(At4g27270),Morus006167(NDL2),Morus006299(--),Morus007383(--),Morus007758(COX6A),Morus009041(At4g36750),Morus009137(QCR9),Morus009602(ENODL1),Morus010533(GRXC9),Morus013186(--),Morus013558(--),Morus013626(--),Morus013831(C/VIF2),Morus014304(PETE),Morus015048(GRXC9),Morus016715(AP1),Morus016795(RPS14),Morus017614(--),Morus017773(PUP21),M…
GO:0003674	Molecular Function	GO:0005215	transporter activity	116	190	MSTRG.18969(BOR2),Morus000158(HEX6),Morus000166(HEX6),Morus000564(GLR2.7),Morus000618(At5g43745),Morus000855(At3g19553),Morus001213(AIM1),Morus001672(At5g43745),Morus001988(DTX40),Morus002043(SULTR3,1),Morus002499(AIM1),Morus002700(CNGC1),Morus002911(ABCC9),Morus003074(CHX18),Morus003184(PDR1),Morus003186(PDR1),Morus004109(AVP1),Morus004358(GLR2.7),Morus004361(GLR2.7),Morus004550(ABCC8),Morus0051…	MSTRG.15041(DTX13),MSTRG.15042(DTX14),MSTRG.15790(DTX14),MSTRG.2000(ZIP11),Morus000042(--),Morus000710(CML25),Morus000784(At5g11960),Morus000861(PIN6),Morus001053(--),Morus001122(CHX18),Morus001224(TMK1),Morus001406(sec61a),Morus001460(ALMT2),Morus001534(NFD4),Morus001769(DTX49),Morus002027(PIP2-1),Morus002192(PLT5),Morus002268(At3g13620),Morus002697(CNGC1),Morus002753(--),Morus003052(SWEET16),Mo…
GO:0003674	Molecular Function	GO:0004871	signal transducer activity	21	44	MSTRG.1717(At1g56140),MSTRG.21114(At1g56130),MSTRG.21115(At1g56140),Morus000564(GLR2.7),Morus001673(NFP),Morus004358(GLR2.7),Morus004361(GLR2.7),Morus008861(GLR2.7),Morus009557(GLR2.9),Morus011199(MPK3),Morus012315(At4g27290),Morus014449(MAPKKK5),Morus021281(RLCK176),Morus021534(SULTR1,3),Morus021841(RLP6),Morus021919(NTF3),Morus023523(TOC159),Morus023955(ARR9),Morus027327(MKK2),Morus027791(At5g1…	Morus001220(TMK2),Morus001224(TMK1),Morus001890(PERK1),Morus003454(At1g80640),Morus003920(PBL17),Morus004737(ARR7),Morus004761(PXC3),Morus005814(At5g45780),Morus006161(At5g28300),Morus006661(GRF12),Morus007163(GLR2.8),Morus007485(ERS1),Morus007594(MAPKKK18),Morus007657(PBL28),Morus008041(NCRK),Morus008068(MAPKKK18),Morus008384(RBK2),Morus008998(AHP2),Morus011043(At1g01540),Morus011287(RBK2),Morus…
GO:0003674	Molecular Function	GO:0060089	molecular transducer activity	14	41	Morus000564(GLR2.7),Morus001673(NFP),Morus004358(GLR2.7),Morus004361(GLR2.7),Morus008861(GLR2.7),Morus009557(GLR2.9),Morus012315(At4g27290),Morus021281(RLCK176),Morus021534(SULTR1,3),Morus021841(RLP6),Morus023523(TOC159),Morus023955(ARR9),Morus027791(At5g18500)	Morus001220(TMK2),Morus001224(TMK1),Morus001890(PERK1),Morus003052(SWEET16),Morus003454(At1g80640),Morus003920(PBL17),Morus004616(At3g07010),Morus004737(ARR7),Morus004761(PXC3),Morus005814(At5g45780),Morus006161(At5g28300),Morus006661(GRF12),Morus007163(GLR2.8),Morus007485(ERS1),Morus007657(PBL28),Morus008041(NCRK),Morus008384(RBK2),Morus011043(At1g01540),Morus011287(RBK2),Morus012047(PYL4),Morus…
GO:0003674	Molecular Function	GO:0016530	metallochaperone activity	8	0	Morus002911(ABCC9),Morus004550(ABCC8),Morus008990(PDR2),Morus011905(ABCC3),Morus016221(ABCC3),Morus016224(ABCC3),Morus017180(ABCG11),Morus027581(ABCC3)	--
GO:0003674	Molecular Function	GO:0045735	nutrient reservoir activity	2	5	Morus012556(CPRF2),Morus016827(BSPA)	Morus002740(--),Morus013182(PLP2),Morus015408(At3g10080),Morus025071(PLP9),Morus026994(LEGB)
GO:0003674	Molecular Function	GO:0031386	protein tag	0	2	--	Morus000706(SUMO1),Morus008053(UBL5)
GO:0003674	Molecular Function	GO:0001071	nucleic acid binding transcription factor activity	50	96	Morus000931(WRKY65),Morus001320(SARD1),Morus001950(At1g16060),Morus002720(MYB36),Morus003921(--),Morus004213(WRKY70),Morus005124(ARF5),Morus005486(At2g19810),Morus006053(NAC056),Morus006491(AGL65),Morus007627(WRKY72A),Morus007780(SUS6),Morus009580(MYB1),Morus009583(NSP1),Morus010105(ATHB-6),Morus010613(NFYB2),Morus010795(WRKY75),Morus010844(MYB48),Morus011071(HSF24),Morus011274(HSFB3),Morus011458…	MSTRG.19707(NFYC1),MSTRG.2017(AG2),Morus000151(ERF061),Morus000238(ERF6),Morus001004(ERF071),Morus001049(DREB1F),Morus001449(BZIP61),Morus001766(DREB1D),Morus001767(ERF025),Morus001908(MYB111),Morus002184(CML39),Morus002288(--),Morus002530(ERF017),Morus002605(NTL9),Morus002654(GATA8),Morus003031(SCL8),Morus003682(ZAT10),Morus003754(--),Morus003883(ERF061),Morus004260(SCL13),Morus004347(--),Morus0…
GO:0003674	Molecular Function	GO:0098772	molecular function regulator	7	63	Morus001337(At5g61530),Morus007906(ATG13B),Morus010986(RASI),Morus010987(ASP),Morus016273(BRG3),Morus016982(CYT1),Morus021924(CYCT1-5)	MSTRG.24189(PMEI11),MSTRG.24190(PMEI11),Morus001195(SBH2),Morus002194(Rca),Morus002635(AGD15),Morus002886(--),Morus002887(--),Morus003862(Tbc1d8),Morus004092(PMEI3),Morus004273(CYS5),Morus004394(--),Morus004396(--),Morus004571(--),Morus004721(Os01g0803200),Morus005475(MAP65-8),Morus006819(PME34),Morus006989(--),Morus007758(COX6A),Morus007970(IRKI),Morus010009(PDF2.2),Morus010634(DDB_G0278111),Mor…
GO:0003674	Molecular Function	GO:0000988	transcription factor activity, protein binding	15	18	Morus002720(MYB36),Morus004559(TIFY6B),Morus005668(GDPD1),Morus005669(GDPD1),Morus009580(MYB1),Morus010844(MYB48),Morus011773(PAO),Morus013040(ARSA1),Morus015825(--),Morus018937(BT1),Morus019111(MED13),Morus022132(MYB93),Morus023478(MYB5),Morus023972(RBR),Morus025703(MED15A)	Morus000443(ENY2),Morus001908(MYB111),Morus004347(--),Morus004704(PDCB2),Morus005010(MYB306),Morus006790(MYB73),Morus009288(MYB73),Morus009402(BT4),Morus013732(XCP1),Morus014336(CCDC124),Morus017314(MYB17),Morus017320(RH8),Morus021046(SP1L1),Morus021640(TIFY5A),Morus022218(MYB4),Morus022665(MYB61),Morus026253(MED11),Morus027181(MYB20)
GO:0003674	Molecular Function	GO:0016209	antioxidant activity	11	17	Morus002774(NDB2),Morus003316(FMO1),Morus004063(At1g12200),Morus004299(PAP17),Morus013059(At5g42850),Morus013984(PNC1),Morus014319(Os01g0794400),Morus015915(GRXS10),Morus016302(CCS),Morus016517(MO2),Morus027762(At1g60420)	MSTRG.18742(GSVIVT00023967001),MSTRG.609(CLEB3J9),Morus003495(PER63),Morus004100(PRXQ),Morus005364(PER66),Morus008093(APR3),Morus008867(PER19),Morus011651(GSTF8),Morus013081(PER47),Morus013524(PER42),Morus015235(At5g07800),Morus015953(CHLP),Morus017091(FSD2),Morus017399(DOX2),Morus017899(--),Morus024292(CSA),Morus026629(PER64)
GO:0003674	Molecular Function	GO:0005198	structural molecule activity	11	67	Morus001937(NFD3),Morus005193(CD4B),Morus006683(atad1a),Morus007318(--),Morus011323(--),Morus018769(NIFU1),Morus019834(HIP1),Morus020426(--),Morus023777(ARP8),Morus027078(POPTR_0012s05040g),Morus027293(BHLH41)	MSTRG.6565(RPL39A),Morus000089(RPL27AC),Morus000157(RPS28),Morus001015(RPL34),Morus001406(sec61a),Morus001876(RPL35AC),Morus001938(NFD3),Morus001985(RPL6),Morus002194(Rca),Morus003577(GSVIVT00034021001),Morus004480(At2g21290),Morus005014(RPL34),Morus005586(RPL38A),Morus005973(RPS27B),Morus006178(RPS24A),Morus006513(RPL36C),Morus007657(PBL28),Morus007730(RPL29A),Morus008496(RPL35),Morus008675(RPL2…
GO:0003674	Molecular Function	GO:0045182	translation regulator activity	3	4	Morus005293(--),Morus013736(PCMP-H44),Morus019178(S-RBP11)	Morus005475(MAP65-8),Morus010755(KIN17),Morus020151(OFUT11),Morus021537(PCMP-A2)
GO:0003674	Molecular Function	GO:0005488	binding	580	1041	MSTRG.10036(--),MSTRG.11099(UDA1),MSTRG.11131(CBDAS),MSTRG.11926(RPA1A),MSTRG.12325(TKPR1),MSTRG.12617(At5g47430),MSTRG.13149(SELMODRAFT_444075),MSTRG.13181(At5g39130),MSTRG.13183(At5g39130),MSTRG.16102(HAT),MSTRG.16120(At4g27290),MSTRG.16492(CRK10),MSTRG.16928(At4g27290),MSTRG.16931(At4g27290),MSTRG.16938(At4g27290),MSTRG.16940(At4g27290),MSTRG.1717(At1g56140),MSTRG.17580(CHS2),MSTRG.18268(--),M…	MSTRG.10678(CHI-L1),MSTRG.10863(OSM34),MSTRG.11039(efp),MSTRG.11103(CHIT1B),MSTRG.11104(UDA1),MSTRG.1191(--),MSTRG.12096(CYP71AN24),MSTRG.12097(CYP71AN24),MSTRG.12558(AUX28),MSTRG.13337(CHN14),MSTRG.13870(CYP82G1),MSTRG.14288(JAL19),MSTRG.14290(--),MSTRG.14291(JAL19),MSTRG.17507(At5g25090),MSTRG.17723(SDR1),MSTRG.18567(At4g03230),MSTRG.18742(GSVIVT00023967001),MSTRG.19111(CYCD1-1),MSTRG.19707(NFY…
GO:0005575	Cellular Component	GO:0005576	extracellular region	29	193	MSTRG.13181(At5g39130),MSTRG.13183(At5g39130),MSTRG.19554(At5g39130),Morus000432(PDAP1),Morus004299(PAP17),Morus006857(TT10),Morus006939(ENGASE1),Morus007780(SUS6),Morus008516(At5g34940),Morus010342(PPC1),Morus011041(NAPRT1),Morus011656(AMY2),Morus011716(CRK14),Morus013984(PNC1),Morus014034(At1g04970),Morus015628(XTH16),Morus016579(PAP16),Morus017903(PAP23),Morus019291(XTH27),Morus019406(PAP2),Mo…	MSTRG.11594(XTH23),MSTRG.18742(GSVIVT00023967001),Morus000419(PXC1),Morus000581(HIDM),Morus000690(EXL5),Morus000745(SOL1),Morus001220(TMK2),Morus001224(TMK1),Morus001706(--),Morus001832(At5g14450),Morus002207(RGTB1),Morus002479(SBT1.5),Morus002498(AIM1),Morus002556(NPC2),Morus002886(--),Morus002887(--),Morus003495(PER63),Morus003693(SCPL24),Morus003813(RD21B),Morus003886(At1g64390),Morus003922(OS…
GO:0005575	Cellular Component	GO:0016020	membrane	275	661	MSTRG.12325(TKPR1),MSTRG.1278(BOR4),MSTRG.12944(CHS2),MSTRG.1717(At1g56140),MSTRG.17580(CHS2),MSTRG.18969(BOR2),MSTRG.19041(--),MSTRG.19614(CHS3),MSTRG.21114(At1g56130),MSTRG.21115(At1g56140),MSTRG.22612(CLPC1),MSTRG.23667(CHS1),MSTRG.2858(HST),MSTRG.6280(At3g47570),MSTRG.6737(WAT1),MSTRG.8975(--),Morus000158(HEX6),Morus000166(HEX6),Morus000212(--),Morus000432(PDAP1),Morus000497(WAK2),Morus000564…	MSTRG.10685(--),MSTRG.12096(CYP71AN24),MSTRG.12097(CYP71AN24),MSTRG.12943(CHS),MSTRG.13409(TLP1),MSTRG.13870(CYP82G1),MSTRG.15041(DTX13),MSTRG.15042(DTX14),MSTRG.15790(DTX14),MSTRG.17507(At5g25090),MSTRG.2000(ZIP11),MSTRG.21415(ADF2),MSTRG.21687(AGP41),MSTRG.22975(--),MSTRG.23524(RTNLB9),MSTRG.23967(--),MSTRG.4282(At2g27500),MSTRG.6886(TBL38),MSTRG.9469(--),MSTRG.9521(HIPP07),Morus000042(--),Moru…
GO:0005575	Cellular Component	GO:0044425	membrane part	207	490	MSTRG.1278(BOR4),MSTRG.1717(At1g56140),MSTRG.18969(BOR2),MSTRG.19041(--),MSTRG.21115(At1g56140),MSTRG.6737(WAT1),MSTRG.8975(--),Morus000158(HEX6),Morus000166(HEX6),Morus000212(--),Morus000497(WAK2),Morus000787(LECRK91),Morus000855(At3g19553),Morus001056(At4g03230),Morus001111(RLK7),Morus001213(AIM1),Morus001230(EIX2),Morus001340(TAR4),Morus001589(LECRK82),Morus001673(NFP),Morus001988(DTX40),Morus…	MSTRG.10685(--),MSTRG.12097(CYP71AN24),MSTRG.13409(TLP1),MSTRG.15041(DTX13),MSTRG.15042(DTX14),MSTRG.15790(DTX14),MSTRG.17507(At5g25090),MSTRG.2000(ZIP11),MSTRG.21687(AGP41),MSTRG.23524(RTNLB9),MSTRG.23967(--),MSTRG.6886(TBL38),MSTRG.9521(HIPP07),Morus000146(At3g63540),Morus000180(FH1),Morus000322(SLAH3),Morus000349(At1g32860),Morus000677(GALT2),Morus000745(SOL1),Morus000784(At5g11960),Morus00082…
GO:0005575	Cellular Component	GO:0044421	extracellular region part	5	30	Morus000432(PDAP1),Morus006939(ENGASE1),Morus014034(At1g04970),Morus022643(NEAP2),Morus027393(ALEU)	Morus000690(EXL5),Morus000745(SOL1),Morus002207(RGTB1),Morus003693(SCPL24),Morus003813(RD21B),Morus003922(OSCBPW),Morus004365(EXL3),Morus004721(Os01g0803200),Morus006923(OSCBPW),Morus007230(KIN4A),Morus007478(KIN14F),Morus008879(KIN4A),Morus010094(NAGLU),Morus010268(ACBP3),Morus011060(--),Morus011664(Bp10),Morus012176(OSCBPY),Morus012731(PHI-1),Morus013221(Bp10),Morus013732(XCP1),Morus013846(OSCB…
GO:0005575	Cellular Component	GO:0055044	symplast	18	55	Morus002911(ABCC9),Morus003245(NHL26),Morus006120(ABCA7),Morus009411(NRAMP3),Morus010158(CALS2),Morus010342(PPC1),Morus012026(ERDJ3A),Morus012315(At4g27290),Morus012358(STP13),Morus013879(ABCB11),Morus014629(OST48),Morus018010(RFS2),Morus020786(PLDBETA1),Morus023068(ABCC6),Morus023140(PLDBETA1),Morus026124(ABCB11),Morus026617(ACO1),Morus027581(ABCC3)	Morus000159(At4g18380),Morus001832(At5g14450),Morus002009(RHM1),Morus002027(PIP2-1),Morus002988(PDCB5),Morus003379(SKS1),Morus003714(HIPP32),Morus004032(SCPL45),Morus004228(FER),Morus004231(At5g58300),Morus004365(EXL3),Morus004531(BGAL1),Morus004563(RKL1),Morus004940(NAT6),Morus005025(PDLP7),Morus005288(ERD4),Morus005364(PER66),Morus005537(DRP1C),Morus005973(RPS27B),Morus008370(PIP2-7),Morus00838…
GO:0005575	Cellular Component	GO:0030054	cell junction	23	61	MSTRG.12325(TKPR1),MSTRG.21114(At1g56130),MSTRG.21115(At1g56140),Morus002911(ABCC9),Morus003245(NHL26),Morus006120(ABCA7),Morus009411(NRAMP3),Morus010158(CALS2),Morus010342(PPC1),Morus011357(--),Morus012026(ERDJ3A),Morus012315(At4g27290),Morus012358(STP13),Morus013879(ABCB11),Morus014629(OST48),Morus018010(RFS2),Morus020426(--),Morus020786(PLDBETA1),Morus023068(ABCC6),Morus023140(PLDBETA1),Morus0…	MSTRG.21415(ADF2),MSTRG.3441(At1g50180),Morus000159(At4g18380),Morus001832(At5g14450),Morus002009(RHM1),Morus002027(PIP2-1),Morus002988(PDCB5),Morus003379(SKS1),Morus003714(HIPP32),Morus004032(SCPL45),Morus004228(FER),Morus004231(At5g58300),Morus004365(EXL3),Morus004531(BGAL1),Morus004563(RKL1),Morus004940(NAT6),Morus005025(PDLP7),Morus005288(ERD4),Morus005364(PER66),Morus005537(DRP1C),Morus00597…
GO:0005575	Cellular Component	GO:0044420	extracellular matrix component	1	0	MSTRG.18969(BOR2)	--
GO:0005575	Cellular Component	GO:0031012	extracellular matrix	1	2	MSTRG.18969(BOR2)	Morus027627(KCR1),Morus027840(2MMP)
GO:0005575	Cellular Component	GO:0039679	viral occlusion body	0	3	--	Morus002899(NET2A),Morus016916(SYP121),Morus023374(NPSN11)
GO:0005575	Cellular Component	GO:0009295	nucleoid	1	3	Morus007206(BCE2)	Morus010077(PTAC5),Morus017091(FSD2),Morus019622(CURT1B)
GO:0005575	Cellular Component	GO:0044215	other organism	1	1	Morus005725(--)	Morus009758(SUD1)
GO:0005575	Cellular Component	GO:0044217	other organism part	1	1	Morus005725(--)	Morus009758(SUD1)
GO:0005575	Cellular Component	GO:0099512	supramolecular fiber	2	24	Morus018054(ATG8C),Morus020426(--)	Morus000858(dlcB),Morus001758(NEK5),Morus004477(KIN7E),Morus005475(MAP65-8),Morus005537(DRP1C),Morus007184(KIN5D),Morus007230(KIN4A),Morus008434(KIN7D),Morus008879(KIN4A),Morus008927(TOR1L3),Morus011026(At5g23430),Morus013562(TUBB1),Morus016057(TUBB1),Morus016361(WDL3),Morus016889(WDL4),Morus017057(KINUC),Morus019727(At5g36300),Morus020218(KIN14F),Morus020317(ARL2),Morus022457(AUR3),Morus024283(T…
GO:0005575	Cellular Component	GO:0044423	virion part	1	10	Morus017040(BAHD1)	Morus003754(--),Morus009150(RS2),Morus011354(--),Morus011638(--),Morus016758(At5g24080),Morus021397(--),Morus022738(SH3P1),Morus022874(PR-1),Morus023603(OPSL1),Morus024017(ERF1A)
GO:0005575	Cellular Component	GO:0044456	synapse part	2	2	Morus011357(--),Morus020426(--)	Morus010858(EXO70H1),Morus012905(Cript)
GO:0005575	Cellular Component	GO:0045202	synapse	2	3	Morus011357(--),Morus020426(--)	Morus010858(EXO70H1),Morus012905(Cript),Morus022096(--)
GO:0005575	Cellular Component	GO:0019012	virion	1	10	Morus017040(BAHD1)	Morus003754(--),Morus009150(RS2),Morus011354(--),Morus011638(--),Morus016758(At5g24080),Morus021397(--),Morus022738(SH3P1),Morus022874(PR-1),Morus023603(OPSL1),Morus024017(ERF1A)
GO:0005575	Cellular Component	GO:0044464	cell part	479	1061	MSTRG.11099(UDA1),MSTRG.11926(RPA1A),MSTRG.12325(TKPR1),MSTRG.12617(At5g47430),MSTRG.1288(BCA5),MSTRG.12944(CHS2),MSTRG.13181(At5g39130),MSTRG.13183(At5g39130),MSTRG.16102(HAT),MSTRG.17580(CHS2),MSTRG.18969(BOR2),MSTRG.19041(--),MSTRG.19554(At5g39130),MSTRG.19614(CHS3),MSTRG.19901(ETG1),MSTRG.21384(LOX1.5),MSTRG.22612(CLPC1),MSTRG.23667(CHS1),MSTRG.2858(HST),MSTRG.6737(WAT1),MSTRG.705(RPA1C),MSTR…	MSTRG.10678(CHI-L1),MSTRG.10685(--),MSTRG.10715(PME41),MSTRG.11039(efp),MSTRG.11594(XTH23),MSTRG.11892(UGT91C1),MSTRG.11896(UGT91C1),MSTRG.12096(CYP71AN24),MSTRG.12097(CYP71AN24),MSTRG.12943(CHS),MSTRG.13337(CHN14),MSTRG.13908(Ifi30),MSTRG.14436(MLP28),MSTRG.14438(MLP28),MSTRG.14872(LRX4),MSTRG.15041(DTX13),MSTRG.16256(--),MSTRG.1740(MLP28),MSTRG.1742(MLP28),MSTRG.17653(--),MSTRG.18302(ALDH2C4),M…
GO:0005575	Cellular Component	GO:0005623	cell	479	1061	MSTRG.11099(UDA1),MSTRG.11926(RPA1A),MSTRG.12325(TKPR1),MSTRG.12617(At5g47430),MSTRG.1288(BCA5),MSTRG.12944(CHS2),MSTRG.13181(At5g39130),MSTRG.13183(At5g39130),MSTRG.16102(HAT),MSTRG.17580(CHS2),MSTRG.18969(BOR2),MSTRG.19041(--),MSTRG.19554(At5g39130),MSTRG.19614(CHS3),MSTRG.19901(ETG1),MSTRG.21384(LOX1.5),MSTRG.22612(CLPC1),MSTRG.23667(CHS1),MSTRG.2858(HST),MSTRG.6737(WAT1),MSTRG.705(RPA1C),MSTR…	MSTRG.10678(CHI-L1),MSTRG.10685(--),MSTRG.10715(PME41),MSTRG.11039(efp),MSTRG.11594(XTH23),MSTRG.11892(UGT91C1),MSTRG.11896(UGT91C1),MSTRG.12096(CYP71AN24),MSTRG.12097(CYP71AN24),MSTRG.12943(CHS),MSTRG.13337(CHN14),MSTRG.13908(Ifi30),MSTRG.14436(MLP28),MSTRG.14438(MLP28),MSTRG.14872(LRX4),MSTRG.15041(DTX13),MSTRG.16256(--),MSTRG.1740(MLP28),MSTRG.1742(MLP28),MSTRG.17653(--),MSTRG.18302(ALDH2C4),M…
GO:0005575	Cellular Component	GO:0032991	macromolecular complex	143	292	MSTRG.11926(RPA1A),MSTRG.19901(ETG1),MSTRG.22612(CLPC1),MSTRG.705(RPA1C),Morus000929(--),Morus001213(AIM1),Morus001937(NFD3),Morus002284(ATL5),Morus002490(EIN3),Morus002499(AIM1),Morus002830(--),Morus002911(ABCC9),Morus003063(RRP41),Morus003093(yugF),Morus003184(PDR1),Morus003186(PDR1),Morus003316(FMO1),Morus003921(--),Morus003995(MED23),Morus004009(EXO70A3),Morus004063(At1g12200),Morus004083(Os0…	MSTRG.19707(NFYC1),MSTRG.6565(RPL39A),Morus000089(RPL27AC),Morus000146(At3g63540),Morus000157(RPS28),Morus000443(ENY2),Morus000858(dlcB),Morus001015(RPL34),Morus001224(TMK1),Morus001363(CAB7),Morus001379(NDPK3),Morus001783(psbA),Morus001876(RPL35AC),Morus001938(NFD3),Morus001985(RPL6),Morus001999(IQD31),Morus002098(PPD6),Morus002194(Rca),Morus002410(BGLU17),Morus002498(AIM1),Morus002539(LHCA6),Mo…
GO:0005575	Cellular Component	GO:0043226	organelle	321	742	MSTRG.11099(UDA1),MSTRG.11926(RPA1A),MSTRG.12325(TKPR1),MSTRG.12617(At5g47430),MSTRG.1288(BCA5),MSTRG.12944(CHS2),MSTRG.17580(CHS2),MSTRG.18969(BOR2),MSTRG.19041(--),MSTRG.19614(CHS3),MSTRG.19901(ETG1),MSTRG.21384(LOX1.5),MSTRG.22612(CLPC1),MSTRG.23667(CHS1),MSTRG.2858(HST),MSTRG.6737(WAT1),MSTRG.705(RPA1C),Morus000432(PDAP1),Morus000536(4CLL9),Morus000929(--),Morus000931(WRKY65),Morus001213(AIM1…	MSTRG.10678(CHI-L1),MSTRG.10685(--),MSTRG.11039(efp),MSTRG.12096(CYP71AN24),MSTRG.12097(CYP71AN24),MSTRG.12943(CHS),MSTRG.13337(CHN14),MSTRG.13908(Ifi30),MSTRG.14436(MLP28),MSTRG.14438(MLP28),MSTRG.14872(LRX4),MSTRG.15041(DTX13),MSTRG.15042(DTX14),MSTRG.16256(--),MSTRG.1740(MLP28),MSTRG.1742(MLP28),MSTRG.17653(--),MSTRG.18742(GSVIVT00023967001),MSTRG.19707(NFYC1),MSTRG.2017(AG2),MSTRG.21415(ADF2)…
GO:0005575	Cellular Component	GO:0044422	organelle part	173	403	MSTRG.11926(RPA1A),MSTRG.12944(CHS2),MSTRG.17580(CHS2),MSTRG.19041(--),MSTRG.19614(CHS3),MSTRG.19901(ETG1),MSTRG.22612(CLPC1),MSTRG.23667(CHS1),MSTRG.2858(HST),MSTRG.6737(WAT1),MSTRG.705(RPA1C),Morus000432(PDAP1),Morus000929(--),Morus001213(AIM1),Morus001438(PPH),Morus001937(NFD3),Morus001988(DTX40),Morus002210(DAP),Morus002284(ATL5),Morus002499(AIM1),Morus002774(NDB2),Morus002830(--),Morus002911…	MSTRG.10685(--),MSTRG.11039(efp),MSTRG.12097(CYP71AN24),MSTRG.12943(CHS),MSTRG.15042(DTX14),MSTRG.19707(NFYC1),MSTRG.23524(RTNLB9),MSTRG.23967(--),MSTRG.609(CLEB3J9),MSTRG.6565(RPL39A),MSTRG.7430(--),Morus000089(RPL27AC),Morus000146(At3g63540),Morus000443(ENY2),Morus000662(zgc:73324),Morus000677(GALT2),Morus000745(SOL1),Morus000821(HXK1),Morus000858(dlcB),Morus000861(PIN6),Morus000866(At1g27930),…
GO:0005575	Cellular Component	GO:0031974	membrane-enclosed lumen	41	66	Morus000432(PDAP1),Morus000929(--),Morus001213(AIM1),Morus002284(ATL5),Morus002499(AIM1),Morus002830(--),Morus003063(RRP41),Morus003995(MED23),Morus005078(MLS),Morus005581(CRT3),Morus005668(GDPD1),Morus005669(GDPD1),Morus007206(BCE2),Morus007493(FCF1),Morus010154(CNX2),Morus010560(RFC2),Morus011020(ISE2),Morus011041(NAPRT1),Morus011111(ephA),Morus012026(ERDJ3A),Morus012036(BHLH140),Morus012591(AT…	Morus000443(ENY2),Morus001379(NDPK3),Morus001985(RPL6),Morus002194(Rca),Morus002498(AIM1),Morus003399(TRM112A),Morus003565(HDT1),Morus004073(EBS),Morus004214(NRPB11),Morus004704(PDCB2),Morus006707(DDA1),Morus006927(--),Morus007015(NRPB10L),Morus007230(KIN4A),Morus007980(FTIP3),Morus008410(--),Morus008879(KIN4A),Morus009091(--),Morus010094(NAGLU),Morus010137(HSD3),Morus010430(HEMA1),Morus011279(At…

## Sheet: Gradient.bar graph
id	num	qvalue	per	ratio	class	ID	Descrption	Pvalue	Qvalue	Up	Down	fg_num	bg_num
GO:0005576 extracellular region	222	1.78606e-13	12.333	0.236	Cellular Component	GO:0005576	extracellular region	2.22978e-16	1.78606e-13	29	193	222	939
GO:0071944 cell periphery	514	5.05162e-12	28.556	0.187	Cellular Component	GO:0071944	cell periphery	1.26133e-14	5.05162e-12	140	374	514	2747
GO:0031224 intrinsic component of membrane	613	1.93856e-10	34.056	0.177	Cellular Component	GO:0031224	intrinsic component of membrane	7.26053e-13	1.93856e-10	185	428	613	3454
GO:0016020 membrane	931	5.77154e-08	51.722	0.162	Cellular Component	GO:0016020	membrane	3.27261e-10	5.77154e-08	270	661	931	5747
GO:0044425 membrane part	692	5.77154e-08	38.444	0.169	Cellular Component	GO:0044425	membrane part	3.60271e-10	5.77154e-08	202	490	692	4097
GO:0004553 hydrolase activity, hydrolyzing O-glycosyl compounds	110	1.07759e-07	4.505	0.263	Molecular Function	GO:0004553	hydrolase activity, hydrolyzing O-glycosyl compounds	5.97005e-11	1.07759e-07	27	83	110	419
GO:0016021 integral component of membrane	565	1.7725e-07	31.389	0.173	Cellular Component	GO:0016021	integral component of membrane	1.32771e-09	1.7725e-07	177	388	565	3270
GO:0005618 cell wall	97	2.35102e-07	5.389	0.254	Cellular Component	GO:0005618	cell wall	2.05458e-09	2.35102e-07	8	89	97	382
GO:0031226 intrinsic component of plasma membrane	140	4.63912e-07	7.778	0.225	Cellular Component	GO:0031226	intrinsic component of plasma membrane	4.63333e-09	4.63912e-07	55	85	140	623
GO:0016798 hydrolase activity, acting on glycosyl bonds	117	4.66704e-07	4.791	0.249	Molecular Function	GO:0016798	hydrolase activity, acting on glycosyl bonds	5.17123e-10	4.66704e-07	28	89	117	470
GO:0005886 plasma membrane	412	5.32309e-07	22.889	0.18	Cellular Component	GO:0005886	plasma membrane	5.98099e-09	5.32309e-07	130	282	412	2295
GO:0009505 plant-type cell wall	46	6.72748e-07	2.556	0.331	Cellular Component	GO:0009505	plant-type cell wall	9.08377e-09	6.72748e-07	3	43	46	139
GO:0009521 photosystem	36	6.72748e-07	2	0.375	Cellular Component	GO:0009521	photosystem	9.23873e-09	6.72748e-07	2	34	36	96
GO:0016757 transferase activity, transferring glycosyl groups	171	2.9298e-06	7.002	0.218	Molecular Function	GO:0016757	transferase activity, transferring glycosyl groups	4.86947e-09	2.9298e-06	60	111	171	786
GO:0005976 polysaccharide metabolic process	157	3.10063e-06	6.644	0.235	Biological Process	GO:0005976	polysaccharide metabolic process	6.46773e-10	3.10063e-06	36	121	157	667
GO:0071554 cell wall organization or biogenesis	162	3.81887e-06	6.856	0.231	Biological Process	GO:0071554	cell wall organization or biogenesis	1.59319e-09	3.81887e-06	25	137	162	702
GO:0048046 apoplast	54	6.5177e-06	3	0.289	Cellular Component	GO:0048046	apoplast	9.76434e-08	6.5177e-06	9	45	54	187
GO:0009522 photosystem I	23	8.06372e-06	1.278	0.442	Cellular Component	GO:0009522	photosystem I	1.30872e-07	8.06372e-06	0	23	23	52
GO:0004672 protein kinase activity	249	8.5438e-06	10.197	0.198	Molecular Function	GO:0004672	protein kinase activity	1.90761e-08	8.5438e-06	111	138	249	1259
GO:0016758 transferase activity, transferring hexosyl groups	99	8.5438e-06	4.054	0.244	Molecular Function	GO:0016758	transferase activity, transferring hexosyl groups	3.40089e-08	8.5438e-06	32	67	99	406
GO:0015144 carbohydrate transmembrane transporter activity	65	8.5438e-06	2.662	0.28	Molecular Function	GO:0015144	carbohydrate transmembrane transporter activity	3.58506e-08	8.5438e-06	34	31	65	232
GO:1901476 carbohydrate transporter activity	65	8.5438e-06	2.662	0.28	Molecular Function	GO:1901476	carbohydrate transporter activity	3.58506e-08	8.5438e-06	34	31	65	232
GO:0051119 sugar transmembrane transporter activity	60	8.5438e-06	2.457	0.288	Molecular Function	GO:0051119	sugar transmembrane transporter activity	3.78673e-08	8.5438e-06	31	29	60	208
GO:0030246 carbohydrate binding	84	1.15402e-05	3.44	0.254	Molecular Function	GO:0030246	carbohydrate binding	5.75412e-08	1.15402e-05	37	47	84	331
GO:0016773 phosphotransferase activity, alcohol group as acceptor	289	1.35461e-05	11.835	0.19	Molecular Function	GO:0016773	phosphotransferase activity, alcohol group as acceptor	7.50478e-08	1.35461e-05	131	158	289	1522
GO:0008194 UDP-glycosyltransferase activity	82	2.35008e-05	3.358	0.251	Molecular Function	GO:0008194	UDP-glycosyltransferase activity	1.43218e-07	2.35008e-05	28	54	82	327
GO:0003824 catalytic activity	1636	2.70462e-05	66.994	0.154	Molecular Function	GO:0003824	catalytic activity	1.79809e-07	2.70462e-05	574	1062	1636	10656
GO:0030312 external encapsulating structure	110	4.2887e-05	6.111	0.22	Cellular Component	GO:0030312	external encapsulating structure	7.49586e-07	4.2887e-05	11	99	110	501
GO:0016301 kinase activity	309	4.46754e-05	12.654	0.185	Molecular Function	GO:0016301	kinase activity	3.66379e-07	4.46754e-05	144	165	309	1672
GO:0015238 drug transmembrane transporter activity	67	4.46754e-05	2.744	0.262	Molecular Function	GO:0015238	drug transmembrane transporter activity	3.71264e-07	4.46754e-05	36	31	67	256
GO:0090484 drug transporter activity	67	4.46754e-05	2.744	0.262	Molecular Function	GO:0090484	drug transporter activity	3.71264e-07	4.46754e-05	36	31	67	256
GO:0016740 transferase activity	790	4.51536e-05	32.351	0.164	Molecular Function	GO:0016740	transferase activity	4.00253e-07	4.51536e-05	321	469	790	4804
GO:0009523 photosystem II	27	4.76279e-05	1.5	0.37	Cellular Component	GO:0009523	photosystem II	8.91908e-07	4.76279e-05	2	25	27	73
GO:0005887 integral component of plasma membrane	113	5.0175e-05	6.278	0.217	Cellular Component	GO:0005887	integral component of plasma membrane	1.00225e-06	5.0175e-05	51	62	113	521
GO:0044459 plasma membrane part	172	0.000133483	9.556	0.195	Cellular Component	GO:0044459	plasma membrane part	2.83298e-06	0.000133483	71	101	172	883
GO:0015145 monosaccharide transmembrane transporter activity	44	0.000153682	1.802	0.293	Molecular Function	GO:0015145	monosaccharide transmembrane transporter activity	1.44742e-06	0.000153682	24	20	44	150
GO:0008028 monocarboxylic acid transmembrane transporter activity	55	0.000206934	2.252	0.267	Molecular Function	GO:0008028	monocarboxylic acid transmembrane transporter activity	2.06361e-06	0.000206934	29	26	55	206
GO:0022891 substrate-specific transmembrane transporter activity	242	0.000319934	9.91	0.187	Molecular Function	GO:0022891	substrate-specific transmembrane transporter activity	3.36773e-06	0.000319934	96	146	242	1295
GO:0005342 organic acid transmembrane transporter activity	72	0.00038666	2.948	0.24	Molecular Function	GO:0005342	organic acid transmembrane transporter activity	4.49854e-06	0.00038666	36	36	72	300
GO:0046943 carboxylic acid transmembrane transporter activity	72	0.00038666	2.948	0.24	Molecular Function	GO:0046943	carboxylic acid transmembrane transporter activity	4.49854e-06	0.00038666	36	36	72	300
GO:0031225 anchored component of membrane	35	0.000591304	1.944	0.292	Cellular Component	GO:0031225	anchored component of membrane	1.32877e-05	0.000591304	4	31	35	120
GO:0015075 ion transmembrane transporter activity	215	0.000644179	8.804	0.188	Molecular Function	GO:0015075	ion transmembrane transporter activity	7.85149e-06	0.000644179	85	130	215	1143
GO:0015893 drug transport	71	0.000676009	3.005	0.264	Biological Process	GO:0015893	drug transport	4.23034e-07	0.000676009	36	35	71	269
GO:0015412 molybdate transmembrane-transporting ATPase activity	36	0.000699025	1.474	0.298	Molecular Function	GO:0015412	molybdate transmembrane-transporting ATPase activity	8.90724e-06	0.000699025	21	15	36	121
GO:0015101 organic cation transmembrane transporter activity	38	0.000892121	1.556	0.288	Molecular Function	GO:0015101	organic cation transmembrane transporter activity	1.1862e-05	0.000892121	21	17	38	132
GO:0022857 transmembrane transporter activity	284	0.00109005	11.63	0.179	Molecular Function	GO:0022857	transmembrane transporter activity	1.50976e-05	0.00109005	107	177	284	1585
GO:0008514 organic anion transmembrane transporter activity	76	0.00118101	3.112	0.228	Molecular Function	GO:0008514	organic anion transmembrane transporter activity	1.70412e-05	0.00118101	38	38	76	333
GO:0046915 transition metal ion transmembrane transporter activity	71	0.00118101	2.907	0.232	Molecular Function	GO:0046915	transition metal ion transmembrane transporter activity	1.78557e-05	0.00118101	30	41	71	306
GO:0015146 pentose transmembrane transporter activity	35	0.00118101	1.433	0.292	Molecular Function	GO:0015146	pentose transmembrane transporter activity	1.89747e-05	0.00118101	19	16	35	120
GO:0015148 D-xylose transmembrane transporter activity	35	0.00118101	1.433	0.292	Molecular Function	GO:0015148	D-xylose transmembrane transporter activity	1.89747e-05	0.00118101	19	16	35	120
GO:0015220 choline transmembrane transporter activity	34	0.0011954	1.392	0.293	Molecular Function	GO:0015220	choline transmembrane transporter activity	2.21503e-05	0.0011954	19	15	34	116
GO:0015234 thiamine transmembrane transporter activity	35	0.0011954	1.433	0.289	Molecular Function	GO:0015234	thiamine transmembrane transporter activity	2.30719e-05	0.0011954	20	15	35	121
GO:0022885 bacteriocin transmembrane transporter activity	35	0.0011954	1.433	0.289	Molecular Function	GO:0022885	bacteriocin transmembrane transporter activity	2.30719e-05	0.0011954	20	15	35	121
GO:0043214 bacteriocin-transporting ATPase activity	35	0.0011954	1.433	0.289	Molecular Function	GO:0043214	bacteriocin-transporting ATPase activity	2.30719e-05	0.0011954	20	15	35	121
GO:0090422 thiamine pyrophosphate transporter activity	35	0.0011954	1.433	0.289	Molecular Function	GO:0090422	thiamine pyrophosphate transporter activity	2.30719e-05	0.0011954	20	15	35	121
GO:0051183 vitamin transporter activity	36	0.0011954	1.474	0.286	Molecular Function	GO:0051183	vitamin transporter activity	2.38419e-05	0.0011954	21	15	36	126
GO:0090482 vitamin transmembrane transporter activity	36	0.0011954	1.474	0.286	Molecular Function	GO:0090482	vitamin transmembrane transporter activity	2.38419e-05	0.0011954	21	15	36	126
GO:0015407 monosaccharide-transporting ATPase activity	34	0.00119548	1.392	0.291	Molecular Function	GO:0015407	monosaccharide-transporting ATPase activity	2.69878e-05	0.00119548	19	15	34	117
GO:0015608 carbohydrate-importing ATPase activity	34	0.00119548	1.392	0.291	Molecular Function	GO:0015608	carbohydrate-importing ATPase activity	2.69878e-05	0.00119548	19	15	34	117
GO:0015614 D-xylose-importing ATPase activity	34	0.00119548	1.392	0.291	Molecular Function	GO:0015614	D-xylose-importing ATPase activity	2.69878e-05	0.00119548	19	15	34	117
GO:0043216 daunorubicin-transporting ATPase activity	34	0.00119548	1.392	0.291	Molecular Function	GO:0043216	daunorubicin-transporting ATPase activity	2.69878e-05	0.00119548	20	14	34	117
GO:0015116 sulfate transmembrane transporter activity	38	0.00119548	1.556	0.277	Molecular Function	GO:0015116	sulfate transmembrane transporter activity	2.9822e-05	0.00119548	21	17	38	137
GO:0043225 anion transmembrane-transporting ATPase activity	40	0.00119548	1.638	0.272	Molecular Function	GO:0043225	anion transmembrane-transporting ATPase activity	3.02639e-05	0.00119548	23	17	40	147
GO:0033232 D-methionine-transporting ATPase activity	33	0.00119548	1.351	0.292	Molecular Function	GO:0033232	D-methionine-transporting ATPase activity	3.15387e-05	0.00119548	19	14	33	113
GO:0042943 D-amino acid transmembrane transporter activity	33	0.00119548	1.351	0.292	Molecular Function	GO:0042943	D-amino acid transmembrane transporter activity	3.15387e-05	0.00119548	19	14	33	113
GO:0043865 methionine transmembrane transporter activity	33	0.00119548	1.351	0.292	Molecular Function	GO:0043865	methionine transmembrane transporter activity	3.15387e-05	0.00119548	19	14	33	113
GO:0048474 D-methionine transmembrane transporter activity	33	0.00119548	1.351	0.292	Molecular Function	GO:0048474	D-methionine transmembrane transporter activity	3.15387e-05	0.00119548	19	14	33	113
GO:1901243 methionine transmembrane-transporting ATPase activity	33	0.00119548	1.351	0.292	Molecular Function	GO:1901243	methionine transmembrane-transporting ATPase activity	3.15387e-05	0.00119548	19	14	33	113
GO:0015221 lipopolysaccharide transmembrane transporter activity	34	0.00119548	1.392	0.288	Molecular Function	GO:0015221	lipopolysaccharide transmembrane transporter activity	3.27693e-05	0.00119548	20	14	34	118
GO:0015462 protein-transmembrane transporting ATPase activity	35	0.00119548	1.433	0.285	Molecular Function	GO:0015462	protein-transmembrane transporting ATPase activity	3.37782e-05	0.00119548	20	15	35	123
GO:0045118 azole transporter activity	35	0.00119548	1.433	0.285	Molecular Function	GO:0045118	azole transporter activity	3.37782e-05	0.00119548	20	15	35	123
GO:1901474 azole transmembrane transporter activity	35	0.00119548	1.433	0.285	Molecular Function	GO:1901474	azole transmembrane transporter activity	3.37782e-05	0.00119548	20	15	35	123
GO:0033221 urea-transporting ATPase activity	36	0.00120007	1.474	0.281	Molecular Function	GO:0033221	urea-transporting ATPase activity	3.45726e-05	0.00120007	22	14	36	128
GO:0015414 nitrate transmembrane-transporting ATPase activity	33	0.00130685	1.351	0.289	Molecular Function	GO:0015414	nitrate transmembrane-transporting ATPase activity	3.83727e-05	0.00130685	19	14	33	114
GO:0008519 ammonium transmembrane transporter activity	37	0.00137755	1.515	0.276	Molecular Function	GO:0008519	ammonium transmembrane transporter activity	4.19753e-05	0.00137755	20	17	37	134
GO:0042910 xenobiotic transporter activity	37	0.00137755	1.515	0.276	Molecular Function	GO:0042910	xenobiotic transporter activity	4.19753e-05	0.00137755	21	16	37	134
GO:0015417 polyamine-transporting ATPase activity	33	0.00145475	1.351	0.287	Molecular Function	GO:0015417	polyamine-transporting ATPase activity	4.65247e-05	0.00145475	19	14	33	115
GO:0043212 carbohydrate-exporting ATPase activity	33	0.00145475	1.351	0.287	Molecular Function	GO:0043212	carbohydrate-exporting ATPase activity	4.65247e-05	0.00145475	19	14	33	115
GO:0015619 thiamine pyrophosphate-transporting ATPase activity	34	0.00145475	1.392	0.283	Molecular Function	GO:0015619	thiamine pyrophosphate-transporting ATPase activity	4.78322e-05	0.00145475	20	14	34	120
GO:0048502 thiamine-transporting ATPase activity	34	0.00145475	1.392	0.283	Molecular Function	GO:0048502	thiamine-transporting ATPase activity	4.78322e-05	0.00145475	20	14	34	120
GO:0015098 molybdate ion transmembrane transporter activity	36	0.00145475	1.474	0.277	Molecular Function	GO:0015098	molybdate ion transmembrane transporter activity	4.95361e-05	0.00145475	21	15	36	130
GO:0033220 amide-transporting ATPase activity	36	0.00145475	1.474	0.277	Molecular Function	GO:0033220	amide-transporting ATPase activity	4.95361e-05	0.00145475	22	14	36	130
GO:0015204 urea transmembrane transporter activity	37	0.00145475	1.515	0.274	Molecular Function	GO:0015204	urea transmembrane transporter activity	4.99691e-05	0.00145475	22	15	37	135
GO:0032778 cobalt-transporting ATPase activity	34	0.00162192	1.392	0.281	Molecular Function	GO:0032778	cobalt-transporting ATPase activity	5.75086e-05	0.00162192	20	14	34	121
GO:0043211 carbohydrate-transporting ATPase activity	34	0.00162192	1.392	0.281	Molecular Function	GO:0043211	carbohydrate-transporting ATPase activity	5.75086e-05	0.00162192	19	15	34	121
GO:0006817 phosphate ion transport	58	0.00163718	2.455	0.274	Biological Process	GO:0006817	phosphate ion transport	1.36603e-06	0.00163718	27	31	58	212
GO:0046658 anchored component of plasma membrane	28	0.00171595	1.556	0.304	Cellular Component	GO:0046658	anchored component of plasma membrane	4.07028e-05	0.00171595	4	24	28	92
GO:0015203 polyamine transmembrane transporter activity	33	0.0017279	1.351	0.282	Molecular Function	GO:0015203	polyamine transmembrane transporter activity	6.76981e-05	0.0017279	19	14	33	117
GO:0033283 organic acid-transporting ATPase activity	34	0.0017279	1.392	0.279	Molecular Function	GO:0033283	organic acid-transporting ATPase activity	6.89246e-05	0.0017279	20	14	34	122
GO:0033284 carboxylic acid-transporting ATPase activity	34	0.0017279	1.392	0.279	Molecular Function	GO:0033284	carboxylic acid-transporting ATPase activity	6.89246e-05	0.0017279	20	14	34	122
GO:0033285 monocarboxylic acid-transporting ATPase activity	34	0.0017279	1.392	0.279	Molecular Function	GO:0033285	monocarboxylic acid-transporting ATPase activity	6.89246e-05	0.0017279	20	14	34	122
GO:0033286 ectoine-transporting ATPase activity	34	0.0017279	1.392	0.279	Molecular Function	GO:0033286	ectoine-transporting ATPase activity	6.89246e-05	0.0017279	20	14	34	122
GO:0033287 hydroxyectoine transmembrane transporter activity	34	0.0017279	1.392	0.279	Molecular Function	GO:0033287	hydroxyectoine transmembrane transporter activity	6.89246e-05	0.0017279	20	14	34	122
GO:0033288 hydroxyectoine-transporting ATPase activity	34	0.0017279	1.392	0.279	Molecular Function	GO:0033288	hydroxyectoine-transporting ATPase activity	6.89246e-05	0.0017279	20	14	34	122
GO:0051471 ectoine transmembrane transporter activity	34	0.0017279	1.392	0.279	Molecular Function	GO:0051471	ectoine transmembrane transporter activity	6.89246e-05	0.0017279	20	14	34	122
GO:0015440 peptide-transporting ATPase activity	34	0.00203622	1.392	0.276	Molecular Function	GO:0015440	peptide-transporting ATPase activity	8.23512e-05	0.00203622	19	15	34	123
GO:0005975 carbohydrate metabolic process	320	0.00209019	13.542	0.186	Biological Process	GO:0005975	carbohydrate metabolic process	2.54727e-06	0.00209019	87	233	320	1721
GO:0044264 cellular polysaccharide metabolic process	98	0.00209019	4.147	0.231	Biological Process	GO:0044264	cellular polysaccharide metabolic process	2.616e-06	0.00209019	30	68	98	424
GO:0022892 substrate-specific transporter activity	253	0.00209975	10.36	0.178	Molecular Function	GO:0022892	substrate-specific transporter activity	8.60839e-05	0.00209975	100	153	253	1425
GO:0015232 heme transporter activity	34	0.00236083	1.392	0.274	Molecular Function	GO:0015232	heme transporter activity	9.80953e-05	0.00236083	19	15	34	124
GO:0055052 ATP-binding cassette (ABC) transporter complex, substrate-binding subunit-containing	43	0.00239158	2.389	0.254	Cellular Component	GO:0055052	ATP-binding cassette (ABC) transporter complex, substrate-binding subunit-containing	5.9715e-05	0.00239158	25	18	43	169
GO:0015099 nickel cation transmembrane transporter activity	33	0.00262725	1.351	0.275	Molecular Function	GO:0015099	nickel cation transmembrane transporter activity	0.000115957	0.00262725	19	14	33	120
GO:0015413 nickel-transporting ATPase activity	33	0.00262725	1.351	0.275	Molecular Function	GO:0015413	nickel-transporting ATPase activity	0.000115957	0.00262725	19	14	33	120
GO:0015419 sulfate transmembrane-transporting ATPase activity	33	0.00262725	1.351	0.275	Molecular Function	GO:0015419	sulfate transmembrane-transporting ATPase activity	0.000115957	0.00262725	19	14	33	120
GO:0042954 lipoprotein transporter activity	33	0.00262725	1.351	0.275	Molecular Function	GO:0042954	lipoprotein transporter activity	0.000115957	0.00262725	19	14	33	120
GO:0015415 phosphate ion transmembrane-transporting ATPase activity	35	0.00262725	1.433	0.269	Molecular Function	GO:0015415	phosphate ion transmembrane-transporting ATPase activity	0.000116443	0.00262725	20	15	35	130
GO:0015698 inorganic anion transport	77	0.00271485	3.259	0.242	Biological Process	GO:0015698	inorganic anion transport	5.15509e-06	0.00271485	36	41	77	318
GO:0000271 polysaccharide biosynthetic process	82	0.00271485	3.47	0.238	Biological Process	GO:0000271	polysaccharide biosynthetic process	5.54059e-06	0.00271485	26	56	82	345
GO:0042493 response to drug	129	0.00271485	5.459	0.214	Biological Process	GO:0042493	response to drug	5.60239e-06	0.00271485	61	68	129	603
GO:0071555 cell wall organization	99	0.00271485	4.19	0.227	Biological Process	GO:0071555	cell wall organization	5.84001e-06	0.00271485	10	89	99	437
GO:0000041 transition metal ion transport	82	0.00271485	3.47	0.237	Biological Process	GO:0000041	transition metal ion transport	6.22932e-06	0.00271485	32	50	82	346
GO:0042887 amide transmembrane transporter activity	54	0.00276331	2.211	0.235	Molecular Function	GO:0042887	amide transmembrane transporter activity	0.000124004	0.00276331	28	26	54	230
GO:0022804 active transmembrane transporter activity	152	0.00294402	6.224	0.189	Molecular Function	GO:0022804	active transmembrane transporter activity	0.000134431	0.00294402	72	80	152	804
GO:0008374 O-acyltransferase activity	31	0.00294402	1.269	0.279	Molecular Function	GO:0008374	O-acyltransferase activity	0.000135376	0.00294402	9	22	31	111
GO:0015749 monosaccharide transport	44	0.00298262	1.862	0.286	Biological Process	GO:0015749	monosaccharide transport	7.46588e-06	0.00298262	24	20	44	154
GO:0005375 copper ion transmembrane transporter activity	27	0.00313219	1.106	0.293	Molecular Function	GO:0005375	copper ion transmembrane transporter activity	0.000145764	0.00313219	6	21	27	92
GO:0015267 channel activity	66	0.00319269	2.703	0.221	Molecular Function	GO:0015267	channel activity	0.000152117	0.00319269	27	39	66	298
GO:0022803 passive transmembrane transporter activity	66	0.00319269	2.703	0.221	Molecular Function	GO:0022803	passive transmembrane transporter activity	0.000152117	0.00319269	27	39	66	298
GO:0016829 lyase activity	172	0.00320804	7.043	0.185	Molecular Function	GO:0016829	lyase activity	0.000160978	0.00320804	82	90	172	930
GO:0001871 pattern binding	35	0.00320804	1.433	0.265	Molecular Function	GO:0001871	pattern binding	0.000161624	0.00320804	17	18	35	132
GO:0015416 organic phosphonate transmembrane-transporting ATPase activity	33	0.00320804	1.351	0.27	Molecular Function	GO:0015416	organic phosphonate transmembrane-transporting ATPase activity	0.000163441	0.00320804	19	14	33	122
GO:0015439 heme-transporting ATPase activity	33	0.00320804	1.351	0.27	Molecular Function	GO:0015439	heme-transporting ATPase activity	0.000163441	0.00320804	19	14	33	122
GO:0015604 organic phosphonate transmembrane transporter activity	33	0.00320804	1.351	0.27	Molecular Function	GO:0015604	organic phosphonate transmembrane transporter activity	0.000163441	0.00320804	19	14	33	122
GO:0047262 polygalacturonate 4-alpha-galacturonosyltransferase activity	10	0.00320804	0.41	0.5	Molecular Function	GO:0047262	polygalacturonate 4-alpha-galacturonosyltransferase activity	0.000163512	0.00320804	1	9	10	20
GO:1904680 peptide transmembrane transporter activity	50	0.00331006	2.048	0.237	Molecular Function	GO:1904680	peptide transmembrane transporter activity	0.000170546	0.00331006	25	25	50	211
GO:0006952 defense response	180	0.00332262	7.617	0.199	Biological Process	GO:0006952	defense response	9.25913e-06	0.00332262	69	111	180	903
GO:0044042 glucan metabolic process	62	0.00332262	2.624	0.253	Biological Process	GO:0044042	glucan metabolic process	9.70311e-06	0.00332262	20	42	62	245
GO:0046527 glucosyltransferase activity	43	0.00341375	1.761	0.247	Molecular Function	GO:0046527	glucosyltransferase activity	0.00017778	0.00341375	14	29	43	174
GO:0098533 ATPase dependent transmembrane transport complex	61	0.00355777	3.389	0.226	Cellular Component	GO:0098533	ATPase dependent transmembrane transport complex	9.32749e-05	0.00355777	32	29	61	270
GO:0015112 nitrate transmembrane transporter activity	34	0.00364445	1.392	0.266	Molecular Function	GO:0015112	nitrate transmembrane transporter activity	0.000191813	0.00364445	20	14	34	128
GO:0016747 transferase activity, transferring acyl groups other than amino-acyl groups	110	0.00365089	4.505	0.198	Molecular Function	GO:0016747	transferase activity, transferring acyl groups other than amino-acyl groups	0.000194175	0.00365089	36	74	110	556
GO:0034073 tetrahymanol cyclase activity	9	0.00374158	0.369	0.529	Molecular Function	GO:0034073	tetrahymanol cyclase activity	0.000201071	0.00374158	0	9	9	17
GO:0005507 copper ion binding	42	0.00389391	1.72	0.247	Molecular Function	GO:0005507	copper ion binding	0.000211415	0.00389391	7	35	42	170
GO:0030247 polysaccharide binding	34	0.00410655	1.392	0.264	Molecular Function	GO:0030247	polysaccharide binding	0.000225235	0.00410655	16	18	34	129
GO:1901682 sulfur compound transmembrane transporter activity	43	0.00420264	1.761	0.244	Molecular Function	GO:1901682	sulfur compound transmembrane transporter activity	0.000232833	0.00420264	23	20	43	176
GO:0045229 external encapsulating structure organization	104	0.00421329	4.401	0.22	Biological Process	GO:0045229	external encapsulating structure organization	1.35211e-05	0.00421329	11	93	104	473
GO:0015718 monocarboxylic acid transport	55	0.00421329	2.328	0.259	Biological Process	GO:0015718	monocarboxylic acid transport	1.40619e-05	0.00421329	29	26	55	212
GO:1902495 transmembrane transporter complex	65	0.00444855	3.611	0.22	Cellular Component	GO:1902495	transmembrane transporter complex	0.000122182	0.00444855	34	31	65	295
GO:0006820 anion transport	124	0.00487644	5.248	0.211	Biological Process	GO:0006820	anion transport	1.72924e-05	0.00487644	58	66	124	588
GO:0022838 substrate-specific channel activity	58	0.00489591	2.375	0.224	Molecular Function	GO:0022838	substrate-specific channel activity	0.000273954	0.00489591	27	31	58	259
GO:0022884 macromolecule transmembrane transporter activity	42	0.0048994	1.72	0.244	Molecular Function	GO:0022884	macromolecule transmembrane transporter activity	0.000276864	0.0048994	22	20	42	172
GO:0015665 alcohol transmembrane transporter activity	37	0.00502378	1.515	0.253	Molecular Function	GO:0015665	alcohol transmembrane transporter activity	0.000286675	0.00502378	20	17	37	146
GO:0015087 cobalt ion transmembrane transporter activity	34	0.00525515	1.392	0.26	Molecular Function	GO:0015087	cobalt ion transmembrane transporter activity	0.000308067	0.00525515	20	14	34	131
GO:0072509 divalent inorganic cation transmembrane transporter activity	61	0.00525515	2.498	0.22	Molecular Function	GO:0072509	divalent inorganic cation transmembrane transporter activity	0.00031125	0.00525515	28	33	61	277
GO:0033224 2-aminoethylphosphonate transmembrane transporter activity	33	0.00525515	1.351	0.262	Molecular Function	GO:0033224	2-aminoethylphosphonate transmembrane transporter activity	0.000313496	0.00525515	19	14	33	126
GO:0033225 2-aminoethylphosphonate transporting ATPase activity	33	0.00525515	1.351	0.262	Molecular Function	GO:0033225	2-aminoethylphosphonate transporting ATPase activity	0.000313496	0.00525515	19	14	33	126
GO:0042625 ATPase coupled ion transmembrane transporter activity	64	0.00525515	2.621	0.218	Molecular Function	GO:0042625	ATPase coupled ion transmembrane transporter activity	0.000314435	0.00525515	32	32	64	294
GO:0006811 ion transport	261	0.00525761	11.045	0.186	Biological Process	GO:0006811	ion transport	1.97407e-05	0.00525761	97	164	261	1400
GO:0016762 xyloglucan:xyloglucosyl transferase activity	11	0.00528933	0.45	0.44	Molecular Function	GO:0016762	xyloglucan:xyloglucosyl transferase activity	0.000319411	0.00528933	2	9	11	25
GO:0008320 protein transmembrane transporter activity	40	0.00562197	1.638	0.245	Molecular Function	GO:0008320	protein transmembrane transporter activity	0.000342613	0.00562197	21	19	40	163
GO:0015114 phosphate ion transmembrane transporter activity	108	0.00593959	4.423	0.195	Molecular Function	GO:0015114	phosphate ion transmembrane transporter activity	0.00036526	0.00593959	47	61	108	553
GO:0015197 peptide transporter activity	51	0.0059431	2.088	0.229	Molecular Function	GO:0015197	peptide transporter activity	0.000368768	0.0059431	26	25	51	223
GO:0051184 cofactor transporter activity	35	0.00648507	1.433	0.254	Molecular Function	GO:0051184	cofactor transporter activity	0.000405991	0.00648507	19	16	35	138
GO:0004674 protein serine/threonine kinase activity	142	0.00710402	5.815	0.186	Molecular Function	GO:0004674	protein serine/threonine kinase activity	0.000448675	0.00710402	56	86	142	763
GO:0006073 cellular glucan metabolic process	59	0.00719142	2.497	0.248	Biological Process	GO:0006073	cellular glucan metabolic process	3.03419e-05	0.00719142	19	40	59	238
GO:0015695 organic cation transport	39	0.00719142	1.65	0.281	Biological Process	GO:0015695	organic cation transport	3.77142e-05	0.00719142	22	17	39	139
GO:0015750 pentose transport	35	0.00719142	1.481	0.292	Biological Process	GO:0015750	pentose transport	3.84554e-05	0.00719142	19	16	35	120
GO:0015753 D-xylose transport	35	0.00719142	1.481	0.292	Biological Process	GO:0015753	D-xylose transport	3.84554e-05	0.00719142	19	16	35	120
GO:0045488 pectin metabolic process	30	0.00719142	1.27	0.309	Biological Process	GO:0045488	pectin metabolic process	4.02688e-05	0.00719142	1	29	30	97
GO:0015871 choline transport	34	0.00719142	1.439	0.293	Biological Process	GO:0015871	choline transport	4.41485e-05	0.00719142	19	15	34	116
GO:0033231 carbohydrate export	34	0.00719142	1.439	0.293	Biological Process	GO:0033231	carbohydrate export	4.41485e-05	0.00719142	19	15	34	116
GO:0008272 sulfate transport	39	0.00719142	1.65	0.279	Biological Process	GO:0008272	sulfate transport	4.49289e-05	0.00719142	21	18	39	140
GO:0006825 copper ion transport	35	0.00719142	1.481	0.289	Biological Process	GO:0006825	copper ion transport	4.65189e-05	0.00719142	6	29	35	121
GO:0015888 thiamine transport	35	0.00719142	1.481	0.289	Biological Process	GO:0015888	thiamine transport	4.65189e-05	0.00719142	20	15	35	121
GO:0030974 thiamine pyrophosphate transport	35	0.00719142	1.481	0.289	Biological Process	GO:0030974	thiamine pyrophosphate transport	4.65189e-05	0.00719142	20	15	35	121
GO:0043213 bacteriocin transport	36	0.00719142	1.523	0.286	Biological Process	GO:0043213	bacteriocin transport	4.86281e-05	0.00719142	20	16	36	126
GO:0006026 aminoglycan catabolic process	14	0.00719142	0.592	0.452	Biological Process	GO:0006026	aminoglycan catabolic process	5.02508e-05	0.00719142	4	10	14	31
GO:0042908 xenobiotic transport	26	0.00719142	1.1	0.325	Biological Process	GO:0042908	xenobiotic transport	5.05752e-05	0.00719142	15	11	26	80
GO:0015979 photosynthesis	66	0.00719142	2.793	0.237	Biological Process	GO:0015979	photosynthesis	5.12552e-05	0.00719142	14	52	66	279
GO:0043215 daunorubicin transport	34	0.00719142	1.439	0.291	Biological Process	GO:0043215	daunorubicin transport	5.35144e-05	0.00719142	20	14	34	117
GO:1901656 glycoside transport	34	0.00719142	1.439	0.291	Biological Process	GO:1901656	glycoside transport	5.35144e-05	0.00719142	20	14	34	117
GO:0015849 organic acid transport	81	0.00719142	3.428	0.224	Biological Process	GO:0015849	organic acid transport	5.69299e-05	0.00719142	41	40	81	361
GO:0046942 carboxylic acid transport	81	0.00719142	3.428	0.224	Biological Process	GO:0046942	carboxylic acid transport	5.69299e-05	0.00719142	41	40	81	361
GO:0051180 vitamin transport	36	0.00719142	1.523	0.283	Biological Process	GO:0051180	vitamin transport	5.83459e-05	0.00719142	21	15	36	127
GO:0015821 methionine transport	33	0.00719142	1.397	0.292	Biological Process	GO:0015821	methionine transport	6.15036e-05	0.00719142	19	14	33	113
GO:0042940 D-amino acid transport	33	0.00719142	1.397	0.292	Biological Process	GO:0042940	D-amino acid transport	6.15036e-05	0.00719142	19	14	33	113
GO:0048473 D-methionine transport	33	0.00719142	1.397	0.292	Biological Process	GO:0048473	D-methionine transport	6.15036e-05	0.00719142	19	14	33	113
GO:0006468 protein phosphorylation	232	0.00720232	9.818	0.186	Biological Process	GO:0006468	protein phosphorylation	6.40872e-05	0.00720232	99	133	232	1246
GO:0015920 lipopolysaccharide transport	34	0.00720232	1.439	0.288	Biological Process	GO:0015920	lipopolysaccharide transport	6.46456e-05	0.00720232	20	14	34	118
GO:0045117 azole transport	35	0.00720232	1.481	0.285	Biological Process	GO:0045117	azole transport	6.74087e-05	0.00720232	20	15	35	123
GO:0034637 cellular carbohydrate biosynthetic process	77	0.00720232	3.259	0.226	Biological Process	GO:0034637	cellular carbohydrate biosynthetic process	6.88297e-05	0.00720232	27	50	77	341
GO:0007601 visual perception	32	0.00720232	1.354	0.294	Biological Process	GO:0007601	visual perception	7.0611e-05	0.00720232	18	14	32	109
GO:0050953 sensory perception of light stimulus	32	0.00720232	1.354	0.294	Biological Process	GO:0050953	sensory perception of light stimulus	7.0611e-05	0.00720232	18	14	32	109
GO:0019755 one-carbon compound transport	38	0.00730827	1.608	0.275	Biological Process	GO:0019755	one-carbon compound transport	7.34523e-05	0.00730827	22	16	38	138
GO:0015837 amine transport	40	0.00730827	1.693	0.27	Biological Process	GO:0015837	amine transport	7.57237e-05	0.00730827	22	18	40	148
GO:0008643 carbohydrate transport	77	0.00730827	3.259	0.225	Biological Process	GO:0008643	carbohydrate transport	7.6223e-05	0.00730827	41	36	77	342
GO:0016413 O-acetyltransferase activity	17	0.00745612	0.696	0.333	Molecular Function	GO:0016413	O-acetyltransferase activity	0.000477708	0.00745612	5	12	17	51
GO:0031409 pigment binding	6	0.00745612	0.246	0.667	Molecular Function	GO:0031409	pigment binding	0.000483183	0.00745612	0	6	6	9
GO:0018835 carbon phosphorus lyase activity	34	0.00745612	1.392	0.254	Molecular Function	GO:0018835	carbon phosphorus lyase activity	0.000483305	0.00745612	20	14	34	134
GO:0015103 inorganic anion transmembrane transporter activity	112	0.00778053	4.586	0.192	Molecular Function	GO:0015103	inorganic anion transmembrane transporter activity	0.000508644	0.00778053	50	62	112	582
GO:0005319 lipid transporter activity	42	0.00798523	1.72	0.237	Molecular Function	GO:0005319	lipid transporter activity	0.00052645	0.00798523	24	18	42	177
GO:0015450 P-P-bond-hydrolysis-driven protein transmembrane transporter activity	38	0.00834013	1.556	0.244	Molecular Function	GO:0015450	P-P-bond-hydrolysis-driven protein transmembrane transporter activity	0.000554468	0.00834013	20	18	38	156
GO:0034072 squalene cyclase activity	9	0.008624	0.369	0.474	Molecular Function	GO:0034072	squalene cyclase activity	0.000582897	0.008624	0	9	9	19
GO:0051007 squalene-hopene cyclase activity	9	0.008624	0.369	0.474	Molecular Function	GO:0051007	squalene-hopene cyclase activity	0.000582897	0.008624	0	9	9	19
GO:0010393 galacturonan metabolic process	30	0.00871677	1.27	0.297	Biological Process	GO:0010393	galacturonan metabolic process	9.27316e-05	0.00871677	1	29	30	101
GO:1901677 phosphate transmembrane transporter activity	44	0.00889607	1.802	0.233	Molecular Function	GO:1901677	phosphate transmembrane transporter activity	0.000606214	0.00889607	26	18	44	189
GO:0015689 molybdate ion transport	36	0.00912502	1.523	0.277	Biological Process	GO:0015689	molybdate ion transport	9.89781e-05	0.00912502	21	15	36	130
GO:0015840 urea transport	37	0.00913548	1.566	0.274	Biological Process	GO:0015840	urea transport	0.000100997	0.00913548	22	15	37	135
GO:0008509 anion transmembrane transporter activity	127	0.00929351	5.201	0.188	Molecular Function	GO:0008509	anion transmembrane transporter activity	0.000641323	0.00929351	58	69	127	677
GO:0016746 transferase activity, transferring acyl groups	117	0.00929351	4.791	0.19	Molecular Function	GO:0016746	transferase activity, transferring acyl groups	0.000643595	0.00929351	39	78	117	616
GO:0005216 ion channel activity	52	0.00953846	2.129	0.222	Molecular Function	GO:0005216	ion channel activity	0.000665843	0.00953846	26	26	52	234
GO:0015171 amino acid transmembrane transporter activity	47	0.0102836	1.925	0.227	Molecular Function	GO:0015171	amino acid transmembrane transporter activity	0.000723557	0.0102836	25	22	47	207
GO:1990351 transporter complex	65	0.0111951	3.611	0.213	Cellular Component	GO:1990351	transporter complex	0.000330231	0.0111951	34	31	65	305
GO:0009898 cytoplasmic side of plasma membrane	48	0.0111951	2.667	0.23	Cellular Component	GO:0009898	cytoplasmic side of plasma membrane	0.000335433	0.0111951	28	20	48	209
GO:0004888 transmembrane signaling receptor activity	43	0.0114028	1.761	0.231	Molecular Function	GO:0004888	transmembrane signaling receptor activity	0.000808618	0.0114028	12	31	43	186
GO:0033308 hydroxyectoine transport	34	0.0116112	1.439	0.279	Biological Process	GO:0033308	hydroxyectoine transport	0.000133211	0.0116112	20	14	34	122
GO:0051470 ectoine transport	34	0.0116112	1.439	0.279	Biological Process	GO:0051470	ectoine transport	0.000133211	0.0116112	20	14	34	122
GO:0033692 cellular polysaccharide biosynthetic process	71	0.0117628	3.005	0.225	Biological Process	GO:0033692	cellular polysaccharide biosynthetic process	0.000137405	0.0117628	25	46	71	315
GO:0015696 ammonium transport	38	0.0119133	1.608	0.268	Biological Process	GO:0015696	ammonium transport	0.000141648	0.0119133	21	17	38	142
GO:1901618 organic hydroxy compound transmembrane transporter activity	37	0.0119887	1.515	0.24	Molecular Function	GO:1901618	organic hydroxy compound transmembrane transporter activity	0.000856808	0.0119887	20	17	37	154
GO:0006855 drug transmembrane transport	53	0.0120794	2.243	0.242	Biological Process	GO:0006855	drug transmembrane transport	0.000146142	0.0120794	24	29	53	219
GO:0009055 electron carrier activity	49	0.0123285	2.007	0.223	Molecular Function	GO:0009055	electron carrier activity	0.000887924	0.0123285	10	39	49	220
GO:0010411 xyloglucan metabolic process	13	0.0127279	0.55	0.433	Biological Process	GO:0010411	xyloglucan metabolic process	0.000156643	0.0127279	2	11	13	30
GO:0005452 inorganic anion exchanger activity	5	0.0133791	0.205	0.714	Molecular Function	GO:0005452	inorganic anion exchanger activity	0.000971004	0.0133791	3	2	5	7
GO:0008375 acetylglucosaminyltransferase activity	20	0.0134119	0.819	0.294	Molecular Function	GO:0008375	acetylglucosaminyltransferase activity	0.000981696	0.0134119	3	17	20	68
GO:0008446 GDP-mannose 4,6-dehydratase activity	12	0.0134119	0.491	0.375	Molecular Function	GO:0008446	GDP-mannose 4,6-dehydratase activity	0.000988244	0.0134119	6	6	12	32
GO:0019829 cation-transporting ATPase activity	59	0.0137488	2.416	0.212	Molecular Function	GO:0019829	cation-transporting ATPase activity	0.00102069	0.0137488	29	30	59	278
GO:0015711 organic anion transport	90	0.0138004	3.809	0.213	Biological Process	GO:0015711	organic anion transport	0.000172721	0.0138004	46	44	90	423
GO:0015929 hexosaminidase activity	6	0.0141931	0.246	0.6	Molecular Function	GO:0015929	hexosaminidase activity	0.00106153	0.0141931	1	5	6	10
GO:0015846 polyamine transport	33	0.0144496	1.397	0.277	Biological Process	GO:0015846	polyamine transport	0.00018386	0.0144496	19	14	33	119
GO:0043190 ATP-binding cassette (ABC) transporter complex	50	0.0148569	2.778	0.224	Cellular Component	GO:0043190	ATP-binding cassette (ABC) transporter complex	0.000463699	0.0148569	28	22	50	223
GO:0005260 channel-conductance-controlling ATPase activity	27	0.0161603	1.106	0.26	Molecular Function	GO:0005260	channel-conductance-controlling ATPase activity	0.00121762	0.0161603	16	11	27	104
GO:0015675 nickel cation transport	33	0.0163425	1.397	0.275	Biological Process	GO:0015675	nickel cation transport	0.000218173	0.0163425	19	14	33	120
GO:0042953 lipoprotein transport	33	0.0163425	1.397	0.275	Biological Process	GO:0042953	lipoprotein transport	0.000218173	0.0163425	19	14	33	120
GO:0044872 lipoprotein localization	33	0.0163425	1.397	0.275	Biological Process	GO:0044872	lipoprotein localization	0.000218173	0.0163425	19	14	33	120
GO:0005275 amine transmembrane transporter activity	41	0.0166106	1.679	0.229	Molecular Function	GO:0005275	amine transmembrane transporter activity	0.00127585	0.0166106	22	19	41	179
GO:1901505 carbohydrate derivative transporter activity	41	0.0166106	1.679	0.229	Molecular Function	GO:1901505	carbohydrate derivative transporter activity	0.00127585	0.0166106	23	18	41	179
GO:0016772 transferase activity, transferring phosphorus-containing groups	370	0.0166106	15.152	0.164	Molecular Function	GO:0016772	transferase activity, transferring phosphorus-containing groups	0.00127915	0.0166106	169	201	370	2253
GO:0004568 chitinase activity	10	0.0188657	0.41	0.4	Molecular Function	GO:0004568	chitinase activity	0.00146327	0.0188657	3	7	10	25
GO:0030253 protein secretion by the type I secretion system	39	0.0189759	1.65	0.258	Biological Process	GO:0030253	protein secretion by the type I secretion system	0.000260328	0.0189759	19	20	39	151
GO:0015886 heme transport	34	0.0189759	1.439	0.27	Biological Process	GO:0015886	heme transport	0.000261245	0.0189759	19	15	34	126
GO:0099600 transmembrane receptor activity	44	0.0190422	1.802	0.223	Molecular Function	GO:0099600	transmembrane receptor activity	0.00148751	0.0190422	12	32	44	197
GO:0005215 transporter activity	303	0.019074	12.408	0.167	Molecular Function	GO:0005215	transporter activity	0.00150056	0.019074	113	190	303	1818
GO:0009654 photosystem II oxygen evolving complex	11	0.0191104	0.611	0.407	Cellular Component	GO:0009654	photosystem II oxygen evolving complex	0.000620311	0.0191104	1	10	11	27
GO:0008324 cation transmembrane transporter activity	161	0.0194805	6.593	0.178	Molecular Function	GO:0008324	cation transmembrane transporter activity	0.00154333	0.0194805	63	98	161	905
GO:0016820 hydrolase activity, acting on acid anhydrides, catalyzing transmembrane movement of substances	77	0.02021	3.153	0.198	Molecular Function	GO:0016820	hydrolase activity, acting on acid anhydrides, catalyzing transmembrane movement of substances	0.00163471	0.02021	38	39	77	389
GO:0042626 ATPase activity, coupled to transmembrane movement of substances	77	0.02021	3.153	0.198	Molecular Function	GO:0042626	ATPase activity, coupled to transmembrane movement of substances	0.00163471	0.02021	38	39	77	389
GO:0043492 ATPase activity, coupled to movement of substances	77	0.02021	3.153	0.198	Molecular Function	GO:0043492	ATPase activity, coupled to movement of substances	0.00163471	0.02021	38	39	77	389
GO:0015716 organic phosphonate transport	33	0.0217804	1.397	0.27	Biological Process	GO:0015716	organic phosphonate transport	0.000304398	0.0217804	19	14	33	122
GO:0022890 inorganic cation transmembrane transporter activity	140	0.0250484	5.733	0.18	Molecular Function	GO:0022890	inorganic cation transmembrane transporter activity	0.00206101	0.0250484	50	90	140	779
GO:0070205 2-succinyl-6-hydroxy-2,4-cyclohexadiene-1-carboxylate synthase activity	24	0.0250484	0.983	0.261	Molecular Function	GO:0070205	2-succinyl-6-hydroxy-2,4-cyclohexadiene-1-carboxylate synthase activity	0.00206465	0.0250484	11	13	24	92
GO:0004970 ionotropic glutamate receptor activity	9	0.0250484	0.369	0.409	Molecular Function	GO:0004970	ionotropic glutamate receptor activity	0.00209546	0.0250484	5	4	9	22
GO:0005230 extracellular ligand-gated ion channel activity	9	0.0250484	0.369	0.409	Molecular Function	GO:0005230	extracellular ligand-gated ion channel activity	0.00209546	0.0250484	5	4	9	22
GO:0008066 glutamate receptor activity	9	0.0250484	0.369	0.409	Molecular Function	GO:0008066	glutamate receptor activity	0.00209546	0.0250484	5	4	9	22
GO:0045543 gibberellin 2-beta-dioxygenase activity	5	0.0271196	0.205	0.625	Molecular Function	GO:0045543	gibberellin 2-beta-dioxygenase activity	0.00228375	0.0271196	2	3	5	8
GO:0000099 sulfur amino acid transmembrane transporter activity	34	0.0274298	1.392	0.233	Molecular Function	GO:0000099	sulfur amino acid transmembrane transporter activity	0.00237066	0.0274298	19	15	34	146
GO:0015424 amino acid-transporting ATPase activity	34	0.0274298	1.392	0.233	Molecular Function	GO:0015424	amino acid-transporting ATPase activity	0.00237066	0.0274298	19	15	34	146
GO:0033229 cysteine transmembrane transporter activity	34	0.0274298	1.392	0.233	Molecular Function	GO:0033229	cysteine transmembrane transporter activity	0.00237066	0.0274298	19	15	34	146
GO:0033230 cysteine-transporting ATPase activity	34	0.0274298	1.392	0.233	Molecular Function	GO:0033230	cysteine-transporting ATPase activity	0.00237066	0.0274298	19	15	34	146
GO:1904949 ATPase complex	64	0.0285139	3.556	0.206	Cellular Component	GO:1904949	ATPase complex	0.000961144	0.0285139	34	30	64	311
GO:0016835 carbon-oxygen lyase activity	84	0.0285562	3.44	0.192	Molecular Function	GO:0016835	carbon-oxygen lyase activity	0.00248384	0.0285562	39	45	84	437
GO:0072348 sulfur compound transport	44	0.0287177	1.862	0.244	Biological Process	GO:0072348	sulfur compound transport	0.000407343	0.0287177	23	21	44	180
GO:0015706 nitrate transport	34	0.0287676	1.439	0.264	Biological Process	GO:0015706	nitrate transport	0.000420053	0.0287676	20	14	34	129
GO:1901678 iron coordination entity transport	34	0.0287676	1.439	0.264	Biological Process	GO:1901678	iron coordination entity transport	0.000420053	0.0287676	19	15	34	129
GO:0071669 plant-type cell wall organization or biogenesis	45	0.0298699	1.904	0.242	Biological Process	GO:0071669	plant-type cell wall organization or biogenesis	0.000448542	0.0298699	4	41	45	186
GO:0010410 hemicellulose metabolic process	19	0.0298699	0.804	0.328	Biological Process	GO:0010410	hemicellulose metabolic process	0.00044861	0.0298699	2	17	19	58
GO:0044036 cell wall macromolecule metabolic process	56	0.0303411	2.37	0.229	Biological Process	GO:0044036	cell wall macromolecule metabolic process	0.000462016	0.0303411	14	42	56	245
GO:0009607 response to biotic stimulus	139	0.0307565	5.882	0.193	Biological Process	GO:0009607	response to biotic stimulus	0.000474755	0.0307565	59	80	139	722
GO:0008812 choline dehydrogenase activity	8	0.033957	0.328	0.421	Molecular Function	GO:0008812	choline dehydrogenase activity	0.00298807	0.033957	0	8	8	19
GO:0031263 amine-transporting ATPase activity	36	0.033957	1.474	0.226	Molecular Function	GO:0031263	amine-transporting ATPase activity	0.00299123	0.033957	20	16	36	159
GO:0051181 cofactor transport	38	0.0343871	1.608	0.252	Biological Process	GO:0051181	cofactor transport	0.00053797	0.0343871	20	18	38	151
GO:0015605 organophosphate ester transmembrane transporter activity	39	0.0348578	1.597	0.222	Molecular Function	GO:0015605	organophosphate ester transmembrane transporter activity	0.00308989	0.0348578	22	17	39	176
GO:0098562 cytoplasmic side of membrane	48	0.0353343	2.667	0.217	Cellular Component	GO:0098562	cytoplasmic side of membrane	0.00123516	0.0353343	28	20	48	221
GO:0003978 UDP-glucose 4-epimerase activity	25	0.0353484	1.024	0.25	Molecular Function	GO:0003978	UDP-glucose 4-epimerase activity	0.00315296	0.0353484	12	13	25	100
GO:0006824 cobalt ion transport	34	0.0356209	1.439	0.26	Biological Process	GO:0006824	cobalt ion transport	0.000568732	0.0356209	20	14	34	131
GO:0033223 2-aminoethylphosphonate transport	33	0.0356209	1.397	0.262	Biological Process	GO:0033223	2-aminoethylphosphonate transport	0.000572134	0.0356209	19	14	33	126
GO:0005254 chloride channel activity	28	0.0356671	1.147	0.241	Molecular Function	GO:0005254	chloride channel activity	0.00320114	0.0356671	17	11	28	116
GO:0009534 chloroplast thylakoid	61	0.0356822	3.389	0.205	Cellular Component	GO:0009534	chloroplast thylakoid	0.00131197	0.0356822	7	54	61	297
GO:0031976 plastid thylakoid	63	0.0356822	3.5	0.204	Cellular Component	GO:0031976	plastid thylakoid	0.00133641	0.0356822	7	56	63	309
GO:0009768 photosynthesis, light harvesting in photosystem I	6	0.0357177	0.254	0.667	Biological Process	GO:0009768	photosynthesis, light harvesting in photosystem I	0.000581139	0.0357177	0	6	6	9
GO:0016310 phosphorylation	285	0.0359325	12.061	0.176	Biological Process	GO:0016310	phosphorylation	0.00059213	0.0359325	118	167	285	1622
GO:0047733 CDP-glucose 4,6-dehydratase activity	15	0.0363517	0.614	0.3	Molecular Function	GO:0047733	CDP-glucose 4,6-dehydratase activity	0.00328732	0.0363517	7	8	15	50
GO:0019199 transmembrane receptor protein kinase activity	30	0.0363517	1.229	0.236	Molecular Function	GO:0019199	transmembrane receptor protein kinase activity	0.00330287	0.0363517	4	26	30	127
GO:0047570 3-oxoadipate enol-lactonase activity	23	0.0367334	0.942	0.256	Molecular Function	GO:0047570	3-oxoadipate enol-lactonase activity	0.0033579	0.0367334	10	13	23	90
GO:0009975 cyclase activity	11	0.0385043	0.45	0.344	Molecular Function	GO:0009975	cyclase activity	0.00354665	0.0385043	0	11	11	32
GO:0052689 carboxylic ester hydrolase activity	57	0.0385043	2.334	0.203	Molecular Function	GO:0052689	carboxylic ester hydrolase activity	0.00356245	0.0385043	11	46	57	281
GO:0005536 glucose binding	6	0.0388042	0.246	0.5	Molecular Function	GO:0005536	glucose binding	0.00361169	0.0388042	3	3	6	12
GO:0046906 tetrapyrrole binding	82	0.039408	3.358	0.19	Molecular Function	GO:0046906	tetrapyrrole binding	0.00368973	0.039408	25	57	82	431
GO:0072511 divalent inorganic cation transport	70	0.0396904	2.962	0.215	Biological Process	GO:0072511	divalent inorganic cation transport	0.000664507	0.0396904	30	40	70	326
GO:0019634 organic phosphonate metabolic process	40	0.0396904	1.693	0.245	Biological Process	GO:0019634	organic phosphonate metabolic process	0.000670614	0.0396904	20	20	40	163
GO:0015850 organic hydroxy compound transport	39	0.0402643	1.65	0.247	Biological Process	GO:0015850	organic hydroxy compound transport	0.00068871	0.0402643	21	18	39	158
GO:0005615 extracellular space	32	0.0408128	1.778	0.239	Cellular Component	GO:0005615	extracellular space	0.00157952	0.0408128	5	27	32	134
GO:0035251 UDP-glucosyltransferase activity	33	0.0424192	1.351	0.228	Molecular Function	GO:0035251	UDP-glucosyltransferase activity	0.00399516	0.0424192	12	21	33	145
GO:0044262 cellular carbohydrate metabolic process	128	0.0428074	5.417	0.193	Biological Process	GO:0044262	cellular carbohydrate metabolic process	0.000743538	0.0428074	43	85	128	664
GO:0030001 metal ion transport	131	0.0428074	5.544	0.192	Biological Process	GO:0030001	metal ion transport	0.000750068	0.0428074	54	77	131	682
GO:0007600 sensory perception	34	0.0429807	1.439	0.256	Biological Process	GO:0007600	sensory perception	0.000762069	0.0429807	19	15	34	133
GO:0004385 guanylate kinase activity	9	0.0444729	0.369	0.375	Molecular Function	GO:0004385	guanylate kinase activity	0.00421322	0.0444729	6	3	9	24
GO:0055051 ATP-binding cassette (ABC) transporter complex, integrated substrate binding	34	0.0453776	1.889	0.233	Cellular Component	GO:0055051	ATP-binding cassette (ABC) transporter complex, integrated substrate binding	0.00181284	0.0453776	19	15	34	146
GO:0006812 cation transport	183	0.0463526	7.744	0.183	Biological Process	GO:0006812	cation transport	0.000831523	0.0463526	69	114	183	998
GO:0034357 photosynthetic membrane	57	0.0466262	3.167	0.205	Cellular Component	GO:0034357	photosynthetic membrane	0.00193158	0.0466262	6	51	57	278
GO:0042651 thylakoid membrane	52	0.0466262	2.889	0.209	Cellular Component	GO:0042651	thylakoid membrane	0.00197914	0.0466262	6	46	52	249
GO:0006865 amino acid transport	54	0.0471323	2.285	0.225	Biological Process	GO:0006865	amino acid transport	0.000855342	0.0471323	30	24	54	240
GO:1901683 arsenate ion transmembrane transporter activity	5	0.0475856	0.205	0.556	Molecular Function	GO:1901683	arsenate ion transmembrane transporter activity	0.00453447	0.0475856	4	1	5	9
GO:0016491 oxidoreductase activity	371	0.0488954	15.192	0.161	Molecular Function	GO:0016491	oxidoreductase activity	0.00468637	0.0488954	139	232	371	2304
GO:0046873 metal ion transmembrane transporter activity	96	0.0491773	3.931	0.184	Molecular Function	GO:0046873	metal ion transmembrane transporter activity	0.00474574	0.0491773	39	57	96	521
GO:0015405 P-P-bond-hydrolysis-driven transmembrane transporter activity	81	0.0491773	3.317	0.189	Molecular Function	GO:0015405	P-P-bond-hydrolysis-driven transmembrane transporter activity	0.00476788	0.0491773	39	42	81	429
GO:0004557 alpha-galactosidase activity	4	0.0497984	0.164	0.667	Molecular Function	GO:0004557	alpha-galactosidase activity	0.00491087	0.0497984	1	3	4	6
GO:0004563 beta-N-acetylhexosaminidase activity	4	0.0497984	0.164	0.667	Molecular Function	GO:0004563	beta-N-acetylhexosaminidase activity	0.00491087	0.0497984	1	3	4	6
GO:0052692 raffinose alpha-galactosidase activity	4	0.0497984	0.164	0.667	Molecular Function	GO:0052692	raffinose alpha-galactosidase activity	0.00491087	0.0497984	1	3	4	6
GO:0015925 galactosidase activity	15	0.0499861	0.614	0.288	Molecular Function	GO:0015925	galactosidase activity	0.00495707	0.0499861	1	14	15	52
GO:0015399 primary active transmembrane transporter activity	81	0.0508517	3.317	0.188	Molecular Function	GO:0015399	primary active transmembrane transporter activity	0.00507108	0.0508517	39	42	81	430
GO:0009825 multidimensional cell growth	13	0.0511687	0.55	0.371	Biological Process	GO:0009825	multidimensional cell growth	0.000939267	0.0511687	6	7	13	35
GO:0006629 lipid metabolic process	270	0.0531356	11.426	0.175	Biological Process	GO:0006629	lipid metabolic process	0.000986455	0.0531356	93	177	270	1541
GO:0015077 monovalent inorganic cation transmembrane transporter activity	100	0.0534858	4.095	0.182	Molecular Function	GO:0015077	monovalent inorganic cation transmembrane transporter activity	0.00536339	0.0534858	39	61	100	548
GO:0009250 glucan biosynthetic process	34	0.0538494	1.439	0.252	Biological Process	GO:0009250	glucan biosynthetic process	0.00101094	0.0538494	14	20	34	135
GO:0005253 anion channel activity	29	0.0559213	1.188	0.23	Molecular Function	GO:0005253	anion channel activity	0.00565505	0.0559213	17	12	29	126
GO:0015297 antiporter activity	43	0.0559213	1.761	0.21	Molecular Function	GO:0015297	antiporter activity	0.00566958	0.0559213	18	25	43	205
GO:0030321 transepithelial chloride transport	28	0.0563281	1.185	0.267	Biological Process	GO:0030321	transepithelial chloride transport	0.00106922	0.0563281	17	11	28	105
GO:0008422 beta-glucosidase activity	17	0.0595805	0.696	0.27	Molecular Function	GO:0008422	beta-glucosidase activity	0.00607358	0.0595805	2	15	17	63
GO:0004414 homoserine O-acetyltransferase activity	8	0.0602571	0.328	0.381	Molecular Function	GO:0004414	homoserine O-acetyltransferase activity	0.00617593	0.0602571	3	5	8	21
GO:0030570 pectate lyase activity	7	0.0610903	0.287	0.412	Molecular Function	GO:0030570	pectate lyase activity	0.00631181	0.0610903	0	7	7	17
GO:0004675 transmembrane receptor protein serine/threonine kinase activity	27	0.0610903	1.106	0.233	Molecular Function	GO:0004675	transmembrane receptor protein serine/threonine kinase activity	0.00632903	0.0610903	4	23	27	116
GO:0015175 neutral amino acid transmembrane transporter activity	34	0.0618208	1.392	0.219	Molecular Function	GO:0015175	neutral amino acid transmembrane transporter activity	0.00643895	0.0618208	19	15	34	155
GO:0015108 chloride transmembrane transporter activity	28	0.0643117	1.147	0.23	Molecular Function	GO:0015108	chloride transmembrane transporter activity	0.00673402	0.0643117	17	11	28	122
GO:0098542 defense response to other organism	98	0.0645296	4.147	0.198	Biological Process	GO:0098542	defense response to other organism	0.00124754	0.0645296	42	56	98	495
GO:0070633 transepithelial transport	28	0.0645296	1.185	0.264	Biological Process	GO:0070633	transepithelial transport	0.00125182	0.0645296	17	11	28	106
GO:1901684 arsenate ion transmembrane transport	6	0.0648148	0.254	0.6	Biological Process	GO:1901684	arsenate ion transmembrane transport	0.00127088	0.0648148	5	1	6	10
GO:0000272 polysaccharide catabolic process	59	0.0658969	2.497	0.217	Biological Process	GO:0000272	polysaccharide catabolic process	0.00130971	0.0658969	8	51	59	272
GO:0016051 carbohydrate biosynthetic process	105	0.0658969	4.444	0.196	Biological Process	GO:0016051	carbohydrate biosynthetic process	0.00131959	0.0658969	33	72	105	537
GO:0030244 cellulose biosynthetic process	15	0.0705528	0.635	0.333	Biological Process	GO:0030244	cellulose biosynthetic process	0.00142754	0.0705528	3	12	15	45
GO:0016168 chlorophyll binding	9	0.0732482	0.369	0.346	Molecular Function	GO:0016168	chlorophyll binding	0.00771034	0.0732482	0	9	9	26
GO:0098552 side of membrane	50	0.0750179	2.778	0.206	Cellular Component	GO:0098552	side of membrane	0.00327793	0.0750179	29	21	50	243
GO:0044436 thylakoid part	61	0.0757257	3.389	0.197	Cellular Component	GO:0044436	thylakoid part	0.00345324	0.0757257	6	55	61	309
GO:0009579 thylakoid	74	0.0757257	4.111	0.191	Cellular Component	GO:0009579	thylakoid	0.00349794	0.0757257	8	66	74	388
GO:0005388 calcium-transporting ATPase activity	13	0.0802637	0.532	0.289	Molecular Function	GO:0005388	calcium-transporting ATPase activity	0.00849328	0.0802637	6	7	13	45
GO:1901264 carbohydrate derivative transport	44	0.0813924	1.862	0.229	Biological Process	GO:1901264	carbohydrate derivative transport	0.00167978	0.0813924	25	19	44	192
GO:0051707 response to other organism	129	0.0813924	5.459	0.188	Biological Process	GO:0051707	response to other organism	0.00177052	0.0813924	56	73	129	685
GO:0010193 response to ozone	9	0.0813924	0.381	0.429	Biological Process	GO:0010193	response to ozone	0.00179967	0.0813924	6	3	9	21
GO:0016998 cell wall macromolecule catabolic process	9	0.0813924	0.381	0.429	Biological Process	GO:0016998	cell wall macromolecule catabolic process	0.00179967	0.0813924	3	6	9	21
GO:0019742 pentacyclic triterpenoid metabolic process	9	0.0813924	0.381	0.429	Biological Process	GO:0019742	pentacyclic triterpenoid metabolic process	0.00179967	0.0813924	0	9	9	21
GO:0019744 hopanoid metabolic process	9	0.0813924	0.381	0.429	Biological Process	GO:0019744	hopanoid metabolic process	0.00179967	0.0813924	0	9	9	21
GO:0019745 pentacyclic triterpenoid biosynthetic process	9	0.0813924	0.381	0.429	Biological Process	GO:0019745	pentacyclic triterpenoid biosynthetic process	0.00179967	0.0813924	0	9	9	21
GO:0019746 hopanoid biosynthetic process	9	0.0813924	0.381	0.429	Biological Process	GO:0019746	hopanoid biosynthetic process	0.00179967	0.0813924	0	9	9	21
GO:0031407 oxylipin metabolic process	9	0.0813924	0.381	0.429	Biological Process	GO:0031407	oxylipin metabolic process	0.00179967	0.0813924	4	5	9	21
GO:0016759 cellulose synthase activity	10	0.0826037	0.41	0.323	Molecular Function	GO:0016759	cellulose synthase activity	0.00883241	0.0826037	2	8	10	31
GO:0016760 cellulose synthase (UDP-forming) activity	10	0.0826037	0.41	0.323	Molecular Function	GO:0016760	cellulose synthase (UDP-forming) activity	0.00883241	0.0826037	2	8	10	31
GO:0043207 response to external biotic stimulus	130	0.0836982	5.501	0.188	Biological Process	GO:0043207	response to external biotic stimulus	0.00186811	0.0836982	56	74	130	692
GO:0009664 plant-type cell wall organization	30	0.084673	1.27	0.252	Biological Process	GO:0009664	plant-type cell wall organization	0.00190753	0.084673	2	28	30	119
GO:0044421 extracellular region part	35	0.0889844	1.944	0.22	Cellular Component	GO:0044421	extracellular region part	0.00422148	0.0889844	5	30	35	159
GO:0045340 mercury ion binding	11	0.0893072	0.45	0.306	Molecular Function	GO:0045340	mercury ion binding	0.00959867	0.0893072	0	11	11	36
GO:0009969 xyloglucan biosynthetic process	4	0.0914836	0.169	0.8	Biological Process	GO:0009969	xyloglucan biosynthetic process	0.00209912	0.0914836	0	4	4	5
GO:0042353 fucose biosynthetic process	4	0.0914836	0.169	0.8	Biological Process	GO:0042353	fucose biosynthetic process	0.00209912	0.0914836	0	4	4	5
GO:0016408 C-acyltransferase activity	12	0.0932642	0.491	0.293	Molecular Function	GO:0016408	C-acyltransferase activity	0.0100756	0.0932642	8	4	12	41
GO:0031559 oxidosqualene cyclase activity	4	0.0936024	0.164	0.571	Molecular Function	GO:0031559	oxidosqualene cyclase activity	0.010164	0.0936024	0	4	4	7
GO:0004566 beta-glucuronidase activity	3	0.0945789	0.123	0.75	Molecular Function	GO:0004566	beta-glucuronidase activity	0.0104273	0.0945789	1	2	3	4
GO:0050378 UDP-glucuronate 4-epimerase activity	3	0.0945789	0.123	0.75	Molecular Function	GO:0050378	UDP-glucuronate 4-epimerase activity	0.0104273	0.0945789	0	3	3	4
GO:0052635 C-20 gibberellin 2-beta-dioxygenase activity	3	0.0945789	0.123	0.75	Molecular Function	GO:0052635	C-20 gibberellin 2-beta-dioxygenase activity	0.0104273	0.0945789	1	2	3	4
GO:0045489 pectin biosynthetic process	12	0.103621	0.508	0.353	Biological Process	GO:0045489	pectin biosynthetic process	0.00242968	0.103621	1	11	12	34
GO:0009233 menaquinone metabolic process	47	0.103621	1.989	0.222	Biological Process	GO:0009233	menaquinone metabolic process	0.00244247	0.103621	22	25	47	212
GO:0009234 menaquinone biosynthetic process	47	0.103621	1.989	0.222	Biological Process	GO:0009234	menaquinone biosynthetic process	0.00244247	0.103621	22	25	47	212
GO:0006722 triterpenoid metabolic process	10	0.111217	0.423	0.385	Biological Process	GO:0006722	triterpenoid metabolic process	0.00267281	0.111217	0	10	10	26
GO:0016104 triterpenoid biosynthetic process	10	0.111217	0.423	0.385	Biological Process	GO:0016104	triterpenoid biosynthetic process	0.00267281	0.111217	0	10	10	26
GO:0010383 cell wall polysaccharide metabolic process	21	0.111217	0.889	0.276	Biological Process	GO:0010383	cell wall polysaccharide metabolic process	0.00269112	0.111217	2	19	21	76
GO:0009506 plasmodesma	73	0.111757	4.056	0.188	Cellular Component	GO:0009506	plasmodesma	0.00558086	0.111757	18	55	73	389
GO:0055044 symplast	73	0.111757	4.056	0.188	Cellular Component	GO:0055044	symplast	0.00558086	0.111757	18	55	73	389
GO:0004396 hexokinase activity	5	0.116465	0.205	0.455	Molecular Function	GO:0004396	hexokinase activity	0.0129693	0.116465	2	3	5	11
GO:0008559 xenobiotic-transporting ATPase activity	5	0.116465	0.205	0.455	Molecular Function	GO:0008559	xenobiotic-transporting ATPase activity	0.0129693	0.116465	4	1	5	11
GO:0047746 chlorophyllase activity	6	0.118683	0.246	0.4	Molecular Function	GO:0047746	chlorophyllase activity	0.0133478	0.118683	3	3	6	15
GO:0052716 hydroquinone:oxygen oxidoreductase activity	6	0.118683	0.246	0.4	Molecular Function	GO:0052716	hydroquinone:oxygen oxidoreductase activity	0.0133478	0.118683	2	4	6	15
GO:0032580 Golgi cisterna membrane	10	0.119737	0.556	0.333	Cellular Component	GO:0032580	Golgi cisterna membrane	0.00612884	0.119737	0	10	10	30
GO:0009102 biotin biosynthetic process	43	0.122198	1.82	0.224	Biological Process	GO:0009102	biotin biosynthetic process	0.00298229	0.122198	17	26	43	192
GO:0015149 hexose transmembrane transporter activity	10	0.124766	0.41	0.303	Molecular Function	GO:0015149	hexose transmembrane transporter activity	0.0141009	0.124766	5	5	10	33
GO:0015291 secondary active transmembrane transporter activity	69	0.127405	2.826	0.184	Molecular Function	GO:0015291	secondary active transmembrane transporter activity	0.0144698	0.127405	32	37	69	374
GO:0015276 ligand-gated ion channel activity	11	0.127986	0.45	0.289	Molecular Function	GO:0015276	ligand-gated ion channel activity	0.0146776	0.127986	5	6	11	38
GO:0022834 ligand-gated channel activity	11	0.127986	0.45	0.289	Molecular Function	GO:0022834	ligand-gated channel activity	0.0146776	0.127986	5	6	11	38
GO:0009538 photosystem I reaction center	11	0.129512	0.611	0.314	Cellular Component	GO:0009538	photosystem I reaction center	0.00679088	0.129512	0	11	11	35
GO:0030243 cellulose metabolic process	22	0.1299	0.931	0.268	Biological Process	GO:0030243	cellulose metabolic process	0.00322257	0.1299	4	18	22	82
GO:0019586 galacturonate metabolic process	3	0.1299	0.127	1	Biological Process	GO:0019586	galacturonate metabolic process	0.00322446	0.1299	0	3	3	3
GO:0016114 terpenoid biosynthetic process	47	0.130548	1.989	0.219	Biological Process	GO:0016114	terpenoid biosynthetic process	0.00326778	0.130548	18	29	47	215
GO:0016853 isomerase activity	116	0.133988	4.75	0.173	Molecular Function	GO:0016853	isomerase activity	0.0154549	0.133988	42	74	116	671
GO:0016679 oxidoreductase activity, acting on diphenols and related substances as donors	17	0.133988	0.696	0.246	Molecular Function	GO:0016679	oxidoreductase activity, acting on diphenols and related substances as donors	0.0155144	0.133988	4	13	17	69
GO:0098791 Golgi subcompartment	81	0.134891	4.5	0.183	Cellular Component	GO:0098791	Golgi subcompartment	0.00724132	0.134891	12	69	81	443
GO:0033764 steroid dehydrogenase activity, acting on the CH-OH group of donors, NAD or NADP as acceptor	25	0.13659	1.024	0.221	Molecular Function	GO:0033764	steroid dehydrogenase activity, acting on the CH-OH group of donors, NAD or NADP as acceptor	0.0158914	0.13659	10	15	25	113
GO:0015748 organophosphate ester transport	44	0.137345	1.862	0.221	Biological Process	GO:0015748	organophosphate ester transport	0.00346658	0.137345	25	19	44	199
GO:0015085 calcium ion transmembrane transporter activity	19	0.137844	0.778	0.237	Molecular Function	GO:0015085	calcium ion transmembrane transporter activity	0.0161137	0.137844	6	13	19	80
GO:0016903 oxidoreductase activity, acting on the aldehyde or oxo group of donors	48	0.14082	1.966	0.194	Molecular Function	GO:0016903	oxidoreductase activity, acting on the aldehyde or oxo group of donors	0.0165396	0.14082	29	19	48	248
GO:0003854 3-beta-hydroxy-delta5-steroid dehydrogenase activity	24	0.143825	0.983	0.222	Molecular Function	GO:0003854	3-beta-hydroxy-delta5-steroid dehydrogenase activity	0.0169721	0.143825	10	14	24	108
GO:0016837 carbon-oxygen lyase activity, acting on polysaccharides	7	0.143946	0.287	0.35	Molecular Function	GO:0016837	carbon-oxygen lyase activity, acting on polysaccharides	0.0170661	0.143946	0	7	7	20
GO:0002239 response to oomycetes	10	0.145002	0.423	0.37	Biological Process	GO:0002239	response to oomycetes	0.00369007	0.145002	8	2	10	27
GO:0006793 phosphorus metabolic process	471	0.146049	19.932	0.164	Biological Process	GO:0006793	phosphorus metabolic process	0.0037472	0.146049	209	262	471	2869
GO:0004315 3-oxoacyl-[acyl-carrier-protein] synthase activity	10	0.146745	0.41	0.294	Molecular Function	GO:0004315	3-oxoacyl-[acyl-carrier-protein] synthase activity	0.0174794	0.146745	2	8	10	34
GO:0005911 cell-cell junction	80	0.15002	4.444	0.182	Cellular Component	GO:0005911	cell-cell junction	0.00824081	0.15002	22	58	80	439
GO:0006768 biotin metabolic process	43	0.152031	1.82	0.221	Biological Process	GO:0006768	biotin metabolic process	0.00402642	0.152031	17	26	43	195
GO:0000101 sulfur amino acid transport	34	0.152031	1.439	0.233	Biological Process	GO:0000101	sulfur amino acid transport	0.00405925	0.152031	19	15	34	146
GO:0032973 amino acid export	34	0.152031	1.439	0.233	Biological Process	GO:0032973	amino acid export	0.00405925	0.152031	19	15	34	146
GO:0033228 cysteine export	34	0.152031	1.439	0.233	Biological Process	GO:0033228	cysteine export	0.00405925	0.152031	19	15	34	146
GO:0042883 cysteine transport	34	0.152031	1.439	0.233	Biological Process	GO:0042883	cysteine transport	0.00405925	0.152031	19	15	34	146
GO:0015301 anion:anion antiporter activity	8	0.161773	0.328	0.32	Molecular Function	GO:0015301	anion:anion antiporter activity	0.0194256	0.161773	4	4	8	25
GO:0048037 cofactor binding	186	0.161773	7.617	0.164	Molecular Function	GO:0048037	cofactor binding	0.0195407	0.161773	71	115	186	1131
GO:0016866 intramolecular transferase activity	39	0.161773	1.597	0.198	Molecular Function	GO:0016866	intramolecular transferase activity	0.0203921	0.161773	11	28	39	197
GO:0001158 enhancer sequence-specific DNA binding	2	0.161773	0.082	1	Molecular Function	GO:0001158	enhancer sequence-specific DNA binding	0.0204345	0.161773	0	2	2	2
GO:0008447 L-ascorbate oxidase activity	2	0.161773	0.082	1	Molecular Function	GO:0008447	L-ascorbate oxidase activity	0.0204345	0.161773	0	2	2	2
GO:0008752 FMN reductase activity	2	0.161773	0.082	1	Molecular Function	GO:0008752	FMN reductase activity	0.0204345	0.161773	1	1	2	2
GO:0010290 chlorophyll catabolite transmembrane transporter activity	2	0.161773	0.082	1	Molecular Function	GO:0010290	chlorophyll catabolite transmembrane transporter activity	0.0204345	0.161773	2	0	2	2
GO:0015117 thiosulfate transmembrane transporter activity	2	0.161773	0.082	1	Molecular Function	GO:0015117	thiosulfate transmembrane transporter activity	0.0204345	0.161773	0	2	2	2
GO:0015431 glutathione S-conjugate-exporting ATPase activity	2	0.161773	0.082	1	Molecular Function	GO:0015431	glutathione S-conjugate-exporting ATPase activity	0.0204345	0.161773	2	0	2	2
GO:0030248 cellulose binding	2	0.161773	0.082	1	Molecular Function	GO:0030248	cellulose binding	0.0204345	0.161773	0	2	2	2
GO:0035326 enhancer binding	2	0.161773	0.082	1	Molecular Function	GO:0035326	enhancer binding	0.0204345	0.161773	0	2	2	2
GO:0042299 lupeol synthase activity	2	0.161773	0.082	1	Molecular Function	GO:0042299	lupeol synthase activity	0.0204345	0.161773	0	2	2	2
GO:0071997 glutathione S-conjugate-transporting ATPase activity	2	0.161773	0.082	1	Molecular Function	GO:0071997	glutathione S-conjugate-transporting ATPase activity	0.0204345	0.161773	2	0	2	2
GO:0015307 drug:proton antiporter activity	9	0.163795	0.369	0.3	Molecular Function	GO:0015307	drug:proton antiporter activity	0.0207806	0.163795	3	6	9	30
GO:0005773 vacuole	118	0.163971	6.556	0.173	Cellular Component	GO:0005773	vacuole	0.00921185	0.163971	40	78	118	683
GO:0004140 dephospho-CoA kinase activity	10	0.167361	0.41	0.286	Molecular Function	GO:0004140	dephospho-CoA kinase activity	0.0214185	0.167361	5	5	10	35
GO:0016453 C-acetyltransferase activity	10	0.167361	0.41	0.286	Molecular Function	GO:0016453	C-acetyltransferase activity	0.0214185	0.167361	6	4	10	35
GO:0010330 cellulose synthase complex	3	0.168684	0.167	0.75	Cellular Component	GO:0010330	cellulose synthase complex	0.00998053	0.168684	0	3	3	4
GO:0009535 chloroplast thylakoid membrane	45	0.168684	2.5	0.198	Cellular Component	GO:0009535	chloroplast thylakoid membrane	0.0101084	0.168684	5	40	45	227
GO:0055035 plastid thylakoid membrane	45	0.168684	2.5	0.198	Cellular Component	GO:0055035	plastid thylakoid membrane	0.0101084	0.168684	5	40	45	227
GO:0009381 excinuclease ABC activity	31	0.174671	1.269	0.205	Molecular Function	GO:0009381	excinuclease ABC activity	0.0224508	0.174671	19	12	31	151
GO:0031978 plastid thylakoid lumen	13	0.179605	0.722	0.277	Cellular Component	GO:0031978	plastid thylakoid lumen	0.0109871	0.179605	0	13	13	47
GO:0038023 signaling receptor activity	48	0.179621	1.966	0.19	Molecular Function	GO:0038023	signaling receptor activity	0.0231865	0.179621	12	36	48	253
GO:0016655 oxidoreductase activity, acting on NAD(P)H, quinone or similar compound as acceptor	37	0.181897	1.515	0.198	Molecular Function	GO:0016655	oxidoreductase activity, acting on NAD(P)H, quinone or similar compound as acceptor	0.0235811	0.181897	14	23	37	187
GO:0042952 beta-ketoadipate pathway	23	0.185613	0.973	0.256	Biological Process	GO:0042952	beta-ketoadipate pathway	0.00508895	0.185613	10	13	23	90
GO:0017062 respiratory chain complex III assembly	7	0.185613	0.296	0.438	Biological Process	GO:0017062	respiratory chain complex III assembly	0.00511074	0.185613	3	4	7	16
GO:0034551 mitochondrial respiratory chain complex III assembly	7	0.185613	0.296	0.438	Biological Process	GO:0034551	mitochondrial respiratory chain complex III assembly	0.00511074	0.185613	3	4	7	16
GO:0097033 mitochondrial respiratory chain complex III biogenesis	7	0.185613	0.296	0.438	Biological Process	GO:0097033	mitochondrial respiratory chain complex III biogenesis	0.00511074	0.185613	3	4	7	16
GO:0019285 glycine betaine biosynthetic process from choline	9	0.18745	0.381	0.375	Biological Process	GO:0019285	glycine betaine biosynthetic process from choline	0.00527863	0.18745	1	8	9	24
GO:0031455 glycine betaine metabolic process	9	0.18745	0.381	0.375	Biological Process	GO:0031455	glycine betaine metabolic process	0.00527863	0.18745	1	8	9	24
GO:0031456 glycine betaine biosynthetic process	9	0.18745	0.381	0.375	Biological Process	GO:0031456	glycine betaine biosynthetic process	0.00527863	0.18745	1	8	9	24
GO:0016706 oxidoreductase activity, acting on paired donors, with incorporation or reduction of molecular oxygen, 2-oxoglutarate as one donor, and incorporation of one atom each of oxygen into both donors	16	0.188906	0.655	0.239	Molecular Function	GO:0016706	oxidoreductase activity, acting on paired donors, with incorporation or reduction of molecular oxygen, 2-oxoglutarate as one donor, and incorporation of one atom each of oxygen into both donors	0.0245944	0.188906	10	6	16	67
GO:0031408 oxylipin biosynthetic process	8	0.189257	0.339	0.4	Biological Process	GO:0031408	oxylipin biosynthetic process	0.005369	0.189257	4	4	8	20
GO:0009751 response to salicylic acid	26	0.190808	1.1	0.245	Biological Process	GO:0009751	response to salicylic acid	0.00545278	0.190808	12	14	26	106
GO:0033240 positive regulation of cellular amine metabolic process	4	0.191352	0.169	0.667	Biological Process	GO:0033240	positive regulation of cellular amine metabolic process	0.00555801	0.191352	3	1	4	6
GO:0071629 cytoplasm-associated proteasomal ubiquitin-dependent protein catabolic process	4	0.191352	0.169	0.667	Biological Process	GO:0071629	cytoplasm-associated proteasomal ubiquitin-dependent protein catabolic process	0.00555801	0.191352	1	3	4	6
GO:0009814 defense response, incompatible interaction	29	0.191352	1.227	0.238	Biological Process	GO:0009814	defense response, incompatible interaction	0.0055881	0.191352	16	13	29	122
GO:0045552 dihydrokaempferol 4-reductase activity	6	0.196111	0.246	0.353	Molecular Function	GO:0045552	dihydrokaempferol 4-reductase activity	0.0256411	0.196111	3	3	6	17
GO:0005351 sugar:proton symporter activity	10	0.197747	0.41	0.278	Molecular Function	GO:0005351	sugar:proton symporter activity	0.0259646	0.197747	5	5	10	36
GO:0015672 monovalent inorganic cation transport	115	0.199841	4.867	0.185	Biological Process	GO:0015672	monovalent inorganic cation transport	0.00587766	0.199841	48	67	115	623
GO:0005802 trans-Golgi network	37	0.200644	2.056	0.203	Cellular Component	GO:0005802	trans-Golgi network	0.0125246	0.200644	3	34	37	182
GO:0004043 L-aminoadipate-semialdehyde dehydrogenase activity	14	0.206416	0.573	0.246	Molecular Function	GO:0004043	L-aminoadipate-semialdehyde dehydrogenase activity	0.0272172	0.206416	6	8	14	57
GO:0004872 receptor activity	50	0.208866	2.048	0.187	Molecular Function	GO:0004872	receptor activity	0.0276559	0.208866	12	38	50	268
GO:0008460 dTDP-glucose 4,6-dehydratase activity	16	0.210799	0.655	0.235	Molecular Function	GO:0008460	dTDP-glucose 4,6-dehydratase activity	0.0280286	0.210799	9	7	16	68
GO:0051537 2 iron, 2 sulfur cluster binding	13	0.213157	0.532	0.25	Molecular Function	GO:0051537	2 iron, 2 sulfur cluster binding	0.0284603	0.213157	5	8	13	52
GO:0003955 NAD(P)H dehydrogenase (quinone) activity	4	0.214313	0.164	0.444	Molecular Function	GO:0003955	NAD(P)H dehydrogenase (quinone) activity	0.0288522	0.214313	0	4	4	9
GO:0019865 immunoglobulin binding	4	0.214313	0.164	0.444	Molecular Function	GO:0019865	immunoglobulin binding	0.0288522	0.214313	1	3	4	9
GO:0004857 enzyme inhibitor activity	36	0.21727	1.474	0.196	Molecular Function	GO:0004857	enzyme inhibitor activity	0.029491	0.21727	3	33	36	184
GO:0016620 oxidoreductase activity, acting on the aldehyde or oxo group of donors, NAD or NADP as acceptor	36	0.21727	1.474	0.196	Molecular Function	GO:0016620	oxidoreductase activity, acting on the aldehyde or oxo group of donors, NAD or NADP as acceptor	0.029491	0.21727	19	17	36	184
GO:0046910 pectinesterase inhibitor activity	8	0.225555	0.328	0.296	Molecular Function	GO:0046910	pectinesterase inhibitor activity	0.0307405	0.225555	0	8	8	27
GO:0004871 signal transducer activity	64	0.228174	2.621	0.179	Molecular Function	GO:0004871	signal transducer activity	0.0312238	0.228174	20	44	64	357
GO:0015295 solute:proton symporter activity	25	0.230947	1.024	0.208	Molecular Function	GO:0015295	solute:proton symporter activity	0.0318592	0.230947	13	12	25	120
GO:0016229 steroid dehydrogenase activity	25	0.230947	1.024	0.208	Molecular Function	GO:0016229	steroid dehydrogenase activity	0.0318592	0.230947	10	15	25	120
GO:0016705 oxidoreductase activity, acting on paired donors, with incorporation or reduction of molecular oxygen	91	0.235478	3.726	0.172	Molecular Function	GO:0016705	oxidoreductase activity, acting on paired donors, with incorporation or reduction of molecular oxygen	0.0326147	0.235478	40	51	91	529
GO:0016682 oxidoreductase activity, acting on diphenols and related substances as donors, oxygen as acceptor	13	0.236845	0.532	0.245	Molecular Function	GO:0016682	oxidoreductase activity, acting on diphenols and related substances as donors, oxygen as acceptor	0.0329352	0.236845	4	9	13	53
GO:0060089 molecular transducer activity	54	0.240255	2.211	0.182	Molecular Function	GO:0060089	molecular transducer activity	0.0336019	0.240255	13	41	54	296
GO:0015926 glucosidase activity	17	0.240255	0.696	0.227	Molecular Function	GO:0015926	glucosidase activity	0.0336757	0.240255	2	15	17	75
GO:0015318 inorganic solute uptake transmembrane transporter activity	73	0.260127	2.989	0.175	Molecular Function	GO:0015318	inorganic solute uptake transmembrane transporter activity	0.0366635	0.260127	28	45	73	417
GO:0043178 alcohol binding	7	0.260127	0.287	0.304	Molecular Function	GO:0043178	alcohol binding	0.0367492	0.260127	2	5	7	23
GO:0016226 iron-sulfur cluster assembly	41	0.26494	1.735	0.215	Biological Process	GO:0016226	iron-sulfur cluster assembly	0.00790288	0.26494	24	17	41	191
GO:0031163 metallo-sulfur cluster assembly	41	0.26494	1.735	0.215	Biological Process	GO:0031163	metallo-sulfur cluster assembly	0.00790288	0.26494	24	17	41	191
GO:0005355 glucose transmembrane transporter activity	8	0.266587	0.328	0.286	Molecular Function	GO:0005355	glucose transmembrane transporter activity	0.0378095	0.266587	4	4	8	28
GO:0015563 uptake transmembrane transporter activity	73	0.269664	2.989	0.175	Molecular Function	GO:0015563	uptake transmembrane transporter activity	0.0383954	0.269664	28	45	73	418
GO:0016623 oxidoreductase activity, acting on the aldehyde or oxo group of donors, oxygen as acceptor	5	0.271146	0.205	0.357	Molecular Function	GO:0016623	oxidoreductase activity, acting on the aldehyde or oxo group of donors, oxygen as acceptor	0.0388893	0.271146	5	0	5	14
GO:0016407 acetyltransferase activity	38	0.271146	1.556	0.19	Molecular Function	GO:0016407	acetyltransferase activity	0.0389068	0.271146	17	21	38	200
GO:0009404 toxin metabolic process	20	0.276196	0.846	0.256	Biological Process	GO:0009404	toxin metabolic process	0.00829626	0.276196	13	7	20	78
GO:0045490 pectin catabolic process	16	0.276362	0.677	0.276	Biological Process	GO:0045490	pectin catabolic process	0.00835888	0.276362	0	16	16	58
GO:0009251 glucan catabolic process	17	0.277414	0.719	0.27	Biological Process	GO:0009251	glucan catabolic process	0.00844856	0.277414	6	11	17	63
GO:0004476 mannose-6-phosphate isomerase activity	3	0.282163	0.123	0.5	Molecular Function	GO:0004476	mannose-6-phosphate isomerase activity	0.0416851	0.282163	1	2	3	6
GO:0005546 phosphatidylinositol-4,5-bisphosphate binding	3	0.282163	0.123	0.5	Molecular Function	GO:0005546	phosphatidylinositol-4,5-bisphosphate binding	0.0416851	0.282163	2	1	3	6
GO:0031210 phosphatidylcholine binding	3	0.282163	0.123	0.5	Molecular Function	GO:0031210	phosphatidylcholine binding	0.0416851	0.282163	1	2	3	6
GO:0046421 methylisocitrate lyase activity	3	0.282163	0.123	0.5	Molecular Function	GO:0046421	methylisocitrate lyase activity	0.0416851	0.282163	1	2	3	6
GO:0046593 mandelonitrile lyase activity	3	0.282163	0.123	0.5	Molecular Function	GO:0046593	mandelonitrile lyase activity	0.0416851	0.282163	0	3	3	6
GO:0050997 quaternary ammonium group binding	3	0.282163	0.123	0.5	Molecular Function	GO:0050997	quaternary ammonium group binding	0.0416851	0.282163	1	2	3	6
GO:0004008 copper-exporting ATPase activity	11	0.282163	0.45	0.25	Molecular Function	GO:0004008	copper-exporting ATPase activity	0.0418946	0.282163	4	7	11	44
GO:0015434 cadmium-transporting ATPase activity	11	0.282163	0.45	0.25	Molecular Function	GO:0015434	cadmium-transporting ATPase activity	0.0418946	0.282163	4	7	11	44
GO:0043682 copper-transporting ATPase activity	11	0.282163	0.45	0.25	Molecular Function	GO:0043682	copper-transporting ATPase activity	0.0418946	0.282163	4	7	11	44
GO:0033828 glucosylglycerol-phosphate synthase activity	4	0.286845	0.164	0.4	Molecular Function	GO:0033828	glucosylglycerol-phosphate synthase activity	0.0427487	0.286845	1	3	4	10
GO:0006721 terpenoid metabolic process	48	0.287605	2.031	0.207	Biological Process	GO:0006721	terpenoid metabolic process	0.00885714	0.287605	18	30	48	232
GO:0006869 lipid transport	52	0.287605	2.201	0.204	Biological Process	GO:0006869	lipid transport	0.00887893	0.287605	25	27	52	255
GO:0005402 cation:sugar symporter activity	10	0.291462	0.41	0.256	Molecular Function	GO:0005402	cation:sugar symporter activity	0.0436613	0.291462	5	5	10	39
GO:0008061 chitin binding	6	0.291462	0.246	0.316	Molecular Function	GO:0008061	chitin binding	0.0437596	0.291462	2	4	6	19
GO:0009543 chloroplast thylakoid lumen	12	0.299478	0.667	0.267	Cellular Component	GO:0009543	chloroplast thylakoid lumen	0.0190679	0.299478	0	12	12	45
GO:0019748 secondary metabolic process	61	0.30082	2.581	0.198	Biological Process	GO:0019748	secondary metabolic process	0.00934965	0.30082	32	29	61	308
GO:0042546 cell wall biogenesis	62	0.301752	2.624	0.197	Biological Process	GO:0042546	cell wall biogenesis	0.00944154	0.301752	14	48	62	314
GO:0055085 transmembrane transport	247	0.302119	10.453	0.169	Biological Process	GO:0055085	transmembrane transport	0.00951605	0.302119	96	151	247	1460
GO:0030093 chloroplast photosystem I	2	0.303007	0.111	1	Cellular Component	GO:0030093	chloroplast photosystem I	0.0198248	0.303007	0	2	2	2
GO:0009380 excinuclease repair complex	31	0.303007	1.722	0.204	Cellular Component	GO:0009380	excinuclease repair complex	0.0200492	0.303007	19	12	31	152
GO:0060918 auxin transport	18	0.312266	0.762	0.261	Biological Process	GO:0060918	auxin transport	0.0099008	0.312266	8	10	18	69
GO:0002229 defense response to oomycetes	8	0.319519	0.339	0.364	Biological Process	GO:0002229	defense response to oomycetes	0.0103744	0.319519	6	2	8	22
GO:0015804 neutral amino acid transport	34	0.319519	1.439	0.219	Biological Process	GO:0015804	neutral amino acid transport	0.0105473	0.319519	19	15	34	155
GO:0009627 systemic acquired resistance	12	0.319519	0.508	0.3	Biological Process	GO:0009627	systemic acquired resistance	0.0105829	0.319519	7	5	12	40
GO:0015694 mercury ion transport	12	0.319519	0.508	0.3	Biological Process	GO:0015694	mercury ion transport	0.0105829	0.319519	0	12	12	40
GO:0050787 detoxification of mercury ion	12	0.319519	0.508	0.3	Biological Process	GO:0050787	detoxification of mercury ion	0.0105829	0.319519	0	12	12	40
GO:0061687 detoxification of inorganic compound	12	0.319519	0.508	0.3	Biological Process	GO:0061687	detoxification of inorganic compound	0.0105829	0.319519	0	12	12	40
GO:0046274 lignin catabolic process	6	0.319519	0.254	0.429	Biological Process	GO:0046274	lignin catabolic process	0.0106915	0.319519	2	4	6	14
GO:0055114 oxidation-reduction process	358	0.319519	15.15	0.164	Biological Process	GO:0055114	oxidation-reduction process	0.0107052	0.319519	135	223	358	2177
GO:0042439 ethanolamine-containing compound metabolic process	21	0.319519	0.889	0.247	Biological Process	GO:0042439	ethanolamine-containing compound metabolic process	0.0107767	0.319519	9	12	21	85
GO:0009625 response to insect	7	0.319519	0.296	0.389	Biological Process	GO:0009625	response to insect	0.0108639	0.319519	3	4	7	18
GO:0046271 phenylpropanoid catabolic process	7	0.319519	0.296	0.389	Biological Process	GO:0046271	phenylpropanoid catabolic process	0.0108639	0.319519	3	4	7	18
GO:0034310 primary alcohol catabolic process	10	0.321556	0.423	0.323	Biological Process	GO:0034310	primary alcohol catabolic process	0.0111074	0.321556	6	4	10	31
GO:0042350 GDP-L-fucose biosynthetic process	4	0.321556	0.169	0.571	Biological Process	GO:0042350	GDP-L-fucose biosynthetic process	0.0114548	0.321556	3	1	4	7
GO:0046368 GDP-L-fucose metabolic process	4	0.321556	0.169	0.571	Biological Process	GO:0046368	GDP-L-fucose metabolic process	0.0114548	0.321556	3	1	4	7
GO:0042221 response to chemical	441	0.321556	18.663	0.162	Biological Process	GO:0042221	response to chemical	0.0114639	0.321556	164	277	441	2719
GO:0006063 uronic acid metabolic process	3	0.321556	0.127	0.75	Biological Process	GO:0006063	uronic acid metabolic process	0.0114698	0.321556	0	3	3	4
GO:0019474 L-lysine catabolic process to acetyl-CoA	3	0.321556	0.127	0.75	Biological Process	GO:0019474	L-lysine catabolic process to acetyl-CoA	0.0114698	0.321556	3	0	3	4
GO:0033512 L-lysine catabolic process to acetyl-CoA via saccharopine	3	0.321556	0.127	0.75	Biological Process	GO:0033512	L-lysine catabolic process to acetyl-CoA via saccharopine	0.0114698	0.321556	3	0	3	4
GO:0045764 positive regulation of cellular amino acid metabolic process	3	0.321556	0.127	0.75	Biological Process	GO:0045764	positive regulation of cellular amino acid metabolic process	0.0114698	0.321556	2	1	3	4
GO:0015086 cadmium ion transmembrane transporter activity	11	0.322166	0.45	0.244	Molecular Function	GO:0015086	cadmium ion transmembrane transporter activity	0.048548	0.322166	4	7	11	45
GO:0006577 amino-acid betaine metabolic process	16	0.325107	0.677	0.267	Biological Process	GO:0006577	amino-acid betaine metabolic process	0.0117321	0.325107	6	10	16	60
GO:0006578 amino-acid betaine biosynthetic process	16	0.325107	0.677	0.267	Biological Process	GO:0006578	amino-acid betaine biosynthetic process	0.0117321	0.325107	6	10	16	60
GO:0016857 racemase and epimerase activity, acting on carbohydrates and derivatives	25	0.325167	1.024	0.2	Molecular Function	GO:0016857	racemase and epimerase activity, acting on carbohydrates and derivatives	0.0491804	0.325167	12	13	25	125
GO:0031984 organelle subcompartment	189	0.326548	10.5	0.161	Cellular Component	GO:0031984	organelle subcompartment	0.0220145	0.326548	30	159	189	1174
GO:0009725 response to hormone	201	0.328955	8.506	0.171	Biological Process	GO:0009725	response to hormone	0.0119411	0.328955	65	136	201	1175
GO:0008299 isoprenoid biosynthetic process	70	0.328955	2.962	0.192	Biological Process	GO:0008299	isoprenoid biosynthetic process	0.0120081	0.328955	27	43	70	365
GO:0009306 protein secretion	98	0.331263	4.147	0.184	Biological Process	GO:0009306	protein secretion	0.0121615	0.331263	34	64	98	534
GO:0010200 response to chitin	21	0.33381	0.889	0.244	Biological Process	GO:0010200	response to chitin	0.0123246	0.33381	7	14	21	86
GO:0015996 chlorophyll catabolic process	9	0.33697	0.381	0.333	Biological Process	GO:0015996	chlorophyll catabolic process	0.0125116	0.33697	5	4	9	27
GO:0005310 dicarboxylic acid transmembrane transporter activity	5	0.337422	0.205	0.333	Molecular Function	GO:0005310	dicarboxylic acid transmembrane transporter activity	0.0516601	0.337422	2	3	5	15
GO:0008712 ADP-glyceromanno-heptose 6-epimerase activity	14	0.337422	0.573	0.226	Molecular Function	GO:0008712	ADP-glyceromanno-heptose 6-epimerase activity	0.0521773	0.337422	7	7	14	62
GO:0020037 heme binding	67	0.337422	2.744	0.173	Molecular Function	GO:0020037	heme binding	0.0531202	0.337422	24	43	67	387
GO:0003830 beta-1,4-mannosylglycoprotein 4-beta-N-acetylglucosaminyltransferase activity	2	0.337422	0.082	0.667	Molecular Function	GO:0003830	beta-1,4-mannosylglycoprotein 4-beta-N-acetylglucosaminyltransferase activity	0.0554643	0.337422	0	2	2	3
GO:0004475 mannose-1-phosphate guanylyltransferase activity	2	0.337422	0.082	0.667	Molecular Function	GO:0004475	mannose-1-phosphate guanylyltransferase activity	0.0554643	0.337422	1	1	2	3
GO:0004505 phenylalanine 4-monooxygenase activity	2	0.337422	0.082	0.667	Molecular Function	GO:0004505	phenylalanine 4-monooxygenase activity	0.0554643	0.337422	0	2	2	3
GO:0004731 purine-nucleoside phosphorylase activity	2	0.337422	0.082	0.667	Molecular Function	GO:0004731	purine-nucleoside phosphorylase activity	0.0554643	0.337422	1	1	2	3
GO:0004753 saccharopine dehydrogenase activity	2	0.337422	0.082	0.667	Molecular Function	GO:0004753	saccharopine dehydrogenase activity	0.0554643	0.337422	2	0	2	3
GO:0008201 heparin binding	2	0.337422	0.082	0.667	Molecular Function	GO:0008201	heparin binding	0.0554643	0.337422	0	2	2	3
GO:0009020 tRNA (guanosine-2'-O-)-methyltransferase activity	2	0.337422	0.082	0.667	Molecular Function	GO:0009020	tRNA (guanosine-2'-O-)-methyltransferase activity	0.0554643	0.337422	1	1	2	3
GO:0010285 L,L-diaminopimelate aminotransferase activity	2	0.337422	0.082	0.667	Molecular Function	GO:0010285	L,L-diaminopimelate aminotransferase activity	0.0554643	0.337422	2	0	2	3
GO:0015131 oxaloacetate transmembrane transporter activity	2	0.337422	0.082	0.667	Molecular Function	GO:0015131	oxaloacetate transmembrane transporter activity	0.0554643	0.337422	0	2	2	3
GO:0015141 succinate transmembrane transporter activity	2	0.337422	0.082	0.667	Molecular Function	GO:0015141	succinate transmembrane transporter activity	0.0554643	0.337422	0	2	2	3
GO:0015542 sugar efflux transmembrane transporter activity	2	0.337422	0.082	0.667	Molecular Function	GO:0015542	sugar efflux transmembrane transporter activity	0.0554643	0.337422	0	2	2	3
GO:0017077 oxidative phosphorylation uncoupler activity	2	0.337422	0.082	0.667	Molecular Function	GO:0017077	oxidative phosphorylation uncoupler activity	0.0554643	0.337422	0	2	2	3
GO:0031957 very long-chain fatty acid-CoA ligase activity	2	0.337422	0.082	0.667	Molecular Function	GO:0031957	very long-chain fatty acid-CoA ligase activity	0.0554643	0.337422	0	2	2	3
GO:0046577 long-chain-alcohol oxidase activity	2	0.337422	0.082	0.667	Molecular Function	GO:0046577	long-chain-alcohol oxidase activity	0.0554643	0.337422	0	2	2	3
GO:0046857 oxidoreductase activity, acting on other nitrogenous compounds as donors, with NAD or NADP as acceptor	2	0.337422	0.082	0.667	Molecular Function	GO:0046857	oxidoreductase activity, acting on other nitrogenous compounds as donors, with NAD or NADP as acceptor	0.0554643	0.337422	1	1	2	3
GO:0047130 saccharopine dehydrogenase (NADP+, L-lysine-forming) activity	2	0.337422	0.082	0.667	Molecular Function	GO:0047130	saccharopine dehydrogenase (NADP+, L-lysine-forming) activity	0.0554643	0.337422	2	0	2	3
GO:0047131 saccharopine dehydrogenase (NAD+, L-glutamate-forming) activity	2	0.337422	0.082	0.667	Molecular Function	GO:0047131	saccharopine dehydrogenase (NAD+, L-glutamate-forming) activity	0.0554643	0.337422	2	0	2	3
GO:0047987 hydroperoxide dehydratase activity	2	0.337422	0.082	0.667	Molecular Function	GO:0047987	hydroperoxide dehydratase activity	0.0554643	0.337422	1	1	2	3
GO:0008667 2,3-dihydro-2,3-dihydroxybenzoate dehydrogenase activity	20	0.337422	0.819	0.206	Molecular Function	GO:0008667	2,3-dihydro-2,3-dihydroxybenzoate dehydrogenase activity	0.0557446	0.337422	6	14	20	97
GO:0004565 beta-galactosidase activity	11	0.337422	0.45	0.239	Molecular Function	GO:0004565	beta-galactosidase activity	0.0558815	0.337422	0	11	11	46
GO:0008556 potassium-transporting ATPase activity	11	0.337422	0.45	0.239	Molecular Function	GO:0008556	potassium-transporting ATPase activity	0.0558815	0.337422	4	7	11	46
GO:0004764 shikimate 3-dehydrogenase (NADP+) activity	7	0.337422	0.287	0.28	Molecular Function	GO:0004764	shikimate 3-dehydrogenase (NADP+) activity	0.0558943	0.337422	1	6	7	25
GO:0008810 cellulase activity	7	0.337422	0.287	0.28	Molecular Function	GO:0008810	cellulase activity	0.0558943	0.337422	0	7	7	25
GO:0051213 dioxygenase activity	33	0.337592	1.351	0.189	Molecular Function	GO:0051213	dioxygenase activity	0.0561094	0.337592	15	18	33	175
GO:0030054 cell junction	84	0.346156	4.667	0.173	Cellular Component	GO:0030054	cell junction	0.0237685	0.346156	23	61	84	485
GO:0042044 fluid transport	12	0.346544	0.508	0.293	Biological Process	GO:0042044	fluid transport	0.0129968	0.346544	3	9	12	41
GO:0006821 chloride transport	28	0.346544	1.185	0.226	Biological Process	GO:0006821	chloride transport	0.0130117	0.346544	17	11	28	124
GO:0008788 alpha,alpha-phosphotrehalase activity	4	0.356029	0.164	0.364	Molecular Function	GO:0008788	alpha,alpha-phosphotrehalase activity	0.0597655	0.356029	4	0	4	11
GO:0015140 malate transmembrane transporter activity	4	0.356029	0.164	0.364	Molecular Function	GO:0015140	malate transmembrane transporter activity	0.0597655	0.356029	1	3	4	11
GO:0047471 maltose alpha-D-glucosyltransferase activity	4	0.356029	0.164	0.364	Molecular Function	GO:0047471	maltose alpha-D-glucosyltransferase activity	0.0597655	0.356029	4	0	4	11
GO:0034219 carbohydrate transmembrane transport	16	0.360932	0.677	0.262	Biological Process	GO:0034219	carbohydrate transmembrane transport	0.0137777	0.360932	6	10	16	61
GO:0044247 cellular polysaccharide catabolic process	16	0.360932	0.677	0.262	Biological Process	GO:0044247	cellular polysaccharide catabolic process	0.0137777	0.360932	5	11	16	61
GO:0051274 beta-glucan biosynthetic process	16	0.360932	0.677	0.262	Biological Process	GO:0051274	beta-glucan biosynthetic process	0.0137777	0.360932	4	12	16	61
GO:0009877 nodulation	10	0.366426	0.423	0.312	Biological Process	GO:0009877	nodulation	0.0140639	0.366426	2	8	10	32
GO:0016836 hydro-lyase activity	41	0.367891	1.679	0.181	Molecular Function	GO:0016836	hydro-lyase activity	0.0619794	0.367891	22	19	41	226
GO:0042973 glucan endo-1,3-beta-D-glucosidase activity	9	0.367891	0.369	0.25	Molecular Function	GO:0042973	glucan endo-1,3-beta-D-glucosidase activity	0.0623682	0.367891	0	9	9	36
GO:0045330 aspartyl esterase activity	9	0.367891	0.369	0.25	Molecular Function	GO:0045330	aspartyl esterase activity	0.0623682	0.367891	0	9	9	36
GO:0051287 NAD binding	56	0.375285	2.293	0.174	Molecular Function	GO:0051287	NAD binding	0.0638296	0.375285	23	33	56	321
GO:0016614 oxidoreductase activity, acting on CH-OH group of donors	92	0.377537	3.767	0.166	Molecular Function	GO:0016614	oxidoreductase activity, acting on CH-OH group of donors	0.0644219	0.377537	36	56	92	553
GO:0009244 lipopolysaccharide core region biosynthetic process	23	0.378607	0.973	0.235	Biological Process	GO:0009244	lipopolysaccharide core region biosynthetic process	0.0146894	0.378607	11	12	23	98
GO:0046401 lipopolysaccharide core region metabolic process	23	0.378607	0.973	0.235	Biological Process	GO:0046401	lipopolysaccharide core region metabolic process	0.0146894	0.378607	11	12	23	98
GO:0004451 isocitrate lyase activity	3	0.379142	0.123	0.429	Molecular Function	GO:0004451	isocitrate lyase activity	0.0653259	0.379142	1	2	3	7
GO:0030151 molybdenum ion binding	3	0.379142	0.123	0.429	Molecular Function	GO:0030151	molybdenum ion binding	0.0653259	0.379142	2	1	3	7
GO:0070405 ammonium ion binding	3	0.379142	0.123	0.429	Molecular Function	GO:0070405	ammonium ion binding	0.0653259	0.379142	1	2	3	7
GO:0016854 racemase and epimerase activity	30	0.379455	1.229	0.189	Molecular Function	GO:0016854	racemase and epimerase activity	0.06559	0.379455	15	15	30	159
GO:0004144 diacylglycerol O-acyltransferase activity	5	0.380352	0.205	0.312	Molecular Function	GO:0004144	diacylglycerol O-acyltransferase activity	0.0665879	0.380352	0	5	5	16
GO:0004805 trehalose-phosphatase activity	5	0.380352	0.205	0.312	Molecular Function	GO:0004805	trehalose-phosphatase activity	0.0665879	0.380352	1	4	5	16
GO:0047890 flavanone 4-reductase activity	5	0.380352	0.205	0.312	Molecular Function	GO:0047890	flavanone 4-reductase activity	0.0665879	0.380352	2	3	5	16
GO:0080161 auxin transmembrane transporter activity	5	0.380352	0.205	0.312	Molecular Function	GO:0080161	auxin transmembrane transporter activity	0.0665879	0.380352	2	3	5	16
GO:0009617 response to bacterium	63	0.383678	2.666	0.193	Biological Process	GO:0009617	response to bacterium	0.0150102	0.383678	29	34	63	327
GO:0043281 regulation of cysteine-type endopeptidase activity involved in apoptotic process	7	0.383678	0.296	0.368	Biological Process	GO:0043281	regulation of cysteine-type endopeptidase activity involved in apoptotic process	0.0150462	0.383678	1	6	7	19
GO:0003985 acetyl-CoA C-acetyltransferase activity	7	0.383844	0.287	0.269	Molecular Function	GO:0003985	acetyl-CoA C-acetyltransferase activity	0.0674119	0.383844	3	4	7	26
GO:0004794 L-threonine ammonia-lyase activity	6	0.387536	0.246	0.286	Molecular Function	GO:0004794	L-threonine ammonia-lyase activity	0.0682751	0.387536	5	1	6	21
GO:0005506 iron ion binding	62	0.390654	2.539	0.172	Molecular Function	GO:0005506	iron ion binding	0.0690408	0.390654	21	41	62	361
GO:0072330 monocarboxylic acid biosynthetic process	114	0.401766	4.824	0.179	Biological Process	GO:0072330	monocarboxylic acid biosynthetic process	0.0159797	0.401766	44	70	114	638
GO:0098656 anion transmembrane transport	42	0.401766	1.777	0.205	Biological Process	GO:0098656	anion transmembrane transport	0.0160193	0.401766	19	23	42	205
GO:0019695 choline metabolic process	9	0.401766	0.381	0.321	Biological Process	GO:0019695	choline metabolic process	0.016074	0.401766	1	8	9	28
GO:0019878 lysine biosynthetic process via aminoadipic acid	16	0.401766	0.677	0.258	Biological Process	GO:0019878	lysine biosynthetic process via aminoadipic acid	0.0160908	0.401766	7	9	16	62
GO:0019201 nucleotide kinase activity	18	0.402666	0.737	0.205	Molecular Function	GO:0019201	nucleotide kinase activity	0.0713868	0.402666	11	7	18	88
GO:0010817 regulation of hormone levels	55	0.405894	2.328	0.196	Biological Process	GO:0010817	regulation of hormone levels	0.0163408	0.405894	25	30	55	281
GO:0051273 beta-glucan metabolic process	23	0.408578	0.973	0.232	Biological Process	GO:0051273	beta-glucan metabolic process	0.016534	0.408578	5	18	23	99
GO:0030414 peptidase inhibitor activity	11	0.408588	0.45	0.229	Molecular Function	GO:0030414	peptidase inhibitor activity	0.072663	0.408588	3	8	11	48
GO:0044272 sulfur compound biosynthetic process	114	0.41043	4.824	0.178	Biological Process	GO:0044272	sulfur compound biosynthetic process	0.0166946	0.41043	53	61	114	639
GO:0098797 plasma membrane protein complex	60	0.418193	3.333	0.179	Cellular Component	GO:0098797	plasma membrane protein complex	0.029237	0.418193	33	27	60	336
GO:0070008 serine-type exopeptidase activity	12	0.426202	0.491	0.222	Molecular Function	GO:0070008	serine-type exopeptidase activity	0.0761982	0.426202	2	10	12	54
GO:0008967 phosphoglycolate phosphatase activity	16	0.426202	0.655	0.208	Molecular Function	GO:0008967	phosphoglycolate phosphatase activity	0.0762677	0.426202	2	14	16	77
GO:0016530 metallochaperone activity	8	0.426367	0.328	0.25	Molecular Function	GO:0016530	metallochaperone activity	0.0765335	0.426367	8	0	8	32
GO:0022836 gated channel activity	18	0.433454	0.737	0.202	Molecular Function	GO:0022836	gated channel activity	0.0780457	0.433454	7	11	18	89
GO:0006112 energy reserve metabolic process	26	0.43601	1.1	0.224	Biological Process	GO:0006112	energy reserve metabolic process	0.017826	0.43601	17	9	26	116
GO:0009813 flavonoid biosynthetic process	21	0.439261	0.889	0.236	Biological Process	GO:0009813	flavonoid biosynthetic process	0.0180506	0.439261	9	12	21	89
GO:2000116 regulation of cysteine-type endopeptidase activity	8	0.440425	0.339	0.333	Biological Process	GO:2000116	regulation of cysteine-type endopeptidase activity	0.0181903	0.440425	1	7	8	24
GO:0015556 C4-dicarboxylate transmembrane transporter activity	4	0.441572	0.164	0.333	Molecular Function	GO:0015556	C4-dicarboxylate transmembrane transporter activity	0.0798215	0.441572	1	3	4	12
GO:0003988 acetyl-CoA C-acyltransferase activity	7	0.441572	0.287	0.259	Molecular Function	GO:0003988	acetyl-CoA C-acyltransferase activity	0.0802469	0.441572	3	4	7	27
GO:0008565 protein transporter activity	48	0.441572	1.966	0.175	Molecular Function	GO:0008565	protein transporter activity	0.0802903	0.441572	21	27	48	275
GO:0008236 serine-type peptidase activity	65	0.441572	2.662	0.169	Molecular Function	GO:0008236	serine-type peptidase activity	0.0807306	0.441572	11	54	65	384
GO:0017171 serine hydrolase activity	65	0.441572	2.662	0.169	Molecular Function	GO:0017171	serine hydrolase activity	0.0807306	0.441572	11	54	65	384
GO:0048029 monosaccharide binding	11	0.446122	0.45	0.224	Molecular Function	GO:0048029	monosaccharide binding	0.082136	0.446122	5	6	11	49
GO:0004129 cytochrome-c oxidase activity	6	0.446122	0.246	0.273	Molecular Function	GO:0004129	cytochrome-c oxidase activity	0.0829859	0.446122	1	5	6	22
GO:0008883 glutamyl-tRNA reductase activity	6	0.446122	0.246	0.273	Molecular Function	GO:0008883	glutamyl-tRNA reductase activity	0.0829859	0.446122	3	3	6	22
GO:0016675 oxidoreductase activity, acting on a heme group of donors	6	0.446122	0.246	0.273	Molecular Function	GO:0016675	oxidoreductase activity, acting on a heme group of donors	0.0829859	0.446122	1	5	6	22
GO:0016676 oxidoreductase activity, acting on a heme group of donors, oxygen as acceptor	6	0.446122	0.246	0.273	Molecular Function	GO:0016676	oxidoreductase activity, acting on a heme group of donors, oxygen as acceptor	0.0829859	0.446122	1	5	6	22
GO:0004185 serine-type carboxypeptidase activity	9	0.446122	0.369	0.237	Molecular Function	GO:0004185	serine-type carboxypeptidase activity	0.08337	0.446122	1	8	9	38
GO:0004834 tryptophan synthase activity	5	0.446122	0.205	0.294	Molecular Function	GO:0004834	tryptophan synthase activity	0.083649	0.446122	4	1	5	17
GO:0005315 inorganic phosphate transmembrane transporter activity	5	0.446122	0.205	0.294	Molecular Function	GO:0005315	inorganic phosphate transmembrane transporter activity	0.083649	0.446122	4	1	5	17
GO:0016702 oxidoreductase activity, acting on single donors with incorporation of molecular oxygen, incorporation of two atoms of oxygen	16	0.446122	0.655	0.205	Molecular Function	GO:0016702	oxidoreductase activity, acting on single donors with incorporation of molecular oxygen, incorporation of two atoms of oxygen	0.0837869	0.446122	5	11	16	78
GO:0004022 alcohol dehydrogenase (NAD) activity	12	0.453171	0.491	0.218	Molecular Function	GO:0004022	alcohol dehydrogenase (NAD) activity	0.0853619	0.453171	7	5	12	55
GO:0004020 adenylylsulfate kinase activity	10	0.467089	0.41	0.227	Molecular Function	GO:0004020	adenylylsulfate kinase activity	0.088501	0.467089	4	6	10	44
GO:0051903 S-(hydroxymethyl)glutathione dehydrogenase activity	10	0.467089	0.41	0.227	Molecular Function	GO:0051903	S-(hydroxymethyl)glutathione dehydrogenase activity	0.088501	0.467089	7	3	10	44
GO:0050877 neurological system process	36	0.468421	1.523	0.208	Biological Process	GO:0050877	neurological system process	0.0194443	0.468421	20	16	36	173
GO:0051131 chaperone-mediated protein complex assembly	4	0.484785	0.169	0.5	Biological Process	GO:0051131	chaperone-mediated protein complex assembly	0.0202509	0.484785	1	3	4	8
GO:0035428 hexose transmembrane transport	9	0.484785	0.381	0.31	Biological Process	GO:0035428	hexose transmembrane transport	0.0203258	0.484785	4	5	9	29
GO:0004190 aspartic-type endopeptidase activity	20	0.484912	0.819	0.194	Molecular Function	GO:0004190	aspartic-type endopeptidase activity	0.0924154	0.484912	0	20	20	103
GO:0070001 aspartic-type peptidase activity	20	0.484912	0.819	0.194	Molecular Function	GO:0070001	aspartic-type peptidase activity	0.0924154	0.484912	0	20	20	103
GO:0004467 long-chain fatty acid-CoA ligase activity	3	0.485975	0.123	0.375	Molecular Function	GO:0004467	long-chain fatty acid-CoA ligase activity	0.0936949	0.485975	1	2	3	8
GO:0008466 glycogenin glucosyltransferase activity	3	0.485975	0.123	0.375	Molecular Function	GO:0008466	glycogenin glucosyltransferase activity	0.0936949	0.485975	2	1	3	8
GO:0031956 medium-chain fatty acid-CoA ligase activity	3	0.485975	0.123	0.375	Molecular Function	GO:0031956	medium-chain fatty acid-CoA ligase activity	0.0936949	0.485975	1	2	3	8
GO:0045159 myosin II binding	3	0.485975	0.123	0.375	Molecular Function	GO:0045159	myosin II binding	0.0936949	0.485975	0	3	3	8
GO:0018467 formaldehyde dehydrogenase activity	7	0.488192	0.287	0.25	Molecular Function	GO:0018467	formaldehyde dehydrogenase activity	0.0943927	0.488192	4	3	7	28
GO:0015293 symporter activity	31	0.48852	1.269	0.181	Molecular Function	GO:0015293	symporter activity	0.0947268	0.48852	17	14	31	171
GO:0015078 hydrogen ion transmembrane transporter activity	48	0.488962	1.966	0.172	Molecular Function	GO:0015078	hydrogen ion transmembrane transporter activity	0.096828	0.488962	15	33	48	279
GO:0015662 ATPase activity, coupled to transmembrane movement of ions, phosphorylative mechanism	15	0.488962	0.614	0.203	Molecular Function	GO:0015662	ATPase activity, coupled to transmembrane movement of ions, phosphorylative mechanism	0.0996533	0.488962	6	9	15	74
GO:0004321 fatty-acyl-CoA synthase activity	2	0.488962	0.082	0.5	Molecular Function	GO:0004321	fatty-acyl-CoA synthase activity	0.100501	0.488962	2	0	2	4
GO:0004417 hydroxyethylthiazole kinase activity	2	0.488962	0.082	0.5	Molecular Function	GO:0004417	hydroxyethylthiazole kinase activity	0.100501	0.488962	1	1	2	4
GO:0004604 phosphoadenylyl-sulfate reductase (thioredoxin) activity	2	0.488962	0.082	0.5	Molecular Function	GO:0004604	phosphoadenylyl-sulfate reductase (thioredoxin) activity	0.100501	0.488962	0	2	2	4
GO:0008381 mechanically-gated ion channel activity	2	0.488962	0.082	0.5	Molecular Function	GO:0008381	mechanically-gated ion channel activity	0.100501	0.488962	0	2	2	4
GO:0008660 1-aminocyclopropane-1-carboxylate deaminase activity	2	0.488962	0.082	0.5	Molecular Function	GO:0008660	1-aminocyclopropane-1-carboxylate deaminase activity	0.100501	0.488962	2	0	2	4
GO:0008807 carboxyvinyl-carboxyphosphonate phosphorylmutase activity	2	0.488962	0.082	0.5	Molecular Function	GO:0008807	carboxyvinyl-carboxyphosphonate phosphorylmutase activity	0.100501	0.488962	0	2	2	4
GO:0008865 fructokinase activity	2	0.488962	0.082	0.5	Molecular Function	GO:0008865	fructokinase activity	0.100501	0.488962	1	1	2	4
GO:0008905 mannose-phosphate guanylyltransferase activity	2	0.488962	0.082	0.5	Molecular Function	GO:0008905	mannose-phosphate guanylyltransferase activity	0.100501	0.488962	1	1	2	4
GO:0010354 homogentisate prenyltransferase activity	2	0.488962	0.082	0.5	Molecular Function	GO:0010354	homogentisate prenyltransferase activity	0.100501	0.488962	2	0	2	4
GO:0010427 abscisic acid binding	2	0.488962	0.082	0.5	Molecular Function	GO:0010427	abscisic acid binding	0.100501	0.488962	0	2	2	4
GO:0015018 galactosylgalactosylxylosylprotein 3-beta-glucuronosyltransferase activity	2	0.488962	0.082	0.5	Molecular Function	GO:0015018	galactosylgalactosylxylosylprotein 3-beta-glucuronosyltransferase activity	0.100501	0.488962	0	2	2	4
GO:0016714 oxidoreductase activity, acting on paired donors, with incorporation or reduction of molecular oxygen, reduced pteridine as one donor, and incorporation of one atom of oxygen	2	0.488962	0.082	0.5	Molecular Function	GO:0016714	oxidoreductase activity, acting on paired donors, with incorporation or reduction of molecular oxygen, reduced pteridine as one donor, and incorporation of one atom of oxygen	0.100501	0.488962	0	2	2	4
GO:0016905 myosin heavy chain kinase activity	2	0.488962	0.082	0.5	Molecular Function	GO:0016905	myosin heavy chain kinase activity	0.100501	0.488962	0	2	2	4
GO:0022833 mechanically gated channel activity	2	0.488962	0.082	0.5	Molecular Function	GO:0022833	mechanically gated channel activity	0.100501	0.488962	0	2	2	4
GO:0030165 PDZ domain binding	2	0.488962	0.082	0.5	Molecular Function	GO:0030165	PDZ domain binding	0.100501	0.488962	1	1	2	4
GO:0033978 phosphonopyruvate hydrolase activity	2	0.488962	0.082	0.5	Molecular Function	GO:0033978	phosphonopyruvate hydrolase activity	0.100501	0.488962	0	2	2	4
GO:0047769 arogenate dehydratase activity	2	0.488962	0.082	0.5	Molecular Function	GO:0047769	arogenate dehydratase activity	0.100501	0.488962	0	2	2	4
GO:0050415 formimidoylglutamase activity	2	0.488962	0.082	0.5	Molecular Function	GO:0050415	formimidoylglutamase activity	0.100501	0.488962	0	2	2	4
GO:0051753 mannan synthase activity	2	0.488962	0.082	0.5	Molecular Function	GO:0051753	mannan synthase activity	0.100501	0.488962	0	2	2	4
GO:0006790 sulfur compound metabolic process	165	0.493731	6.983	0.171	Biological Process	GO:0006790	sulfur compound metabolic process	0.0210043	0.493731	80	85	165	964
GO:0006027 glycosaminoglycan catabolic process	2	0.493731	0.085	1	Biological Process	GO:0006027	glycosaminoglycan catabolic process	0.0218337	0.493731	1	1	2	2
GO:0010080 regulation of floral meristem growth	2	0.493731	0.085	1	Biological Process	GO:0010080	regulation of floral meristem growth	0.0218337	0.493731	0	2	2	2
GO:0015709 thiosulfate transport	2	0.493731	0.085	1	Biological Process	GO:0015709	thiosulfate transport	0.0218337	0.493731	0	2	2	2
GO:0033481 galacturonate biosynthetic process	2	0.493731	0.085	1	Biological Process	GO:0033481	galacturonate biosynthetic process	0.0218337	0.493731	0	2	2	2
GO:0042474 middle ear morphogenesis	2	0.493731	0.085	1	Biological Process	GO:0042474	middle ear morphogenesis	0.0218337	0.493731	0	2	2	2
GO:0043617 cellular response to sucrose starvation	2	0.493731	0.085	1	Biological Process	GO:0043617	cellular response to sucrose starvation	0.0218337	0.493731	2	0	2	2
GO:0051214 RNA virus induced gene silencing	2	0.493731	0.085	1	Biological Process	GO:0051214	RNA virus induced gene silencing	0.0218337	0.493731	0	2	2	2
GO:0061163 endoplasmic reticulum polarization	2	0.493731	0.085	1	Biological Process	GO:0061163	endoplasmic reticulum polarization	0.0218337	0.493731	0	2	2	2
GO:0061418 regulation of transcription from RNA polymerase II promoter in response to hypoxia	2	0.493731	0.085	1	Biological Process	GO:0061418	regulation of transcription from RNA polymerase II promoter in response to hypoxia	0.0218337	0.493731	0	2	2	2
GO:0070528 protein kinase C signaling	2	0.493731	0.085	1	Biological Process	GO:0070528	protein kinase C signaling	0.0218337	0.493731	2	0	2	2
GO:0008378 galactosyltransferase activity	8	0.497017	0.328	0.235	Molecular Function	GO:0008378	galactosyltransferase activity	0.102432	0.497017	2	6	8	34
GO:0042285 xylosyltransferase activity	4	0.497189	0.164	0.308	Molecular Function	GO:0042285	xylosyltransferase activity	0.102743	0.497189	0	4	4	13
GO:0016049 cell growth	52	0.500545	2.201	0.194	Biological Process	GO:0016049	cell growth	0.0222889	0.500545	17	35	52	268
GO:0008202 steroid metabolic process	44	0.500545	1.862	0.199	Biological Process	GO:0008202	steroid metabolic process	0.0223439	0.500545	15	29	44	221
GO:0032787 monocarboxylic acid metabolic process	201	0.505388	8.506	0.168	Biological Process	GO:0032787	monocarboxylic acid metabolic process	0.0227443	0.505388	83	118	201	1195
GO:0006796 phosphate-containing compound metabolic process	432	0.505388	18.282	0.161	Biological Process	GO:0006796	phosphate-containing compound metabolic process	0.0227709	0.505388	191	241	432	2691
GO:0045735 nutrient reservoir activity	7	0.513059	0.287	0.241	Molecular Function	GO:0045735	nutrient reservoir activity	0.109826	0.513059	2	5	7	29
GO:0004024 alcohol dehydrogenase activity, zinc-dependent	10	0.513059	0.41	0.217	Molecular Function	GO:0004024	alcohol dehydrogenase activity, zinc-dependent	0.112148	0.513059	7	3	10	46
GO:0030170 pyridoxal phosphate binding	20	0.513059	0.819	0.189	Molecular Function	GO:0030170	pyridoxal phosphate binding	0.115524	0.513059	12	8	20	106
GO:0061134 peptidase regulator activity	12	0.513059	0.491	0.207	Molecular Function	GO:0061134	peptidase regulator activity	0.116785	0.513059	3	9	12	58
GO:0019203 carbohydrate phosphatase activity	8	0.513059	0.328	0.229	Molecular Function	GO:0019203	carbohydrate phosphatase activity	0.117	0.513059	1	7	8	35
GO:0048472 threonine-phosphate decarboxylase activity	8	0.513059	0.328	0.229	Molecular Function	GO:0048472	threonine-phosphate decarboxylase activity	0.117	0.513059	5	3	8	35
GO:0015444 magnesium-importing ATPase activity	9	0.513059	0.369	0.22	Molecular Function	GO:0015444	magnesium-importing ATPase activity	0.121896	0.513059	3	6	9	41
GO:0004866 endopeptidase inhibitor activity	10	0.513059	0.41	0.213	Molecular Function	GO:0004866	endopeptidase inhibitor activity	0.125184	0.513059	3	7	10	47
GO:0050607 mycothiol-dependent formaldehyde dehydrogenase activity	10	0.513059	0.41	0.213	Molecular Function	GO:0050607	mycothiol-dependent formaldehyde dehydrogenase activity	0.125184	0.513059	7	3	10	47
GO:0005509 calcium ion binding	50	0.513059	2.048	0.168	Molecular Function	GO:0005509	calcium ion binding	0.125957	0.513059	17	33	50	298
GO:0003825 alpha,alpha-trehalose-phosphate synthase (UDP-forming) activity	3	0.513059	0.123	0.333	Molecular Function	GO:0003825	alpha,alpha-trehalose-phosphate synthase (UDP-forming) activity	0.126116	0.513059	1	2	3	9
GO:0003844 1,4-alpha-glucan branching enzyme activity	3	0.513059	0.123	0.333	Molecular Function	GO:0003844	1,4-alpha-glucan branching enzyme activity	0.126116	0.513059	3	0	3	9
GO:0004602 glutathione peroxidase activity	3	0.513059	0.123	0.333	Molecular Function	GO:0004602	glutathione peroxidase activity	0.126116	0.513059	1	2	3	9
GO:0005539 glycosaminoglycan binding	3	0.513059	0.123	0.333	Molecular Function	GO:0005539	glycosaminoglycan binding	0.126116	0.513059	0	3	3	9
GO:0008890 glycine C-acetyltransferase activity	3	0.513059	0.123	0.333	Molecular Function	GO:0008890	glycine C-acetyltransferase activity	0.126116	0.513059	3	0	3	9
GO:1902936 phosphatidylinositol bisphosphate binding	3	0.513059	0.123	0.333	Molecular Function	GO:1902936	phosphatidylinositol bisphosphate binding	0.126116	0.513059	2	1	3	9
GO:0016423 tRNA (guanine) methyltransferase activity	7	0.513059	0.287	0.233	Molecular Function	GO:0016423	tRNA (guanine) methyltransferase activity	0.126505	0.513059	1	6	7	30
GO:0004029 aldehyde dehydrogenase (NAD) activity	11	0.513059	0.45	0.208	Molecular Function	GO:0004029	aldehyde dehydrogenase (NAD) activity	0.127304	0.513059	6	5	11	53
GO:0015173 aromatic amino acid transmembrane transporter activity	4	0.513059	0.164	0.286	Molecular Function	GO:0015173	aromatic amino acid transmembrane transporter activity	0.128285	0.513059	3	1	4	14
GO:0015927 trehalase activity	4	0.513059	0.164	0.286	Molecular Function	GO:0015927	trehalase activity	0.128285	0.513059	4	0	4	14
GO:0015294 solute:cation symporter activity	26	0.513059	1.065	0.179	Molecular Function	GO:0015294	solute:cation symporter activity	0.129222	0.513059	14	12	26	145
GO:0004400 histidinol-phosphate transaminase activity	8	0.513059	0.328	0.222	Molecular Function	GO:0004400	histidinol-phosphate transaminase activity	0.132609	0.513059	5	3	8	36
GO:0005372 water transmembrane transporter activity	6	0.513059	0.246	0.24	Molecular Function	GO:0005372	water transmembrane transporter activity	0.136532	0.513059	1	5	6	25
GO:0015250 water channel activity	6	0.513059	0.246	0.24	Molecular Function	GO:0015250	water channel activity	0.136532	0.513059	1	5	6	25
GO:0008668 (2,3-dihydroxybenzoyl)adenylate synthase activity	9	0.513059	0.369	0.214	Molecular Function	GO:0008668	(2,3-dihydroxybenzoyl)adenylate synthase activity	0.136557	0.513059	5	4	9	42
GO:0047473 D-alanine-poly(phosphoribitol) ligase activity	9	0.513059	0.369	0.214	Molecular Function	GO:0047473	D-alanine-poly(phosphoribitol) ligase activity	0.136557	0.513059	5	4	9	42
GO:0016833 oxo-acid-lyase activity	11	0.513059	0.45	0.204	Molecular Function	GO:0016833	oxo-acid-lyase activity	0.140378	0.513059	7	4	11	54
GO:0005516 calmodulin binding	33	0.513059	1.351	0.173	Molecular Function	GO:0005516	calmodulin binding	0.14085	0.513059	12	21	33	191
GO:0016616 oxidoreductase activity, acting on the CH-OH group of donors, NAD or NADP as acceptor	78	0.513059	3.194	0.161	Molecular Function	GO:0016616	oxidoreductase activity, acting on the CH-OH group of donors, NAD or NADP as acceptor	0.141918	0.513059	31	47	78	485
GO:0000249 C-22 sterol desaturase activity	1	0.513059	0.041	1	Molecular Function	GO:0000249	C-22 sterol desaturase activity	0.142974	0.513059	0	1	1	1
GO:0000825 inositol tetrakisphosphate 6-kinase activity	1	0.513059	0.041	1	Molecular Function	GO:0000825	inositol tetrakisphosphate 6-kinase activity	0.142974	0.513059	0	1	1	1
GO:0001055 RNA polymerase II activity	1	0.513059	0.041	1	Molecular Function	GO:0001055	RNA polymerase II activity	0.142974	0.513059	0	1	1	1
GO:0001872 (1->3)-beta-D-glucan binding	1	0.513059	0.041	1	Molecular Function	GO:0001872	(1->3)-beta-D-glucan binding	0.142974	0.513059	0	1	1	1
GO:0001965 G-protein alpha-subunit binding	1	0.513059	0.041	1	Molecular Function	GO:0001965	G-protein alpha-subunit binding	0.142974	0.513059	0	1	1	1
GO:0001968 fibronectin binding	1	0.513059	0.041	1	Molecular Function	GO:0001968	fibronectin binding	0.142974	0.513059	0	1	1	1
GO:0003864 3-methyl-2-oxobutanoate hydroxymethyltransferase activity	1	0.513059	0.041	1	Molecular Function	GO:0003864	3-methyl-2-oxobutanoate hydroxymethyltransferase activity	0.142974	0.513059	1	0	1	1
GO:0003979 UDP-glucose 6-dehydrogenase activity	1	0.513059	0.041	1	Molecular Function	GO:0003979	UDP-glucose 6-dehydrogenase activity	0.142974	0.513059	0	1	1	1
GO:0004030 aldehyde dehydrogenase [NAD(P)+] activity	1	0.513059	0.041	1	Molecular Function	GO:0004030	aldehyde dehydrogenase [NAD(P)+] activity	0.142974	0.513059	0	1	1	1
GO:0004031 aldehyde oxidase activity	1	0.513059	0.041	1	Molecular Function	GO:0004031	aldehyde oxidase activity	0.142974	0.513059	1	0	1	1
GO:0004058 aromatic-L-amino-acid decarboxylase activity	1	0.513059	0.041	1	Molecular Function	GO:0004058	aromatic-L-amino-acid decarboxylase activity	0.142974	0.513059	0	1	1	1
GO:0004147 dihydrolipoamide branched chain acyltransferase activity	1	0.513059	0.041	1	Molecular Function	GO:0004147	dihydrolipoamide branched chain acyltransferase activity	0.142974	0.513059	1	0	1	1
GO:0004303 estradiol 17-beta-dehydrogenase activity	1	0.513059	0.041	1	Molecular Function	GO:0004303	estradiol 17-beta-dehydrogenase activity	0.142974	0.513059	0	1	1	1
GO:0004336 galactosylceramidase activity	1	0.513059	0.041	1	Molecular Function	GO:0004336	galactosylceramidase activity	0.142974	0.513059	0	1	1	1
GO:0004474 malate synthase activity	1	0.513059	0.041	1	Molecular Function	GO:0004474	malate synthase activity	0.142974	0.513059	1	0	1	1
GO:0004516 nicotinate phosphoribosyltransferase activity	1	0.513059	0.041	1	Molecular Function	GO:0004516	nicotinate phosphoribosyltransferase activity	0.142974	0.513059	1	0	1	1
GO:0004666 prostaglandin-endoperoxide synthase activity	1	0.513059	0.041	1	Molecular Function	GO:0004666	prostaglandin-endoperoxide synthase activity	0.142974	0.513059	0	1	1	1
GO:0005353 fructose transmembrane transporter activity	1	0.513059	0.041	1	Molecular Function	GO:0005353	fructose transmembrane transporter activity	0.142974	0.513059	0	1	1	1
GO:0005458 GDP-mannose transmembrane transporter activity	1	0.513059	0.041	1	Molecular Function	GO:0005458	GDP-mannose transmembrane transporter activity	0.142974	0.513059	1	0	1	1
GO:0005518 collagen binding	1	0.513059	0.041	1	Molecular Function	GO:0005518	collagen binding	0.142974	0.513059	0	1	1	1
GO:0008429 phosphatidylethanolamine binding	1	0.513059	0.041	1	Molecular Function	GO:0008429	phosphatidylethanolamine binding	0.142974	0.513059	1	0	1	1
GO:0008470 isovaleryl-CoA dehydrogenase activity	1	0.513059	0.041	1	Molecular Function	GO:0008470	isovaleryl-CoA dehydrogenase activity	0.142974	0.513059	1	0	1	1
GO:0008506 sucrose:proton symporter activity	1	0.513059	0.041	1	Molecular Function	GO:0008506	sucrose:proton symporter activity	0.142974	0.513059	0	1	1	1
GO:0008676 3-deoxy-8-phosphooctulonate synthase activity	1	0.513059	0.041	1	Molecular Function	GO:0008676	3-deoxy-8-phosphooctulonate synthase activity	0.142974	0.513059	0	1	1	1
GO:0008714 AMP nucleosidase activity	1	0.513059	0.041	1	Molecular Function	GO:0008714	AMP nucleosidase activity	0.142974	0.513059	0	1	1	1
GO:0008718 D-amino-acid dehydrogenase activity	1	0.513059	0.041	1	Molecular Function	GO:0008718	D-amino-acid dehydrogenase activity	0.142974	0.513059	1	0	1	1
GO:0008824 cyanate hydratase activity	1	0.513059	0.041	1	Molecular Function	GO:0008824	cyanate hydratase activity	0.142974	0.513059	0	1	1	1
GO:0008914 leucyltransferase activity	1	0.513059	0.041	1	Molecular Function	GO:0008914	leucyltransferase activity	0.142974	0.513059	0	1	1	1
GO:0008968 D-sedoheptulose 7-phosphate isomerase activity	1	0.513059	0.041	1	Molecular Function	GO:0008968	D-sedoheptulose 7-phosphate isomerase activity	0.142974	0.513059	0	1	1	1
GO:0009669 sucrose:monovalent cation symporter activity	1	0.513059	0.041	1	Molecular Function	GO:0009669	sucrose:monovalent cation symporter activity	0.142974	0.513059	0	1	1	1
GO:0009670 triose-phosphate:phosphate antiporter activity	1	0.513059	0.041	1	Molecular Function	GO:0009670	triose-phosphate:phosphate antiporter activity	0.142974	0.513059	0	1	1	1
GO:0009703 nitrate reductase (NADH) activity	1	0.513059	0.041	1	Molecular Function	GO:0009703	nitrate reductase (NADH) activity	0.142974	0.513059	1	0	1	1
GO:0010279 indole-3-acetic acid amido synthetase activity	1	0.513059	0.041	1	Molecular Function	GO:0010279	indole-3-acetic acid amido synthetase activity	0.142974	0.513059	0	1	1	1
GO:0015106 bicarbonate transmembrane transporter activity	1	0.513059	0.041	1	Molecular Function	GO:0015106	bicarbonate transmembrane transporter activity	0.142974	0.513059	1	0	1	1
GO:0015499 formate transmembrane transporter activity	1	0.513059	0.041	1	Molecular Function	GO:0015499	formate transmembrane transporter activity	0.142974	0.513059	1	0	1	1
GO:0015660 formate efflux transmembrane transporter activity	1	0.513059	0.041	1	Molecular Function	GO:0015660	formate efflux transmembrane transporter activity	0.142974	0.513059	1	0	1	1
GO:0016231 beta-N-acetylglucosaminidase activity	1	0.513059	0.041	1	Molecular Function	GO:0016231	beta-N-acetylglucosaminidase activity	0.142974	0.513059	1	0	1	1
GO:0018454 acetoacetyl-CoA reductase activity	1	0.513059	0.041	1	Molecular Function	GO:0018454	acetoacetyl-CoA reductase activity	0.142974	0.513059	0	1	1	1
GO:0018488 aryl-aldehyde oxidase activity	1	0.513059	0.041	1	Molecular Function	GO:0018488	aryl-aldehyde oxidase activity	0.142974	0.513059	1	0	1	1
GO:0018774 2,6-dioxo-6-phenylhexa-3-enoate hydrolase activity	1	0.513059	0.041	1	Molecular Function	GO:0018774	2,6-dioxo-6-phenylhexa-3-enoate hydrolase activity	0.142974	0.513059	0	1	1	1
GO:0019140 inositol 3-kinase activity	1	0.513059	0.041	1	Molecular Function	GO:0019140	inositol 3-kinase activity	0.142974	0.513059	0	1	1	1
GO:0019146 arabinose-5-phosphate isomerase activity	1	0.513059	0.041	1	Molecular Function	GO:0019146	arabinose-5-phosphate isomerase activity	0.142974	0.513059	0	1	1	1
GO:0019531 oxalate transmembrane transporter activity	1	0.513059	0.041	1	Molecular Function	GO:0019531	oxalate transmembrane transporter activity	0.142974	0.513059	1	0	1	1
GO:0019799 tubulin N-acetyltransferase activity	1	0.513059	0.041	1	Molecular Function	GO:0019799	tubulin N-acetyltransferase activity	0.142974	0.513059	0	1	1	1
GO:0030732 methionine S-methyltransferase activity	1	0.513059	0.041	1	Molecular Function	GO:0030732	methionine S-methyltransferase activity	0.142974	0.513059	0	1	1	1
GO:0030797 24-methylenesterol C-methyltransferase activity	1	0.513059	0.041	1	Molecular Function	GO:0030797	24-methylenesterol C-methyltransferase activity	0.142974	0.513059	0	1	1	1
GO:0031320 hexitol dehydrogenase activity	1	0.513059	0.041	1	Molecular Function	GO:0031320	hexitol dehydrogenase activity	0.142974	0.513059	1	0	1	1
GO:0032267 tRNA(Ile)-lysidine synthase activity	1	0.513059	0.041	1	Molecular Function	GO:0032267	tRNA(Ile)-lysidine synthase activity	0.142974	0.513059	1	0	1	1
GO:0032440 2-alkenal reductase [NAD(P)] activity	1	0.513059	0.041	1	Molecular Function	GO:0032440	2-alkenal reductase [NAD(P)] activity	0.142974	0.513059	0	1	1	1
GO:0032441 pheophorbide a oxygenase activity	1	0.513059	0.041	1	Molecular Function	GO:0032441	pheophorbide a oxygenase activity	0.142974	0.513059	1	0	1	1
GO:0033142 progesterone receptor binding	1	0.513059	0.041	1	Molecular Function	GO:0033142	progesterone receptor binding	0.142974	0.513059	1	0	1	1
GO:0033149 FFAT motif binding	1	0.513059	0.041	1	Molecular Function	GO:0033149	FFAT motif binding	0.142974	0.513059	0	1	1	1
GO:0033699 DNA 5'-adenosine monophosphate hydrolase activity	1	0.513059	0.041	1	Molecular Function	GO:0033699	DNA 5'-adenosine monophosphate hydrolase activity	0.142974	0.513059	1	0	1	1
GO:0033728 divinyl chlorophyllide a 8-vinyl-reductase activity	1	0.513059	0.041	1	Molecular Function	GO:0033728	divinyl chlorophyllide a 8-vinyl-reductase activity	0.142974	0.513059	0	1	1	1
GO:0033759 flavone synthase activity	1	0.513059	0.041	1	Molecular Function	GO:0033759	flavone synthase activity	0.142974	0.513059	1	0	1	1
GO:0033771 licodione synthase activity	1	0.513059	0.041	1	Molecular Function	GO:0033771	licodione synthase activity	0.142974	0.513059	1	0	1	1
GO:0034020 neoxanthin synthase activity	1	0.513059	0.041	1	Molecular Function	GO:0034020	neoxanthin synthase activity	0.142974	0.513059	1	0	1	1
GO:0034432 bis(5'-adenosyl)-pentaphosphatase activity	1	0.513059	0.041	1	Molecular Function	GO:0034432	bis(5'-adenosyl)-pentaphosphatase activity	0.142974	0.513059	0	1	1	1
GO:0034785 salicylate 5-hydroxylase activity	1	0.513059	0.041	1	Molecular Function	GO:0034785	salicylate 5-hydroxylase activity	0.142974	0.513059	1	0	1	1
GO:0034820 4,9-DSHA hydrolase activity	1	0.513059	0.041	1	Molecular Function	GO:0034820	4,9-DSHA hydrolase activity	0.142974	0.513059	0	1	1	1
GO:0036132 13-prostaglandin reductase activity	1	0.513059	0.041	1	Molecular Function	GO:0036132	13-prostaglandin reductase activity	0.142974	0.513059	0	1	1	1
GO:0036185 13-lipoxin reductase activity	1	0.513059	0.041	1	Molecular Function	GO:0036185	13-lipoxin reductase activity	0.142974	0.513059	0	1	1	1
GO:0042300 beta-amyrin synthase activity	1	0.513059	0.041	1	Molecular Function	GO:0042300	beta-amyrin synthase activity	0.142974	0.513059	0	1	1	1
GO:0043333 2-octaprenyl-6-methoxy-1,4-benzoquinone methyltransferase activity	1	0.513059	0.041	1	Molecular Function	GO:0043333	2-octaprenyl-6-methoxy-1,4-benzoquinone methyltransferase activity	0.142974	0.513059	1	0	1	1
GO:0043754 dihydrolipoyllysine-residue (2-methylpropanoyl)transferase activity	1	0.513059	0.041	1	Molecular Function	GO:0043754	dihydrolipoyllysine-residue (2-methylpropanoyl)transferase activity	0.142974	0.513059	1	0	1	1
GO:0043758 acetate-CoA ligase (ADP-forming) activity	1	0.513059	0.041	1	Molecular Function	GO:0043758	acetate-CoA ligase (ADP-forming) activity	0.142974	0.513059	1	0	1	1
GO:0043765 T/G mismatch-specific endonuclease activity	1	0.513059	0.041	1	Molecular Function	GO:0043765	T/G mismatch-specific endonuclease activity	0.142974	0.513059	0	1	1	1
GO:0044022 histone kinase activity (H3-S28 specific)	1	0.513059	0.041	1	Molecular Function	GO:0044022	histone kinase activity (H3-S28 specific)	0.142974	0.513059	0	1	1	1
GO:0045155 electron transporter, transferring electrons from CoQH2-cytochrome c reductase complex and cytochrome c oxidase complex activity	1	0.513059	0.041	1	Molecular Function	GO:0045155	electron transporter, transferring electrons from CoQH2-cytochrome c reductase complex and cytochrome c oxidase complex activity	0.142974	0.513059	0	1	1	1
GO:0045435 lycopene epsilon cyclase activity	1	0.513059	0.041	1	Molecular Function	GO:0045435	lycopene epsilon cyclase activity	0.142974	0.513059	0	1	1	1
GO:0046029 mannitol dehydrogenase activity	1	0.513059	0.041	1	Molecular Function	GO:0046029	mannitol dehydrogenase activity	0.142974	0.513059	1	0	1	1
GO:0046507 UDPsulfoquinovose synthase activity	1	0.513059	0.041	1	Molecular Function	GO:0046507	UDPsulfoquinovose synthase activity	0.142974	0.513059	1	0	1	1
GO:0046508 hydrolase activity, acting on carbon-sulfur bonds	1	0.513059	0.041	1	Molecular Function	GO:0046508	hydrolase activity, acting on carbon-sulfur bonds	0.142974	0.513059	1	0	1	1
GO:0046917 triphosphoribosyl-dephospho-CoA synthase activity	1	0.513059	0.041	1	Molecular Function	GO:0046917	triphosphoribosyl-dephospho-CoA synthase activity	0.142974	0.513059	1	0	1	1
GO:0047162 17-O-deacetylvindoline O-acetyltransferase activity	1	0.513059	0.041	1	Molecular Function	GO:0047162	17-O-deacetylvindoline O-acetyltransferase activity	0.142974	0.513059	1	0	1	1
GO:0047180 salutaridinol 7-O-acetyltransferase activity	1	0.513059	0.041	1	Molecular Function	GO:0047180	salutaridinol 7-O-acetyltransferase activity	0.142974	0.513059	1	0	1	1
GO:0047183 anthocyanin 5-aromatic acyltransferase activity	1	0.513059	0.041	1	Molecular Function	GO:0047183	anthocyanin 5-aromatic acyltransferase activity	0.142974	0.513059	0	1	1	1
GO:0047259 glucomannan 4-beta-mannosyltransferase activity	1	0.513059	0.041	1	Molecular Function	GO:0047259	glucomannan 4-beta-mannosyltransferase activity	0.142974	0.513059	0	1	1	1
GO:0047268 galactinol-raffinose galactosyltransferase activity	1	0.513059	0.041	1	Molecular Function	GO:0047268	galactinol-raffinose galactosyltransferase activity	0.142974	0.513059	1	0	1	1
GO:0047522 15-oxoprostaglandin 13-oxidase activity	1	0.513059	0.041	1	Molecular Function	GO:0047522	15-oxoprostaglandin 13-oxidase activity	0.142974	0.513059	0	1	1	1
GO:0047912 galacturonokinase activity	1	0.513059	0.041	1	Molecular Function	GO:0047912	galacturonokinase activity	0.142974	0.513059	0	1	1	1
GO:0047982 homocysteine desulfhydrase activity	1	0.513059	0.041	1	Molecular Function	GO:0047982	homocysteine desulfhydrase activity	0.142974	0.513059	1	0	1	1
GO:0048407 platelet-derived growth factor binding	1	0.513059	0.041	1	Molecular Function	GO:0048407	platelet-derived growth factor binding	0.142974	0.513059	1	0	1	1
GO:0050302 indole-3-acetaldehyde oxidase activity	1	0.513059	0.041	1	Molecular Function	GO:0050302	indole-3-acetaldehyde oxidase activity	0.142974	0.513059	1	0	1	1
GO:0050464 nitrate reductase (NADPH) activity	1	0.513059	0.041	1	Molecular Function	GO:0050464	nitrate reductase (NADPH) activity	0.142974	0.513059	1	0	1	1
GO:0050638 taxadien-5-alpha-ol O-acetyltransferase activity	1	0.513059	0.041	1	Molecular Function	GO:0050638	taxadien-5-alpha-ol O-acetyltransferase activity	0.142974	0.513059	0	1	1	1
GO:0051717 inositol-1,3,4,5-tetrakisphosphate 3-phosphatase activity	1	0.513059	0.041	1	Molecular Function	GO:0051717	inositol-1,3,4,5-tetrakisphosphate 3-phosphatase activity	0.142974	0.513059	0	1	1	1
GO:0051744 3,8-divinyl protochlorophyllide a 8-vinyl reductase activity	1	0.513059	0.041	1	Molecular Function	GO:0051744	3,8-divinyl protochlorophyllide a 8-vinyl reductase activity	0.142974	0.513059	0	1	1	1
GO:0052615 ent-kaurene oxidase activity	1	0.513059	0.041	1	Molecular Function	GO:0052615	ent-kaurene oxidase activity	0.142974	0.513059	0	1	1	1
GO:0052616 ent-kaur-16-en-19-ol oxidase activity	1	0.513059	0.041	1	Molecular Function	GO:0052616	ent-kaur-16-en-19-ol oxidase activity	0.142974	0.513059	0	1	1	1
GO:0052617 ent-kaur-16-en-19-al oxidase activity	1	0.513059	0.041	1	Molecular Function	GO:0052617	ent-kaur-16-en-19-al oxidase activity	0.142974	0.513059	0	1	1	1
GO:0052624 2-phytyl-1,4-naphthoquinone methyltransferase activity	1	0.513059	0.041	1	Molecular Function	GO:0052624	2-phytyl-1,4-naphthoquinone methyltransferase activity	0.142974	0.513059	0	1	1	1
GO:0052727 capsanthin synthase activity	1	0.513059	0.041	1	Molecular Function	GO:0052727	capsanthin synthase activity	0.142974	0.513059	1	0	1	1
GO:0052728 capsorubin synthase activity	1	0.513059	0.041	1	Molecular Function	GO:0052728	capsorubin synthase activity	0.142974	0.513059	1	0	1	1
GO:0061685 diphthine methylesterase activity	1	0.513059	0.041	1	Molecular Function	GO:0061685	diphthine methylesterase activity	0.142974	0.513059	0	1	1	1
GO:0080123 jasmonate-amino synthetase activity	1	0.513059	0.041	1	Molecular Function	GO:0080123	jasmonate-amino synthetase activity	0.142974	0.513059	1	0	1	1
GO:0080124 pheophytinase activity	1	0.513059	0.041	1	Molecular Function	GO:0080124	pheophytinase activity	0.142974	0.513059	1	0	1	1
GO:0090416 nicotinate transporter activity	1	0.513059	0.041	1	Molecular Function	GO:0090416	nicotinate transporter activity	0.142974	0.513059	1	0	1	1
GO:0090417 N-methylnicotinate transporter activity	1	0.513059	0.041	1	Molecular Function	GO:0090417	N-methylnicotinate transporter activity	0.142974	0.513059	1	0	1	1
GO:0097257 leukotriene B4 12-hydroxy dehydrogenase activity	1	0.513059	0.041	1	Molecular Function	GO:0097257	leukotriene B4 12-hydroxy dehydrogenase activity	0.142974	0.513059	0	1	1	1
GO:1990137 plant seed peroxidase activity	1	0.513059	0.041	1	Molecular Function	GO:1990137	plant seed peroxidase activity	0.142974	0.513059	0	1	1	1
GO:0030428 cell septum	5	0.515425	0.278	0.357	Cellular Component	GO:0030428	cell septum	0.0366782	0.515425	3	2	5	14
GO:0006030 chitin metabolic process	8	0.516295	0.339	0.32	Biological Process	GO:0006030	chitin metabolic process	0.02337	0.516295	3	5	8	25
GO:0042742 defense response to bacterium	52	0.522888	2.201	0.193	Biological Process	GO:0042742	defense response to bacterium	0.0237775	0.522888	25	27	52	269
GO:0031004 potassium ion-transporting ATPase complex	11	0.524561	0.611	0.25	Cellular Component	GO:0031004	potassium ion-transporting ATPase complex	0.0380059	0.524561	4	7	11	44
GO:0000139 Golgi membrane	69	0.524561	3.833	0.173	Cellular Component	GO:0000139	Golgi membrane	0.0386381	0.524561	11	58	69	399
GO:0008176 tRNA (guanine-N7-)-methyltransferase activity	5	0.525501	0.205	0.25	Molecular Function	GO:0008176	tRNA (guanine-N7-)-methyltransferase activity	0.146733	0.525501	0	5	5	20
GO:0016776 phosphotransferase activity, phosphate group as acceptor	16	0.527898	0.655	0.188	Molecular Function	GO:0016776	phosphotransferase activity, phosphate group as acceptor	0.149375	0.527898	11	5	16	85
GO:0019200 carbohydrate kinase activity	15	0.527898	0.614	0.19	Molecular Function	GO:0019200	carbohydrate kinase activity	0.150931	0.527898	7	8	15	79
GO:0004181 metallocarboxypeptidase activity	2	0.527898	0.082	0.4	Molecular Function	GO:0004181	metallocarboxypeptidase activity	0.15197	0.527898	0	2	2	5
GO:0004357 glutamate-cysteine ligase activity	2	0.527898	0.082	0.4	Molecular Function	GO:0004357	glutamate-cysteine ligase activity	0.15197	0.527898	2	0	2	5
GO:0008782 adenosylhomocysteine nucleosidase activity	2	0.527898	0.082	0.4	Molecular Function	GO:0008782	adenosylhomocysteine nucleosidase activity	0.15197	0.527898	1	1	2	5
GO:0008930 methylthioadenosine nucleosidase activity	2	0.527898	0.082	0.4	Molecular Function	GO:0008930	methylthioadenosine nucleosidase activity	0.15197	0.527898	1	1	2	5
GO:0015446 arsenite-transmembrane transporting ATPase activity	2	0.527898	0.082	0.4	Molecular Function	GO:0015446	arsenite-transmembrane transporting ATPase activity	0.15197	0.527898	1	1	2	5
GO:0019187 beta-1,4-mannosyltransferase activity	2	0.527898	0.082	0.4	Molecular Function	GO:0019187	beta-1,4-mannosyltransferase activity	0.15197	0.527898	0	2	2	5
GO:0031386 protein tag	2	0.527898	0.082	0.4	Molecular Function	GO:0031386	protein tag	0.15197	0.527898	0	2	2	5
GO:0042288 MHC class I protein binding	2	0.527898	0.082	0.4	Molecular Function	GO:0042288	MHC class I protein binding	0.15197	0.527898	0	2	2	5
GO:0046624 sphingolipid transporter activity	2	0.527898	0.082	0.4	Molecular Function	GO:0046624	sphingolipid transporter activity	0.15197	0.527898	0	2	2	5
GO:0050188 phosphoenolpyruvate mutase activity	2	0.527898	0.082	0.4	Molecular Function	GO:0050188	phosphoenolpyruvate mutase activity	0.15197	0.527898	0	2	2	5
GO:0050515 4-(cytidine 5'-diphospho)-2-C-methyl-D-erythritol kinase activity	2	0.527898	0.082	0.4	Molecular Function	GO:0050515	4-(cytidine 5'-diphospho)-2-C-methyl-D-erythritol kinase activity	0.15197	0.527898	1	1	2	5
GO:0050518 2-C-methyl-D-erythritol 4-phosphate cytidylyltransferase activity	2	0.527898	0.082	0.4	Molecular Function	GO:0050518	2-C-methyl-D-erythritol 4-phosphate cytidylyltransferase activity	0.15197	0.527898	1	1	2	5
GO:0050531 mannosyl-3-phosphoglycerate phosphatase activity	2	0.527898	0.082	0.4	Molecular Function	GO:0050531	mannosyl-3-phosphoglycerate phosphatase activity	0.15197	0.527898	0	2	2	5
GO:0003987 acetate-CoA ligase activity	9	0.527898	0.369	0.209	Molecular Function	GO:0003987	acetate-CoA ligase activity	0.152081	0.527898	5	4	9	43
GO:0016841 ammonia-lyase activity	10	0.532101	0.41	0.204	Molecular Function	GO:0016841	ammonia-lyase activity	0.153587	0.532101	6	4	10	49
GO:0008171 O-methyltransferase activity	28	0.535832	1.147	0.174	Molecular Function	GO:0008171	O-methyltransferase activity	0.155274	0.535832	9	19	28	161
GO:0036094 small molecule binding	604	0.535832	24.734	0.148	Molecular Function	GO:0036094	small molecule binding	0.1559	0.535832	263	341	604	4083
GO:0008935 1,4-dihydroxy-2-naphthoyl-CoA synthase activity	4	0.535832	0.164	0.267	Molecular Function	GO:0008935	1,4-dihydroxy-2-naphthoyl-CoA synthase activity	0.156148	0.535832	2	2	4	15
GO:0010329 auxin efflux transmembrane transporter activity	4	0.535832	0.164	0.267	Molecular Function	GO:0010329	auxin efflux transmembrane transporter activity	0.156148	0.535832	2	2	4	15
GO:0016160 amylase activity	4	0.535832	0.164	0.267	Molecular Function	GO:0016160	amylase activity	0.156148	0.535832	2	2	4	15
GO:0009765 photosynthesis, light harvesting	9	0.549493	0.381	0.3	Biological Process	GO:0009765	photosynthesis, light harvesting	0.0253313	0.549493	0	9	9	30
GO:0009809 lignin biosynthetic process	9	0.549493	0.381	0.3	Biological Process	GO:0009809	lignin biosynthetic process	0.0253313	0.549493	3	6	9	30
GO:0046336 ethanolamine catabolic process	9	0.549493	0.381	0.3	Biological Process	GO:0046336	ethanolamine catabolic process	0.0253313	0.549493	6	3	9	30
GO:0034059 response to anoxia	3	0.551218	0.127	0.6	Biological Process	GO:0034059	response to anoxia	0.0255257	0.551218	0	3	3	5
GO:0004496 mevalonate kinase activity	3	0.554328	0.123	0.3	Molecular Function	GO:0004496	mevalonate kinase activity	0.161845	0.554328	1	2	3	10
GO:0009812 flavonoid metabolic process	23	0.554609	0.973	0.223	Biological Process	GO:0009812	flavonoid metabolic process	0.0257985	0.554609	11	12	23	103
GO:0006720 isoprenoid metabolic process	71	0.566884	3.005	0.184	Biological Process	GO:0006720	isoprenoid metabolic process	0.0264877	0.566884	27	44	71	385
GO:0046677 response to antibiotic	41	0.569578	1.735	0.199	Biological Process	GO:0046677	response to antibiotic	0.0268012	0.569578	20	21	41	206
GO:0009312 oligosaccharide biosynthetic process	36	0.569578	1.523	0.203	Biological Process	GO:0009312	oligosaccharide biosynthetic process	0.0269012	0.569578	15	21	36	177
GO:1903825 organic acid transmembrane transport	20	0.569578	0.846	0.23	Biological Process	GO:1903825	organic acid transmembrane transport	0.02697	0.569578	8	12	20	87
GO:0016034 maleylacetoacetate isomerase activity	8	0.570141	0.328	0.211	Molecular Function	GO:0016034	maleylacetoacetate isomerase activity	0.166778	0.570141	4	4	8	38
GO:0004197 cysteine-type endopeptidase activity	9	0.574701	0.369	0.205	Molecular Function	GO:0004197	cysteine-type endopeptidase activity	0.168431	0.574701	4	5	9	44
GO:0042562 hormone binding	5	0.583222	0.205	0.238	Molecular Function	GO:0042562	hormone binding	0.171251	0.583222	0	5	5	21
GO:0016053 organic acid biosynthetic process	229	0.598397	9.691	0.166	Biological Process	GO:0016053	organic acid biosynthetic process	0.0284594	0.598397	102	127	229	1382
GO:0007178 transmembrane receptor protein serine/threonine kinase signaling pathway	28	0.599586	1.185	0.212	Biological Process	GO:0007178	transmembrane receptor protein serine/threonine kinase signaling pathway	0.0286661	0.599586	4	24	28	132
GO:1901606 alpha-amino acid catabolic process	61	0.599586	2.581	0.187	Biological Process	GO:1901606	alpha-amino acid catabolic process	0.0287661	0.599586	35	26	61	326
GO:0016722 oxidoreductase activity, oxidizing metal ions	14	0.602725	0.573	0.187	Molecular Function	GO:0016722	oxidoreductase activity, oxidizing metal ions	0.177311	0.602725	6	8	14	75
GO:0019904 protein domain specific binding	18	0.603042	0.737	0.18	Molecular Function	GO:0019904	protein domain specific binding	0.177739	0.603042	4	14	18	100
GO:0016860 intramolecular oxidoreductase activity	25	0.619434	1.024	0.172	Molecular Function	GO:0016860	intramolecular oxidoreductase activity	0.183002	0.619434	9	16	25	145
GO:1901681 sulfur compound binding	11	0.619434	0.45	0.193	Molecular Function	GO:1901681	sulfur compound binding	0.18358	0.619434	5	6	11	57
GO:0097367 carbohydrate derivative binding	501	0.619434	20.516	0.148	Molecular Function	GO:0097367	carbohydrate derivative binding	0.184228	0.619434	210	291	501	3386
GO:0016628 oxidoreductase activity, acting on the CH-CH group of donors, NAD or NADP as acceptor	27	0.619434	1.106	0.171	Molecular Function	GO:0016628	oxidoreductase activity, acting on the CH-CH group of donors, NAD or NADP as acceptor	0.184383	0.619434	9	18	27	158
GO:0050662 coenzyme binding	109	0.619434	4.464	0.155	Molecular Function	GO:0050662	coenzyme binding	0.184618	0.619434	46	63	109	702
GO:0008767 UDP-galactopyranose mutase activity	8	0.619434	0.328	0.205	Molecular Function	GO:0008767	UDP-galactopyranose mutase activity	0.185228	0.619434	2	6	8	39
GO:0015562 efflux transmembrane transporter activity	9	0.619434	0.369	0.2	Molecular Function	GO:0015562	efflux transmembrane transporter activity	0.185559	0.619434	7	2	9	45
GO:0004097 catechol oxidase activity	4	0.619434	0.164	0.25	Molecular Function	GO:0004097	catechol oxidase activity	0.186002	0.619434	2	2	4	16
GO:0008121 ubiquinol-cytochrome-c reductase activity	4	0.619434	0.164	0.25	Molecular Function	GO:0008121	ubiquinol-cytochrome-c reductase activity	0.186002	0.619434	0	4	4	16
GO:0016681 oxidoreductase activity, acting on diphenols and related substances as donors, cytochrome as acceptor	4	0.619434	0.164	0.25	Molecular Function	GO:0016681	oxidoreductase activity, acting on diphenols and related substances as donors, cytochrome as acceptor	0.186002	0.619434	0	4	4	16
GO:0009226 nucleotide-sugar biosynthetic process	24	0.62172	1.016	0.218	Biological Process	GO:0009226	nucleotide-sugar biosynthetic process	0.0299577	0.62172	14	10	24	110
GO:0031977 thylakoid lumen	14	0.624362	0.778	0.226	Cellular Component	GO:0031977	thylakoid lumen	0.0467687	0.624362	0	14	14	62
GO:0046149 pigment catabolic process	9	0.642791	0.381	0.29	Biological Process	GO:0046149	pigment catabolic process	0.0311501	0.642791	5	4	9	31
GO:0006091 generation of precursor metabolites and energy	130	0.642791	5.501	0.172	Biological Process	GO:0006091	generation of precursor metabolites and energy	0.0316983	0.642791	49	81	130	755
GO:0008610 lipid biosynthetic process	179	0.642791	7.575	0.168	Biological Process	GO:0008610	lipid biosynthetic process	0.0320946	0.642791	61	118	179	1066
GO:0006949 syncytium formation	5	0.642791	0.212	0.385	Biological Process	GO:0006949	syncytium formation	0.0321798	0.642791	0	5	5	13
GO:0043280 positive regulation of cysteine-type endopeptidase activity involved in apoptotic process	5	0.642791	0.212	0.385	Biological Process	GO:0043280	positive regulation of cysteine-type endopeptidase activity involved in apoptotic process	0.0321798	0.642791	0	5	5	13
GO:0048309 endoplasmic reticulum inheritance	5	0.642791	0.212	0.385	Biological Process	GO:0048309	endoplasmic reticulum inheritance	0.0321798	0.642791	0	5	5	13
GO:0071973 bacterial-type flagellum-dependent cell motility	5	0.642791	0.212	0.385	Biological Process	GO:0071973	bacterial-type flagellum-dependent cell motility	0.0321798	0.642791	1	4	5	13
GO:0097588 archaeal or bacterial-type flagellum-dependent cell motility	5	0.642791	0.212	0.385	Biological Process	GO:0097588	archaeal or bacterial-type flagellum-dependent cell motility	0.0321798	0.642791	1	4	5	13
GO:2001056 positive regulation of cysteine-type endopeptidase activity	5	0.642791	0.212	0.385	Biological Process	GO:2001056	positive regulation of cysteine-type endopeptidase activity	0.0321798	0.642791	0	5	5	13
GO:0004364 glutathione transferase activity	5	0.654349	0.205	0.227	Molecular Function	GO:0004364	glutathione transferase activity	0.197211	0.654349	2	3	5	22
GO:0047688 aspartate 4-decarboxylase activity	5	0.654349	0.205	0.227	Molecular Function	GO:0047688	aspartate 4-decarboxylase activity	0.197211	0.654349	4	1	5	22
GO:0004180 carboxypeptidase activity	11	0.654708	0.45	0.19	Molecular Function	GO:0004180	carboxypeptidase activity	0.199213	0.654708	1	10	11	58
GO:0004647 phosphoserine phosphatase activity	11	0.654708	0.45	0.19	Molecular Function	GO:0004647	phosphoserine phosphatase activity	0.199213	0.654708	3	8	11	58
GO:0004634 phosphopyruvate hydratase activity	3	0.654708	0.123	0.273	Molecular Function	GO:0004634	phosphopyruvate hydratase activity	0.200125	0.654708	2	1	3	11
GO:0015645 fatty acid ligase activity	3	0.654708	0.123	0.273	Molecular Function	GO:0015645	fatty acid ligase activity	0.200125	0.654708	1	2	3	11
GO:0051060 pullulanase activity	3	0.654708	0.123	0.273	Molecular Function	GO:0051060	pullulanase activity	0.200125	0.654708	3	0	3	11
GO:0061135 endopeptidase regulator activity	10	0.654708	0.41	0.192	Molecular Function	GO:0061135	endopeptidase regulator activity	0.201566	0.654708	3	7	10	52
GO:0015002 heme-copper terminal oxidase activity	6	0.654708	0.246	0.214	Molecular Function	GO:0015002	heme-copper terminal oxidase activity	0.202423	0.654708	1	5	6	28
GO:0080043 quercetin 3-O-glucosyltransferase activity	8	0.654708	0.328	0.2	Molecular Function	GO:0080043	quercetin 3-O-glucosyltransferase activity	0.204503	0.654708	2	6	8	40
GO:0080044 quercetin 7-O-glucosyltransferase activity	8	0.654708	0.328	0.2	Molecular Function	GO:0080044	quercetin 7-O-glucosyltransferase activity	0.204503	0.654708	2	6	8	40
GO:0004312 fatty acid synthase activity	24	0.654708	0.983	0.17	Molecular Function	GO:0004312	fatty acid synthase activity	0.206896	0.654708	4	20	24	141
GO:0003847 1-alkyl-2-acetylglycerophosphocholine esterase activity	2	0.654708	0.082	0.333	Molecular Function	GO:0003847	1-alkyl-2-acetylglycerophosphocholine esterase activity	0.207113	0.654708	1	1	2	6
GO:0003849 3-deoxy-7-phosphoheptulonate synthase activity	2	0.654708	0.082	0.333	Molecular Function	GO:0003849	3-deoxy-7-phosphoheptulonate synthase activity	0.207113	0.654708	0	2	2	6
GO:0004556 alpha-amylase activity	2	0.654708	0.082	0.333	Molecular Function	GO:0004556	alpha-amylase activity	0.207113	0.654708	2	0	2	6
GO:0004664 prephenate dehydratase activity	2	0.654708	0.082	0.333	Molecular Function	GO:0004664	prephenate dehydratase activity	0.207113	0.654708	0	2	2	6
GO:0004751 ribose-5-phosphate isomerase activity	2	0.654708	0.082	0.333	Molecular Function	GO:0004751	ribose-5-phosphate isomerase activity	0.207113	0.654708	0	2	2	6
GO:0004788 thiamine diphosphokinase activity	2	0.654708	0.082	0.333	Molecular Function	GO:0004788	thiamine diphosphokinase activity	0.207113	0.654708	1	1	2	6
GO:0004818 glutamate-tRNA ligase activity	2	0.654708	0.082	0.333	Molecular Function	GO:0004818	glutamate-tRNA ligase activity	0.207113	0.654708	1	1	2	6
GO:0008254 3'-nucleotidase activity	2	0.654708	0.082	0.333	Molecular Function	GO:0008254	3'-nucleotidase activity	0.207113	0.654708	1	1	2	6
GO:0008690 3-deoxy-manno-octulosonate cytidylyltransferase activity	2	0.654708	0.082	0.333	Molecular Function	GO:0008690	3-deoxy-manno-octulosonate cytidylyltransferase activity	0.207113	0.654708	1	1	2	6
GO:0008966 phosphoglucosamine mutase activity	2	0.654708	0.082	0.333	Molecular Function	GO:0008966	phosphoglucosamine mutase activity	0.207113	0.654708	0	2	2	6
GO:0010011 auxin binding	2	0.654708	0.082	0.333	Molecular Function	GO:0010011	auxin binding	0.207113	0.654708	0	2	2	6
GO:0016985 mannan endo-1,4-beta-mannosidase activity	2	0.654708	0.082	0.333	Molecular Function	GO:0016985	mannan endo-1,4-beta-mannosidase activity	0.207113	0.654708	0	2	2	6
GO:0030158 protein xylosyltransferase activity	2	0.654708	0.082	0.333	Molecular Function	GO:0030158	protein xylosyltransferase activity	0.207113	0.654708	0	2	2	6
GO:0045486 naringenin 3-dioxygenase activity	2	0.654708	0.082	0.333	Molecular Function	GO:0045486	naringenin 3-dioxygenase activity	0.207113	0.654708	1	1	2	6
GO:0046715 borate transmembrane transporter activity	2	0.654708	0.082	0.333	Molecular Function	GO:0046715	borate transmembrane transporter activity	0.207113	0.654708	1	1	2	6
GO:0047470 (1,4)-alpha-D-glucan 1-alpha-D-glucosylmutase activity	2	0.654708	0.082	0.333	Molecular Function	GO:0047470	(1,4)-alpha-D-glucan 1-alpha-D-glucosylmutase activity	0.207113	0.654708	2	0	2	6
GO:1901567 fatty acid derivative binding	2	0.654708	0.082	0.333	Molecular Function	GO:1901567	fatty acid derivative binding	0.207113	0.654708	0	2	2	6
GO:0015095 magnesium ion transmembrane transporter activity	12	0.668282	0.491	0.185	Molecular Function	GO:0015095	magnesium ion transmembrane transporter activity	0.211777	0.668282	4	8	12	65
GO:0003860 3-hydroxyisobutyryl-CoA hydrolase activity	4	0.679201	0.164	0.235	Molecular Function	GO:0003860	3-hydroxyisobutyryl-CoA hydrolase activity	0.217495	0.679201	2	2	4	17
GO:0004165 dodecenoyl-CoA delta-isomerase activity	4	0.679201	0.164	0.235	Molecular Function	GO:0004165	dodecenoyl-CoA delta-isomerase activity	0.217495	0.679201	2	2	4	17
GO:0004629 phospholipase C activity	4	0.679201	0.164	0.235	Molecular Function	GO:0004629	phospholipase C activity	0.217495	0.679201	1	3	4	17
GO:0005527 macrolide binding	4	0.679201	0.164	0.235	Molecular Function	GO:0005527	macrolide binding	0.217495	0.679201	0	4	4	17
GO:0005528 FK506 binding	4	0.679201	0.164	0.235	Molecular Function	GO:0005528	FK506 binding	0.217495	0.679201	0	4	4	17
GO:0017022 myosin binding	4	0.679201	0.164	0.235	Molecular Function	GO:0017022	myosin binding	0.217495	0.679201	1	3	4	17
GO:0006032 chitin catabolic process	7	0.679832	0.296	0.318	Biological Process	GO:0006032	chitin catabolic process	0.0341759	0.679832	2	5	7	22
GO:0008743 L-threonine 3-dehydrogenase activity	10	0.682211	0.41	0.189	Molecular Function	GO:0008743	L-threonine 3-dehydrogenase activity	0.218837	0.682211	7	3	10	53
GO:0005524 ATP binding	428	0.692778	17.527	0.148	Molecular Function	GO:0005524	ATP binding	0.223642	0.692778	181	247	428	2899
GO:0016824 hydrolase activity, acting on acid halide bonds	5	0.692778	0.205	0.217	Molecular Function	GO:0016824	hydrolase activity, acting on acid halide bonds	0.224407	0.692778	1	4	5	23
GO:0016827 hydrolase activity, acting on acid carbon-phosphorus bonds	5	0.692778	0.205	0.217	Molecular Function	GO:0016827	hydrolase activity, acting on acid carbon-phosphorus bonds	0.224407	0.692778	0	5	5	23
GO:0018784 (S)-2-haloacid dehalogenase activity	5	0.692778	0.205	0.217	Molecular Function	GO:0018784	(S)-2-haloacid dehalogenase activity	0.224407	0.692778	1	4	5	23
GO:0019120 hydrolase activity, acting on acid halide bonds, in C-halide compounds	5	0.692778	0.205	0.217	Molecular Function	GO:0019120	hydrolase activity, acting on acid halide bonds, in C-halide compounds	0.224407	0.692778	1	4	5	23
GO:0050218 propionate-CoA ligase activity	8	0.692778	0.328	0.195	Molecular Function	GO:0050218	propionate-CoA ligase activity	0.224529	0.692778	4	4	8	41
GO:0006012 galactose metabolic process	29	0.69506	1.227	0.207	Biological Process	GO:0006012	galactose metabolic process	0.0350865	0.69506	12	17	29	140
GO:0004702 receptor signaling protein serine/threonine kinase activity	7	0.695534	0.287	0.2	Molecular Function	GO:0004702	receptor signaling protein serine/threonine kinase activity	0.226263	0.695534	5	2	7	35
GO:0004849 uridine kinase activity	6	0.695534	0.246	0.207	Molecular Function	GO:0004849	uridine kinase activity	0.226578	0.695534	1	5	6	29
GO:0016411 acylglycerol O-acyltransferase activity	6	0.695534	0.246	0.207	Molecular Function	GO:0016411	acylglycerol O-acyltransferase activity	0.226578	0.695534	1	5	6	29
GO:0005934 cellular bud tip	2	0.696297	0.111	0.667	Cellular Component	GO:0005934	cellular bud tip	0.0538956	0.696297	0	2	2	3
GO:0008537 proteasome activator complex	2	0.696297	0.111	0.667	Cellular Component	GO:0008537	proteasome activator complex	0.0538956	0.696297	2	0	2	3
GO:0033108 mitochondrial respiratory chain complex assembly	13	0.70576	0.55	0.25	Biological Process	GO:0033108	mitochondrial respiratory chain complex assembly	0.0361598	0.70576	3	10	13	52
GO:0080167 response to karrikin	13	0.70576	0.55	0.25	Biological Process	GO:0080167	response to karrikin	0.0361598	0.70576	4	9	13	52
GO:0010876 lipid localization	52	0.70576	2.201	0.188	Biological Process	GO:0010876	lipid localization	0.0365374	0.70576	25	27	52	276
GO:0046394 carboxylic acid biosynthetic process	226	0.70576	9.564	0.165	Biological Process	GO:0046394	carboxylic acid biosynthetic process	0.0365536	0.70576	100	126	226	1372
GO:0016143 S-glycoside metabolic process	8	0.70576	0.339	0.296	Biological Process	GO:0016143	S-glycoside metabolic process	0.0366571	0.70576	3	5	8	27
GO:0019757 glycosinolate metabolic process	8	0.70576	0.339	0.296	Biological Process	GO:0019757	glycosinolate metabolic process	0.0366571	0.70576	3	5	8	27
GO:0046835 carbohydrate phosphorylation	8	0.70576	0.339	0.296	Biological Process	GO:0046835	carbohydrate phosphorylation	0.0366571	0.70576	3	5	8	27
GO:0030554 adenyl nucleotide binding	445	0.711058	18.223	0.147	Molecular Function	GO:0030554	adenyl nucleotide binding	0.232471	0.711058	187	258	445	3020
GO:0030599 pectinesterase activity	13	0.711058	0.532	0.178	Molecular Function	GO:0030599	pectinesterase activity	0.238225	0.711058	0	13	13	73
GO:0004064 arylesterase activity	3	0.711058	0.123	0.25	Molecular Function	GO:0004064	arylesterase activity	0.240226	0.711058	0	3	3	12
GO:0008200 ion channel inhibitor activity	3	0.711058	0.123	0.25	Molecular Function	GO:0008200	ion channel inhibitor activity	0.240226	0.711058	0	3	3	12
GO:0008271 secondary active sulfate transmembrane transporter activity	3	0.711058	0.123	0.25	Molecular Function	GO:0008271	secondary active sulfate transmembrane transporter activity	0.240226	0.711058	2	1	3	12
GO:0008574 ATP-dependent microtubule motor activity, plus-end-directed	3	0.711058	0.123	0.25	Molecular Function	GO:0008574	ATP-dependent microtubule motor activity, plus-end-directed	0.240226	0.711058	0	3	3	12
GO:0016248 channel inhibitor activity	3	0.711058	0.123	0.25	Molecular Function	GO:0016248	channel inhibitor activity	0.240226	0.711058	0	3	3	12
GO:0016813 hydrolase activity, acting on carbon-nitrogen (but not peptide) bonds, in linear amidines	3	0.711058	0.123	0.25	Molecular Function	GO:0016813	hydrolase activity, acting on carbon-nitrogen (but not peptide) bonds, in linear amidines	0.240226	0.711058	0	3	3	12
GO:0018492 carbon-monoxide dehydrogenase (acceptor) activity	3	0.711058	0.123	0.25	Molecular Function	GO:0018492	carbon-monoxide dehydrogenase (acceptor) activity	0.240226	0.711058	3	0	3	12
GO:0010333 terpene synthase activity	8	0.711058	0.328	0.19	Molecular Function	GO:0010333	terpene synthase activity	0.245228	0.711058	5	3	8	42
GO:0032559 adenyl ribonucleotide binding	442	0.711058	18.1	0.147	Molecular Function	GO:0032559	adenyl ribonucleotide binding	0.24719	0.711058	187	255	442	3005
GO:0016840 carbon-nitrogen lyase activity	14	0.711058	0.573	0.175	Molecular Function	GO:0016840	carbon-nitrogen lyase activity	0.247783	0.711058	7	7	14	80
GO:0030729 acetoacetate-CoA ligase activity	7	0.711058	0.287	0.194	Molecular Function	GO:0030729	acetoacetate-CoA ligase activity	0.248869	0.711058	3	4	7	36
GO:0005385 zinc ion transmembrane transporter activity	4	0.711058	0.164	0.222	Molecular Function	GO:0005385	zinc ion transmembrane transporter activity	0.250273	0.711058	2	2	4	18
GO:0005548 phospholipid transporter activity	4	0.711058	0.164	0.222	Molecular Function	GO:0005548	phospholipid transporter activity	0.250273	0.711058	3	1	4	18
GO:0008692 3-hydroxybutyryl-CoA epimerase activity	4	0.711058	0.164	0.222	Molecular Function	GO:0008692	3-hydroxybutyryl-CoA epimerase activity	0.250273	0.711058	2	2	4	18
GO:0015020 glucuronosyltransferase activity	4	0.711058	0.164	0.222	Molecular Function	GO:0015020	glucuronosyltransferase activity	0.250273	0.711058	0	4	4	18
GO:0016289 CoA hydrolase activity	4	0.711058	0.164	0.222	Molecular Function	GO:0016289	CoA hydrolase activity	0.250273	0.711058	2	2	4	18
GO:0016856 racemase and epimerase activity, acting on hydroxy acids and derivatives	4	0.711058	0.164	0.222	Molecular Function	GO:0016856	racemase and epimerase activity, acting on hydroxy acids and derivatives	0.250273	0.711058	2	2	4	18
GO:0005262 calcium channel activity	5	0.711058	0.205	0.208	Molecular Function	GO:0005262	calcium channel activity	0.252625	0.711058	0	5	5	24
GO:0046961 proton-transporting ATPase activity, rotational mechanism	10	0.711058	0.41	0.182	Molecular Function	GO:0046961	proton-transporting ATPase activity, rotational mechanism	0.255009	0.711058	6	4	10	55
GO:0003779 actin binding	21	0.711058	0.86	0.167	Molecular Function	GO:0003779	actin binding	0.256989	0.711058	6	15	21	126
GO:0016651 oxidoreductase activity, acting on NAD(P)H	51	0.711058	2.088	0.156	Molecular Function	GO:0016651	oxidoreductase activity, acting on NAD(P)H	0.263476	0.711058	21	30	51	326
GO:0003870 5-aminolevulinate synthase activity	2	0.711058	0.082	0.286	Molecular Function	GO:0003870	5-aminolevulinate synthase activity	0.263827	0.711058	1	1	2	7
GO:0003942 N-acetyl-gamma-glutamyl-phosphate reductase activity	2	0.711058	0.082	0.286	Molecular Function	GO:0003942	N-acetyl-gamma-glutamyl-phosphate reductase activity	0.263827	0.711058	1	1	2	7
GO:0004351 glutamate decarboxylase activity	2	0.711058	0.082	0.286	Molecular Function	GO:0004351	glutamate decarboxylase activity	0.263827	0.711058	0	2	2	7
GO:0004802 transketolase activity	2	0.711058	0.082	0.286	Molecular Function	GO:0004802	transketolase activity	0.263827	0.711058	2	0	2	7
GO:0008477 purine nucleosidase activity	2	0.711058	0.082	0.286	Molecular Function	GO:0008477	purine nucleosidase activity	0.263827	0.711058	1	1	2	7
GO:0008490 arsenite secondary active transmembrane transporter activity	2	0.711058	0.082	0.286	Molecular Function	GO:0008490	arsenite secondary active transmembrane transporter activity	0.263827	0.711058	1	1	2	7
GO:0008526 phosphatidylinositol transporter activity	2	0.711058	0.082	0.286	Molecular Function	GO:0008526	phosphatidylinositol transporter activity	0.263827	0.711058	1	1	2	7
GO:0009679 hexose:proton symporter activity	2	0.711058	0.082	0.286	Molecular Function	GO:0009679	hexose:proton symporter activity	0.263827	0.711058	2	0	2	7
GO:0033885 10-hydroxy-9-(phosphonooxy)octadecanoate phosphatase activity	2	0.711058	0.082	0.286	Molecular Function	GO:0033885	10-hydroxy-9-(phosphonooxy)octadecanoate phosphatase activity	0.263827	0.711058	2	0	2	7
GO:0042577 lipid phosphatase activity	2	0.711058	0.082	0.286	Molecular Function	GO:0042577	lipid phosphatase activity	0.263827	0.711058	2	0	2	7
GO:0050681 androgen receptor binding	2	0.711058	0.082	0.286	Molecular Function	GO:0050681	androgen receptor binding	0.263827	0.711058	2	0	2	7
GO:0000095 S-adenosyl-L-methionine transmembrane transporter activity	1	0.711058	0.041	0.5	Molecular Function	GO:0000095	S-adenosyl-L-methionine transmembrane transporter activity	0.265514	0.711058	0	1	1	2
GO:0001530 lipopolysaccharide binding	1	0.711058	0.041	0.5	Molecular Function	GO:0001530	lipopolysaccharide binding	0.265514	0.711058	1	0	1	2
GO:0003839 gamma-glutamylcyclotransferase activity	1	0.711058	0.041	0.5	Molecular Function	GO:0003839	gamma-glutamylcyclotransferase activity	0.265514	0.711058	1	0	1	2
GO:0004067 asparaginase activity	1	0.711058	0.041	0.5	Molecular Function	GO:0004067	asparaginase activity	0.265514	0.711058	0	1	1	2
GO:0004105 choline-phosphate cytidylyltransferase activity	1	0.711058	0.041	0.5	Molecular Function	GO:0004105	choline-phosphate cytidylyltransferase activity	0.265514	0.711058	1	0	1	2
GO:0004331 fructose-2,6-bisphosphate 2-phosphatase activity	1	0.711058	0.041	0.5	Molecular Function	GO:0004331	fructose-2,6-bisphosphate 2-phosphatase activity	0.265514	0.711058	0	1	1	2
GO:0004415 hyalurononglucosaminidase activity	1	0.711058	0.041	0.5	Molecular Function	GO:0004415	hyalurononglucosaminidase activity	0.265514	0.711058	0	1	1	2
GO:0004561 alpha-N-acetylglucosaminidase activity	1	0.711058	0.041	0.5	Molecular Function	GO:0004561	alpha-N-acetylglucosaminidase activity	0.265514	0.711058	0	1	1	2
GO:0004737 pyruvate decarboxylase activity	1	0.711058	0.041	0.5	Molecular Function	GO:0004737	pyruvate decarboxylase activity	0.265514	0.711058	1	0	1	2
GO:0005109 frizzled binding	1	0.711058	0.041	0.5	Molecular Function	GO:0005109	frizzled binding	0.265514	0.711058	0	1	1	2
GO:0005344 oxygen transporter activity	1	0.711058	0.041	0.5	Molecular Function	GO:0005344	oxygen transporter activity	0.265514	0.711058	1	0	1	2
GO:0005358 high-affinity hydrogen:glucose symporter activity	1	0.711058	0.041	0.5	Molecular Function	GO:0005358	high-affinity hydrogen:glucose symporter activity	0.265514	0.711058	1	0	1	2
GO:0008740 L-rhamnose isomerase activity	1	0.711058	0.041	0.5	Molecular Function	GO:0008740	L-rhamnose isomerase activity	0.265514	0.711058	0	1	1	2
GO:0008843 endochitinase activity	1	0.711058	0.041	0.5	Molecular Function	GO:0008843	endochitinase activity	0.265514	0.711058	0	1	1	2
GO:0008887 glycerate kinase activity	1	0.711058	0.041	0.5	Molecular Function	GO:0008887	glycerate kinase activity	0.265514	0.711058	0	1	1	2
GO:0008942 nitrite reductase [NAD(P)H] activity	1	0.711058	0.041	0.5	Molecular Function	GO:0008942	nitrite reductase [NAD(P)H] activity	0.265514	0.711058	0	1	1	2
GO:0010175 sphingosine transmembrane transporter activity	1	0.711058	0.041	0.5	Molecular Function	GO:0010175	sphingosine transmembrane transporter activity	0.265514	0.711058	0	1	1	2
GO:0010328 auxin influx transmembrane transporter activity	1	0.711058	0.041	0.5	Molecular Function	GO:0010328	auxin influx transmembrane transporter activity	0.265514	0.711058	0	1	1	2
GO:0015121 phosphoenolpyruvate:phosphate antiporter activity	1	0.711058	0.041	0.5	Molecular Function	GO:0015121	phosphoenolpyruvate:phosphate antiporter activity	0.265514	0.711058	0	1	1	2
GO:0015200 methylammonium transmembrane transporter activity	1	0.711058	0.041	0.5	Molecular Function	GO:0015200	methylammonium transmembrane transporter activity	0.265514	0.711058	0	1	1	2
GO:0015355 secondary active monocarboxylate transmembrane transporter activity	1	0.711058	0.041	0.5	Molecular Function	GO:0015355	secondary active monocarboxylate transmembrane transporter activity	0.265514	0.711058	0	1	1	2
GO:0015651 quaternary ammonium group transmembrane transporter activity	1	0.711058	0.041	0.5	Molecular Function	GO:0015651	quaternary ammonium group transmembrane transporter activity	0.265514	0.711058	1	0	1	2
GO:0016004 phospholipase activator activity	1	0.711058	0.041	0.5	Molecular Function	GO:0016004	phospholipase activator activity	0.265514	0.711058	0	1	1	2
GO:0016300 tRNA (uracil) methyltransferase activity	1	0.711058	0.041	0.5	Molecular Function	GO:0016300	tRNA (uracil) methyltransferase activity	0.265514	0.711058	0	1	1	2
GO:0032184 SUMO polymer binding	1	0.711058	0.041	0.5	Molecular Function	GO:0032184	SUMO polymer binding	0.265514	0.711058	1	0	1	2
GO:0033219 urea binding	1	0.711058	0.041	0.5	Molecular Function	GO:0033219	urea binding	0.265514	0.711058	1	0	1	2
GO:0033294 ectoine binding	1	0.711058	0.041	0.5	Molecular Function	GO:0033294	ectoine binding	0.265514	0.711058	1	0	1	2
GO:0033295 hydroxyectoine binding	1	0.711058	0.041	0.5	Molecular Function	GO:0033295	hydroxyectoine binding	0.265514	0.711058	1	0	1	2
GO:0033741 adenylyl-sulfate reductase (glutathione) activity	1	0.711058	0.041	0.5	Molecular Function	GO:0033741	adenylyl-sulfate reductase (glutathione) activity	0.265514	0.711058	0	1	1	2
GO:0034256 chlorophyll(ide) b reductase activity	1	0.711058	0.041	0.5	Molecular Function	GO:0034256	chlorophyll(ide) b reductase activity	0.265514	0.711058	0	1	1	2
GO:0035175 histone kinase activity (H3-S10 specific)	1	0.711058	0.041	0.5	Molecular Function	GO:0035175	histone kinase activity (H3-S10 specific)	0.265514	0.711058	0	1	1	2
GO:0042947 glucoside transmembrane transporter activity	1	0.711058	0.041	0.5	Molecular Function	GO:0042947	glucoside transmembrane transporter activity	0.265514	0.711058	0	1	1	2
GO:0044715 8-oxo-dGDP phosphatase activity	1	0.711058	0.041	0.5	Molecular Function	GO:0044715	8-oxo-dGDP phosphatase activity	0.265514	0.711058	1	0	1	2
GO:0045703 ketoreductase activity	1	0.711058	0.041	0.5	Molecular Function	GO:0045703	ketoreductase activity	0.265514	0.711058	0	1	1	2
GO:0046509 1,2-diacylglycerol 3-beta-galactosyltransferase activity	1	0.711058	0.041	0.5	Molecular Function	GO:0046509	1,2-diacylglycerol 3-beta-galactosyltransferase activity	0.265514	0.711058	1	0	1	2
GO:0047213 anthocyanidin 3-O-glucosyltransferase activity	1	0.711058	0.041	0.5	Molecular Function	GO:0047213	anthocyanidin 3-O-glucosyltransferase activity	0.265514	0.711058	0	1	1	2
GO:0048531 beta-1,3-galactosyltransferase activity	1	0.711058	0.041	0.5	Molecular Function	GO:0048531	beta-1,3-galactosyltransferase activity	0.265514	0.711058	0	1	1	2
GO:0050220 prostaglandin-E synthase activity	1	0.711058	0.041	0.5	Molecular Function	GO:0050220	prostaglandin-E synthase activity	0.265514	0.711058	1	0	1	2
GO:0050304 nitrous-oxide reductase activity	1	0.711058	0.041	0.5	Molecular Function	GO:0050304	nitrous-oxide reductase activity	0.265514	0.711058	0	1	1	2
GO:0050416 formimidoylglutamate deiminase activity	1	0.711058	0.041	0.5	Molecular Function	GO:0050416	formimidoylglutamate deiminase activity	0.265514	0.711058	0	1	1	2
GO:0051777 ent-kaurenoate oxidase activity	1	0.711058	0.041	0.5	Molecular Function	GO:0051777	ent-kaurenoate oxidase activity	0.265514	0.711058	0	1	1	2
GO:0052638 indole-3-butyrate beta-glucosyltransferase activity	1	0.711058	0.041	0.5	Molecular Function	GO:0052638	indole-3-butyrate beta-glucosyltransferase activity	0.265514	0.711058	0	1	1	2
GO:0052873 FMN reductase (NADPH) activity	1	0.711058	0.041	0.5	Molecular Function	GO:0052873	FMN reductase (NADPH) activity	0.265514	0.711058	0	1	1	2
GO:0061676 importin-alpha family protein binding	1	0.711058	0.041	0.5	Molecular Function	GO:0061676	importin-alpha family protein binding	0.265514	0.711058	1	0	1	2
GO:0070039 rRNA (guanosine-2'-O-)-methyltransferase activity	1	0.711058	0.041	0.5	Molecular Function	GO:0070039	rRNA (guanosine-2'-O-)-methyltransferase activity	0.265514	0.711058	1	0	1	2
GO:0070704 sterol desaturase activity	1	0.711058	0.041	0.5	Molecular Function	GO:0070704	sterol desaturase activity	0.265514	0.711058	0	1	1	2
GO:0071208 histone pre-mRNA DCP binding	1	0.711058	0.041	0.5	Molecular Function	GO:0071208	histone pre-mRNA DCP binding	0.265514	0.711058	0	1	1	2
GO:0080097 L-tryptophan:pyruvate aminotransferase activity	1	0.711058	0.041	0.5	Molecular Function	GO:0080097	L-tryptophan:pyruvate aminotransferase activity	0.265514	0.711058	0	1	1	2
GO:0080146 L-cysteine desulfhydrase activity	1	0.711058	0.041	0.5	Molecular Function	GO:0080146	L-cysteine desulfhydrase activity	0.265514	0.711058	1	0	1	2
GO:0089721 phosphoenolpyruvate transmembrane transporter activity	1	0.711058	0.041	0.5	Molecular Function	GO:0089721	phosphoenolpyruvate transmembrane transporter activity	0.265514	0.711058	0	1	1	2
GO:1902417 (+)-abscisic acid D-glucopyranosyl ester transmembrane transporter activity	1	0.711058	0.041	0.5	Molecular Function	GO:1902417	(+)-abscisic acid D-glucopyranosyl ester transmembrane transporter activity	0.265514	0.711058	0	1	1	2
GO:2001066 amylopectin binding	1	0.711058	0.041	0.5	Molecular Function	GO:2001066	amylopectin binding	0.265514	0.711058	0	1	1	2
GO:0008443 phosphofructokinase activity	8	0.711638	0.328	0.186	Molecular Function	GO:0008443	phosphofructokinase activity	0.266519	0.711638	4	4	8	43
GO:0008756 o-succinylbenzoate-CoA ligase activity	8	0.711638	0.328	0.186	Molecular Function	GO:0008756	o-succinylbenzoate-CoA ligase activity	0.266519	0.711638	4	4	8	43
GO:0043168 anion binding	553	0.711918	22.645	0.146	Molecular Function	GO:0043168	anion binding	0.267019	0.711918	227	326	553	3782
GO:0003333 amino acid transmembrane transport	12	0.712098	0.508	0.255	Biological Process	GO:0003333	amino acid transmembrane transport	0.0371349	0.712098	5	7	12	47
GO:0036442 hydrogen-exporting ATPase activity	13	0.718786	0.532	0.173	Molecular Function	GO:0036442	hydrogen-exporting ATPase activity	0.269993	0.718786	6	7	13	75
GO:0006580 ethanolamine metabolic process	9	0.722612	0.381	0.281	Biological Process	GO:0006580	ethanolamine metabolic process	0.037836	0.722612	6	3	9	32
GO:0008645 hexose transport	10	0.722612	0.423	0.27	Biological Process	GO:0008645	hexose transport	0.0381353	0.722612	5	5	10	37
GO:0009863 salicylic acid mediated signaling pathway	10	0.722612	0.423	0.27	Biological Process	GO:0009863	salicylic acid mediated signaling pathway	0.0381353	0.722612	2	8	10	37
GO:0009378 four-way junction helicase activity	22	0.729733	0.901	0.164	Molecular Function	GO:0009378	four-way junction helicase activity	0.274509	0.729733	13	9	22	134
GO:0016042 lipid catabolic process	49	0.731968	2.074	0.189	Biological Process	GO:0016042	lipid catabolic process	0.0387818	0.731968	14	35	49	259
GO:0008175 tRNA methyltransferase activity	9	0.738919	0.369	0.18	Molecular Function	GO:0008175	tRNA methyltransferase activity	0.280938	0.738919	1	8	9	50
GO:0004133 glycogen debranching enzyme activity	3	0.738919	0.123	0.231	Molecular Function	GO:0004133	glycogen debranching enzyme activity	0.281471	0.738919	3	0	3	13
GO:0004350 glutamate-5-semialdehyde dehydrogenase activity	3	0.738919	0.123	0.231	Molecular Function	GO:0004350	glutamate-5-semialdehyde dehydrogenase activity	0.281471	0.738919	3	0	3	13
GO:0004427 inorganic diphosphatase activity	3	0.738919	0.123	0.231	Molecular Function	GO:0004427	inorganic diphosphatase activity	0.281471	0.738919	3	0	3	13
GO:0004611 phosphoenolpyruvate carboxykinase activity	3	0.738919	0.123	0.231	Molecular Function	GO:0004611	phosphoenolpyruvate carboxykinase activity	0.281471	0.738919	1	2	3	13
GO:0004869 cysteine-type endopeptidase inhibitor activity	3	0.738919	0.123	0.231	Molecular Function	GO:0004869	cysteine-type endopeptidase inhibitor activity	0.281471	0.738919	1	2	3	13
GO:0015105 arsenite transmembrane transporter activity	3	0.738919	0.123	0.231	Molecular Function	GO:0015105	arsenite transmembrane transporter activity	0.281471	0.738919	1	2	3	13
GO:0016435 rRNA (guanine) methyltransferase activity	3	0.738919	0.123	0.231	Molecular Function	GO:0016435	rRNA (guanine) methyltransferase activity	0.281471	0.738919	1	2	3	13
GO:0004806 triglyceride lipase activity	5	0.738919	0.205	0.2	Molecular Function	GO:0004806	triglyceride lipase activity	0.281649	0.738919	0	5	5	25
GO:0090533 cation-transporting ATPase complex	11	0.741758	0.611	0.234	Cellular Component	GO:0090533	cation-transporting ATPase complex	0.0583405	0.741758	4	7	11	47
GO:0008662 1-phosphofructokinase activity	4	0.743968	0.164	0.211	Molecular Function	GO:0008662	1-phosphofructokinase activity	0.283985	0.743968	2	2	4	19
GO:0004757 sepiapterin reductase activity	11	0.74539	0.45	0.175	Molecular Function	GO:0004757	sepiapterin reductase activity	0.284941	0.74539	1	10	11	63
GO:0009914 hormone transport	19	0.74644	0.804	0.224	Biological Process	GO:0009914	hormone transport	0.0397042	0.74644	8	11	19	85
GO:0044769 ATPase activity, coupled to transmembrane movement of ions, rotational mechanism	13	0.748084	0.532	0.171	Molecular Function	GO:0044769	ATPase activity, coupled to transmembrane movement of ions, rotational mechanism	0.286385	0.748084	7	6	13	76
GO:0022900 electron transport chain	39	0.751303	1.65	0.195	Biological Process	GO:0022900	electron transport chain	0.0401196	0.751303	6	33	39	200
GO:0000910 cytokinesis	58	0.752268	2.455	0.185	Biological Process	GO:0000910	cytokinesis	0.0403281	0.752268	25	33	58	314
GO:0008144 drug binding	284	0.75378	11.63	0.147	Molecular Function	GO:0008144	drug binding	0.288984	0.75378	112	172	284	1927
GO:0008653 lipopolysaccharide metabolic process	33	0.754202	1.397	0.2	Biological Process	GO:0008653	lipopolysaccharide metabolic process	0.0407464	0.754202	13	20	33	165
GO:0009103 lipopolysaccharide biosynthetic process	33	0.754202	1.397	0.2	Biological Process	GO:0009103	lipopolysaccharide biosynthetic process	0.0407464	0.754202	13	20	33	165
GO:0070403 NAD+ binding	10	0.763162	0.41	0.175	Molecular Function	GO:0070403	NAD+ binding	0.293003	0.763162	5	5	10	57
GO:0003993 acid phosphatase activity	7	0.769617	0.287	0.184	Molecular Function	GO:0003993	acid phosphatase activity	0.295908	0.769617	4	3	7	38
GO:0006694 steroid biosynthetic process	37	0.781501	1.566	0.196	Biological Process	GO:0006694	steroid biosynthetic process	0.0423843	0.781501	11	26	37	189
GO:0016846 carbon-sulfur lyase activity	9	0.782071	0.369	0.176	Molecular Function	GO:0016846	carbon-sulfur lyase activity	0.301517	0.782071	5	4	9	51
GO:0016830 carbon-carbon lyase activity	43	0.782071	1.761	0.155	Molecular Function	GO:0016830	carbon-carbon lyase activity	0.302932	0.782071	20	23	43	277
GO:0016838 carbon-oxygen lyase activity, acting on phosphates	11	0.782071	0.45	0.172	Molecular Function	GO:0016838	carbon-oxygen lyase activity, acting on phosphates	0.303292	0.782071	6	5	11	64
GO:0031071 cysteine desulfurase activity	6	0.782071	0.246	0.188	Molecular Function	GO:0031071	cysteine desulfurase activity	0.303626	0.782071	5	1	6	32
GO:0004175 endopeptidase activity	71	0.782071	2.907	0.152	Molecular Function	GO:0004175	endopeptidase activity	0.304559	0.782071	20	51	71	467
GO:0015036 disulfide oxidoreductase activity	31	0.782071	1.269	0.157	Molecular Function	GO:0015036	disulfide oxidoreductase activity	0.309936	0.782071	15	16	31	197
GO:0004838 L-tyrosine:2-oxoglutarate aminotransferase activity	5	0.782071	0.205	0.192	Molecular Function	GO:0004838	L-tyrosine:2-oxoglutarate aminotransferase activity	0.311263	0.782071	3	2	5	26
GO:0015923 mannosidase activity	5	0.782071	0.205	0.192	Molecular Function	GO:0015923	mannosidase activity	0.311263	0.782071	1	4	5	26
GO:0070547 L-tyrosine aminotransferase activity	5	0.782071	0.205	0.192	Molecular Function	GO:0070547	L-tyrosine aminotransferase activity	0.311263	0.782071	3	2	5	26
GO:0016859 cis-trans isomerase activity	22	0.782071	0.901	0.161	Molecular Function	GO:0016859	cis-trans isomerase activity	0.311766	0.782071	6	16	22	137
GO:0000166 nucleotide binding	548	0.782071	22.441	0.145	Molecular Function	GO:0000166	nucleotide binding	0.318185	0.782071	226	322	548	3767
GO:0003857 3-hydroxyacyl-CoA dehydrogenase activity	4	0.782071	0.164	0.2	Molecular Function	GO:0003857	3-hydroxyacyl-CoA dehydrogenase activity	0.318299	0.782071	2	2	4	20
GO:0004864 protein phosphatase inhibitor activity	4	0.782071	0.164	0.2	Molecular Function	GO:0004864	protein phosphatase inhibitor activity	0.318299	0.782071	0	4	4	20
GO:0005092 GDP-dissociation inhibitor activity	4	0.782071	0.164	0.2	Molecular Function	GO:0005092	GDP-dissociation inhibitor activity	0.318299	0.782071	0	4	4	20
GO:0047590 5-dehydro-2-deoxygluconokinase activity	4	0.782071	0.164	0.2	Molecular Function	GO:0047590	5-dehydro-2-deoxygluconokinase activity	0.318299	0.782071	2	2	4	20
GO:0008831 dTDP-4-dehydrorhamnose reductase activity	7	0.782071	0.287	0.179	Molecular Function	GO:0008831	dTDP-4-dehydrorhamnose reductase activity	0.320119	0.782071	1	6	7	39
GO:0000062 fatty-acyl-CoA binding	2	0.782071	0.082	0.25	Molecular Function	GO:0000062	fatty-acyl-CoA binding	0.320538	0.782071	0	2	2	8
GO:0000293 ferric-chelate reductase activity	2	0.782071	0.082	0.25	Molecular Function	GO:0000293	ferric-chelate reductase activity	0.320538	0.782071	1	1	2	8
GO:0004012 phospholipid-translocating ATPase activity	2	0.782071	0.082	0.25	Molecular Function	GO:0004012	phospholipid-translocating ATPase activity	0.320538	0.782071	2	0	2	8
GO:0004044 amidophosphoribosyltransferase activity	2	0.782071	0.082	0.25	Molecular Function	GO:0004044	amidophosphoribosyltransferase activity	0.320538	0.782071	2	0	2	8
GO:0004301 epoxide hydrolase activity	2	0.782071	0.082	0.25	Molecular Function	GO:0004301	epoxide hydrolase activity	0.320538	0.782071	2	0	2	8
GO:0004360 glutamine-fructose-6-phosphate transaminase (isomerizing) activity	2	0.782071	0.082	0.25	Molecular Function	GO:0004360	glutamine-fructose-6-phosphate transaminase (isomerizing) activity	0.320538	0.782071	1	1	2	8
GO:0004397 histidine ammonia-lyase activity	2	0.782071	0.082	0.25	Molecular Function	GO:0004397	histidine ammonia-lyase activity	0.320538	0.782071	0	2	2	8
GO:0004819 glutamine-tRNA ligase activity	2	0.782071	0.082	0.25	Molecular Function	GO:0004819	glutamine-tRNA ligase activity	0.320538	0.782071	1	1	2	8
GO:0008696 4-amino-4-deoxychorismate lyase activity	2	0.782071	0.082	0.25	Molecular Function	GO:0008696	4-amino-4-deoxychorismate lyase activity	0.320538	0.782071	2	0	2	8
GO:0008705 methionine synthase activity	2	0.782071	0.082	0.25	Molecular Function	GO:0008705	methionine synthase activity	0.320538	0.782071	2	0	2	8
GO:0016018 cyclosporin A binding	2	0.782071	0.082	0.25	Molecular Function	GO:0016018	cyclosporin A binding	0.320538	0.782071	0	2	2	8
GO:0019840 isoprenoid binding	2	0.782071	0.082	0.25	Molecular Function	GO:0019840	isoprenoid binding	0.320538	0.782071	0	2	2	8
GO:0035252 UDP-xylosyltransferase activity	2	0.782071	0.082	0.25	Molecular Function	GO:0035252	UDP-xylosyltransferase activity	0.320538	0.782071	0	2	2	8
GO:0042030 ATPase inhibitor activity	2	0.782071	0.082	0.25	Molecular Function	GO:0042030	ATPase inhibitor activity	0.320538	0.782071	0	2	2	8
GO:0042084 5-methyltetrahydrofolate-dependent methyltransferase activity	2	0.782071	0.082	0.25	Molecular Function	GO:0042084	5-methyltetrahydrofolate-dependent methyltransferase activity	0.320538	0.782071	2	0	2	8
GO:0043546 molybdopterin cofactor binding	2	0.782071	0.082	0.25	Molecular Function	GO:0043546	molybdopterin cofactor binding	0.320538	0.782071	2	0	2	8
GO:0043878 glyceraldehyde-3-phosphate dehydrogenase (NAD+) (non-phosphorylating) activity	2	0.782071	0.082	0.25	Molecular Function	GO:0043878	glyceraldehyde-3-phosphate dehydrogenase (NAD+) (non-phosphorylating) activity	0.320538	0.782071	1	1	2	8
GO:0044325 ion channel binding	2	0.782071	0.082	0.25	Molecular Function	GO:0044325	ion channel binding	0.320538	0.782071	1	1	2	8
GO:0050112 inositol 2-dehydrogenase activity	2	0.782071	0.082	0.25	Molecular Function	GO:0050112	inositol 2-dehydrogenase activity	0.320538	0.782071	0	2	2	8
GO:0050368 tyrosine 2,3-aminomutase activity	2	0.782071	0.082	0.25	Molecular Function	GO:0050368	tyrosine 2,3-aminomutase activity	0.320538	0.782071	0	2	2	8
GO:0051721 protein phosphatase 2A binding	2	0.782071	0.082	0.25	Molecular Function	GO:0051721	protein phosphatase 2A binding	0.320538	0.782071	0	2	2	8
GO:1901265 nucleoside phosphate binding	548	0.782071	22.441	0.145	Molecular Function	GO:1901265	nucleoside phosphate binding	0.320886	0.782071	226	322	548	3768
GO:0016878 acid-thiol ligase activity	11	0.782071	0.45	0.169	Molecular Function	GO:0016878	acid-thiol ligase activity	0.321934	0.782071	6	5	11	65
GO:0008689 3-demethylubiquinone-9 3-O-methyltransferase activity	9	0.782071	0.369	0.173	Molecular Function	GO:0008689	3-demethylubiquinone-9 3-O-methyltransferase activity	0.322436	0.782071	4	5	9	52
GO:0061542 3-demethylubiquinone-n 3-O-methyltransferase activity	9	0.782071	0.369	0.173	Molecular Function	GO:0061542	3-demethylubiquinone-n 3-O-methyltransferase activity	0.322436	0.782071	4	5	9	52
GO:0004588 orotate phosphoribosyltransferase activity	3	0.782071	0.123	0.214	Molecular Function	GO:0004588	orotate phosphoribosyltransferase activity	0.323249	0.782071	1	2	3	14
GO:0008839 4-hydroxy-tetrahydrodipicolinate reductase	3	0.782071	0.123	0.214	Molecular Function	GO:0008839	4-hydroxy-tetrahydrodipicolinate reductase	0.323249	0.782071	2	1	3	14
GO:0043140 ATP-dependent 3'-5' DNA helicase activity	3	0.782071	0.123	0.214	Molecular Function	GO:0043140	ATP-dependent 3'-5' DNA helicase activity	0.323249	0.782071	2	1	3	14
GO:0047429 nucleoside-triphosphate diphosphatase activity	3	0.782071	0.123	0.214	Molecular Function	GO:0047429	nucleoside-triphosphate diphosphatase activity	0.323249	0.782071	0	3	3	14
GO:0035639 purine ribonucleoside triphosphate binding	449	0.782071	18.387	0.146	Molecular Function	GO:0035639	purine ribonucleoside triphosphate binding	0.323476	0.782071	187	262	449	3081
GO:0017076 purine nucleotide binding	466	0.782071	19.083	0.146	Molecular Function	GO:0017076	purine nucleotide binding	0.329076	0.782071	193	273	466	3201
GO:0004373 glycogen (starch) synthase activity	6	0.782071	0.246	0.182	Molecular Function	GO:0004373	glycogen (starch) synthase activity	0.33034	0.782071	4	2	6	33
GO:0004683 calmodulin-dependent protein kinase activity	6	0.782071	0.246	0.182	Molecular Function	GO:0004683	calmodulin-dependent protein kinase activity	0.33034	0.782071	1	5	6	33
GO:0016832 aldehyde-lyase activity	6	0.782071	0.246	0.182	Molecular Function	GO:0016832	aldehyde-lyase activity	0.33034	0.782071	0	6	6	33
GO:0016701 oxidoreductase activity, acting on single donors with incorporation of molecular oxygen	27	0.782071	1.106	0.157	Molecular Function	GO:0016701	oxidoreductase activity, acting on single donors with incorporation of molecular oxygen	0.33044	0.782071	10	17	27	172
GO:0032561 guanyl ribonucleotide binding	70	0.782071	2.867	0.151	Molecular Function	GO:0032561	guanyl ribonucleotide binding	0.338052	0.782071	30	40	70	465
GO:0016166 phytoene dehydrogenase activity	11	0.782071	0.45	0.167	Molecular Function	GO:0016166	phytoene dehydrogenase activity	0.340818	0.782071	5	6	11	66
GO:0032555 purine ribonucleotide binding	463	0.782071	18.96	0.145	Molecular Function	GO:0032555	purine ribonucleotide binding	0.343295	0.782071	193	270	463	3185
GO:0001883 purine nucleoside binding	475	0.782071	19.451	0.145	Molecular Function	GO:0001883	purine nucleoside binding	0.344986	0.782071	206	269	475	3269
GO:0032550 purine ribonucleoside binding	475	0.782071	19.451	0.145	Molecular Function	GO:0032550	purine ribonucleoside binding	0.344986	0.782071	206	269	475	3269
GO:0005525 GTP binding	68	0.782071	2.785	0.15	Molecular Function	GO:0005525	GTP binding	0.350166	0.782071	29	39	68	453
GO:0016405 CoA-ligase activity	10	0.782071	0.41	0.167	Molecular Function	GO:0016405	CoA-ligase activity	0.352417	0.782071	5	5	10	60
GO:0004300 enoyl-CoA hydratase activity	4	0.782071	0.164	0.19	Molecular Function	GO:0004300	enoyl-CoA hydratase activity	0.352898	0.782071	2	2	4	21
GO:0004747 ribokinase activity	4	0.782071	0.164	0.19	Molecular Function	GO:0004747	ribokinase activity	0.352898	0.782071	2	2	4	21
GO:0004127 cytidylate kinase activity	6	0.782071	0.246	0.176	Molecular Function	GO:0004127	cytidylate kinase activity	0.357325	0.782071	1	5	6	34
GO:0032549 ribonucleoside binding	475	0.782071	19.451	0.145	Molecular Function	GO:0032549	ribonucleoside binding	0.359767	0.782071	206	269	475	3274
GO:0004355 glutamate synthase (NADPH) activity	9	0.782071	0.369	0.167	Molecular Function	GO:0004355	glutamate synthase (NADPH) activity	0.365019	0.782071	4	5	9	54
GO:0004413 homoserine kinase activity	3	0.782071	0.123	0.2	Molecular Function	GO:0004413	homoserine kinase activity	0.365025	0.782071	1	2	3	15
GO:0008808 cardiolipin synthase activity	3	0.782071	0.123	0.2	Molecular Function	GO:0008808	cardiolipin synthase activity	0.365025	0.782071	2	1	3	15
GO:0016755 transferase activity, transferring amino-acyl groups	3	0.782071	0.123	0.2	Molecular Function	GO:0016755	transferase activity, transferring amino-acyl groups	0.365025	0.782071	1	2	3	15
GO:0030572 phosphatidyltransferase activity	3	0.782071	0.123	0.2	Molecular Function	GO:0030572	phosphatidyltransferase activity	0.365025	0.782071	2	1	3	15
GO:0001882 nucleoside binding	475	0.782071	19.451	0.145	Molecular Function	GO:0001882	nucleoside binding	0.365736	0.782071	206	269	475	3276
GO:0070279 vitamin B6 binding	12	0.782071	0.491	0.162	Molecular Function	GO:0070279	vitamin B6 binding	0.366355	0.782071	7	5	12	74
GO:0019001 guanyl nucleotide binding	70	0.782071	2.867	0.149	Molecular Function	GO:0019001	guanyl nucleotide binding	0.366771	0.782071	30	40	70	469
GO:0019842 vitamin binding	24	0.782071	0.983	0.155	Molecular Function	GO:0019842	vitamin binding	0.369623	0.782071	14	10	24	155
GO:0001786 phosphatidylserine binding	1	0.782071	0.041	0.333	Molecular Function	GO:0001786	phosphatidylserine binding	0.370539	0.782071	0	1	1	3
GO:0003876 AMP deaminase activity	1	0.782071	0.041	0.333	Molecular Function	GO:0003876	AMP deaminase activity	0.370539	0.782071	1	0	1	3
GO:0003962 cystathionine gamma-synthase activity	1	0.782071	0.041	0.333	Molecular Function	GO:0003962	cystathionine gamma-synthase activity	0.370539	0.782071	1	0	1	3
GO:0004123 cystathionine gamma-lyase activity	1	0.782071	0.041	0.333	Molecular Function	GO:0004123	cystathionine gamma-lyase activity	0.370539	0.782071	1	0	1	3
GO:0004163 diphosphomevalonate decarboxylase activity	1	0.782071	0.041	0.333	Molecular Function	GO:0004163	diphosphomevalonate decarboxylase activity	0.370539	0.782071	1	0	1	3
GO:0004322 ferroxidase activity	1	0.782071	0.041	0.333	Molecular Function	GO:0004322	ferroxidase activity	0.370539	0.782071	1	0	1	3
GO:0004338 glucan exo-1,3-beta-glucosidase activity	1	0.782071	0.041	0.333	Molecular Function	GO:0004338	glucan exo-1,3-beta-glucosidase activity	0.370539	0.782071	0	1	1	3
GO:0004348 glucosylceramidase activity	1	0.782071	0.041	0.333	Molecular Function	GO:0004348	glucosylceramidase activity	0.370539	0.782071	1	0	1	3
GO:0004411 homogentisate 1,2-dioxygenase activity	1	0.782071	0.041	0.333	Molecular Function	GO:0004411	homogentisate 1,2-dioxygenase activity	0.370539	0.782071	1	0	1	3
GO:0004512 inositol-3-phosphate synthase activity	1	0.782071	0.041	0.333	Molecular Function	GO:0004512	inositol-3-phosphate synthase activity	0.370539	0.782071	1	0	1	3
GO:0004708 MAP kinase kinase activity	1	0.782071	0.041	0.333	Molecular Function	GO:0004708	MAP kinase kinase activity	0.370539	0.782071	1	0	1	3
GO:0005356 hydrogen:glucose symporter activity	1	0.782071	0.041	0.333	Molecular Function	GO:0005356	hydrogen:glucose symporter activity	0.370539	0.782071	1	0	1	3
GO:0005457 GDP-fucose transmembrane transporter activity	1	0.782071	0.041	0.333	Molecular Function	GO:0005457	GDP-fucose transmembrane transporter activity	0.370539	0.782071	1	0	1	3
GO:0005460 UDP-glucose transmembrane transporter activity	1	0.782071	0.041	0.333	Molecular Function	GO:0005460	UDP-glucose transmembrane transporter activity	0.370539	0.782071	0	1	1	3
GO:0008265 Mo-molybdopterin cofactor sulfurase activity	1	0.782071	0.041	0.333	Molecular Function	GO:0008265	Mo-molybdopterin cofactor sulfurase activity	0.370539	0.782071	0	1	1	3
GO:0008384 IkappaB kinase activity	1	0.782071	0.041	0.333	Molecular Function	GO:0008384	IkappaB kinase activity	0.370539	0.782071	0	1	1	3
GO:0008484 sulfuric ester hydrolase activity	1	0.782071	0.041	0.333	Molecular Function	GO:0008484	sulfuric ester hydrolase activity	0.370539	0.782071	0	1	1	3
GO:0008504 monoamine transmembrane transporter activity	1	0.782071	0.041	0.333	Molecular Function	GO:0008504	monoamine transmembrane transporter activity	0.370539	0.782071	1	0	1	3
GO:0008685 2-C-methyl-D-erythritol 2,4-cyclodiphosphate synthase activity	1	0.782071	0.041	0.333	Molecular Function	GO:0008685	2-C-methyl-D-erythritol 2,4-cyclodiphosphate synthase activity	0.370539	0.782071	0	1	1	3
GO:0008794 arsenate reductase (glutaredoxin) activity	1	0.782071	0.041	0.333	Molecular Function	GO:0008794	arsenate reductase (glutaredoxin) activity	0.370539	0.782071	1	0	1	3
GO:0008804 carbamate kinase activity	1	0.782071	0.041	0.333	Molecular Function	GO:0008804	carbamate kinase activity	0.370539	0.782071	1	0	1	3
GO:0008920 lipopolysaccharide heptosyltransferase activity	1	0.782071	0.041	0.333	Molecular Function	GO:0008920	lipopolysaccharide heptosyltransferase activity	0.370539	0.782071	0	1	1	3
GO:0009035 Type I site-specific deoxyribonuclease activity	1	0.782071	0.041	0.333	Molecular Function	GO:0009035	Type I site-specific deoxyribonuclease activity	0.370539	0.782071	0	1	1	3
GO:0010280 UDP-L-rhamnose synthase activity	1	0.782071	0.041	0.333	Molecular Function	GO:0010280	UDP-L-rhamnose synthase activity	0.370539	0.782071	0	1	1	3
GO:0010436 carotenoid dioxygenase activity	1	0.782071	0.041	0.333	Molecular Function	GO:0010436	carotenoid dioxygenase activity	0.370539	0.782071	0	1	1	3
GO:0015575 mannitol transmembrane transporter activity	1	0.782071	0.041	0.333	Molecular Function	GO:0015575	mannitol transmembrane transporter activity	0.370539	0.782071	0	1	1	3
GO:0015576 sorbitol transmembrane transporter activity	1	0.782071	0.041	0.333	Molecular Function	GO:0015576	sorbitol transmembrane transporter activity	0.370539	0.782071	0	1	1	3
GO:0015591 D-ribose transmembrane transporter activity	1	0.782071	0.041	0.333	Molecular Function	GO:0015591	D-ribose transmembrane transporter activity	0.370539	0.782071	0	1	1	3
GO:0016314 phosphatidylinositol-3,4,5-trisphosphate 3-phosphatase activity	1	0.782071	0.041	0.333	Molecular Function	GO:0016314	phosphatidylinositol-3,4,5-trisphosphate 3-phosphatase activity	0.370539	0.782071	0	1	1	3
GO:0016712 oxidoreductase activity, acting on paired donors, with incorporation or reduction of molecular oxygen, reduced flavin or flavoprotein as one donor, and incorporation of one atom of oxygen	1	0.782071	0.041	0.333	Molecular Function	GO:0016712	oxidoreductase activity, acting on paired donors, with incorporation or reduction of molecular oxygen, reduced flavin or flavoprotein as one donor, and incorporation of one atom of oxygen	0.370539	0.782071	0	1	1	3
GO:0016724 oxidoreductase activity, oxidizing metal ions, oxygen as acceptor	1	0.782071	0.041	0.333	Molecular Function	GO:0016724	oxidoreductase activity, oxidizing metal ions, oxygen as acceptor	0.370539	0.782071	1	0	1	3
GO:0016989 sigma factor antagonist activity	1	0.782071	0.041	0.333	Molecular Function	GO:0016989	sigma factor antagonist activity	0.370539	0.782071	1	0	1	3
GO:0016993 precorrin-8X methylmutase activity	1	0.782071	0.041	0.333	Molecular Function	GO:0016993	precorrin-8X methylmutase activity	0.370539	0.782071	1	0	1	3
GO:0017075 syntaxin-1 binding	1	0.782071	0.041	0.333	Molecular Function	GO:0017075	syntaxin-1 binding	0.370539	0.782071	0	1	1	3
GO:0018812 3-hydroxyacyl-CoA dehydratase activity	1	0.782071	0.041	0.333	Molecular Function	GO:0018812	3-hydroxyacyl-CoA dehydratase activity	0.370539	0.782071	0	1	1	3
GO:0019156 isoamylase activity	1	0.782071	0.041	0.333	Molecular Function	GO:0019156	isoamylase activity	0.370539	0.782071	1	0	1	3
GO:0019534 toxin transporter activity	1	0.782071	0.041	0.333	Molecular Function	GO:0019534	toxin transporter activity	0.370539	0.782071	1	0	1	3
GO:0030614 oxidoreductase activity, acting on phosphorus or arsenic in donors, disulfide as acceptor	1	0.782071	0.041	0.333	Molecular Function	GO:0030614	oxidoreductase activity, acting on phosphorus or arsenic in donors, disulfide as acceptor	0.370539	0.782071	1	0	1	3
GO:0031419 cobalamin binding	1	0.782071	0.041	0.333	Molecular Function	GO:0031419	cobalamin binding	0.370539	0.782071	1	0	1	3
GO:0033130 acetylcholine receptor binding	1	0.782071	0.041	0.333	Molecular Function	GO:0033130	acetylcholine receptor binding	0.370539	0.782071	0	1	1	3
GO:0033925 mannosyl-glycoprotein endo-beta-N-acetylglucosaminidase activity	1	0.782071	0.041	0.333	Molecular Function	GO:0033925	mannosyl-glycoprotein endo-beta-N-acetylglucosaminidase activity	0.370539	0.782071	1	0	1	3
GO:0034480 phosphatidylcholine phospholipase C activity	1	0.782071	0.041	0.333	Molecular Function	GO:0034480	phosphatidylcholine phospholipase C activity	0.370539	0.782071	0	1	1	3
GO:0035174 histone serine kinase activity	1	0.782071	0.041	0.333	Molecular Function	GO:0035174	histone serine kinase activity	0.370539	0.782071	0	1	1	3
GO:0036080 purine nucleotide-sugar transmembrane transporter activity	1	0.782071	0.041	0.333	Molecular Function	GO:0036080	purine nucleotide-sugar transmembrane transporter activity	0.370539	0.782071	1	0	1	3
GO:0042302 structural constituent of cuticle	1	0.782071	0.041	0.333	Molecular Function	GO:0042302	structural constituent of cuticle	0.370539	0.782071	0	1	1	3
GO:0042895 antibiotic transporter activity	1	0.782071	0.041	0.333	Molecular Function	GO:0042895	antibiotic transporter activity	0.370539	0.782071	1	0	1	3
GO:0043027 cysteine-type endopeptidase inhibitor activity involved in apoptotic process	1	0.782071	0.041	0.333	Molecular Function	GO:0043027	cysteine-type endopeptidase inhibitor activity involved in apoptotic process	0.370539	0.782071	1	0	1	3
GO:0043028 cysteine-type endopeptidase regulator activity involved in apoptotic process	1	0.782071	0.041	0.333	Molecular Function	GO:0043028	cysteine-type endopeptidase regulator activity involved in apoptotic process	0.370539	0.782071	1	0	1	3
GO:0043548 phosphatidylinositol 3-kinase binding	1	0.782071	0.041	0.333	Molecular Function	GO:0043548	phosphatidylinositol 3-kinase binding	0.370539	0.782071	0	1	1	3
GO:0043752 adenosylcobinamide kinase activity	1	0.782071	0.041	0.333	Molecular Function	GO:0043752	adenosylcobinamide kinase activity	0.370539	0.782071	1	0	1	3
GO:0043813 phosphatidylinositol-3,5-bisphosphate 5-phosphatase activity	1	0.782071	0.041	0.333	Molecular Function	GO:0043813	phosphatidylinositol-3,5-bisphosphate 5-phosphatase activity	0.370539	0.782071	1	0	1	3
GO:0045296 cadherin binding	1	0.782071	0.041	0.333	Molecular Function	GO:0045296	cadherin binding	0.370539	0.782071	0	1	1	3
GO:0045430 chalcone isomerase activity	1	0.782071	0.041	0.333	Molecular Function	GO:0045430	chalcone isomerase activity	0.370539	0.782071	0	1	1	3
GO:0045549 9-cis-epoxycarotenoid dioxygenase activity	1	0.782071	0.041	0.333	Molecular Function	GO:0045549	9-cis-epoxycarotenoid dioxygenase activity	0.370539	0.782071	0	1	1	3
GO:0045551 cinnamyl-alcohol dehydrogenase activity	1	0.782071	0.041	0.333	Molecular Function	GO:0045551	cinnamyl-alcohol dehydrogenase activity	0.370539	0.782071	0	1	1	3
GO:0046964 3'-phosphoadenosine 5'-phosphosulfate transmembrane transporter activity	1	0.782071	0.041	0.333	Molecular Function	GO:0046964	3'-phosphoadenosine 5'-phosphosulfate transmembrane transporter activity	0.370539	0.782071	1	0	1	3
GO:0047412 N-(long-chain-acyl)ethanolamine deacylase activity	1	0.782071	0.041	0.333	Molecular Function	GO:0047412	N-(long-chain-acyl)ethanolamine deacylase activity	0.370539	0.782071	0	1	1	3
GO:0047458 beta-pyrazolylalanine synthase activity	1	0.782071	0.041	0.333	Molecular Function	GO:0047458	beta-pyrazolylalanine synthase activity	0.370539	0.782071	1	0	1	3
GO:0047501 (+)-neomenthol dehydrogenase activity	1	0.782071	0.041	0.333	Molecular Function	GO:0047501	(+)-neomenthol dehydrogenase activity	0.370539	0.782071	1	0	1	3
GO:0047623 adenosine-phosphate deaminase activity	1	0.782071	0.041	0.333	Molecular Function	GO:0047623	adenosine-phosphate deaminase activity	0.370539	0.782071	1	0	1	3
GO:0047627 adenylylsulfatase activity	1	0.782071	0.041	0.333	Molecular Function	GO:0047627	adenylylsulfatase activity	0.370539	0.782071	1	0	1	3
GO:0047952 glycerol-3-phosphate dehydrogenase [NAD(P)+] activity	1	0.782071	0.041	0.333	Molecular Function	GO:0047952	glycerol-3-phosphate dehydrogenase [NAD(P)+] activity	0.370539	0.782071	0	1	1	3
GO:0050234 pyrazolylalanine synthase activity	1	0.782071	0.041	0.333	Molecular Function	GO:0050234	pyrazolylalanine synthase activity	0.370539	0.782071	1	0	1	3
GO:0050362 L-tryptophan:2-oxoglutarate aminotransferase activity	1	0.782071	0.041	0.333	Molecular Function	GO:0050362	L-tryptophan:2-oxoglutarate aminotransferase activity	0.370539	0.782071	0	1	1	3
GO:0050377 UDP-glucose 4,6-dehydratase activity	1	0.782071	0.041	0.333	Molecular Function	GO:0050377	UDP-glucose 4,6-dehydratase activity	0.370539	0.782071	0	1	1	3
GO:0050461 L-mimosine synthase activity	1	0.782071	0.041	0.333	Molecular Function	GO:0050461	L-mimosine synthase activity	0.370539	0.782071	1	0	1	3
GO:0050840 extracellular matrix binding	1	0.782071	0.041	0.333	Molecular Function	GO:0050840	extracellular matrix binding	0.370539	0.782071	0	1	1	3
GO:0051800 phosphatidylinositol-3,4-bisphosphate 3-phosphatase activity	1	0.782071	0.041	0.333	Molecular Function	GO:0051800	phosphatidylinositol-3,4-bisphosphate 3-phosphatase activity	0.370539	0.782071	0	1	1	3
GO:0052654 L-leucine transaminase activity	1	0.782071	0.041	0.333	Molecular Function	GO:0052654	L-leucine transaminase activity	0.370539	0.782071	1	0	1	3
GO:0052655 L-valine transaminase activity	1	0.782071	0.041	0.333	Molecular Function	GO:0052655	L-valine transaminase activity	0.370539	0.782071	1	0	1	3
GO:0052656 L-isoleucine transaminase activity	1	0.782071	0.041	0.333	Molecular Function	GO:0052656	L-isoleucine transaminase activity	0.370539	0.782071	1	0	1	3
GO:0052747 sinapyl alcohol dehydrogenase activity	1	0.782071	0.041	0.333	Molecular Function	GO:0052747	sinapyl alcohol dehydrogenase activity	0.370539	0.782071	0	1	1	3
GO:0060229 lipase activator activity	1	0.782071	0.041	0.333	Molecular Function	GO:0060229	lipase activator activity	0.370539	0.782071	0	1	1	3
GO:0070012 oligopeptidase activity	1	0.782071	0.041	0.333	Molecular Function	GO:0070012	oligopeptidase activity	0.370539	0.782071	1	0	1	3
GO:0070330 aromatase activity	1	0.782071	0.041	0.333	Molecular Function	GO:0070330	aromatase activity	0.370539	0.782071	0	1	1	3
GO:0070529 L-tryptophan aminotransferase activity	1	0.782071	0.041	0.333	Molecular Function	GO:0070529	L-tryptophan aminotransferase activity	0.370539	0.782071	0	1	1	3
GO:0080019 fatty-acyl-CoA reductase (alcohol-forming) activity	1	0.782071	0.041	0.333	Molecular Function	GO:0080019	fatty-acyl-CoA reductase (alcohol-forming) activity	0.370539	0.782071	0	1	1	3
GO:0080030 methyl indole-3-acetate esterase activity	1	0.782071	0.041	0.333	Molecular Function	GO:0080030	methyl indole-3-acetate esterase activity	0.370539	0.782071	0	1	1	3
GO:0080139 borate efflux transmembrane transporter activity	1	0.782071	0.041	0.333	Molecular Function	GO:0080139	borate efflux transmembrane transporter activity	0.370539	0.782071	1	0	1	3
GO:0097110 scaffold protein binding	1	0.782071	0.041	0.333	Molecular Function	GO:0097110	scaffold protein binding	0.370539	0.782071	0	1	1	3
GO:0000987 core promoter proximal region sequence-specific DNA binding	5	0.782071	0.205	0.179	Molecular Function	GO:0000987	core promoter proximal region sequence-specific DNA binding	0.371443	0.782071	4	1	5	28
GO:0001159 core promoter proximal region DNA binding	5	0.782071	0.205	0.179	Molecular Function	GO:0001159	core promoter proximal region DNA binding	0.371443	0.782071	4	1	5	28
GO:0009011 starch synthase activity	5	0.782071	0.205	0.179	Molecular Function	GO:0009011	starch synthase activity	0.371443	0.782071	3	2	5	28
GO:0003872 6-phosphofructokinase activity	2	0.782071	0.082	0.222	Molecular Function	GO:0003872	6-phosphofructokinase activity	0.376087	0.782071	2	0	2	9
GO:0004084 branched-chain-amino-acid transaminase activity	2	0.782071	0.082	0.222	Molecular Function	GO:0004084	branched-chain-amino-acid transaminase activity	0.376087	0.782071	2	0	2	9
GO:0004366 glycerol-3-phosphate O-acyltransferase activity	2	0.782071	0.082	0.222	Molecular Function	GO:0004366	glycerol-3-phosphate O-acyltransferase activity	0.376087	0.782071	0	2	2	9
GO:0004719 protein-L-isoaspartate (D-aspartate) O-methyltransferase activity	2	0.782071	0.082	0.222	Molecular Function	GO:0004719	protein-L-isoaspartate (D-aspartate) O-methyltransferase activity	0.376087	0.782071	0	2	2	9
GO:0008495 protoheme IX farnesyltransferase activity	2	0.782071	0.082	0.222	Molecular Function	GO:0008495	protoheme IX farnesyltransferase activity	0.376087	0.782071	2	0	2	9
GO:0008710 8-amino-7-oxononanoate synthase activity	2	0.782071	0.082	0.222	Molecular Function	GO:0008710	8-amino-7-oxononanoate synthase activity	0.376087	0.782071	2	0	2	9
GO:0009973 adenylyl-sulfate reductase activity	2	0.782071	0.082	0.222	Molecular Function	GO:0009973	adenylyl-sulfate reductase activity	0.376087	0.782071	0	2	2	9
GO:0010309 acireductone dioxygenase [iron(II)-requiring] activity	2	0.782071	0.082	0.222	Molecular Function	GO:0010309	acireductone dioxygenase [iron(II)-requiring] activity	0.376087	0.782071	0	2	2	9
GO:0016161 beta-amylase activity	2	0.782071	0.082	0.222	Molecular Function	GO:0016161	beta-amylase activity	0.376087	0.782071	0	2	2	9
GO:0016803 ether hydrolase activity	2	0.782071	0.082	0.222	Molecular Function	GO:0016803	ether hydrolase activity	0.376087	0.782071	2	0	2	9
GO:0016862 intramolecular oxidoreductase activity, interconverting keto- and enol-groups	2	0.782071	0.082	0.222	Molecular Function	GO:0016862	intramolecular oxidoreductase activity, interconverting keto- and enol-groups	0.376087	0.782071	0	2	2	9
GO:0018577 catechol 2,3-dioxygenase activity	2	0.782071	0.082	0.222	Molecular Function	GO:0018577	catechol 2,3-dioxygenase activity	0.376087	0.782071	0	2	2	9
GO:0019838 growth factor binding	2	0.782071	0.082	0.222	Molecular Function	GO:0019838	growth factor binding	0.376087	0.782071	1	1	2	9
GO:0043364 catalysis of free radical formation	2	0.782071	0.082	0.222	Molecular Function	GO:0043364	catalysis of free radical formation	0.376087	0.782071	1	1	2	9
GO:0043858 arginine:ornithine antiporter activity	2	0.782071	0.082	0.222	Molecular Function	GO:0043858	arginine:ornithine antiporter activity	0.376087	0.782071	1	1	2	9
GO:0047334 diphosphate-fructose-6-phosphate 1-phosphotransferase activity	2	0.782071	0.082	0.222	Molecular Function	GO:0047334	diphosphate-fructose-6-phosphate 1-phosphotransferase activity	0.376087	0.782071	2	0	2	9
GO:0047343 glucose-1-phosphate cytidylyltransferase activity	2	0.782071	0.082	0.222	Molecular Function	GO:0047343	glucose-1-phosphate cytidylyltransferase activity	0.376087	0.782071	1	1	2	9
GO:0047810 D-alanine:2-oxoglutarate aminotransferase activity	2	0.782071	0.082	0.222	Molecular Function	GO:0047810	D-alanine:2-oxoglutarate aminotransferase activity	0.376087	0.782071	2	0	2	9
GO:0051219 phosphoprotein binding	2	0.782071	0.082	0.222	Molecular Function	GO:0051219	phosphoprotein binding	0.376087	0.782071	2	0	2	9
GO:1990714 hydroxyproline O-galactosyltransferase activity	2	0.782071	0.082	0.222	Molecular Function	GO:1990714	hydroxyproline O-galactosyltransferase activity	0.376087	0.782071	0	2	2	9
GO:0009403 toxin biosynthetic process	7	0.782453	0.296	0.304	Biological Process	GO:0009403	toxin biosynthetic process	0.0430526	0.782453	5	2	7	23
GO:0070417 cellular response to cold	7	0.782453	0.296	0.304	Biological Process	GO:0070417	cellular response to cold	0.0430526	0.782453	3	4	7	23
GO:0052548 regulation of endopeptidase activity	12	0.782453	0.508	0.25	Biological Process	GO:0052548	regulation of endopeptidase activity	0.0430888	0.782453	1	11	12	48
GO:1901161 primary amino compound catabolic process	12	0.782453	0.508	0.25	Biological Process	GO:1901161	primary amino compound catabolic process	0.0430888	0.782453	6	6	12	48
GO:0015299 solute:proton antiporter activity	14	0.783106	0.573	0.159	Molecular Function	GO:0015299	solute:proton antiporter activity	0.377019	0.783106	4	10	14	88
GO:1902358 sulfate transmembrane transport	5	0.798113	0.212	0.357	Biological Process	GO:1902358	sulfate transmembrane transport	0.0441176	0.798113	2	3	5	14
GO:0004713 protein tyrosine kinase activity	4	0.801179	0.164	0.182	Molecular Function	GO:0004713	protein tyrosine kinase activity	0.387495	0.801179	2	2	4	22
GO:0009016 succinyldiaminopimelate transaminase activity	4	0.801179	0.164	0.182	Molecular Function	GO:0009016	succinyldiaminopimelate transaminase activity	0.387495	0.801179	3	1	4	22
GO:0019212 phosphatase inhibitor activity	4	0.801179	0.164	0.182	Molecular Function	GO:0019212	phosphatase inhibitor activity	0.387495	0.801179	0	4	4	22
GO:0033293 monocarboxylic acid binding	4	0.801179	0.164	0.182	Molecular Function	GO:0033293	monocarboxylic acid binding	0.387495	0.801179	1	3	4	22
GO:1904659 glucose transmembrane transport	8	0.801823	0.339	0.286	Biological Process	GO:1904659	glucose transmembrane transport	0.0448904	0.801823	4	4	8	28
GO:0009407 toxin catabolic process	3	0.801823	0.127	0.5	Biological Process	GO:0009407	toxin catabolic process	0.0454935	0.801823	1	2	3	6
GO:0043385 mycotoxin metabolic process	3	0.801823	0.127	0.5	Biological Process	GO:0043385	mycotoxin metabolic process	0.0454935	0.801823	1	2	3	6
GO:0043386 mycotoxin biosynthetic process	3	0.801823	0.127	0.5	Biological Process	GO:0043386	mycotoxin biosynthetic process	0.0454935	0.801823	1	2	3	6
GO:0080148 negative regulation of response to water deprivation	3	0.801823	0.127	0.5	Biological Process	GO:0080148	negative regulation of response to water deprivation	0.0454935	0.801823	2	1	3	6
GO:0090487 secondary metabolite catabolic process	3	0.801823	0.127	0.5	Biological Process	GO:0090487	secondary metabolite catabolic process	0.0454935	0.801823	1	2	3	6
GO:0097468 programmed cell death in response to reactive oxygen species	3	0.801823	0.127	0.5	Biological Process	GO:0097468	programmed cell death in response to reactive oxygen species	0.0454935	0.801823	0	3	3	6
GO:0019205 nucleobase-containing compound kinase activity	22	0.805557	0.901	0.154	Molecular Function	GO:0019205	nucleobase-containing compound kinase activity	0.390059	0.805557	12	10	22	143
GO:0032553 ribonucleotide binding	466	0.821372	19.083	0.145	Molecular Function	GO:0032553	ribonucleotide binding	0.398172	0.821372	193	273	466	3224
GO:0006022 aminoglycan metabolic process	27	0.824136	1.143	0.205	Biological Process	GO:0006022	aminoglycan metabolic process	0.0469314	0.824136	9	18	27	132
GO:0070011 peptidase activity, acting on L-amino acid peptides	123	0.824525	5.037	0.146	Molecular Function	GO:0070011	peptidase activity, acting on L-amino acid peptides	0.400157	0.824525	31	92	123	840
GO:0015298 solute:cation antiporter activity	16	0.824722	0.655	0.155	Molecular Function	GO:0015298	solute:cation antiporter activity	0.401313	0.824722	5	11	16	103
GO:0016778 diphosphotransferase activity	5	0.824722	0.205	0.172	Molecular Function	GO:0016778	diphosphotransferase activity	0.401624	0.824722	2	3	5	29
GO:0072341 modified amino acid binding	5	0.824722	0.205	0.172	Molecular Function	GO:0072341	modified amino acid binding	0.401624	0.824722	1	4	5	29
GO:0016639 oxidoreductase activity, acting on the CH-NH2 group of donors, NAD or NADP as acceptor	12	0.826905	0.491	0.158	Molecular Function	GO:0016639	oxidoreductase activity, acting on the CH-NH2 group of donors, NAD or NADP as acceptor	0.403145	0.826905	6	6	12	76
GO:0004559 alpha-mannosidase activity	3	0.828745	0.123	0.188	Molecular Function	GO:0004559	alpha-mannosidase activity	0.406338	0.828745	1	2	3	16
GO:0004709 MAP kinase kinase kinase activity	3	0.828745	0.123	0.188	Molecular Function	GO:0004709	MAP kinase kinase kinase activity	0.406338	0.828745	1	2	3	16
GO:0008138 protein tyrosine/serine/threonine phosphatase activity	3	0.828745	0.123	0.188	Molecular Function	GO:0008138	protein tyrosine/serine/threonine phosphatase activity	0.406338	0.828745	0	3	3	16
GO:0016661 oxidoreductase activity, acting on other nitrogenous compounds as donors	3	0.828745	0.123	0.188	Molecular Function	GO:0016661	oxidoreductase activity, acting on other nitrogenous compounds as donors	0.406338	0.828745	1	2	3	16
GO:0016872 intramolecular lyase activity	3	0.828745	0.123	0.188	Molecular Function	GO:0016872	intramolecular lyase activity	0.406338	0.828745	2	1	3	16
GO:0009605 response to external stimulus	190	0.829377	8.041	0.165	Biological Process	GO:0009605	response to external stimulus	0.0474029	0.829377	79	111	190	1150
GO:0003756 protein disulfide isomerase activity	9	0.830525	0.369	0.161	Molecular Function	GO:0003756	protein disulfide isomerase activity	0.408131	0.830525	4	5	9	56
GO:0016864 intramolecular oxidoreductase activity, transposing S-S bonds	9	0.830525	0.369	0.161	Molecular Function	GO:0016864	intramolecular oxidoreductase activity, transposing S-S bonds	0.408131	0.830525	4	5	9	56
GO:0045550 geranylgeranyl reductase activity	14	0.835298	0.573	0.156	Molecular Function	GO:0045550	geranylgeranyl reductase activity	0.410939	0.835298	4	10	14	90
GO:0019206 nucleoside kinase activity	6	0.835611	0.246	0.167	Molecular Function	GO:0019206	nucleoside kinase activity	0.411556	0.835611	1	5	6	36
GO:0016646 oxidoreductase activity, acting on the CH-NH group of donors, NAD or NADP as acceptor	11	0.840541	0.45	0.157	Molecular Function	GO:0016646	oxidoreductase activity, acting on the CH-NH group of donors, NAD or NADP as acceptor	0.417782	0.840541	5	6	11	70
GO:0008137 NADH dehydrogenase (ubiquinone) activity	7	0.840541	0.287	0.163	Molecular Function	GO:0008137	NADH dehydrogenase (ubiquinone) activity	0.41903	0.840541	1	6	7	43
GO:0016868 intramolecular transferase activity, phosphotransferases	7	0.840541	0.287	0.163	Molecular Function	GO:0016868	intramolecular transferase activity, phosphotransferases	0.41903	0.840541	0	7	7	43
GO:0008238 exopeptidase activity	18	0.840541	0.737	0.153	Molecular Function	GO:0008238	exopeptidase activity	0.422268	0.840541	5	13	18	118
GO:0008092 cytoskeletal protein binding	55	0.840541	2.252	0.147	Molecular Function	GO:0008092	cytoskeletal protein binding	0.424054	0.840541	11	44	55	373
GO:0008678 2-deoxy-D-gluconate 3-dehydrogenase activity	13	0.840541	0.532	0.155	Molecular Function	GO:0008678	2-deoxy-D-gluconate 3-dehydrogenase activity	0.424982	0.840541	2	11	13	84
GO:0099516 ion antiporter activity	13	0.840541	0.532	0.155	Molecular Function	GO:0099516	ion antiporter activity	0.424982	0.840541	5	8	13	84
GO:0004335 galactokinase activity	2	0.840541	0.082	0.2	Molecular Function	GO:0004335	galactokinase activity	0.429648	0.840541	0	2	2	10
GO:0004459 L-lactate dehydrogenase activity	2	0.840541	0.082	0.2	Molecular Function	GO:0004459	L-lactate dehydrogenase activity	0.429648	0.840541	1	1	2	10
GO:0004567 beta-mannosidase activity	2	0.840541	0.082	0.2	Molecular Function	GO:0004567	beta-mannosidase activity	0.429648	0.840541	0	2	2	10
GO:0004845 uracil phosphoribosyltransferase activity	2	0.840541	0.082	0.2	Molecular Function	GO:0004845	uracil phosphoribosyltransferase activity	0.429648	0.840541	1	1	2	10
GO:0005199 structural constituent of cell wall	2	0.840541	0.082	0.2	Molecular Function	GO:0005199	structural constituent of cell wall	0.429648	0.840541	0	2	2	10
GO:0008687 3,4-dihydroxyphenylacetate 2,3-dioxygenase activity	2	0.840541	0.082	0.2	Molecular Function	GO:0008687	3,4-dihydroxyphenylacetate 2,3-dioxygenase activity	0.429648	0.840541	0	2	2	10
GO:0008892 guanine deaminase activity	2	0.840541	0.082	0.2	Molecular Function	GO:0008892	guanine deaminase activity	0.429648	0.840541	1	1	2	10
GO:0030552 cAMP binding	2	0.840541	0.082	0.2	Molecular Function	GO:0030552	cAMP binding	0.429648	0.840541	1	1	2	10
GO:0030553 cGMP binding	2	0.840541	0.082	0.2	Molecular Function	GO:0030553	cGMP binding	0.429648	0.840541	1	1	2	10
GO:0042907 xanthine transmembrane transporter activity	2	0.840541	0.082	0.2	Molecular Function	GO:0042907	xanthine transmembrane transporter activity	0.429648	0.840541	0	2	2	10
GO:0043295 glutathione binding	2	0.840541	0.082	0.2	Molecular Function	GO:0043295	glutathione binding	0.429648	0.840541	1	1	2	10
GO:0070548 L-glutamine aminotransferase activity	2	0.840541	0.082	0.2	Molecular Function	GO:0070548	L-glutamine aminotransferase activity	0.429648	0.840541	1	1	2	10
GO:1900750 oligopeptide binding	2	0.840541	0.082	0.2	Molecular Function	GO:1900750	oligopeptide binding	0.429648	0.840541	1	1	2	10
GO:0004620 phospholipase activity	9	0.840541	0.369	0.158	Molecular Function	GO:0004620	phospholipase activity	0.429717	0.840541	4	5	9	57
GO:0004520 endodeoxyribonuclease activity	32	0.840541	1.31	0.149	Molecular Function	GO:0004520	endodeoxyribonuclease activity	0.431984	0.840541	19	13	32	215
GO:0016780 phosphotransferase activity, for other substituted phosphate groups	6	0.840541	0.246	0.162	Molecular Function	GO:0016780	phosphotransferase activity, for other substituted phosphate groups	0.438543	0.840541	3	3	6	37
GO:0003924 GTPase activity	60	0.840541	2.457	0.146	Molecular Function	GO:0003924	GTPase activity	0.443676	0.840541	24	36	60	410
GO:0016783 sulfurtransferase activity	7	0.840541	0.287	0.159	Molecular Function	GO:0016783	sulfurtransferase activity	0.443759	0.840541	6	1	7	44
GO:0016801 hydrolase activity, acting on ether bonds	3	0.840541	0.123	0.176	Molecular Function	GO:0016801	hydrolase activity, acting on ether bonds	0.446804	0.840541	2	1	3	17
GO:0043138 3'-5' DNA helicase activity	3	0.840541	0.123	0.176	Molecular Function	GO:0043138	3'-5' DNA helicase activity	0.446804	0.840541	2	1	3	17
GO:0016667 oxidoreductase activity, acting on a sulfur group of donors	38	0.840541	1.556	0.147	Molecular Function	GO:0016667	oxidoreductase activity, acting on a sulfur group of donors	0.448196	0.840541	18	20	38	258
GO:0004491 methylmalonate-semialdehyde dehydrogenase (acylating) activity	4	0.840541	0.164	0.167	Molecular Function	GO:0004491	methylmalonate-semialdehyde dehydrogenase (acylating) activity	0.45567	0.840541	2	2	4	24
GO:0004777 succinate-semialdehyde dehydrogenase (NAD+) activity	4	0.840541	0.164	0.167	Molecular Function	GO:0004777	succinate-semialdehyde dehydrogenase (NAD+) activity	0.45567	0.840541	2	2	4	24
GO:0009013 succinate-semialdehyde dehydrogenase [NAD(P)+] activity	4	0.840541	0.164	0.167	Molecular Function	GO:0009013	succinate-semialdehyde dehydrogenase [NAD(P)+] activity	0.45567	0.840541	2	2	4	24
GO:0030976 thiamine pyrophosphate binding	4	0.840541	0.164	0.167	Molecular Function	GO:0030976	thiamine pyrophosphate binding	0.45567	0.840541	3	1	4	24
GO:0003785 actin monomer binding	1	0.840541	0.041	0.25	Molecular Function	GO:0003785	actin monomer binding	0.460551	0.840541	0	1	1	4
GO:0003848 2-amino-4-hydroxy-6-hydroxymethyldihydropteridine diphosphokinase activity	1	0.840541	0.041	0.25	Molecular Function	GO:0003848	2-amino-4-hydroxy-6-hydroxymethyldihydropteridine diphosphokinase activity	0.460551	0.840541	0	1	1	4
GO:0004014 adenosylmethionine decarboxylase activity	1	0.840541	0.041	0.25	Molecular Function	GO:0004014	adenosylmethionine decarboxylase activity	0.460551	0.840541	0	1	1	4
GO:0004076 biotin synthase activity	1	0.840541	0.041	0.25	Molecular Function	GO:0004076	biotin synthase activity	0.460551	0.840541	1	0	1	4
GO:0004353 glutamate dehydrogenase [NAD(P)+] activity	1	0.840541	0.041	0.25	Molecular Function	GO:0004353	glutamate dehydrogenase [NAD(P)+] activity	0.460551	0.840541	0	1	1	4
GO:0004383 guanylate cyclase activity	1	0.840541	0.041	0.25	Molecular Function	GO:0004383	guanylate cyclase activity	0.460551	0.840541	0	1	1	4
GO:0004478 methionine adenosyltransferase activity	1	0.840541	0.041	0.25	Molecular Function	GO:0004478	methionine adenosyltransferase activity	0.460551	0.840541	0	1	1	4
GO:0004550 nucleoside diphosphate kinase activity	1	0.840541	0.041	0.25	Molecular Function	GO:0004550	nucleoside diphosphate kinase activity	0.460551	0.840541	0	1	1	4
GO:0004799 thymidylate synthase activity	1	0.840541	0.041	0.25	Molecular Function	GO:0004799	thymidylate synthase activity	0.460551	0.840541	0	1	1	4
GO:0004854 xanthine dehydrogenase activity	1	0.840541	0.041	0.25	Molecular Function	GO:0004854	xanthine dehydrogenase activity	0.460551	0.840541	1	0	1	4
GO:0005093 Rab GDP-dissociation inhibitor activity	1	0.840541	0.041	0.25	Molecular Function	GO:0005093	Rab GDP-dissociation inhibitor activity	0.460551	0.840541	0	1	1	4
GO:0005213 structural constituent of chorion	1	0.840541	0.041	0.25	Molecular Function	GO:0005213	structural constituent of chorion	0.460551	0.840541	0	1	1	4
GO:0005354 galactose transmembrane transporter activity	1	0.840541	0.041	0.25	Molecular Function	GO:0005354	galactose transmembrane transporter activity	0.460551	0.840541	0	1	1	4
GO:0005459 UDP-galactose transmembrane transporter activity	1	0.840541	0.041	0.25	Molecular Function	GO:0005459	UDP-galactose transmembrane transporter activity	0.460551	0.840541	0	1	1	4
GO:0005534 galactose binding	1	0.840541	0.041	0.25	Molecular Function	GO:0005534	galactose binding	0.460551	0.840541	0	1	1	4
GO:0008113 peptide-methionine (S)-S-oxide reductase activity	1	0.840541	0.041	0.25	Molecular Function	GO:0008113	peptide-methionine (S)-S-oxide reductase activity	0.460551	0.840541	1	0	1	4
GO:0008425 2-polyprenyl-6-methoxy-1,4-benzoquinone methyltransferase activity	1	0.840541	0.041	0.25	Molecular Function	GO:0008425	2-polyprenyl-6-methoxy-1,4-benzoquinone methyltransferase activity	0.460551	0.840541	1	0	1	4
GO:0008478 pyridoxal kinase activity	1	0.840541	0.041	0.25	Molecular Function	GO:0008478	pyridoxal kinase activity	0.460551	0.840541	1	0	1	4
GO:0008902 hydroxymethylpyrimidine kinase activity	1	0.840541	0.041	0.25	Molecular Function	GO:0008902	hydroxymethylpyrimidine kinase activity	0.460551	0.840541	1	0	1	4
GO:0008915 lipid-A-disaccharide synthase activity	1	0.840541	0.041	0.25	Molecular Function	GO:0008915	lipid-A-disaccharide synthase activity	0.460551	0.840541	0	1	1	4
GO:0008972 phosphomethylpyrimidine kinase activity	1	0.840541	0.041	0.25	Molecular Function	GO:0008972	phosphomethylpyrimidine kinase activity	0.460551	0.840541	1	0	1	4
GO:0008998 ribonucleoside-triphosphate reductase activity	1	0.840541	0.041	0.25	Molecular Function	GO:0008998	ribonucleoside-triphosphate reductase activity	0.460551	0.840541	0	1	1	4
GO:0009815 1-aminocyclopropane-1-carboxylate oxidase activity	1	0.840541	0.041	0.25	Molecular Function	GO:0009815	1-aminocyclopropane-1-carboxylate oxidase activity	0.460551	0.840541	1	0	1	4
GO:0010242 oxygen evolving activity	1	0.840541	0.041	0.25	Molecular Function	GO:0010242	oxygen evolving activity	0.460551	0.840541	0	1	1	4
GO:0010698 acetyltransferase activator activity	1	0.840541	0.041	0.25	Molecular Function	GO:0010698	acetyltransferase activator activity	0.460551	0.840541	0	1	1	4
GO:0015097 mercury ion transmembrane transporter activity	1	0.840541	0.041	0.25	Molecular Function	GO:0015097	mercury ion transmembrane transporter activity	0.460551	0.840541	0	1	1	4
GO:0015150 fucose transmembrane transporter activity	1	0.840541	0.041	0.25	Molecular Function	GO:0015150	fucose transmembrane transporter activity	0.460551	0.840541	1	0	1	4
GO:0015159 polysaccharide transmembrane transporter activity	1	0.840541	0.041	0.25	Molecular Function	GO:0015159	polysaccharide transmembrane transporter activity	0.460551	0.840541	0	1	1	4
GO:0015168 glycerol transmembrane transporter activity	1	0.840541	0.041	0.25	Molecular Function	GO:0015168	glycerol transmembrane transporter activity	0.460551	0.840541	0	1	1	4
GO:0015245 fatty acid transporter activity	1	0.840541	0.041	0.25	Molecular Function	GO:0015245	fatty acid transporter activity	0.460551	0.840541	0	1	1	4
GO:0015486 glycoside-pentoside-hexuronide:cation symporter activity	1	0.840541	0.041	0.25	Molecular Function	GO:0015486	glycoside-pentoside-hexuronide:cation symporter activity	0.460551	0.840541	0	1	1	4
GO:0015535 fucose:proton symporter activity	1	0.840541	0.041	0.25	Molecular Function	GO:0015535	fucose:proton symporter activity	0.460551	0.840541	1	0	1	4
GO:0016165 linoleate 13S-lipoxygenase activity	1	0.840541	0.041	0.25	Molecular Function	GO:0016165	linoleate 13S-lipoxygenase activity	0.460551	0.840541	1	0	1	4
GO:0016426 tRNA (adenine) methyltransferase activity	1	0.840541	0.041	0.25	Molecular Function	GO:0016426	tRNA (adenine) methyltransferase activity	0.460551	0.840541	0	1	1	4
GO:0016429 tRNA (adenine-N1-)-methyltransferase activity	1	0.840541	0.041	0.25	Molecular Function	GO:0016429	tRNA (adenine-N1-)-methyltransferase activity	0.460551	0.840541	0	1	1	4
GO:0016819 hydrolase activity, acting on acid anhydrides, in sulfonyl-containing anhydrides	1	0.840541	0.041	0.25	Molecular Function	GO:0016819	hydrolase activity, acting on acid anhydrides, in sulfonyl-containing anhydrides	0.460551	0.840541	1	0	1	4
GO:0016867 intramolecular transferase activity, transferring acyl groups	1	0.840541	0.041	0.25	Molecular Function	GO:0016867	intramolecular transferase activity, transferring acyl groups	0.460551	0.840541	1	0	1	4
GO:0018685 alkane 1-monooxygenase activity	1	0.840541	0.041	0.25	Molecular Function	GO:0018685	alkane 1-monooxygenase activity	0.460551	0.840541	0	1	1	4
GO:0030407 formimidoyltransferase activity	1	0.840541	0.041	0.25	Molecular Function	GO:0030407	formimidoyltransferase activity	0.460551	0.840541	0	1	1	4
GO:0030409 glutamate formimidoyltransferase activity	1	0.840541	0.041	0.25	Molecular Function	GO:0030409	glutamate formimidoyltransferase activity	0.460551	0.840541	0	1	1	4
GO:0030410 nicotianamine synthase activity	1	0.840541	0.041	0.25	Molecular Function	GO:0030410	nicotianamine synthase activity	0.460551	0.840541	0	1	1	4
GO:0030412 formimidoyltetrahydrofolate cyclodeaminase activity	1	0.840541	0.041	0.25	Molecular Function	GO:0030412	formimidoyltetrahydrofolate cyclodeaminase activity	0.460551	0.840541	0	1	1	4
GO:0030611 arsenate reductase activity	1	0.840541	0.041	0.25	Molecular Function	GO:0030611	arsenate reductase activity	0.460551	0.840541	1	0	1	4
GO:0030620 U2 snRNA binding	1	0.840541	0.041	0.25	Molecular Function	GO:0030620	U2 snRNA binding	0.460551	0.840541	0	1	1	4
GO:0030975 thiamine binding	1	0.840541	0.041	0.25	Molecular Function	GO:0030975	thiamine binding	0.460551	0.840541	1	0	1	4
GO:0033201 alpha-1,4-glucan synthase activity	1	0.840541	0.041	0.25	Molecular Function	GO:0033201	alpha-1,4-glucan synthase activity	0.460551	0.840541	1	0	1	4
GO:0034046 poly(G) binding	1	0.840541	0.041	0.25	Molecular Function	GO:0034046	poly(G) binding	0.460551	0.840541	1	0	1	4
GO:0035173 histone kinase activity	1	0.840541	0.041	0.25	Molecular Function	GO:0035173	histone kinase activity	0.460551	0.840541	0	1	1	4
GO:0035800 deubiquitinase activator activity	1	0.840541	0.041	0.25	Molecular Function	GO:0035800	deubiquitinase activator activity	0.460551	0.840541	0	1	1	4
GO:0045548 phenylalanine ammonia-lyase activity	1	0.840541	0.041	0.25	Molecular Function	GO:0045548	phenylalanine ammonia-lyase activity	0.460551	0.840541	0	1	1	4
GO:0047150 betaine-homocysteine S-methyltransferase activity	1	0.840541	0.041	0.25	Molecular Function	GO:0047150	betaine-homocysteine S-methyltransferase activity	0.460551	0.840541	1	0	1	4
GO:0047274 galactinol-sucrose galactosyltransferase activity	1	0.840541	0.041	0.25	Molecular Function	GO:0047274	galactinol-sucrose galactosyltransferase activity	0.460551	0.840541	1	0	1	4
GO:0047325 inositol tetrakisphosphate 1-kinase activity	1	0.840541	0.041	0.25	Molecular Function	GO:0047325	inositol tetrakisphosphate 1-kinase activity	0.460551	0.840541	0	1	1	4
GO:0047663 aminoglycoside 6'-N-acetyltransferase activity	1	0.840541	0.041	0.25	Molecular Function	GO:0047663	aminoglycoside 6'-N-acetyltransferase activity	0.460551	0.840541	0	1	1	4
GO:0047714 galactolipase activity	1	0.840541	0.041	0.25	Molecular Function	GO:0047714	galactolipase activity	0.460551	0.840541	0	1	1	4
GO:0048039 ubiquinone binding	1	0.840541	0.041	0.25	Molecular Function	GO:0048039	ubiquinone binding	0.460551	0.840541	0	1	1	4
GO:0050604 taxadiene 5-alpha-hydroxylase activity	1	0.840541	0.041	0.25	Molecular Function	GO:0050604	taxadiene 5-alpha-hydroxylase activity	0.460551	0.840541	1	0	1	4
GO:0050839 cell adhesion molecule binding	1	0.840541	0.041	0.25	Molecular Function	GO:0050839	cell adhesion molecule binding	0.460551	0.840541	0	1	1	4
GO:0051019 mitogen-activated protein kinase binding	1	0.840541	0.041	0.25	Molecular Function	GO:0051019	mitogen-activated protein kinase binding	0.460551	0.840541	0	1	1	4
GO:0051740 ethylene binding	1	0.840541	0.041	0.25	Molecular Function	GO:0051740	ethylene binding	0.460551	0.840541	0	1	1	4
GO:0052722 fatty acid in-chain hydroxylase activity	1	0.840541	0.041	0.25	Molecular Function	GO:0052722	fatty acid in-chain hydroxylase activity	0.460551	0.840541	0	1	1	4
GO:0052726 inositol-1,3,4-trisphosphate 5-kinase activity	1	0.840541	0.041	0.25	Molecular Function	GO:0052726	inositol-1,3,4-trisphosphate 5-kinase activity	0.460551	0.840541	0	1	1	4
GO:0052743 inositol tetrakisphosphate phosphatase activity	1	0.840541	0.041	0.25	Molecular Function	GO:0052743	inositol tetrakisphosphate phosphatase activity	0.460551	0.840541	0	1	1	4
GO:0052855 ADP-dependent NAD(P)H-hydrate dehydratase activity	1	0.840541	0.041	0.25	Molecular Function	GO:0052855	ADP-dependent NAD(P)H-hydrate dehydratase activity	0.460551	0.840541	1	0	1	4
GO:0061649 ubiquitinated histone binding	1	0.840541	0.041	0.25	Molecular Function	GO:0061649	ubiquitinated histone binding	0.460551	0.840541	0	1	1	4
GO:0072328 alkene binding	1	0.840541	0.041	0.25	Molecular Function	GO:0072328	alkene binding	0.460551	0.840541	0	1	1	4
GO:0072349 modified amino acid transmembrane transporter activity	1	0.840541	0.041	0.25	Molecular Function	GO:0072349	modified amino acid transmembrane transporter activity	0.460551	0.840541	0	1	1	4
GO:1990188 euchromatin binding	1	0.840541	0.041	0.25	Molecular Function	GO:1990188	euchromatin binding	0.460551	0.840541	1	0	1	4
GO:0016881 acid-amino acid ligase activity	7	0.852959	0.287	0.156	Molecular Function	GO:0016881	acid-amino acid ligase activity	0.468301	0.852959	4	3	7	45
GO:0019239 deaminase activity	7	0.852959	0.287	0.156	Molecular Function	GO:0019239	deaminase activity	0.468301	0.852959	4	3	7	45
GO:0003755 peptidyl-prolyl cis-trans isomerase activity	10	0.85984	0.41	0.152	Molecular Function	GO:0003755	peptidyl-prolyl cis-trans isomerase activity	0.47427	0.85984	0	10	10	66
GO:0015035 protein disulfide oxidoreductase activity	14	0.85984	0.573	0.149	Molecular Function	GO:0015035	protein disulfide oxidoreductase activity	0.478897	0.85984	6	8	14	94
GO:0003905 alkylbase DNA N-glycosylase activity	2	0.85984	0.082	0.182	Molecular Function	GO:0003905	alkylbase DNA N-glycosylase activity	0.480653	0.85984	0	2	2	11
GO:0003983 UTP:glucose-1-phosphate uridylyltransferase activity	2	0.85984	0.082	0.182	Molecular Function	GO:0003983	UTP:glucose-1-phosphate uridylyltransferase activity	0.480653	0.85984	1	1	2	11
GO:0004332 fructose-bisphosphate aldolase activity	2	0.85984	0.082	0.182	Molecular Function	GO:0004332	fructose-bisphosphate aldolase activity	0.480653	0.85984	0	2	2	11
GO:0004435 phosphatidylinositol phospholipase C activity	2	0.85984	0.082	0.182	Molecular Function	GO:0004435	phosphatidylinositol phospholipase C activity	0.480653	0.85984	1	1	2	11
GO:0008725 DNA-3-methyladenine glycosylase activity	2	0.85984	0.082	0.182	Molecular Function	GO:0008725	DNA-3-methyladenine glycosylase activity	0.480653	0.85984	0	2	2	11
GO:0008970 phosphatidylcholine 1-acylhydrolase activity	2	0.85984	0.082	0.182	Molecular Function	GO:0008970	phosphatidylcholine 1-acylhydrolase activity	0.480653	0.85984	0	2	2	11
GO:0015174 basic amino acid transmembrane transporter activity	2	0.85984	0.082	0.182	Molecular Function	GO:0015174	basic amino acid transmembrane transporter activity	0.480653	0.85984	1	1	2	11
GO:0015181 arginine transmembrane transporter activity	2	0.85984	0.082	0.182	Molecular Function	GO:0015181	arginine transmembrane transporter activity	0.480653	0.85984	1	1	2	11
GO:0016849 phosphorus-oxygen lyase activity	2	0.85984	0.082	0.182	Molecular Function	GO:0016849	phosphorus-oxygen lyase activity	0.480653	0.85984	0	2	2	11
GO:0019114 catechol dioxygenase activity	2	0.85984	0.082	0.182	Molecular Function	GO:0019114	catechol dioxygenase activity	0.480653	0.85984	0	2	2	11
GO:0019143 3-deoxy-manno-octulosonate-8-phosphatase activity	2	0.85984	0.082	0.182	Molecular Function	GO:0019143	3-deoxy-manno-octulosonate-8-phosphatase activity	0.480653	0.85984	0	2	2	11
GO:0030551 cyclic nucleotide binding	2	0.85984	0.082	0.182	Molecular Function	GO:0030551	cyclic nucleotide binding	0.480653	0.85984	1	1	2	11
GO:0035312 5'-3' exodeoxyribonuclease activity	2	0.85984	0.082	0.182	Molecular Function	GO:0035312	5'-3' exodeoxyribonuclease activity	0.480653	0.85984	1	1	2	11
GO:0042287 MHC protein binding	2	0.85984	0.082	0.182	Molecular Function	GO:0042287	MHC protein binding	0.480653	0.85984	0	2	2	11
GO:0043733 DNA-3-methylbase glycosylase activity	2	0.85984	0.082	0.182	Molecular Function	GO:0043733	DNA-3-methylbase glycosylase activity	0.480653	0.85984	0	2	2	11
GO:0047475 phenylacetate-CoA ligase activity	2	0.85984	0.082	0.182	Molecular Function	GO:0047475	phenylacetate-CoA ligase activity	0.480653	0.85984	1	1	2	11
GO:0016831 carboxy-lyase activity	26	0.867025	1.065	0.146	Molecular Function	GO:0016831	carboxy-lyase activity	0.485606	0.867025	13	13	26	178
GO:0016247 channel regulator activity	3	0.867025	0.123	0.167	Molecular Function	GO:0016247	channel regulator activity	0.48611	0.867025	0	3	3	18
GO:0016717 oxidoreductase activity, acting on paired donors, with oxidation of a pair of donors resulting in the reduction of molecular oxygen to two molecules of water	3	0.867025	0.123	0.167	Molecular Function	GO:0016717	oxidoreductase activity, acting on paired donors, with oxidation of a pair of donors resulting in the reduction of molecular oxygen to two molecules of water	0.48611	0.867025	1	2	3	18
GO:0008802 betaine-aldehyde dehydrogenase activity	4	0.868847	0.164	0.16	Molecular Function	GO:0008802	betaine-aldehyde dehydrogenase activity	0.488817	0.868847	2	2	4	25
GO:0016627 oxidoreductase activity, acting on the CH-CH group of donors	41	0.868847	1.679	0.145	Molecular Function	GO:0016627	oxidoreductase activity, acting on the CH-CH group of donors	0.4895	0.868847	15	26	41	283
GO:0000104 succinate dehydrogenase activity	5	0.868847	0.205	0.156	Molecular Function	GO:0000104	succinate dehydrogenase activity	0.490501	0.868847	3	2	5	32
GO:0004368 glycerol-3-phosphate dehydrogenase activity	5	0.868847	0.205	0.156	Molecular Function	GO:0004368	glycerol-3-phosphate dehydrogenase activity	0.490501	0.868847	3	2	5	32
GO:0004525 ribonuclease III activity	5	0.868847	0.205	0.156	Molecular Function	GO:0004525	ribonuclease III activity	0.490501	0.868847	2	3	5	32
GO:0032296 double-stranded RNA-specific ribonuclease activity	5	0.868847	0.205	0.156	Molecular Function	GO:0032296	double-stranded RNA-specific ribonuclease activity	0.490501	0.868847	2	3	5	32
GO:1901981 phosphatidylinositol phosphate binding	5	0.868847	0.205	0.156	Molecular Function	GO:1901981	phosphatidylinositol phosphate binding	0.490501	0.868847	3	2	5	32
GO:0001101 response to acid chemical	126	0.871439	5.332	0.17	Biological Process	GO:0001101	response to acid chemical	0.0501992	0.871439	53	73	126	743
GO:0009636 response to toxic substance	89	0.871439	3.766	0.175	Biological Process	GO:0009636	response to toxic substance	0.0502676	0.871439	36	53	89	510
GO:0010315 auxin efflux	6	0.871439	0.254	0.316	Biological Process	GO:0010315	auxin efflux	0.0503522	0.871439	2	4	6	19
GO:0016861 intramolecular oxidoreductase activity, interconverting aldoses and ketoses	7	0.871656	0.287	0.152	Molecular Function	GO:0016861	intramolecular oxidoreductase activity, interconverting aldoses and ketoses	0.49257	0.871656	1	6	7	46
GO:0045181 glutamate synthase activity, NAD(P)H as acceptor	10	0.873925	0.41	0.149	Molecular Function	GO:0045181	glutamate synthase activity, NAD(P)H as acceptor	0.494336	0.873925	5	5	10	67
GO:0001134 transcription factor activity, transcription factor recruiting	13	0.874167	0.532	0.148	Molecular Function	GO:0001134	transcription factor activity, transcription factor recruiting	0.495442	0.874167	5	8	13	88
GO:0001135 transcription factor activity, RNA polymerase II transcription factor recruiting	13	0.874167	0.532	0.148	Molecular Function	GO:0001135	transcription factor activity, RNA polymerase II transcription factor recruiting	0.495442	0.874167	5	8	13	88
GO:0009243 O antigen biosynthetic process	20	0.874957	0.846	0.215	Biological Process	GO:0009243	O antigen biosynthetic process	0.0509205	0.874957	10	10	20	93
GO:0046402 O antigen metabolic process	20	0.874957	0.846	0.215	Biological Process	GO:0046402	O antigen metabolic process	0.0509205	0.874957	10	10	20	93
GO:0008233 peptidase activity	125	0.876007	5.119	0.144	Molecular Function	GO:0008233	peptidase activity	0.49697	0.876007	32	93	125	871
GO:0016877 ligase activity, forming carbon-sulfur bonds	13	0.883114	0.532	0.146	Molecular Function	GO:0016877	ligase activity, forming carbon-sulfur bonds	0.512803	0.883114	6	7	13	89
GO:0016630 protochlorophyllide reductase activity	9	0.883114	0.369	0.148	Molecular Function	GO:0016630	protochlorophyllide reductase activity	0.51483	0.883114	2	7	9	61
GO:0015333 peptide:proton symporter activity	8	0.883114	0.328	0.148	Molecular Function	GO:0015333	peptide:proton symporter activity	0.515579	0.883114	3	5	8	54
GO:0022897 proton-dependent peptide secondary active transmembrane transporter activity	8	0.883114	0.328	0.148	Molecular Function	GO:0022897	proton-dependent peptide secondary active transmembrane transporter activity	0.515579	0.883114	3	5	8	54
GO:0046406 magnesium protoporphyrin IX methyltransferase activity	6	0.883114	0.246	0.15	Molecular Function	GO:0046406	magnesium protoporphyrin IX methyltransferase activity	0.517629	0.883114	0	6	6	40
GO:0033612 receptor serine/threonine kinase binding	4	0.883114	0.164	0.154	Molecular Function	GO:0033612	receptor serine/threonine kinase binding	0.5211	0.883114	0	4	4	26
GO:0004739 pyruvate dehydrogenase (acetyl-transferring) activity	3	0.883114	0.123	0.158	Molecular Function	GO:0004739	pyruvate dehydrogenase (acetyl-transferring) activity	0.524009	0.883114	2	1	3	19
GO:0004930 G-protein coupled receptor activity	3	0.883114	0.123	0.158	Molecular Function	GO:0004930	G-protein coupled receptor activity	0.524009	0.883114	3	0	3	19
GO:0008661 1-deoxy-D-xylulose-5-phosphate synthase activity	3	0.883114	0.123	0.158	Molecular Function	GO:0008661	1-deoxy-D-xylulose-5-phosphate synthase activity	0.524009	0.883114	3	0	3	19
GO:0010340 carboxyl-O-methyltransferase activity	3	0.883114	0.123	0.158	Molecular Function	GO:0010340	carboxyl-O-methyltransferase activity	0.524009	0.883114	0	3	3	19
GO:0016730 oxidoreductase activity, acting on iron-sulfur proteins as donors	3	0.883114	0.123	0.158	Molecular Function	GO:0016730	oxidoreductase activity, acting on iron-sulfur proteins as donors	0.524009	0.883114	2	1	3	19
GO:0051998 protein carboxyl O-methyltransferase activity	3	0.883114	0.123	0.158	Molecular Function	GO:0051998	protein carboxyl O-methyltransferase activity	0.524009	0.883114	0	3	3	19
GO:0016645 oxidoreductase activity, acting on the CH-NH group of donors	20	0.883114	0.819	0.144	Molecular Function	GO:0016645	oxidoreductase activity, acting on the CH-NH group of donors	0.524829	0.883114	10	10	20	139
GO:0004421 hydroxymethylglutaryl-CoA synthase activity	2	0.883114	0.082	0.167	Molecular Function	GO:0004421	hydroxymethylglutaryl-CoA synthase activity	0.528738	0.883114	0	2	2	12
GO:0004462 lactoylglutathione lyase activity	2	0.883114	0.082	0.167	Molecular Function	GO:0004462	lactoylglutathione lyase activity	0.528738	0.883114	0	2	2	12
GO:0004630 phospholipase D activity	2	0.883114	0.082	0.167	Molecular Function	GO:0004630	phospholipase D activity	0.528738	0.883114	2	0	2	12
GO:0004638 phosphoribosylaminoimidazole carboxylase activity	2	0.883114	0.082	0.167	Molecular Function	GO:0004638	phosphoribosylaminoimidazole carboxylase activity	0.528738	0.883114	1	1	2	12
GO:0016208 AMP binding	2	0.883114	0.082	0.167	Molecular Function	GO:0016208	AMP binding	0.528738	0.883114	0	2	2	12
GO:0033613 activating transcription factor binding	2	0.883114	0.082	0.167	Molecular Function	GO:0033613	activating transcription factor binding	0.528738	0.883114	2	0	2	12
GO:0033817 beta-ketoacyl-acyl-carrier-protein synthase II activity	2	0.883114	0.082	0.167	Molecular Function	GO:0033817	beta-ketoacyl-acyl-carrier-protein synthase II activity	0.528738	0.883114	2	0	2	12
GO:0070290 N-acylphosphatidylethanolamine-specific phospholipase D activity	2	0.883114	0.082	0.167	Molecular Function	GO:0070290	N-acylphosphatidylethanolamine-specific phospholipase D activity	0.528738	0.883114	2	0	2	12
GO:0070568 guanylyltransferase activity	2	0.883114	0.082	0.167	Molecular Function	GO:0070568	guanylyltransferase activity	0.528738	0.883114	1	1	2	12
GO:0051540 metal cluster binding	37	0.883114	1.515	0.143	Molecular Function	GO:0051540	metal cluster binding	0.529597	0.883114	12	25	37	259
GO:0000034 adenine deaminase activity	1	0.883114	0.041	0.2	Molecular Function	GO:0000034	adenine deaminase activity	0.537697	0.883114	1	0	1	5
GO:0000035 acyl binding	1	0.883114	0.041	0.2	Molecular Function	GO:0000035	acyl binding	0.537697	0.883114	0	1	1	5
GO:0000310 xanthine phosphoribosyltransferase activity	1	0.883114	0.041	0.2	Molecular Function	GO:0000310	xanthine phosphoribosyltransferase activity	0.537697	0.883114	0	1	1	5
GO:0000405 bubble DNA binding	1	0.883114	0.041	0.2	Molecular Function	GO:0000405	bubble DNA binding	0.537697	0.883114	1	0	1	5
GO:0000822 inositol hexakisphosphate binding	1	0.883114	0.041	0.2	Molecular Function	GO:0000822	inositol hexakisphosphate binding	0.537697	0.883114	0	1	1	5
GO:0003855 3-dehydroquinate dehydratase activity	1	0.883114	0.041	0.2	Molecular Function	GO:0003855	3-dehydroquinate dehydratase activity	0.537697	0.883114	0	1	1	5
GO:0003991 acetylglutamate kinase activity	1	0.883114	0.041	0.2	Molecular Function	GO:0003991	acetylglutamate kinase activity	0.537697	0.883114	1	0	1	5
GO:0004121 cystathionine beta-lyase activity	1	0.883114	0.041	0.2	Molecular Function	GO:0004121	cystathionine beta-lyase activity	0.537697	0.883114	1	0	1	5
GO:0004367 glycerol-3-phosphate dehydrogenase [NAD+] activity	1	0.883114	0.041	0.2	Molecular Function	GO:0004367	glycerol-3-phosphate dehydrogenase [NAD+] activity	0.537697	0.883114	0	1	1	5
GO:0004438 phosphatidylinositol-3-phosphatase activity	1	0.883114	0.041	0.2	Molecular Function	GO:0004438	phosphatidylinositol-3-phosphatase activity	0.537697	0.883114	1	0	1	5
GO:0004514 nicotinate-nucleotide diphosphorylase (carboxylating) activity	1	0.883114	0.041	0.2	Molecular Function	GO:0004514	nicotinate-nucleotide diphosphorylase (carboxylating) activity	0.537697	0.883114	1	0	1	5
GO:0004560 alpha-L-fucosidase activity	1	0.883114	0.041	0.2	Molecular Function	GO:0004560	alpha-L-fucosidase activity	0.537697	0.883114	0	1	1	5
GO:0004614 phosphoglucomutase activity	1	0.883114	0.041	0.2	Molecular Function	GO:0004614	phosphoglucomutase activity	0.537697	0.883114	0	1	1	5
GO:0005094 Rho GDP-dissociation inhibitor activity	1	0.883114	0.041	0.2	Molecular Function	GO:0005094	Rho GDP-dissociation inhibitor activity	0.537697	0.883114	0	1	1	5
GO:0005219 ryanodine-sensitive calcium-release channel activity	1	0.883114	0.041	0.2	Molecular Function	GO:0005219	ryanodine-sensitive calcium-release channel activity	0.537697	0.883114	0	1	1	5
GO:0005365 myo-inositol transmembrane transporter activity	1	0.883114	0.041	0.2	Molecular Function	GO:0005365	myo-inositol transmembrane transporter activity	0.537697	0.883114	0	1	1	5
GO:0008177 succinate dehydrogenase (ubiquinone) activity	1	0.883114	0.041	0.2	Molecular Function	GO:0008177	succinate dehydrogenase (ubiquinone) activity	0.537697	0.883114	0	1	1	5
GO:0008515 sucrose transmembrane transporter activity	1	0.883114	0.041	0.2	Molecular Function	GO:0008515	sucrose transmembrane transporter activity	0.537697	0.883114	0	1	1	5
GO:0008901 ferredoxin hydrogenase activity	1	0.883114	0.041	0.2	Molecular Function	GO:0008901	ferredoxin hydrogenase activity	0.537697	0.883114	0	1	1	5
GO:0008964 phosphoenolpyruvate carboxylase activity	1	0.883114	0.041	0.2	Molecular Function	GO:0008964	phosphoenolpyruvate carboxylase activity	0.537697	0.883114	1	0	1	5
GO:0008982 protein-N(PI)-phosphohistidine-sugar phosphotransferase activity	1	0.883114	0.041	0.2	Molecular Function	GO:0008982	protein-N(PI)-phosphohistidine-sugar phosphotransferase activity	0.537697	0.883114	1	0	1	5
GO:0009002 serine-type D-Ala-D-Ala carboxypeptidase activity	1	0.883114	0.041	0.2	Molecular Function	GO:0009002	serine-type D-Ala-D-Ala carboxypeptidase activity	0.537697	0.883114	0	1	1	5
GO:0009882 blue light photoreceptor activity	1	0.883114	0.041	0.2	Molecular Function	GO:0009882	blue light photoreceptor activity	0.537697	0.883114	0	1	1	5
GO:0015278 calcium-release channel activity	1	0.883114	0.041	0.2	Molecular Function	GO:0015278	calcium-release channel activity	0.537697	0.883114	0	1	1	5
GO:0015369 calcium:proton antiporter activity	1	0.883114	0.041	0.2	Molecular Function	GO:0015369	calcium:proton antiporter activity	0.537697	0.883114	0	1	1	5
GO:0015643 toxic substance binding	1	0.883114	0.041	0.2	Molecular Function	GO:0015643	toxic substance binding	0.537697	0.883114	1	0	1	5
GO:0015928 fucosidase activity	1	0.883114	0.041	0.2	Molecular Function	GO:0015928	fucosidase activity	0.537697	0.883114	0	1	1	5
GO:0016662 oxidoreductase activity, acting on other nitrogenous compounds as donors, cytochrome as acceptor	1	0.883114	0.041	0.2	Molecular Function	GO:0016662	oxidoreductase activity, acting on other nitrogenous compounds as donors, cytochrome as acceptor	0.537697	0.883114	0	1	1	5
GO:0016699 oxidoreductase activity, acting on hydrogen as donor, iron-sulfur protein as acceptor	1	0.883114	0.041	0.2	Molecular Function	GO:0016699	oxidoreductase activity, acting on hydrogen as donor, iron-sulfur protein as acceptor	0.537697	0.883114	0	1	1	5
GO:0016713 oxidoreductase activity, acting on paired donors, with incorporation or reduction of molecular oxygen, reduced iron-sulfur protein as one donor, and incorporation of one atom of oxygen	1	0.883114	0.041	0.2	Molecular Function	GO:0016713	oxidoreductase activity, acting on paired donors, with incorporation or reduction of molecular oxygen, reduced iron-sulfur protein as one donor, and incorporation of one atom of oxygen	0.537697	0.883114	0	1	1	5
GO:0016847 1-aminocyclopropane-1-carboxylate synthase activity	1	0.883114	0.041	0.2	Molecular Function	GO:0016847	1-aminocyclopropane-1-carboxylate synthase activity	0.537697	0.883114	0	1	1	5
GO:0016972 thiol oxidase activity	1	0.883114	0.041	0.2	Molecular Function	GO:0016972	thiol oxidase activity	0.537697	0.883114	1	0	1	5
GO:0017110 nucleoside-diphosphatase activity	1	0.883114	0.041	0.2	Molecular Function	GO:0017110	nucleoside-diphosphatase activity	0.537697	0.883114	1	0	1	5
GO:0019863 IgE binding	1	0.883114	0.041	0.2	Molecular Function	GO:0019863	IgE binding	0.537697	0.883114	1	0	1	5
GO:0030580 quinone cofactor methyltransferase activity	1	0.883114	0.041	0.2	Molecular Function	GO:0030580	quinone cofactor methyltransferase activity	0.537697	0.883114	1	0	1	5
GO:0033773 isoflavone 2'-hydroxylase activity	1	0.883114	0.041	0.2	Molecular Function	GO:0033773	isoflavone 2'-hydroxylase activity	0.537697	0.883114	1	0	1	5
GO:0033980 phosphonopyruvate decarboxylase activity	1	0.883114	0.041	0.2	Molecular Function	GO:0033980	phosphonopyruvate decarboxylase activity	0.537697	0.883114	1	0	1	5
GO:0034069 aminoglycoside N-acetyltransferase activity	1	0.883114	0.041	0.2	Molecular Function	GO:0034069	aminoglycoside N-acetyltransferase activity	0.537697	0.883114	0	1	1	5
GO:0043365 [formate-C-acetyltransferase]-activating enzyme activity	1	0.883114	0.041	0.2	Molecular Function	GO:0043365	[formate-C-acetyltransferase]-activating enzyme activity	0.537697	0.883114	1	0	1	5
GO:0045505 dynein intermediate chain binding	1	0.883114	0.041	0.2	Molecular Function	GO:0045505	dynein intermediate chain binding	0.537697	0.883114	0	1	1	5
GO:0046429 4-hydroxy-3-methylbut-2-en-1-yl diphosphate synthase activity	1	0.883114	0.041	0.2	Molecular Function	GO:0046429	4-hydroxy-3-methylbut-2-en-1-yl diphosphate synthase activity	0.537697	0.883114	1	0	1	5
GO:0046522 S-methyl-5-thioribose kinase activity	1	0.883114	0.041	0.2	Molecular Function	GO:0046522	S-methyl-5-thioribose kinase activity	0.537697	0.883114	1	0	1	5
GO:0047631 ADP-ribose diphosphatase activity	1	0.883114	0.041	0.2	Molecular Function	GO:0047631	ADP-ribose diphosphatase activity	0.537697	0.883114	1	0	1	5
GO:0047763 caffeate O-methyltransferase activity	1	0.883114	0.041	0.2	Molecular Function	GO:0047763	caffeate O-methyltransferase activity	0.537697	0.883114	0	1	1	5
GO:0050097 methylaspartate mutase activity	1	0.883114	0.041	0.2	Molecular Function	GO:0050097	methylaspartate mutase activity	0.537697	0.883114	0	1	1	5
GO:0051766 inositol trisphosphate kinase activity	1	0.883114	0.041	0.2	Molecular Function	GO:0051766	inositol trisphosphate kinase activity	0.537697	0.883114	0	1	1	5
GO:0051787 misfolded protein binding	1	0.883114	0.041	0.2	Molecular Function	GO:0051787	misfolded protein binding	0.537697	0.883114	1	0	1	5
GO:0051959 dynein light intermediate chain binding	1	0.883114	0.041	0.2	Molecular Function	GO:0051959	dynein light intermediate chain binding	0.537697	0.883114	0	1	1	5
GO:0052725 inositol-1,3,4-trisphosphate 6-kinase activity	1	0.883114	0.041	0.2	Molecular Function	GO:0052725	inositol-1,3,4-trisphosphate 6-kinase activity	0.537697	0.883114	0	1	1	5
GO:0071917 triose-phosphate transmembrane transporter activity	1	0.883114	0.041	0.2	Molecular Function	GO:0071917	triose-phosphate transmembrane transporter activity	0.537697	0.883114	0	1	1	5
GO:0098809 nitrite reductase activity	1	0.883114	0.041	0.2	Molecular Function	GO:0098809	nitrite reductase activity	0.537697	0.883114	0	1	1	5
GO:0099604 ligand-gated calcium channel activity	1	0.883114	0.041	0.2	Molecular Function	GO:0099604	ligand-gated calcium channel activity	0.537697	0.883114	0	1	1	5
GO:0016298 lipase activity	15	0.892642	0.614	0.143	Molecular Function	GO:0016298	lipase activity	0.543992	0.892642	4	11	15	105
GO:0016052 carbohydrate catabolic process	93	0.894225	3.936	0.174	Biological Process	GO:0016052	carbohydrate catabolic process	0.0522284	0.894225	24	69	93	536
GO:0016901 oxidoreductase activity, acting on the CH-OH group of donors, quinone or similar compound as acceptor	5	0.896752	0.205	0.147	Molecular Function	GO:0016901	oxidoreductase activity, acting on the CH-OH group of donors, quinone or similar compound as acceptor	0.546994	0.896752	3	2	5	34
GO:0043167 ion binding	968	0.897558	39.64	0.143	Molecular Function	GO:0043167	ion binding	0.547983	0.897558	377	591	968	6786
GO:0005991 trehalose metabolic process	10	0.901445	0.423	0.256	Biological Process	GO:0005991	trehalose metabolic process	0.0529632	0.901445	6	4	10	39
GO:0042398 cellular modified amino acid biosynthetic process	30	0.901445	1.27	0.199	Biological Process	GO:0042398	cellular modified amino acid biosynthetic process	0.0530262	0.901445	14	16	30	151
GO:0004124 cysteine synthase activity	4	0.901482	0.164	0.148	Molecular Function	GO:0004124	cysteine synthase activity	0.552376	0.901482	3	1	4	27
GO:0004499 N,N-dimethylaniline monooxygenase activity	4	0.901482	0.164	0.148	Molecular Function	GO:0004499	N,N-dimethylaniline monooxygenase activity	0.552376	0.901482	2	2	4	27
GO:0019202 amino acid kinase activity	4	0.901482	0.164	0.148	Molecular Function	GO:0019202	amino acid kinase activity	0.552376	0.901482	2	2	4	27
GO:0070567 cytidylyltransferase activity	4	0.901482	0.164	0.148	Molecular Function	GO:0070567	cytidylyltransferase activity	0.552376	0.901482	2	2	4	27
GO:0006084 acetyl-CoA metabolic process	25	0.902269	1.058	0.205	Biological Process	GO:0006084	acetyl-CoA metabolic process	0.0532629	0.902269	17	8	25	122
GO:0042775 mitochondrial ATP synthesis coupled electron transport	9	0.911313	0.381	0.265	Biological Process	GO:0042775	mitochondrial ATP synthesis coupled electron transport	0.0539868	0.911313	1	8	9	34
GO:1901071 glucosamine-containing compound metabolic process	8	0.912514	0.339	0.276	Biological Process	GO:1901071	glucosamine-containing compound metabolic process	0.0542483	0.912514	3	5	8	29
GO:0016869 intramolecular transferase activity, transferring amino groups	3	0.91278	0.123	0.15	Molecular Function	GO:0016869	intramolecular transferase activity, transferring amino groups	0.560311	0.91278	0	3	3	20
GO:0031624 ubiquitin conjugating enzyme binding	3	0.91278	0.123	0.15	Molecular Function	GO:0031624	ubiquitin conjugating enzyme binding	0.560311	0.91278	3	0	3	20
GO:0004316 3-oxoacyl-[acyl-carrier-protein] reductase (NADPH) activity	14	0.914091	0.573	0.141	Molecular Function	GO:0004316	3-oxoacyl-[acyl-carrier-protein] reductase (NADPH) activity	0.561621	0.914091	2	12	14	99
GO:0005047 signal recognition particle binding	7	0.915523	0.287	0.143	Molecular Function	GO:0005047	signal recognition particle binding	0.563009	0.915523	3	4	7	49
GO:0005795 Golgi stack	14	0.916751	0.778	0.212	Cellular Component	GO:0005795	Golgi stack	0.0732486	0.916751	0	14	14	66
GO:0008168 methyltransferase activity	65	0.921909	2.662	0.141	Molecular Function	GO:0008168	methyltransferase activity	0.569694	0.921909	19	46	65	461
GO:0003984 acetolactate synthase activity	2	0.921909	0.082	0.154	Molecular Function	GO:0003984	acetolactate synthase activity	0.573696	0.921909	2	0	2	13
GO:0003999 adenine phosphoribosyltransferase activity	2	0.921909	0.082	0.154	Molecular Function	GO:0003999	adenine phosphoribosyltransferase activity	0.573696	0.921909	1	1	2	13
GO:0004422 hypoxanthine phosphoribosyltransferase activity	2	0.921909	0.082	0.154	Molecular Function	GO:0004422	hypoxanthine phosphoribosyltransferase activity	0.573696	0.921909	1	1	2	13
GO:0004457 lactate dehydrogenase activity	2	0.921909	0.082	0.154	Molecular Function	GO:0004457	lactate dehydrogenase activity	0.573696	0.921909	1	1	2	13
GO:0004817 cysteine-tRNA ligase activity	2	0.921909	0.082	0.154	Molecular Function	GO:0004817	cysteine-tRNA ligase activity	0.573696	0.921909	1	1	2	13
GO:0004837 tyrosine decarboxylase activity	2	0.921909	0.082	0.154	Molecular Function	GO:0004837	tyrosine decarboxylase activity	0.573696	0.921909	0	2	2	13
GO:0008146 sulfotransferase activity	2	0.921909	0.082	0.154	Molecular Function	GO:0008146	sulfotransferase activity	0.573696	0.921909	1	1	2	13
GO:0008242 omega peptidase activity	2	0.921909	0.082	0.154	Molecular Function	GO:0008242	omega peptidase activity	0.573696	0.921909	1	1	2	13
GO:0008780 acyl-[acyl-carrier-protein]-UDP-N-acetylglucosamine O-acyltransferase activity	2	0.921909	0.082	0.154	Molecular Function	GO:0008780	acyl-[acyl-carrier-protein]-UDP-N-acetylglucosamine O-acyltransferase activity	0.573696	0.921909	1	1	2	13
GO:0008969 phosphohistidine phosphatase activity	2	0.921909	0.082	0.154	Molecular Function	GO:0008969	phosphohistidine phosphatase activity	0.573696	0.921909	0	2	2	13
GO:0016434 rRNA (cytosine) methyltransferase activity	2	0.921909	0.082	0.154	Molecular Function	GO:0016434	rRNA (cytosine) methyltransferase activity	0.573696	0.921909	1	1	2	13
GO:0035673 oligopeptide transmembrane transporter activity	2	0.921909	0.082	0.154	Molecular Function	GO:0035673	oligopeptide transmembrane transporter activity	0.573696	0.921909	1	1	2	13
GO:0004738 pyruvate dehydrogenase activity	5	0.921909	0.205	0.143	Molecular Function	GO:0004738	pyruvate dehydrogenase activity	0.574086	0.921909	4	1	5	35
GO:0009063 cellular amino acid catabolic process	62	0.922139	2.624	0.18	Biological Process	GO:0009063	cellular amino acid catabolic process	0.0561752	0.922139	36	26	62	345
GO:0052547 regulation of peptidase activity	12	0.922139	0.508	0.24	Biological Process	GO:0052547	regulation of peptidase activity	0.0569123	0.922139	1	11	12	50
GO:0007167 enzyme linked receptor protein signaling pathway	33	0.922139	1.397	0.194	Biological Process	GO:0007167	enzyme linked receptor protein signaling pathway	0.0583009	0.922139	5	28	33	170
GO:0007340 acrosome reaction	2	0.922139	0.085	0.667	Biological Process	GO:0007340	acrosome reaction	0.0590523	0.922139	0	2	2	3
GO:0009554 megasporogenesis	2	0.922139	0.085	0.667	Biological Process	GO:0009554	megasporogenesis	0.0590523	0.922139	0	2	2	3
GO:0010055 atrichoblast differentiation	2	0.922139	0.085	0.667	Biological Process	GO:0010055	atrichoblast differentiation	0.0590523	0.922139	2	0	2	3
GO:0010148 transpiration	2	0.922139	0.085	0.667	Biological Process	GO:0010148	transpiration	0.0590523	0.922139	0	2	2	3
GO:0010430 fatty acid omega-oxidation	2	0.922139	0.085	0.667	Biological Process	GO:0010430	fatty acid omega-oxidation	0.0590523	0.922139	0	2	2	3
GO:0010451 floral meristem growth	2	0.922139	0.085	0.667	Biological Process	GO:0010451	floral meristem growth	0.0590523	0.922139	0	2	2	3
GO:0015729 oxaloacetate transport	2	0.922139	0.085	0.667	Biological Process	GO:0015729	oxaloacetate transport	0.0590523	0.922139	0	2	2	3
GO:0015744 succinate transport	2	0.922139	0.085	0.667	Biological Process	GO:0015744	succinate transport	0.0590523	0.922139	0	2	2	3
GO:0019336 phenol-containing compound catabolic process	2	0.922139	0.085	0.667	Biological Process	GO:0019336	phenol-containing compound catabolic process	0.0590523	0.922139	1	1	2	3
GO:0031134 sister chromatid biorientation	2	0.922139	0.085	0.667	Biological Process	GO:0031134	sister chromatid biorientation	0.0590523	0.922139	1	1	2	3
GO:0045041 protein import into mitochondrial intermembrane space	2	0.922139	0.085	0.667	Biological Process	GO:0045041	protein import into mitochondrial intermembrane space	0.0590523	0.922139	2	0	2	3
GO:0051256 mitotic spindle midzone assembly	2	0.922139	0.085	0.667	Biological Process	GO:0051256	mitotic spindle midzone assembly	0.0590523	0.922139	0	2	2	3
GO:0060478 acrosomal vesicle exocytosis	2	0.922139	0.085	0.667	Biological Process	GO:0060478	acrosomal vesicle exocytosis	0.0590523	0.922139	0	2	2	3
GO:0060632 regulation of microtubule-based movement	2	0.922139	0.085	0.667	Biological Process	GO:0060632	regulation of microtubule-based movement	0.0590523	0.922139	0	2	2	3
GO:0071422 succinate transmembrane transport	2	0.922139	0.085	0.667	Biological Process	GO:0071422	succinate transmembrane transport	0.0590523	0.922139	0	2	2	3
GO:0080165 callose deposition in phloem sieve plate	2	0.922139	0.085	0.667	Biological Process	GO:0080165	callose deposition in phloem sieve plate	0.0590523	0.922139	1	1	2	3
GO:0090230 regulation of centromere complex assembly	2	0.922139	0.085	0.667	Biological Process	GO:0090230	regulation of centromere complex assembly	0.0590523	0.922139	2	0	2	3
GO:1902356 oxaloacetate(2-) transmembrane transport	2	0.922139	0.085	0.667	Biological Process	GO:1902356	oxaloacetate(2-) transmembrane transport	0.0590523	0.922139	0	2	2	3
GO:1990059 fruit valve development	2	0.922139	0.085	0.667	Biological Process	GO:1990059	fruit valve development	0.0590523	0.922139	0	2	2	3
GO:0034308 primary alcohol metabolic process	11	0.924167	0.466	0.244	Biological Process	GO:0034308	primary alcohol metabolic process	0.0593749	0.924167	6	5	11	45
GO:0050136 NADH dehydrogenase (quinone) activity	8	0.926772	0.328	0.14	Molecular Function	GO:0050136	NADH dehydrogenase (quinone) activity	0.580237	0.926772	1	7	8	57
GO:0003842 1-pyrroline-5-carboxylate dehydrogenase activity	4	0.926772	0.164	0.143	Molecular Function	GO:0003842	1-pyrroline-5-carboxylate dehydrogenase activity	0.582532	0.926772	2	2	4	28
GO:0008948 oxaloacetate decarboxylase activity	4	0.926772	0.164	0.143	Molecular Function	GO:0008948	oxaloacetate decarboxylase activity	0.582532	0.926772	2	2	4	28
GO:0004650 polygalacturonase activity	7	0.926772	0.287	0.14	Molecular Function	GO:0004650	polygalacturonase activity	0.585489	0.926772	2	5	7	50
GO:0043531 ADP binding	35	0.926772	1.433	0.139	Molecular Function	GO:0043531	ADP binding	0.591716	0.926772	24	11	35	251
GO:0001664 G-protein coupled receptor binding	3	0.926772	0.123	0.143	Molecular Function	GO:0001664	G-protein coupled receptor binding	0.594879	0.926772	0	3	3	21
GO:0004122 cystathionine beta-synthase activity	3	0.926772	0.123	0.143	Molecular Function	GO:0004122	cystathionine beta-synthase activity	0.594879	0.926772	2	1	3	21
GO:0016624 oxidoreductase activity, acting on the aldehyde or oxo group of donors, disulfide as acceptor	3	0.926772	0.123	0.143	Molecular Function	GO:0016624	oxidoreductase activity, acting on the aldehyde or oxo group of donors, disulfide as acceptor	0.594879	0.926772	2	1	3	21
GO:0004536 deoxyribonuclease activity	40	0.926772	1.638	0.139	Molecular Function	GO:0004536	deoxyribonuclease activity	0.595748	0.926772	23	17	40	287
GO:0046912 transferase activity, transferring acyl groups, acyl groups converted into alkyl on transfer	5	0.926772	0.205	0.139	Molecular Function	GO:0046912	transferase activity, transferring acyl groups, acyl groups converted into alkyl on transfer	0.600301	0.926772	2	3	5	36
GO:0015079 potassium ion transmembrane transporter activity	16	0.926772	0.655	0.138	Molecular Function	GO:0015079	potassium ion transmembrane transporter activity	0.602349	0.926772	7	9	16	116
GO:0000014 single-stranded DNA endodeoxyribonuclease activity	1	0.926772	0.041	0.167	Molecular Function	GO:0000014	single-stranded DNA endodeoxyribonuclease activity	0.603814	0.926772	0	1	1	6
GO:0001102 RNA polymerase II activating transcription factor binding	1	0.926772	0.041	0.167	Molecular Function	GO:0001102	RNA polymerase II activating transcription factor binding	0.603814	0.926772	1	0	1	6
GO:0004106 chorismate mutase activity	1	0.926772	0.041	0.167	Molecular Function	GO:0004106	chorismate mutase activity	0.603814	0.926772	0	1	1	6
GO:0004150 dihydroneopterin aldolase activity	1	0.926772	0.041	0.167	Molecular Function	GO:0004150	dihydroneopterin aldolase activity	0.603814	0.926772	0	1	1	6
GO:0004157 dihydropyrimidinase activity	1	0.926772	0.041	0.167	Molecular Function	GO:0004157	dihydropyrimidinase activity	0.603814	0.926772	1	0	1	6
GO:0004372 glycine hydroxymethyltransferase activity	1	0.926772	0.041	0.167	Molecular Function	GO:0004372	glycine hydroxymethyltransferase activity	0.603814	0.926772	1	0	1	6
GO:0004409 homoaconitate hydratase activity	1	0.926772	0.041	0.167	Molecular Function	GO:0004409	homoaconitate hydratase activity	0.603814	0.926772	1	0	1	6
GO:0004615 phosphomannomutase activity	1	0.926772	0.041	0.167	Molecular Function	GO:0004615	phosphomannomutase activity	0.603814	0.926772	0	1	1	6
GO:0004789 thiamine-phosphate diphosphorylase activity	1	0.926772	0.041	0.167	Molecular Function	GO:0004789	thiamine-phosphate diphosphorylase activity	0.603814	0.926772	1	0	1	6
GO:0005504 fatty acid binding	1	0.926772	0.041	0.167	Molecular Function	GO:0005504	fatty acid binding	0.603814	0.926772	0	1	1	6
GO:0008013 beta-catenin binding	1	0.926772	0.041	0.167	Molecular Function	GO:0008013	beta-catenin binding	0.603814	0.926772	0	1	1	6
GO:0008525 phosphatidylcholine transporter activity	1	0.926772	0.041	0.167	Molecular Function	GO:0008525	phosphatidylcholine transporter activity	0.603814	0.926772	0	1	1	6
GO:0008701 4-hydroxy-2-oxovalerate aldolase activity	1	0.926772	0.041	0.167	Molecular Function	GO:0008701	4-hydroxy-2-oxovalerate aldolase activity	0.603814	0.926772	1	0	1	6
GO:0008792 arginine decarboxylase activity	1	0.926772	0.041	0.167	Molecular Function	GO:0008792	arginine decarboxylase activity	0.603814	0.926772	0	1	1	6
GO:0008795 NAD+ synthase activity	1	0.926772	0.041	0.167	Molecular Function	GO:0008795	NAD+ synthase activity	0.603814	0.926772	1	0	1	6
GO:0010277 chlorophyllide a oxygenase [overall] activity	1	0.926772	0.041	0.167	Molecular Function	GO:0010277	chlorophyllide a oxygenase [overall] activity	0.603814	0.926772	1	0	1	6
GO:0010295 (+)-abscisic acid 8'-hydroxylase activity	1	0.926772	0.041	0.167	Molecular Function	GO:0010295	(+)-abscisic acid 8'-hydroxylase activity	0.603814	0.926772	0	1	1	6
GO:0015120 phosphoglycerate transmembrane transporter activity	1	0.926772	0.041	0.167	Molecular Function	GO:0015120	phosphoglycerate transmembrane transporter activity	0.603814	0.926772	0	1	1	6
GO:0015154 disaccharide transmembrane transporter activity	1	0.926772	0.041	0.167	Molecular Function	GO:0015154	disaccharide transmembrane transporter activity	0.603814	0.926772	0	1	1	6
GO:0015157 oligosaccharide transmembrane transporter activity	1	0.926772	0.041	0.167	Molecular Function	GO:0015157	oligosaccharide transmembrane transporter activity	0.603814	0.926772	0	1	1	6
GO:0016707 gibberellin 3-beta-dioxygenase activity	1	0.926772	0.041	0.167	Molecular Function	GO:0016707	gibberellin 3-beta-dioxygenase activity	0.603814	0.926772	0	1	1	6
GO:0019825 oxygen binding	1	0.926772	0.041	0.167	Molecular Function	GO:0019825	oxygen binding	0.603814	0.926772	1	0	1	6
GO:0019871 sodium channel inhibitor activity	1	0.926772	0.041	0.167	Molecular Function	GO:0019871	sodium channel inhibitor activity	0.603814	0.926772	0	1	1	6
GO:0030267 glyoxylate reductase (NADP) activity	1	0.926772	0.041	0.167	Molecular Function	GO:0030267	glyoxylate reductase (NADP) activity	0.603814	0.926772	0	1	1	6
GO:0030507 spectrin binding	1	0.926772	0.041	0.167	Molecular Function	GO:0030507	spectrin binding	0.603814	0.926772	1	0	1	6
GO:0030942 endoplasmic reticulum signal peptide binding	1	0.926772	0.041	0.167	Molecular Function	GO:0030942	endoplasmic reticulum signal peptide binding	0.603814	0.926772	1	0	1	6
GO:0036310 annealing helicase activity	1	0.926772	0.041	0.167	Molecular Function	GO:0036310	annealing helicase activity	0.603814	0.926772	1	0	1	6
GO:0042083 5,10-methylenetetrahydrofolate-dependent methyltransferase activity	1	0.926772	0.041	0.167	Molecular Function	GO:0042083	5,10-methylenetetrahydrofolate-dependent methyltransferase activity	0.603814	0.926772	0	1	1	6
GO:0042834 peptidoglycan binding	1	0.926772	0.041	0.167	Molecular Function	GO:0042834	peptidoglycan binding	0.603814	0.926772	0	1	1	6
GO:0043812 phosphatidylinositol-4-phosphate phosphatase activity	1	0.926772	0.041	0.167	Molecular Function	GO:0043812	phosphatidylinositol-4-phosphate phosphatase activity	0.603814	0.926772	1	0	1	6
GO:0045502 dynein binding	1	0.926772	0.041	0.167	Molecular Function	GO:0045502	dynein binding	0.603814	0.926772	0	1	1	6
GO:0045544 gibberellin 20-oxidase activity	1	0.926772	0.041	0.167	Molecular Function	GO:0045544	gibberellin 20-oxidase activity	0.603814	0.926772	1	0	1	6
GO:0046923 ER retention sequence binding	1	0.926772	0.041	0.167	Molecular Function	GO:0046923	ER retention sequence binding	0.603814	0.926772	0	1	1	6
GO:0050096 methylaspartate ammonia-lyase activity	1	0.926772	0.041	0.167	Molecular Function	GO:0050096	methylaspartate ammonia-lyase activity	0.603814	0.926772	1	0	1	6
GO:0050480 imidazolonepropionase activity	1	0.926772	0.041	0.167	Molecular Function	GO:0050480	imidazolonepropionase activity	0.603814	0.926772	1	0	1	6
GO:0051139 metal ion:proton antiporter activity	1	0.926772	0.041	0.167	Molecular Function	GO:0051139	metal ion:proton antiporter activity	0.603814	0.926772	0	1	1	6
GO:0051765 inositol tetrakisphosphate kinase activity	1	0.926772	0.041	0.167	Molecular Function	GO:0051765	inositol tetrakisphosphate kinase activity	0.603814	0.926772	0	1	1	6
GO:0052592 oxidoreductase activity, acting on CH or CH2 groups, with an iron-sulfur protein as acceptor	1	0.926772	0.041	0.167	Molecular Function	GO:0052592	oxidoreductase activity, acting on CH or CH2 groups, with an iron-sulfur protein as acceptor	0.603814	0.926772	1	0	1	6
GO:0090447 glycerol-3-phosphate 2-O-acyltransferase activity	1	0.926772	0.041	0.167	Molecular Function	GO:0090447	glycerol-3-phosphate 2-O-acyltransferase activity	0.603814	0.926772	0	1	1	6
GO:0097617 annealing activity	1	0.926772	0.041	0.167	Molecular Function	GO:0097617	annealing activity	0.603814	0.926772	1	0	1	6
GO:1904288 BAT3 complex binding	1	0.926772	0.041	0.167	Molecular Function	GO:1904288	BAT3 complex binding	0.603814	0.926772	0	1	1	6
GO:0051087 chaperone binding	10	0.931151	0.41	0.137	Molecular Function	GO:0051087	chaperone binding	0.609139	0.931151	1	9	10	73
GO:0018659 4-hydroxybenzoate 3-monooxygenase activity	4	0.931151	0.164	0.138	Molecular Function	GO:0018659	4-hydroxybenzoate 3-monooxygenase activity	0.611477	0.931151	1	3	4	29
GO:0019888 protein phosphatase regulator activity	6	0.931151	0.246	0.136	Molecular Function	GO:0019888	protein phosphatase regulator activity	0.615388	0.931151	0	6	6	44
GO:0004039 allophanate hydrolase activity	2	0.931151	0.082	0.143	Molecular Function	GO:0004039	allophanate hydrolase activity	0.615437	0.931151	0	2	2	14
GO:0004040 amidase activity	2	0.931151	0.082	0.143	Molecular Function	GO:0004040	amidase activity	0.615437	0.931151	0	2	2	14
GO:0004311 farnesyltranstransferase activity	2	0.931151	0.082	0.143	Molecular Function	GO:0004311	farnesyltranstransferase activity	0.615437	0.931151	2	0	2	14
GO:0004707 MAP kinase activity	2	0.931151	0.082	0.143	Molecular Function	GO:0004707	MAP kinase activity	0.615437	0.931151	2	0	2	14
GO:0004749 ribose phosphate diphosphokinase activity	2	0.931151	0.082	0.143	Molecular Function	GO:0004749	ribose phosphate diphosphokinase activity	0.615437	0.931151	1	1	2	14
GO:0004795 threonine synthase activity	2	0.931151	0.082	0.143	Molecular Function	GO:0004795	threonine synthase activity	0.615437	0.931151	1	1	2	14
GO:0004847 urea carboxylase activity	2	0.931151	0.082	0.143	Molecular Function	GO:0004847	urea carboxylase activity	0.615437	0.931151	2	0	2	14
GO:0004856 xylulokinase activity	2	0.931151	0.082	0.143	Molecular Function	GO:0004856	xylulokinase activity	0.615437	0.931151	2	0	2	14
GO:0008677 2-dehydropantoate 2-reductase activity	2	0.931151	0.082	0.143	Molecular Function	GO:0008677	2-dehydropantoate 2-reductase activity	0.615437	0.931151	1	1	2	14
GO:0008879 glucose-1-phosphate thymidylyltransferase activity	2	0.931151	0.082	0.143	Molecular Function	GO:0008879	glucose-1-phosphate thymidylyltransferase activity	0.615437	0.931151	1	1	2	14
GO:0015179 L-amino acid transmembrane transporter activity	2	0.931151	0.082	0.143	Molecular Function	GO:0015179	L-amino acid transmembrane transporter activity	0.615437	0.931151	1	1	2	14
GO:0016749 N-succinyltransferase activity	2	0.931151	0.082	0.143	Molecular Function	GO:0016749	N-succinyltransferase activity	0.615437	0.931151	1	1	2	14
GO:0051748 UTP-monosaccharide-1-phosphate uridylyltransferase activity	2	0.931151	0.082	0.143	Molecular Function	GO:0051748	UTP-monosaccharide-1-phosphate uridylyltransferase activity	0.615437	0.931151	1	1	2	14
GO:2001070 starch binding	2	0.931151	0.082	0.143	Molecular Function	GO:2001070	starch binding	0.615437	0.931151	1	1	2	14
GO:0071806 protein transmembrane transport	59	0.934828	2.497	0.18	Biological Process	GO:0071806	protein transmembrane transport	0.0602549	0.934828	30	29	59	328
GO:0005096 GTPase activator activity	11	0.937972	0.45	0.136	Molecular Function	GO:0005096	GTPase activator activity	0.621596	0.937972	1	10	11	81
GO:0000978 RNA polymerase II core promoter proximal region sequence-specific DNA binding	3	0.937972	0.123	0.136	Molecular Function	GO:0000978	RNA polymerase II core promoter proximal region sequence-specific DNA binding	0.627624	0.937972	2	1	3	22
GO:0000996 core DNA-dependent RNA polymerase binding promoter specificity activity	3	0.937972	0.123	0.136	Molecular Function	GO:0000996	core DNA-dependent RNA polymerase binding promoter specificity activity	0.627624	0.937972	1	2	3	22
GO:0003977 UDP-N-acetylglucosamine diphosphorylase activity	3	0.937972	0.123	0.136	Molecular Function	GO:0003977	UDP-N-acetylglucosamine diphosphorylase activity	0.627624	0.937972	2	1	3	22
GO:0016987 sigma factor activity	3	0.937972	0.123	0.136	Molecular Function	GO:0016987	sigma factor activity	0.627624	0.937972	1	2	3	22
GO:0019706 protein-cysteine S-palmitoyltransferase activity	3	0.937972	0.123	0.136	Molecular Function	GO:0019706	protein-cysteine S-palmitoyltransferase activity	0.627624	0.937972	0	3	3	22
GO:0019707 protein-cysteine S-acyltransferase activity	3	0.937972	0.123	0.136	Molecular Function	GO:0019707	protein-cysteine S-acyltransferase activity	0.627624	0.937972	0	3	3	22
GO:0060590 ATPase regulator activity	7	0.937972	0.287	0.135	Molecular Function	GO:0060590	ATPase regulator activity	0.628645	0.937972	0	7	7	52
GO:0033218 amide binding	17	0.937972	0.696	0.135	Molecular Function	GO:0033218	amide binding	0.640863	0.937972	5	12	17	126
GO:0015930 glutamate synthase activity	10	0.937972	0.41	0.133	Molecular Function	GO:0015930	glutamate synthase activity	0.644449	0.937972	5	5	10	75
GO:0051536 iron-sulfur cluster binding	35	0.937972	1.433	0.136	Molecular Function	GO:0051536	iron-sulfur cluster binding	0.650003	0.937972	11	24	35	257
GO:0003777 microtubule motor activity	9	0.937972	0.369	0.132	Molecular Function	GO:0003777	microtubule motor activity	0.651413	0.937972	0	9	9	68
GO:0016741 transferase activity, transferring one-carbon groups	68	0.937972	2.785	0.138	Molecular Function	GO:0016741	transferase activity, transferring one-carbon groups	0.653883	0.937972	21	47	68	494
GO:0003873 6-phosphofructo-2-kinase activity	2	0.937972	0.082	0.133	Molecular Function	GO:0003873	6-phosphofructo-2-kinase activity	0.653962	0.937972	0	2	2	15
GO:0004488 methylenetetrahydrofolate dehydrogenase (NADP+) activity	2	0.937972	0.082	0.133	Molecular Function	GO:0004488	methylenetetrahydrofolate dehydrogenase (NADP+) activity	0.653962	0.937972	0	2	2	15
GO:0004828 serine-tRNA ligase activity	2	0.937972	0.082	0.133	Molecular Function	GO:0004828	serine-tRNA ligase activity	0.653962	0.937972	1	1	2	15
GO:0005338 nucleotide-sugar transmembrane transporter activity	2	0.937972	0.082	0.133	Molecular Function	GO:0005338	nucleotide-sugar transmembrane transporter activity	0.653962	0.937972	1	1	2	15
GO:0008131 primary amine oxidase activity	2	0.937972	0.082	0.133	Molecular Function	GO:0008131	primary amine oxidase activity	0.653962	0.937972	2	0	2	15
GO:0008266 poly(U) RNA binding	2	0.937972	0.082	0.133	Molecular Function	GO:0008266	poly(U) RNA binding	0.653962	0.937972	1	1	2	15
GO:0008878 glucose-1-phosphate adenylyltransferase activity	2	0.937972	0.082	0.133	Molecular Function	GO:0008878	glucose-1-phosphate adenylyltransferase activity	0.653962	0.937972	1	1	2	15
GO:0015166 polyol transmembrane transporter activity	2	0.937972	0.082	0.133	Molecular Function	GO:0015166	polyol transmembrane transporter activity	0.653962	0.937972	0	2	2	15
GO:0016822 hydrolase activity, acting on acid carbon-carbon bonds	2	0.937972	0.082	0.133	Molecular Function	GO:0016822	hydrolase activity, acting on acid carbon-carbon bonds	0.653962	0.937972	1	1	2	15
GO:0016823 hydrolase activity, acting on acid carbon-carbon bonds, in ketonic substances	2	0.937972	0.082	0.133	Molecular Function	GO:0016823	hydrolase activity, acting on acid carbon-carbon bonds, in ketonic substances	0.653962	0.937972	1	1	2	15
GO:0035447 mycothiol synthase activity	2	0.937972	0.082	0.133	Molecular Function	GO:0035447	mycothiol synthase activity	0.653962	0.937972	1	1	2	15
GO:0050511 undecaprenyldiphospho-muramoylpentapeptide beta-N-acetylglucosaminyltransferase activity	2	0.937972	0.082	0.133	Molecular Function	GO:0050511	undecaprenyldiphospho-muramoylpentapeptide beta-N-acetylglucosaminyltransferase activity	0.653962	0.937972	2	0	2	15
GO:0030695 GTPase regulator activity	13	0.937972	0.532	0.133	Molecular Function	GO:0030695	GTPase regulator activity	0.658705	0.937972	1	12	13	98
GO:0004497 monooxygenase activity	45	0.937972	1.843	0.136	Molecular Function	GO:0004497	monooxygenase activity	0.659362	0.937972	19	26	45	330
GO:0003954 NADH dehydrogenase activity	8	0.937972	0.328	0.131	Molecular Function	GO:0003954	NADH dehydrogenase activity	0.65953	0.937972	1	7	8	61
GO:0005261 cation channel activity	8	0.937972	0.328	0.131	Molecular Function	GO:0005261	cation channel activity	0.65953	0.937972	3	5	8	61
GO:0004693 cyclin-dependent protein serine/threonine kinase activity	6	0.937972	0.246	0.13	Molecular Function	GO:0004693	cyclin-dependent protein serine/threonine kinase activity	0.659834	0.937972	2	4	6	46
GO:0019208 phosphatase regulator activity	6	0.937972	0.246	0.13	Molecular Function	GO:0019208	phosphatase regulator activity	0.659834	0.937972	0	6	6	46
GO:0097472 cyclin-dependent protein kinase activity	6	0.937972	0.246	0.13	Molecular Function	GO:0097472	cyclin-dependent protein kinase activity	0.659834	0.937972	2	4	6	46
GO:0003941 L-serine ammonia-lyase activity	1	0.937972	0.041	0.143	Molecular Function	GO:0003941	L-serine ammonia-lyase activity	0.660478	0.937972	1	0	1	7
GO:0004089 carbonate dehydratase activity	1	0.937972	0.041	0.143	Molecular Function	GO:0004089	carbonate dehydratase activity	0.660478	0.937972	0	1	1	7
GO:0004579 dolichyl-diphosphooligosaccharide-protein glycotransferase activity	1	0.937972	0.041	0.143	Molecular Function	GO:0004579	dolichyl-diphosphooligosaccharide-protein glycotransferase activity	0.660478	0.937972	1	0	1	7
GO:0004735 pyrroline-5-carboxylate reductase activity	1	0.937972	0.041	0.143	Molecular Function	GO:0004735	pyrroline-5-carboxylate reductase activity	0.660478	0.937972	0	1	1	7
GO:0004827 proline-tRNA ligase activity	1	0.937972	0.041	0.143	Molecular Function	GO:0004827	proline-tRNA ligase activity	0.660478	0.937972	0	1	1	7
GO:0005217 intracellular ligand-gated ion channel activity	1	0.937972	0.041	0.143	Molecular Function	GO:0005217	intracellular ligand-gated ion channel activity	0.660478	0.937972	0	1	1	7
GO:0005542 folic acid binding	1	0.937972	0.041	0.143	Molecular Function	GO:0005542	folic acid binding	0.660478	0.937972	0	1	1	7
GO:0008097 5S rRNA binding	1	0.937972	0.041	0.143	Molecular Function	GO:0008097	5S rRNA binding	0.660478	0.937972	0	1	1	7
GO:0008184 glycogen phosphorylase activity	1	0.937972	0.041	0.143	Molecular Function	GO:0008184	glycogen phosphorylase activity	0.660478	0.937972	1	0	1	7
GO:0008253 5'-nucleotidase activity	1	0.937972	0.041	0.143	Molecular Function	GO:0008253	5'-nucleotidase activity	0.660478	0.937972	1	0	1	7
GO:0008395 steroid hydroxylase activity	1	0.937972	0.041	0.143	Molecular Function	GO:0008395	steroid hydroxylase activity	0.660478	0.937972	0	1	1	7
GO:0008721 D-serine ammonia-lyase activity	1	0.937972	0.041	0.143	Molecular Function	GO:0008721	D-serine ammonia-lyase activity	0.660478	0.937972	1	0	1	7
GO:0008798 beta-aspartyl-peptidase activity	1	0.937972	0.041	0.143	Molecular Function	GO:0008798	beta-aspartyl-peptidase activity	0.660478	0.937972	0	1	1	7
GO:0008836 diaminopimelate decarboxylase activity	1	0.937972	0.041	0.143	Molecular Function	GO:0008836	diaminopimelate decarboxylase activity	0.660478	0.937972	0	1	1	7
GO:0008893 guanosine-3',5'-bis(diphosphate) 3'-diphosphatase activity	1	0.937972	0.041	0.143	Molecular Function	GO:0008893	guanosine-3',5'-bis(diphosphate) 3'-diphosphatase activity	0.660478	0.937972	0	1	1	7
GO:0008940 nitrate reductase activity	1	0.937972	0.041	0.143	Molecular Function	GO:0008940	nitrate reductase activity	0.660478	0.937972	1	0	1	7
GO:0009024 tagatose-6-phosphate kinase activity	1	0.937972	0.041	0.143	Molecular Function	GO:0009024	tagatose-6-phosphate kinase activity	0.660478	0.937972	0	1	1	7
GO:0009678 hydrogen-translocating pyrophosphatase activity	1	0.937972	0.041	0.143	Molecular Function	GO:0009678	hydrogen-translocating pyrophosphatase activity	0.660478	0.937972	1	0	1	7
GO:0015514 nitrite efflux transmembrane transporter activity	1	0.937972	0.041	0.143	Molecular Function	GO:0015514	nitrite efflux transmembrane transporter activity	0.660478	0.937972	1	0	1	7
GO:0016670 oxidoreductase activity, acting on a sulfur group of donors, oxygen as acceptor	1	0.937972	0.041	0.143	Molecular Function	GO:0016670	oxidoreductase activity, acting on a sulfur group of donors, oxygen as acceptor	0.660478	0.937972	1	0	1	7
GO:0016794 diphosphoric monoester hydrolase activity	1	0.937972	0.041	0.143	Molecular Function	GO:0016794	diphosphoric monoester hydrolase activity	0.660478	0.937972	0	1	1	7
GO:0017080 sodium channel regulator activity	1	0.937972	0.041	0.143	Molecular Function	GO:0017080	sodium channel regulator activity	0.660478	0.937972	0	1	1	7
GO:0018515 pimeloyl-CoA dehydrogenase activity	1	0.937972	0.041	0.143	Molecular Function	GO:0018515	pimeloyl-CoA dehydrogenase activity	0.660478	0.937972	1	0	1	7
GO:0019139 cytokinin dehydrogenase activity	1	0.937972	0.041	0.143	Molecular Function	GO:0019139	cytokinin dehydrogenase activity	0.660478	0.937972	1	0	1	7
GO:0019784 NEDD8-specific protease activity	1	0.937972	0.041	0.143	Molecular Function	GO:0019784	NEDD8-specific protease activity	0.660478	0.937972	0	1	1	7
GO:0030269 tetrahydromethanopterin S-methyltransferase activity	1	0.937972	0.041	0.143	Molecular Function	GO:0030269	tetrahydromethanopterin S-methyltransferase activity	0.660478	0.937972	1	0	1	7
GO:0030613 oxidoreductase activity, acting on phosphorus or arsenic in donors	1	0.937972	0.041	0.143	Molecular Function	GO:0030613	oxidoreductase activity, acting on phosphorus or arsenic in donors	0.660478	0.937972	1	0	1	7
GO:0032183 SUMO binding	1	0.937972	0.041	0.143	Molecular Function	GO:0032183	SUMO binding	0.660478	0.937972	1	0	1	7
GO:0033806 fluorothreonine transaldolase activity	1	0.937972	0.041	0.143	Molecular Function	GO:0033806	fluorothreonine transaldolase activity	0.660478	0.937972	1	0	1	7
GO:0033862 UMP kinase activity	1	0.937972	0.041	0.143	Molecular Function	GO:0033862	UMP kinase activity	0.660478	0.937972	1	0	1	7
GO:0036435 K48-linked polyubiquitin binding	1	0.937972	0.041	0.143	Molecular Function	GO:0036435	K48-linked polyubiquitin binding	0.660478	0.937972	0	1	1	7
GO:0042086 5-methyl-5,6,7,8-tetrahydromethanopterin-dependent methyltransferase activity	1	0.937972	0.041	0.143	Molecular Function	GO:0042086	5-methyl-5,6,7,8-tetrahydromethanopterin-dependent methyltransferase activity	0.660478	0.937972	1	0	1	7
GO:0042132 fructose 1,6-bisphosphate 1-phosphatase activity	1	0.937972	0.041	0.143	Molecular Function	GO:0042132	fructose 1,6-bisphosphate 1-phosphatase activity	0.660478	0.937972	0	1	1	7
GO:0042879 aldonate transmembrane transporter activity	1	0.937972	0.041	0.143	Molecular Function	GO:0042879	aldonate transmembrane transporter activity	0.660478	0.937972	0	1	1	7
GO:0043495 protein anchor	1	0.937972	0.041	0.143	Molecular Function	GO:0043495	protein anchor	0.660478	0.937972	0	1	1	7
GO:0043515 kinetochore binding	1	0.937972	0.041	0.143	Molecular Function	GO:0043515	kinetochore binding	0.660478	0.937972	0	1	1	7
GO:0046404 ATP-dependent polydeoxyribonucleotide 5'-hydroxyl-kinase activity	1	0.937972	0.041	0.143	Molecular Function	GO:0046404	ATP-dependent polydeoxyribonucleotide 5'-hydroxyl-kinase activity	0.660478	0.937972	1	0	1	7
GO:0046556 alpha-L-arabinofuranosidase activity	1	0.937972	0.041	0.143	Molecular Function	GO:0046556	alpha-L-arabinofuranosidase activity	0.660478	0.937972	1	0	1	7
GO:0047348 glycerol-3-phosphate cytidylyltransferase activity	1	0.937972	0.041	0.143	Molecular Function	GO:0047348	glycerol-3-phosphate cytidylyltransferase activity	0.660478	0.937972	1	0	1	7
GO:0047456 2-methylisocitrate dehydratase activity	1	0.937972	0.041	0.143	Molecular Function	GO:0047456	2-methylisocitrate dehydratase activity	0.660478	0.937972	1	0	1	7
GO:0051538 3 iron, 4 sulfur cluster binding	1	0.937972	0.041	0.143	Molecular Function	GO:0051538	3 iron, 4 sulfur cluster binding	0.660478	0.937972	0	1	1	7
GO:0051733 polydeoxyribonucleotide kinase activity	1	0.937972	0.041	0.143	Molecular Function	GO:0051733	polydeoxyribonucleotide kinase activity	0.660478	0.937972	1	0	1	7
GO:0051734 ATP-dependent polynucleotide kinase activity	1	0.937972	0.041	0.143	Molecular Function	GO:0051734	ATP-dependent polynucleotide kinase activity	0.660478	0.937972	1	0	1	7
GO:0051861 glycolipid binding	1	0.937972	0.041	0.143	Molecular Function	GO:0051861	glycolipid binding	0.660478	0.937972	0	1	1	7
GO:0052744 phosphatidylinositol monophosphate phosphatase activity	1	0.937972	0.041	0.143	Molecular Function	GO:0052744	phosphatidylinositol monophosphate phosphatase activity	0.660478	0.937972	1	0	1	7
GO:0070204 2-succinyl-5-enolpyruvyl-6-hydroxy-3-cyclohexene-1-carboxylic-acid synthase activity	1	0.937972	0.041	0.143	Molecular Function	GO:0070204	2-succinyl-5-enolpyruvyl-6-hydroxy-3-cyclohexene-1-carboxylic-acid synthase activity	0.660478	0.937972	1	0	1	7
GO:0005337 nucleoside transmembrane transporter activity	4	0.941391	0.164	0.129	Molecular Function	GO:0005337	nucleoside transmembrane transporter activity	0.665493	0.941391	2	2	4	31
GO:0016748 succinyltransferase activity	4	0.941391	0.164	0.129	Molecular Function	GO:0016748	succinyltransferase activity	0.665493	0.941391	3	1	4	31
GO:0016863 intramolecular oxidoreductase activity, transposing C=C bonds	4	0.941391	0.164	0.129	Molecular Function	GO:0016863	intramolecular oxidoreductase activity, transposing C=C bonds	0.665493	0.941391	2	2	4	31
GO:0031418 L-ascorbic acid binding	4	0.941391	0.164	0.129	Molecular Function	GO:0031418	L-ascorbic acid binding	0.665493	0.941391	2	2	4	31
GO:0046608 carotenoid isomerase activity	4	0.941391	0.164	0.129	Molecular Function	GO:0046608	carotenoid isomerase activity	0.665493	0.941391	2	2	4	31
GO:0060589 nucleoside-triphosphatase regulator activity	20	0.943828	0.819	0.133	Molecular Function	GO:0060589	nucleoside-triphosphatase regulator activity	0.667738	0.943828	1	19	20	150
GO:0016647 oxidoreductase activity, acting on the CH-NH group of donors, oxygen as acceptor	7	0.945086	0.287	0.13	Molecular Function	GO:0016647	oxidoreductase activity, acting on the CH-NH group of donors, oxygen as acceptor	0.669152	0.945086	4	3	7	54
GO:0022839 ion gated channel activity	5	0.948831	0.205	0.128	Molecular Function	GO:0022839	ion gated channel activity	0.673124	0.948831	2	3	5	39
GO:0031406 carboxylic acid binding	13	0.948831	0.532	0.131	Molecular Function	GO:0031406	carboxylic acid binding	0.673381	0.948831	4	9	13	99
GO:0043177 organic acid binding	13	0.948831	0.532	0.131	Molecular Function	GO:0043177	organic acid binding	0.673381	0.948831	4	9	13	99
GO:0009834 plant-type secondary cell wall biogenesis	10	0.950071	0.423	0.25	Biological Process	GO:0009834	plant-type secondary cell wall biogenesis	0.0616337	0.950071	0	10	10	40
GO:0071446 cellular response to salicylic acid stimulus	10	0.950071	0.423	0.25	Biological Process	GO:0071446	cellular response to salicylic acid stimulus	0.0616337	0.950071	2	8	10	40
GO:0016791 phosphatase activity	55	0.951631	2.252	0.136	Molecular Function	GO:0016791	phosphatase activity	0.675895	0.951631	17	38	55	404
GO:0042277 peptide binding	12	0.955088	0.491	0.13	Molecular Function	GO:0042277	peptide binding	0.679475	0.955088	4	8	12	92
GO:0005200 structural constituent of cytoskeleton	6	0.955088	0.246	0.128	Molecular Function	GO:0005200	structural constituent of cytoskeleton	0.680811	0.955088	2	4	6	47
GO:0000774 adenyl-nucleotide exchange factor activity	3	0.955088	0.123	0.125	Molecular Function	GO:0000774	adenyl-nucleotide exchange factor activity	0.687468	0.955088	0	3	3	24
GO:0004798 thymidylate kinase activity	3	0.955088	0.123	0.125	Molecular Function	GO:0004798	thymidylate kinase activity	0.687468	0.955088	2	1	3	24
GO:0005249 voltage-gated potassium channel activity	3	0.955088	0.123	0.125	Molecular Function	GO:0005249	voltage-gated potassium channel activity	0.687468	0.955088	2	1	3	24
GO:0016725 oxidoreductase activity, acting on CH or CH2 groups	3	0.955088	0.123	0.125	Molecular Function	GO:0016725	oxidoreductase activity, acting on CH or CH2 groups	0.687468	0.955088	2	1	3	24
GO:0031683 G-protein beta/gamma-subunit complex binding	7	0.955088	0.287	0.127	Molecular Function	GO:0031683	G-protein beta/gamma-subunit complex binding	0.688346	0.955088	2	5	7	55
GO:0005345 purine nucleobase transmembrane transporter activity	2	0.955088	0.082	0.125	Molecular Function	GO:0005345	purine nucleobase transmembrane transporter activity	0.689337	0.955088	0	2	2	16
GO:0005544 calcium-dependent phospholipid binding	2	0.955088	0.082	0.125	Molecular Function	GO:0005544	calcium-dependent phospholipid binding	0.689337	0.955088	1	1	2	16
GO:0008312 7S RNA binding	2	0.955088	0.082	0.125	Molecular Function	GO:0008312	7S RNA binding	0.689337	0.955088	1	1	2	16
GO:0015288 porin activity	2	0.955088	0.082	0.125	Molecular Function	GO:0015288	porin activity	0.689337	0.955088	0	2	2	16
GO:0016002 sulfite reductase activity	2	0.955088	0.082	0.125	Molecular Function	GO:0016002	sulfite reductase activity	0.689337	0.955088	2	0	2	16
GO:0035258 steroid hormone receptor binding	2	0.955088	0.082	0.125	Molecular Function	GO:0035258	steroid hormone receptor binding	0.689337	0.955088	2	0	2	16
GO:0016409 palmitoyltransferase activity	4	0.955088	0.164	0.125	Molecular Function	GO:0016409	palmitoyltransferase activity	0.690492	0.955088	1	3	4	32
GO:0016899 oxidoreductase activity, acting on the CH-OH group of donors, oxygen as acceptor	4	0.955088	0.164	0.125	Molecular Function	GO:0016899	oxidoreductase activity, acting on the CH-OH group of donors, oxygen as acceptor	0.690492	0.955088	1	3	4	32
GO:0016763 transferase activity, transferring pentosyl groups	14	0.955088	0.573	0.13	Molecular Function	GO:0016763	transferase activity, transferring pentosyl groups	0.695462	0.955088	5	9	14	108
GO:0022853 active ion transmembrane transporter activity	8	0.955088	0.328	0.127	Molecular Function	GO:0022853	active ion transmembrane transporter activity	0.695648	0.955088	2	6	8	63
GO:0042578 phosphoric ester hydrolase activity	65	0.955088	2.662	0.136	Molecular Function	GO:0042578	phosphoric ester hydrolase activity	0.697314	0.955088	23	42	65	479
GO:0001076 transcription factor activity, RNA polymerase II transcription factor binding	13	0.955088	0.532	0.129	Molecular Function	GO:0001076	transcription factor activity, RNA polymerase II transcription factor binding	0.701628	0.955088	5	8	13	101
GO:0016782 transferase activity, transferring sulfur-containing groups	9	0.955088	0.369	0.127	Molecular Function	GO:0016782	transferase activity, transferring sulfur-containing groups	0.702692	0.955088	7	2	9	71
GO:0008483 transaminase activity	12	0.955088	0.491	0.128	Molecular Function	GO:0008483	transaminase activity	0.708435	0.955088	8	4	12	94
GO:0000210 NAD+ diphosphatase activity	1	0.955088	0.041	0.125	Molecular Function	GO:0000210	NAD+ diphosphatase activity	0.709041	0.955088	1	0	1	8
GO:0003689 DNA clamp loader activity	1	0.955088	0.041	0.125	Molecular Function	GO:0003689	DNA clamp loader activity	0.709041	0.955088	1	0	1	8
GO:0003995 acyl-CoA dehydrogenase activity	1	0.955088	0.041	0.125	Molecular Function	GO:0003995	acyl-CoA dehydrogenase activity	0.709041	0.955088	1	0	1	8
GO:0004013 adenosylhomocysteinase activity	1	0.955088	0.041	0.125	Molecular Function	GO:0004013	adenosylhomocysteinase activity	0.709041	0.955088	0	1	1	8
GO:0004151 dihydroorotase activity	1	0.955088	0.041	0.125	Molecular Function	GO:0004151	dihydroorotase activity	0.709041	0.955088	1	0	1	8
GO:0004356 glutamate-ammonia ligase activity	1	0.955088	0.041	0.125	Molecular Function	GO:0004356	glutamate-ammonia ligase activity	0.709041	0.955088	1	0	1	8
GO:0004506 squalene monooxygenase activity	1	0.955088	0.041	0.125	Molecular Function	GO:0004506	squalene monooxygenase activity	0.709041	0.955088	0	1	1	8
GO:0004645 phosphorylase activity	1	0.955088	0.041	0.125	Molecular Function	GO:0004645	phosphorylase activity	0.709041	0.955088	1	0	1	8
GO:0004714 transmembrane receptor protein tyrosine kinase activity	1	0.955088	0.041	0.125	Molecular Function	GO:0004714	transmembrane receptor protein tyrosine kinase activity	0.709041	0.955088	0	1	1	8
GO:0005089 Rho guanyl-nucleotide exchange factor activity	1	0.955088	0.041	0.125	Molecular Function	GO:0005089	Rho guanyl-nucleotide exchange factor activity	0.709041	0.955088	0	1	1	8
GO:0008835 diaminohydroxyphosphoribosylaminopyrimidine deaminase activity	1	0.955088	0.041	0.125	Molecular Function	GO:0008835	diaminohydroxyphosphoribosylaminopyrimidine deaminase activity	0.709041	0.955088	0	1	1	8
GO:0008990 rRNA (guanine-N2-)-methyltransferase activity	1	0.955088	0.041	0.125	Molecular Function	GO:0008990	rRNA (guanine-N2-)-methyltransferase activity	0.709041	0.955088	0	1	1	8
GO:0009674 potassium:sodium symporter activity	1	0.955088	0.041	0.125	Molecular Function	GO:0009674	potassium:sodium symporter activity	0.709041	0.955088	1	0	1	8
GO:0016163 nitrogenase activity	1	0.955088	0.041	0.125	Molecular Function	GO:0016163	nitrogenase activity	0.709041	0.955088	1	0	1	8
GO:0016732 oxidoreductase activity, acting on iron-sulfur proteins as donors, dinitrogen as acceptor	1	0.955088	0.041	0.125	Molecular Function	GO:0016732	oxidoreductase activity, acting on iron-sulfur proteins as donors, dinitrogen as acceptor	0.709041	0.955088	1	0	1	8
GO:0016802 trialkylsulfonium hydrolase activity	1	0.955088	0.041	0.125	Molecular Function	GO:0016802	trialkylsulfonium hydrolase activity	0.709041	0.955088	0	1	1	8
GO:0017070 U6 snRNA binding	1	0.955088	0.041	0.125	Molecular Function	GO:0017070	U6 snRNA binding	0.709041	0.955088	0	1	1	8
GO:0017084 delta1-pyrroline-5-carboxylate synthetase activity	1	0.955088	0.041	0.125	Molecular Function	GO:0017084	delta1-pyrroline-5-carboxylate synthetase activity	0.709041	0.955088	1	0	1	8
GO:0018802 2,4-dihydroxyhept-2-ene-1,7-dioate aldolase activity	1	0.955088	0.041	0.125	Molecular Function	GO:0018802	2,4-dihydroxyhept-2-ene-1,7-dioate aldolase activity	0.709041	0.955088	0	1	1	8
GO:0018826 methionine gamma-lyase activity	1	0.955088	0.041	0.125	Molecular Function	GO:0018826	methionine gamma-lyase activity	0.709041	0.955088	1	0	1	8
GO:0022820 potassium ion symporter activity	1	0.955088	0.041	0.125	Molecular Function	GO:0022820	potassium ion symporter activity	0.709041	0.955088	1	0	1	8
GO:0022824 transmitter-gated ion channel activity	1	0.955088	0.041	0.125	Molecular Function	GO:0022824	transmitter-gated ion channel activity	0.709041	0.955088	0	1	1	8
GO:0022835 transmitter-gated channel activity	1	0.955088	0.041	0.125	Molecular Function	GO:0022835	transmitter-gated channel activity	0.709041	0.955088	0	1	1	8
GO:0030060 L-malate dehydrogenase activity	1	0.955088	0.041	0.125	Molecular Function	GO:0030060	L-malate dehydrogenase activity	0.709041	0.955088	0	1	1	8
GO:0030371 translation repressor activity	1	0.955088	0.041	0.125	Molecular Function	GO:0030371	translation repressor activity	0.709041	0.955088	1	0	1	8
GO:0030594 neurotransmitter receptor activity	1	0.955088	0.041	0.125	Molecular Function	GO:0030594	neurotransmitter receptor activity	0.709041	0.955088	0	1	1	8
GO:0031177 phosphopantetheine binding	1	0.955088	0.041	0.125	Molecular Function	GO:0031177	phosphopantetheine binding	0.709041	0.955088	0	1	1	8
GO:0033816 diaminobutyrate acetyltransferase activity	1	0.955088	0.041	0.125	Molecular Function	GO:0033816	diaminobutyrate acetyltransferase activity	0.709041	0.955088	0	1	1	8
GO:0034596 phosphatidylinositol phosphate 4-phosphatase activity	1	0.955088	0.041	0.125	Molecular Function	GO:0034596	phosphatidylinositol phosphate 4-phosphatase activity	0.709041	0.955088	1	0	1	8
GO:0035250 UDP-galactosyltransferase activity	1	0.955088	0.041	0.125	Molecular Function	GO:0035250	UDP-galactosyltransferase activity	0.709041	0.955088	1	0	1	8
GO:0035613 RNA stem-loop binding	1	0.955088	0.041	0.125	Molecular Function	GO:0035613	RNA stem-loop binding	0.709041	0.955088	0	1	1	8
GO:0046403 polynucleotide 3'-phosphatase activity	1	0.955088	0.041	0.125	Molecular Function	GO:0046403	polynucleotide 3'-phosphatase activity	0.709041	0.955088	1	0	1	8
GO:0047372 acylglycerol lipase activity	1	0.955088	0.041	0.125	Molecular Function	GO:0047372	acylglycerol lipase activity	0.709041	0.955088	1	0	1	8
GO:0050151 oleate hydratase activity	1	0.955088	0.041	0.125	Molecular Function	GO:0050151	oleate hydratase activity	0.709041	0.955088	1	0	1	8
GO:0070181 small ribosomal subunit rRNA binding	1	0.955088	0.041	0.125	Molecular Function	GO:0070181	small ribosomal subunit rRNA binding	0.709041	0.955088	1	0	1	8
GO:0098518 polynucleotide phosphatase activity	1	0.955088	0.041	0.125	Molecular Function	GO:0098518	polynucleotide phosphatase activity	0.709041	0.955088	1	0	1	8
GO:1990380 Lys48-specific deubiquitinase activity	1	0.955088	0.041	0.125	Molecular Function	GO:1990380	Lys48-specific deubiquitinase activity	0.709041	0.955088	1	0	1	8
GO:0005057 receptor signaling protein activity	18	0.956514	0.737	0.129	Molecular Function	GO:0005057	receptor signaling protein activity	0.71155	0.956514	7	11	18	139
GO:0016597 amino acid binding	4	0.956514	0.164	0.121	Molecular Function	GO:0016597	amino acid binding	0.714132	0.956514	1	3	4	33
GO:0019902 phosphatase binding	4	0.956514	0.164	0.121	Molecular Function	GO:0019902	phosphatase binding	0.714132	0.956514	1	3	4	33
GO:0019903 protein phosphatase binding	4	0.956514	0.164	0.121	Molecular Function	GO:0019903	protein phosphatase binding	0.714132	0.956514	1	3	4	33
GO:0008172 S-methyltransferase activity	3	0.956514	0.123	0.12	Molecular Function	GO:0008172	S-methyltransferase activity	0.714557	0.956514	3	0	3	25
GO:0009931 calcium-dependent protein serine/threonine kinase activity	3	0.956514	0.123	0.12	Molecular Function	GO:0009931	calcium-dependent protein serine/threonine kinase activity	0.714557	0.956514	1	2	3	25
GO:0010857 calcium-dependent protein kinase activity	3	0.956514	0.123	0.12	Molecular Function	GO:0010857	calcium-dependent protein kinase activity	0.714557	0.956514	1	2	3	25
GO:0015198 oligopeptide transporter activity	3	0.956514	0.123	0.12	Molecular Function	GO:0015198	oligopeptide transporter activity	0.714557	0.956514	2	1	3	25
GO:0016744 transferase activity, transferring aldehyde or ketonic groups	5	0.956514	0.205	0.122	Molecular Function	GO:0016744	transferase activity, transferring aldehyde or ketonic groups	0.716489	0.956514	5	0	5	41
GO:0015932 nucleobase-containing compound transmembrane transporter activity	6	0.956514	0.246	0.122	Molecular Function	GO:0015932	nucleobase-containing compound transmembrane transporter activity	0.720173	0.956514	3	3	6	49
GO:0034212 peptide N-acetyltransferase activity	6	0.956514	0.246	0.122	Molecular Function	GO:0034212	peptide N-acetyltransferase activity	0.720173	0.956514	3	3	6	49
GO:0004149 dihydrolipoyllysine-residue succinyltransferase activity	2	0.956514	0.082	0.118	Molecular Function	GO:0004149	dihydrolipoyllysine-residue succinyltransferase activity	0.721674	0.956514	2	0	2	17
GO:0008169 C-methyltransferase activity	2	0.956514	0.082	0.118	Molecular Function	GO:0008169	C-methyltransferase activity	0.721674	0.956514	1	1	2	17
GO:0008252 nucleotidase activity	2	0.956514	0.082	0.118	Molecular Function	GO:0008252	nucleotidase activity	0.721674	0.956514	1	1	2	17
GO:0016157 sucrose synthase activity	2	0.956514	0.082	0.118	Molecular Function	GO:0016157	sucrose synthase activity	0.721674	0.956514	1	1	2	17
GO:0016751 S-succinyltransferase activity	2	0.956514	0.082	0.118	Molecular Function	GO:0016751	S-succinyltransferase activity	0.721674	0.956514	2	0	2	17
GO:0016880 acid-ammonia (or amide) ligase activity	2	0.956514	0.082	0.118	Molecular Function	GO:0016880	acid-ammonia (or amide) ligase activity	0.721674	0.956514	2	0	2	17
GO:0022829 wide pore channel activity	2	0.956514	0.082	0.118	Molecular Function	GO:0022829	wide pore channel activity	0.721674	0.956514	0	2	2	17
GO:0044183 protein binding involved in protein folding	2	0.956514	0.082	0.118	Molecular Function	GO:0044183	protein binding involved in protein folding	0.721674	0.956514	1	1	2	17
GO:0050308 sugar-phosphatase activity	2	0.956514	0.082	0.118	Molecular Function	GO:0050308	sugar-phosphatase activity	0.721674	0.956514	0	2	2	17
GO:0050567 glutaminyl-tRNA synthase (glutamine-hydrolyzing) activity	2	0.956514	0.082	0.118	Molecular Function	GO:0050567	glutaminyl-tRNA synthase (glutamine-hydrolyzing) activity	0.721674	0.956514	0	2	2	17
GO:0008017 microtubule binding	23	0.956514	0.942	0.13	Molecular Function	GO:0008017	microtubule binding	0.722226	0.956514	1	22	23	177
GO:0016769 transferase activity, transferring nitrogenous groups	12	0.956514	0.491	0.126	Molecular Function	GO:0016769	transferase activity, transferring nitrogenous groups	0.722288	0.956514	8	4	12	95
GO:0019900 kinase binding	12	0.965649	0.491	0.125	Molecular Function	GO:0019900	kinase binding	0.735713	0.965649	5	7	12	96
GO:0070840 dynein complex binding	5	0.965649	0.205	0.119	Molecular Function	GO:0070840	dynein complex binding	0.736575	0.965649	1	4	5	42
GO:0003922 GMP synthase (glutamine-hydrolyzing) activity	3	0.965649	0.123	0.115	Molecular Function	GO:0003922	GMP synthase (glutamine-hydrolyzing) activity	0.73979	0.965649	0	3	3	26
GO:0044390 ubiquitin-like protein conjugating enzyme binding	3	0.965649	0.123	0.115	Molecular Function	GO:0044390	ubiquitin-like protein conjugating enzyme binding	0.73979	0.965649	3	0	3	26
GO:0061733 peptide-lysine-N-acetyltransferase activity	3	0.965649	0.123	0.115	Molecular Function	GO:0061733	peptide-lysine-N-acetyltransferase activity	0.73979	0.965649	1	2	3	26
GO:0000287 magnesium ion binding	23	0.965649	0.942	0.128	Molecular Function	GO:0000287	magnesium ion binding	0.741996	0.965649	15	8	23	179
GO:0004148 dihydrolipoyl dehydrogenase activity	9	0.965649	0.369	0.122	Molecular Function	GO:0004148	dihydrolipoyl dehydrogenase activity	0.748895	0.965649	4	5	9	74
GO:0000036 ACP phosphopantetheine attachment site binding involved in fatty acid biosynthetic process	1	0.965649	0.041	0.111	Molecular Function	GO:0000036	ACP phosphopantetheine attachment site binding involved in fatty acid biosynthetic process	0.75066	0.965649	0	1	1	9
GO:0003861 3-isopropylmalate dehydratase activity	1	0.965649	0.041	0.111	Molecular Function	GO:0003861	3-isopropylmalate dehydratase activity	0.75066	0.965649	1	0	1	9
GO:0003994 aconitate hydratase activity	1	0.965649	0.041	0.111	Molecular Function	GO:0003994	aconitate hydratase activity	0.75066	0.965649	1	0	1	9
GO:0004349 glutamate 5-kinase activity	1	0.965649	0.041	0.111	Molecular Function	GO:0004349	glutamate 5-kinase activity	0.75066	0.965649	1	0	1	9
GO:0004576 oligosaccharyl transferase activity	1	0.965649	0.041	0.111	Molecular Function	GO:0004576	oligosaccharyl transferase activity	0.75066	0.965649	1	0	1	9
GO:0004671 protein C-terminal S-isoprenylcysteine carboxyl O-methyltransferase activity	1	0.965649	0.041	0.111	Molecular Function	GO:0004671	protein C-terminal S-isoprenylcysteine carboxyl O-methyltransferase activity	0.75066	0.965649	0	1	1	9
GO:0004829 threonine-tRNA ligase activity	1	0.965649	0.041	0.111	Molecular Function	GO:0004829	threonine-tRNA ligase activity	0.75066	0.965649	0	1	1	9
GO:0008297 single-stranded DNA exodeoxyribonuclease activity	1	0.965649	0.041	0.111	Molecular Function	GO:0008297	single-stranded DNA exodeoxyribonuclease activity	0.75066	0.965649	1	0	1	9
GO:0008703 5-amino-6-(5-phosphoribosylamino)uracil reductase activity	1	0.965649	0.041	0.111	Molecular Function	GO:0008703	5-amino-6-(5-phosphoribosylamino)uracil reductase activity	0.75066	0.965649	0	1	1	9
GO:0008949 oxalyl-CoA decarboxylase activity	1	0.965649	0.041	0.111	Molecular Function	GO:0008949	oxalyl-CoA decarboxylase activity	0.75066	0.965649	1	0	1	9
GO:0009028 tartronate-semialdehyde synthase activity	1	0.965649	0.041	0.111	Molecular Function	GO:0009028	tartronate-semialdehyde synthase activity	0.75066	0.965649	1	0	1	9
GO:0009041 uridylate kinase activity	1	0.965649	0.041	0.111	Molecular Function	GO:0009041	uridylate kinase activity	0.75066	0.965649	1	0	1	9
GO:0015113 nitrite transmembrane transporter activity	1	0.965649	0.041	0.111	Molecular Function	GO:0015113	nitrite transmembrane transporter activity	0.75066	0.965649	1	0	1	9
GO:0016726 oxidoreductase activity, acting on CH or CH2 groups, NAD or NADP as acceptor	1	0.965649	0.041	0.111	Molecular Function	GO:0016726	oxidoreductase activity, acting on CH or CH2 groups, NAD or NADP as acceptor	0.75066	0.965649	1	0	1	9
GO:0016728 oxidoreductase activity, acting on CH or CH2 groups, disulfide as acceptor	1	0.965649	0.041	0.111	Molecular Function	GO:0016728	oxidoreductase activity, acting on CH or CH2 groups, disulfide as acceptor	0.75066	0.965649	0	1	1	9
GO:0016842 amidine-lyase activity	1	0.965649	0.041	0.111	Molecular Function	GO:0016842	amidine-lyase activity	0.75066	0.965649	1	0	1	9
GO:0030546 receptor activator activity	1	0.965649	0.041	0.111	Molecular Function	GO:0030546	receptor activator activity	0.75066	0.965649	0	1	1	9
GO:0043024 ribosomal small subunit binding	1	0.965649	0.041	0.111	Molecular Function	GO:0043024	ribosomal small subunit binding	0.75066	0.965649	1	0	1	9
GO:0043142 single-stranded DNA-dependent ATPase activity	1	0.965649	0.041	0.111	Molecular Function	GO:0043142	single-stranded DNA-dependent ATPase activity	0.75066	0.965649	1	0	1	9
GO:0044620 ACP phosphopantetheine attachment site binding	1	0.965649	0.041	0.111	Molecular Function	GO:0044620	ACP phosphopantetheine attachment site binding	0.75066	0.965649	0	1	1	9
GO:0047112 pyruvate oxidase activity	1	0.965649	0.041	0.111	Molecular Function	GO:0047112	pyruvate oxidase activity	0.75066	0.965649	1	0	1	9
GO:0048018 receptor agonist activity	1	0.965649	0.041	0.111	Molecular Function	GO:0048018	receptor agonist activity	0.75066	0.965649	0	1	1	9
GO:0048027 mRNA 5'-UTR binding	1	0.965649	0.041	0.111	Molecular Function	GO:0048027	mRNA 5'-UTR binding	0.75066	0.965649	1	0	1	9
GO:0050487 sulfoacetaldehyde acetyltransferase activity	1	0.965649	0.041	0.111	Molecular Function	GO:0050487	sulfoacetaldehyde acetyltransferase activity	0.75066	0.965649	1	0	1	9
GO:0051192 prosthetic group binding	1	0.965649	0.041	0.111	Molecular Function	GO:0051192	prosthetic group binding	0.75066	0.965649	0	1	1	9
GO:0070967 coenzyme F420 binding	1	0.965649	0.041	0.111	Molecular Function	GO:0070967	coenzyme F420 binding	0.75066	0.965649	0	1	1	9
GO:1990381 ubiquitin-specific protease binding	1	0.965649	0.041	0.111	Molecular Function	GO:1990381	ubiquitin-specific protease binding	0.75066	0.965649	0	1	1	9
GO:0004742 dihydrolipoyllysine-residue acetyltransferase activity	2	0.965649	0.082	0.111	Molecular Function	GO:0004742	dihydrolipoyllysine-residue acetyltransferase activity	0.75112	0.965649	2	0	2	18
GO:0008187 poly-pyrimidine tract binding	2	0.965649	0.082	0.111	Molecular Function	GO:0008187	poly-pyrimidine tract binding	0.75112	0.965649	1	1	2	18
GO:0008235 metalloexopeptidase activity	2	0.965649	0.082	0.111	Molecular Function	GO:0008235	metalloexopeptidase activity	0.75112	0.965649	0	2	2	18
GO:0015205 nucleobase transmembrane transporter activity	2	0.965649	0.082	0.111	Molecular Function	GO:0015205	nucleobase transmembrane transporter activity	0.75112	0.965649	0	2	2	18
GO:0030523 dihydrolipoamide S-acyltransferase activity	2	0.965649	0.082	0.111	Molecular Function	GO:0030523	dihydrolipoamide S-acyltransferase activity	0.75112	0.965649	2	0	2	18
GO:0034595 phosphatidylinositol phosphate 5-phosphatase activity	2	0.965649	0.082	0.111	Molecular Function	GO:0034595	phosphatidylinositol phosphate 5-phosphatase activity	0.75112	0.965649	1	1	2	18
GO:0070717 poly-purine tract binding	2	0.965649	0.082	0.111	Molecular Function	GO:0070717	poly-purine tract binding	0.75112	0.965649	1	1	2	18
GO:0010229 inflorescence development	6	0.968759	0.254	0.3	Biological Process	GO:0010229	inflorescence development	0.0632502	0.968759	1	5	6	20
GO:0046685 response to arsenic-containing substance	6	0.968759	0.254	0.3	Biological Process	GO:0046685	response to arsenic-containing substance	0.0632502	0.968759	3	3	6	20
GO:0030234 enzyme regulator activity	63	0.97128	2.58	0.133	Molecular Function	GO:0030234	enzyme regulator activity	0.756038	0.97128	7	56	63	474
GO:0098796 membrane protein complex	149	0.975589	8.278	0.157	Cellular Component	GO:0098796	membrane protein complex	0.0804081	0.975589	44	105	149	951
GO:0009341 beta-galactosidase complex	10	0.975589	0.556	0.227	Cellular Component	GO:0009341	beta-galactosidase complex	0.0816036	0.975589	0	10	10	44
GO:0031985 Golgi cisterna	10	0.975589	0.556	0.227	Cellular Component	GO:0031985	Golgi cisterna	0.0816036	0.975589	0	10	10	44
GO:0008289 lipid binding	35	0.97655	1.433	0.13	Molecular Function	GO:0008289	lipid binding	0.760898	0.97655	6	29	35	270
GO:0016638 oxidoreductase activity, acting on the CH-NH2 group of donors	17	0.97655	0.696	0.125	Molecular Function	GO:0016638	oxidoreductase activity, acting on the CH-NH2 group of donors	0.761222	0.97655	11	6	17	136
GO:0000179 rRNA (adenine-N6,N6-)-dimethyltransferase activity	3	0.977026	0.123	0.111	Molecular Function	GO:0000179	rRNA (adenine-N6,N6-)-dimethyltransferase activity	0.763217	0.977026	0	3	3	27
GO:0022843 voltage-gated cation channel activity	3	0.977026	0.123	0.111	Molecular Function	GO:0022843	voltage-gated cation channel activity	0.763217	0.977026	2	1	3	27
GO:0045152 antisigma factor binding	3	0.977026	0.123	0.111	Molecular Function	GO:0045152	antisigma factor binding	0.763217	0.977026	2	1	3	27
GO:0005992 trehalose biosynthetic process	8	0.979946	0.339	0.267	Biological Process	GO:0005992	trehalose biosynthetic process	0.0647636	0.979946	4	4	8	30
GO:0030245 cellulose catabolic process	7	0.979946	0.296	0.28	Biological Process	GO:0030245	cellulose catabolic process	0.0649256	0.979946	0	7	7	25
GO:1901072 glucosamine-containing compound catabolic process	7	0.979946	0.296	0.28	Biological Process	GO:1901072	glucosamine-containing compound catabolic process	0.0649256	0.979946	2	5	7	25
GO:0009086 methionine biosynthetic process	23	0.979946	0.973	0.204	Biological Process	GO:0009086	methionine biosynthetic process	0.0657975	0.979946	8	15	23	113
GO:0009229 thiamine diphosphate biosynthetic process	4	0.979946	0.169	0.364	Biological Process	GO:0009229	thiamine diphosphate biosynthetic process	0.0662622	0.979946	2	2	4	11
GO:0009833 plant-type primary cell wall biogenesis	4	0.979946	0.169	0.364	Biological Process	GO:0009833	plant-type primary cell wall biogenesis	0.0662622	0.979946	0	4	4	11
GO:0042357 thiamine diphosphate metabolic process	4	0.979946	0.169	0.364	Biological Process	GO:0042357	thiamine diphosphate metabolic process	0.0662622	0.979946	2	2	4	11
GO:0071423 malate transmembrane transport	4	0.979946	0.169	0.364	Biological Process	GO:0071423	malate transmembrane transport	0.0662622	0.979946	1	3	4	11
GO:0009620 response to fungus	42	0.979946	1.777	0.186	Biological Process	GO:0009620	response to fungus	0.0662982	0.979946	12	30	42	226
GO:0009225 nucleotide-sugar metabolic process	24	0.979946	1.016	0.202	Biological Process	GO:0009225	nucleotide-sugar metabolic process	0.0668597	0.979946	14	10	24	119
GO:0044550 secondary metabolite biosynthetic process	36	0.979946	1.523	0.189	Biological Process	GO:0044550	secondary metabolite biosynthetic process	0.0669349	0.979946	19	17	36	190
GO:0010150 leaf senescence	17	0.979946	0.719	0.215	Biological Process	GO:0010150	leaf senescence	0.0676319	0.979946	7	10	17	79
GO:0015691 cadmium ion transport	11	0.979946	0.466	0.239	Biological Process	GO:0015691	cadmium ion transport	0.0680459	0.979946	4	7	11	46
GO:0003008 system process	40	0.979946	1.693	0.186	Biological Process	GO:0003008	system process	0.0706423	0.979946	23	17	40	215
GO:0042445 hormone metabolic process	38	0.979946	1.608	0.187	Biological Process	GO:0042445	hormone metabolic process	0.0709976	0.979946	18	20	38	203
GO:0010337 regulation of salicylic acid metabolic process	3	0.979946	0.127	0.429	Biological Process	GO:0010337	regulation of salicylic acid metabolic process	0.0710225	0.979946	1	2	3	7
GO:0051552 flavone metabolic process	3	0.979946	0.127	0.429	Biological Process	GO:0051552	flavone metabolic process	0.0710225	0.979946	1	2	3	7
GO:0051553 flavone biosynthetic process	3	0.979946	0.127	0.429	Biological Process	GO:0051553	flavone biosynthetic process	0.0710225	0.979946	1	2	3	7
GO:2000050 regulation of non-canonical Wnt signaling pathway	3	0.979946	0.127	0.429	Biological Process	GO:2000050	regulation of non-canonical Wnt signaling pathway	0.0710225	0.979946	1	2	3	7
GO:0000096 sulfur amino acid metabolic process	35	0.979946	1.481	0.189	Biological Process	GO:0000096	sulfur amino acid metabolic process	0.0712345	0.979946	15	20	35	185
GO:1901160 primary amino compound metabolic process	12	0.979946	0.508	0.231	Biological Process	GO:1901160	primary amino compound metabolic process	0.073423	0.979946	6	6	12	52
GO:0009832 plant-type cell wall biogenesis	20	0.979946	0.846	0.206	Biological Process	GO:0009832	plant-type cell wall biogenesis	0.0735593	0.979946	1	19	20	97
GO:0009067 aspartate family amino acid biosynthetic process	51	0.979946	2.158	0.18	Biological Process	GO:0009067	aspartate family amino acid biosynthetic process	0.0739777	0.979946	23	28	51	283
GO:0009066 aspartate family amino acid metabolic process	70	0.979946	2.962	0.175	Biological Process	GO:0009066	aspartate family amino acid metabolic process	0.0745536	0.979946	38	32	70	401
GO:0006559 L-phenylalanine catabolic process	17	0.979946	0.719	0.212	Biological Process	GO:0006559	L-phenylalanine catabolic process	0.0745621	0.979946	8	9	17	80
GO:0010260 organ senescence	17	0.979946	0.719	0.212	Biological Process	GO:0010260	organ senescence	0.0745621	0.979946	7	10	17	80
GO:1902222 erythrose 4-phosphate/phosphoenolpyruvate family amino acid catabolic process	17	0.979946	0.719	0.212	Biological Process	GO:1902222	erythrose 4-phosphate/phosphoenolpyruvate family amino acid catabolic process	0.0745621	0.979946	8	9	17	80
GO:0019305 dTDP-rhamnose biosynthetic process	18	0.979946	0.762	0.209	Biological Process	GO:0019305	dTDP-rhamnose biosynthetic process	0.0767273	0.979946	10	8	18	86
GO:0046383 dTDP-rhamnose metabolic process	18	0.979946	0.762	0.209	Biological Process	GO:0046383	dTDP-rhamnose metabolic process	0.0767273	0.979946	10	8	18	86
GO:0006555 methionine metabolic process	23	0.979946	0.973	0.2	Biological Process	GO:0006555	methionine metabolic process	0.0772629	0.979946	8	15	23	115
GO:0005983 starch catabolic process	6	0.979946	0.254	0.286	Biological Process	GO:0005983	starch catabolic process	0.0779092	0.979946	4	2	6	21
GO:0019760 glucosinolate metabolic process	6	0.979946	0.254	0.286	Biological Process	GO:0019760	glucosinolate metabolic process	0.0779092	0.979946	3	3	6	21
GO:0042335 cuticle development	6	0.979946	0.254	0.286	Biological Process	GO:0042335	cuticle development	0.0779092	0.979946	1	5	6	21
GO:0006548 histidine catabolic process	7	0.979946	0.296	0.269	Biological Process	GO:0006548	histidine catabolic process	0.0779761	0.979946	1	6	7	26
GO:0046348 amino sugar catabolic process	7	0.979946	0.296	0.269	Biological Process	GO:0046348	amino sugar catabolic process	0.0779761	0.979946	2	5	7	26
GO:0051275 beta-glucan catabolic process	7	0.979946	0.296	0.269	Biological Process	GO:0051275	beta-glucan catabolic process	0.0779761	0.979946	0	7	7	26
GO:0052805 imidazole-containing compound catabolic process	7	0.979946	0.296	0.269	Biological Process	GO:0052805	imidazole-containing compound catabolic process	0.0779761	0.979946	1	6	7	26
GO:0015949 nucleobase-containing small molecule interconversion	16	0.979946	0.677	0.213	Biological Process	GO:0015949	nucleobase-containing small molecule interconversion	0.0795506	0.979946	9	7	16	75
GO:0009808 lignin metabolic process	10	0.979946	0.423	0.238	Biological Process	GO:0009808	lignin metabolic process	0.0815877	0.979946	3	7	10	42
GO:0006777 Mo-molybdopterin cofactor biosynthetic process	14	0.979946	0.592	0.219	Biological Process	GO:0006777	Mo-molybdopterin cofactor biosynthetic process	0.0817235	0.979946	9	5	14	64
GO:0019720 Mo-molybdopterin cofactor metabolic process	14	0.979946	0.592	0.219	Biological Process	GO:0019720	Mo-molybdopterin cofactor metabolic process	0.0817235	0.979946	9	5	14	64
GO:0042364 water-soluble vitamin biosynthetic process	85	0.979946	3.597	0.171	Biological Process	GO:0042364	water-soluble vitamin biosynthetic process	0.0828533	0.979946	39	46	85	498
GO:1901136 carbohydrate derivative catabolic process	18	0.979946	0.762	0.207	Biological Process	GO:1901136	carbohydrate derivative catabolic process	0.0839707	0.979946	5	13	18	87
GO:0009753 response to jasmonic acid	24	0.979946	1.016	0.197	Biological Process	GO:0009753	response to jasmonic acid	0.0842187	0.979946	11	13	24	122
GO:0019673 GDP-mannose metabolic process	4	0.979946	0.169	0.333	Biological Process	GO:0019673	GDP-mannose metabolic process	0.0881512	0.979946	1	3	4	12
GO:0035435 phosphate ion transmembrane transport	4	0.979946	0.169	0.333	Biological Process	GO:0035435	phosphate ion transmembrane transport	0.0881512	0.979946	1	3	4	12
GO:0046688 response to copper ion	4	0.979946	0.169	0.333	Biological Process	GO:0046688	response to copper ion	0.0881512	0.979946	2	2	4	12
GO:0055062 phosphate ion homeostasis	4	0.979946	0.169	0.333	Biological Process	GO:0055062	phosphate ion homeostasis	0.0881512	0.979946	1	3	4	12
GO:0072506 trivalent inorganic anion homeostasis	4	0.979946	0.169	0.333	Biological Process	GO:0072506	trivalent inorganic anion homeostasis	0.0881512	0.979946	1	3	4	12
GO:0097035 regulation of membrane lipid distribution	4	0.979946	0.169	0.333	Biological Process	GO:0097035	regulation of membrane lipid distribution	0.0881512	0.979946	3	1	4	12
GO:1901616 organic hydroxy compound catabolic process	21	0.979946	0.889	0.2	Biological Process	GO:1901616	organic hydroxy compound catabolic process	0.0882679	0.979946	11	10	21	105
GO:0015758 glucose transport	8	0.979946	0.339	0.25	Biological Process	GO:0015758	glucose transport	0.0893284	0.979946	4	4	8	32
GO:0046323 glucose import	8	0.979946	0.339	0.25	Biological Process	GO:0046323	glucose import	0.0893284	0.979946	4	4	8	32
GO:0005978 glycogen biosynthetic process	14	0.979946	0.592	0.215	Biological Process	GO:0005978	glycogen biosynthetic process	0.0906466	0.979946	10	4	14	65
GO:0032324 molybdopterin cofactor biosynthetic process	14	0.979946	0.592	0.215	Biological Process	GO:0032324	molybdopterin cofactor biosynthetic process	0.0906466	0.979946	9	5	14	65
GO:0043545 molybdopterin cofactor metabolic process	14	0.979946	0.592	0.215	Biological Process	GO:0043545	molybdopterin cofactor metabolic process	0.0906466	0.979946	9	5	14	65
GO:0051189 prosthetic group metabolic process	14	0.979946	0.592	0.215	Biological Process	GO:0051189	prosthetic group metabolic process	0.0906466	0.979946	9	5	14	65
GO:0009835 fruit ripening	7	0.979946	0.296	0.259	Biological Process	GO:0009835	fruit ripening	0.0924378	0.979946	5	2	7	27
GO:0006119 oxidative phosphorylation	12	0.979946	0.508	0.222	Biological Process	GO:0006119	oxidative phosphorylation	0.092722	0.979946	1	11	12	54
GO:0071236 cellular response to antibiotic	10	0.979946	0.423	0.233	Biological Process	GO:0071236	cellular response to antibiotic	0.0928891	0.979946	2	8	10	43
GO:0042631 cellular response to water deprivation	5	0.979946	0.212	0.294	Biological Process	GO:0042631	cellular response to water deprivation	0.0937418	0.979946	1	4	5	17
GO:0072351 tricarboxylic acid biosynthetic process	6	0.979946	0.254	0.273	Biological Process	GO:0072351	tricarboxylic acid biosynthetic process	0.0943092	0.979946	5	1	6	22
GO:0044723 single-organism carbohydrate metabolic process	185	0.979946	7.829	0.161	Biological Process	GO:0044723	single-organism carbohydrate metabolic process	0.0965232	0.979946	65	120	185	1146
GO:0009110 vitamin biosynthetic process	86	0.979946	3.639	0.169	Biological Process	GO:0009110	vitamin biosynthetic process	0.0975881	0.979946	39	47	86	509
GO:0009826 unidimensional cell growth	27	0.979946	1.143	0.19	Biological Process	GO:0009826	unidimensional cell growth	0.0979253	0.979946	8	19	27	142
GO:0006787 porphyrin-containing compound catabolic process	9	0.979946	0.381	0.237	Biological Process	GO:0006787	porphyrin-containing compound catabolic process	0.0981547	0.979946	5	4	9	38
GO:0033015 tetrapyrrole catabolic process	9	0.979946	0.381	0.237	Biological Process	GO:0033015	tetrapyrrole catabolic process	0.0981547	0.979946	5	4	9	38
GO:0009719 response to endogenous stimulus	219	0.979946	9.268	0.16	Biological Process	GO:0009719	response to endogenous stimulus	0.0996545	0.979946	70	149	219	1369
GO:0002213 defense response to insect	3	0.979946	0.127	0.375	Biological Process	GO:0002213	defense response to insect	0.101485	0.979946	1	2	3	8
GO:0009269 response to desiccation	3	0.979946	0.127	0.375	Biological Process	GO:0009269	response to desiccation	0.101485	0.979946	1	2	3	8
GO:0010023 proanthocyanidin biosynthetic process	3	0.979946	0.127	0.375	Biological Process	GO:0010023	proanthocyanidin biosynthetic process	0.101485	0.979946	3	0	3	8
GO:0010047 fruit dehiscence	3	0.979946	0.127	0.375	Biological Process	GO:0010047	fruit dehiscence	0.101485	0.979946	0	3	3	8
GO:0019556 histidine catabolic process to glutamate and formamide	3	0.979946	0.127	0.375	Biological Process	GO:0019556	histidine catabolic process to glutamate and formamide	0.101485	0.979946	0	3	3	8
GO:0036473 cell death in response to oxidative stress	3	0.979946	0.127	0.375	Biological Process	GO:0036473	cell death in response to oxidative stress	0.101485	0.979946	0	3	3	8
GO:0043606 formamide metabolic process	3	0.979946	0.127	0.375	Biological Process	GO:0043606	formamide metabolic process	0.101485	0.979946	0	3	3	8
GO:0050982 detection of mechanical stimulus	3	0.979946	0.127	0.375	Biological Process	GO:0050982	detection of mechanical stimulus	0.101485	0.979946	0	3	3	8
GO:0060071 Wnt signaling pathway, planar cell polarity pathway	3	0.979946	0.127	0.375	Biological Process	GO:0060071	Wnt signaling pathway, planar cell polarity pathway	0.101485	0.979946	1	2	3	8
GO:0090175 regulation of establishment of planar polarity	3	0.979946	0.127	0.375	Biological Process	GO:0090175	regulation of establishment of planar polarity	0.101485	0.979946	1	2	3	8
GO:0019684 photosynthesis, light reaction	20	0.979946	0.846	0.198	Biological Process	GO:0019684	photosynthesis, light reaction	0.102154	0.979946	0	20	20	101
GO:0017144 drug metabolic process	95	0.979946	4.02	0.167	Biological Process	GO:0017144	drug metabolic process	0.10321	0.979946	30	65	95	568
GO:0006833 water transport	8	0.979946	0.339	0.242	Biological Process	GO:0006833	water transport	0.103374	0.979946	1	7	8	33
GO:0042440 pigment metabolic process	72	0.979946	3.047	0.171	Biological Process	GO:0042440	pigment metabolic process	0.103624	0.979946	33	39	72	422
GO:0044255 cellular lipid metabolic process	198	0.979946	8.379	0.16	Biological Process	GO:0044255	cellular lipid metabolic process	0.10409	0.979946	76	122	198	1234
GO:0006637 acyl-CoA metabolic process	26	0.979946	1.1	0.19	Biological Process	GO:0006637	acyl-CoA metabolic process	0.104549	0.979946	17	9	26	137
GO:0035383 thioester metabolic process	26	0.979946	1.1	0.19	Biological Process	GO:0035383	thioester metabolic process	0.104549	0.979946	17	9	26	137
GO:0002215 defense response to nematode	2	0.979946	0.085	0.5	Biological Process	GO:0002215	defense response to nematode	0.106635	0.979946	1	1	2	4
GO:0006123 mitochondrial electron transport, cytochrome c to oxygen	2	0.979946	0.085	0.5	Biological Process	GO:0006123	mitochondrial electron transport, cytochrome c to oxygen	0.106635	0.979946	0	2	2	4
GO:0007342 fusion of sperm to egg plasma membrane	2	0.979946	0.085	0.5	Biological Process	GO:0007342	fusion of sperm to egg plasma membrane	0.106635	0.979946	0	2	2	4
GO:0009970 cellular response to sulfate starvation	2	0.979946	0.085	0.5	Biological Process	GO:0009970	cellular response to sulfate starvation	0.106635	0.979946	1	1	2	4
GO:0010134 sulfate assimilation via adenylyl sulfate reduction	2	0.979946	0.085	0.5	Biological Process	GO:0010134	sulfate assimilation via adenylyl sulfate reduction	0.106635	0.979946	0	2	2	4
GO:0015797 mannitol transport	2	0.979946	0.085	0.5	Biological Process	GO:0015797	mannitol transport	0.106635	0.979946	1	1	2	4
GO:0019379 sulfate assimilation, phosphoadenylyl sulfate reduction by phosphoadenylyl-sulfate reductase (thioredoxin)	2	0.979946	0.085	0.5	Biological Process	GO:0019379	sulfate assimilation, phosphoadenylyl sulfate reduction by phosphoadenylyl-sulfate reductase (thioredoxin)	0.106635	0.979946	0	2	2	4
GO:0019557 histidine catabolic process to glutamate and formate	2	0.979946	0.085	0.5	Biological Process	GO:0019557	histidine catabolic process to glutamate and formate	0.106635	0.979946	0	2	2	4
GO:0031035 myosin filament disassembly	2	0.979946	0.085	0.5	Biological Process	GO:0031035	myosin filament disassembly	0.106635	0.979946	0	2	2	4
GO:0031037 myosin II filament disassembly	2	0.979946	0.085	0.5	Biological Process	GO:0031037	myosin II filament disassembly	0.106635	0.979946	0	2	2	4
GO:0034051 negative regulation of plant-type hypersensitive response	2	0.979946	0.085	0.5	Biological Process	GO:0034051	negative regulation of plant-type hypersensitive response	0.106635	0.979946	0	2	2	4
GO:0035469 determination of pancreatic left/right asymmetry	2	0.979946	0.085	0.5	Biological Process	GO:0035469	determination of pancreatic left/right asymmetry	0.106635	0.979946	0	2	2	4
GO:0042217 1-aminocyclopropane-1-carboxylate catabolic process	2	0.979946	0.085	0.5	Biological Process	GO:0042217	1-aminocyclopropane-1-carboxylate catabolic process	0.106635	0.979946	2	0	2	4
GO:0042471 ear morphogenesis	2	0.979946	0.085	0.5	Biological Process	GO:0042471	ear morphogenesis	0.106635	0.979946	0	2	2	4
GO:0043137 DNA replication, removal of RNA primer	2	0.979946	0.085	0.5	Biological Process	GO:0043137	DNA replication, removal of RNA primer	0.106635	0.979946	2	0	2	4
GO:0043550 regulation of lipid kinase activity	2	0.979946	0.085	0.5	Biological Process	GO:0043550	regulation of lipid kinase activity	0.106635	0.979946	2	0	2	4
GO:0044110 growth involved in symbiotic interaction	2	0.979946	0.085	0.5	Biological Process	GO:0044110	growth involved in symbiotic interaction	0.106635	0.979946	0	2	2	4
GO:0044116 growth of symbiont involved in interaction with host	2	0.979946	0.085	0.5	Biological Process	GO:0044116	growth of symbiont involved in interaction with host	0.106635	0.979946	0	2	2	4
GO:0044117 growth of symbiont in host	2	0.979946	0.085	0.5	Biological Process	GO:0044117	growth of symbiont in host	0.106635	0.979946	0	2	2	4
GO:0048281 inflorescence morphogenesis	2	0.979946	0.085	0.5	Biological Process	GO:0048281	inflorescence morphogenesis	0.106635	0.979946	0	2	2	4
GO:0050919 negative chemotaxis	2	0.979946	0.085	0.5	Biological Process	GO:0050919	negative chemotaxis	0.106635	0.979946	1	1	2	4
GO:0051255 spindle midzone assembly	2	0.979946	0.085	0.5	Biological Process	GO:0051255	spindle midzone assembly	0.106635	0.979946	0	2	2	4
GO:0071907 determination of digestive tract left/right asymmetry	2	0.979946	0.085	0.5	Biological Process	GO:0071907	determination of digestive tract left/right asymmetry	0.106635	0.979946	0	2	2	4
GO:0071910 determination of liver left/right asymmetry	2	0.979946	0.085	0.5	Biological Process	GO:0071910	determination of liver left/right asymmetry	0.106635	0.979946	0	2	2	4
GO:1900057 positive regulation of leaf senescence	2	0.979946	0.085	0.5	Biological Process	GO:1900057	positive regulation of leaf senescence	0.106635	0.979946	1	1	2	4
GO:0006558 L-phenylalanine metabolic process	17	0.979946	0.719	0.202	Biological Process	GO:0006558	L-phenylalanine metabolic process	0.10688	0.979946	8	9	17	84
GO:1902221 erythrose 4-phosphate/phosphoenolpyruvate family amino acid metabolic process	17	0.979946	0.719	0.202	Biological Process	GO:1902221	erythrose 4-phosphate/phosphoenolpyruvate family amino acid metabolic process	0.10688	0.979946	8	9	17	84
GO:0009074 aromatic amino acid family catabolic process	18	0.979946	0.762	0.2	Biological Process	GO:0009074	aromatic amino acid family catabolic process	0.108302	0.979946	8	10	18	90
GO:0008037 cell recognition	20	0.979946	0.846	0.196	Biological Process	GO:0008037	cell recognition	0.110264	0.979946	13	7	20	102
GO:0016102 diterpenoid biosynthetic process	11	0.979946	0.466	0.22	Biological Process	GO:0016102	diterpenoid biosynthetic process	0.110527	0.979946	4	7	11	50
GO:0018298 protein-chromophore linkage	11	0.979946	0.466	0.22	Biological Process	GO:0018298	protein-chromophore linkage	0.110527	0.979946	0	11	11	50
GO:0019287 isopentenyl diphosphate biosynthetic process, mevalonate pathway	11	0.979946	0.466	0.22	Biological Process	GO:0019287	isopentenyl diphosphate biosynthetic process, mevalonate pathway	0.110527	0.979946	5	6	11	50
GO:0046351 disaccharide biosynthetic process	9	0.979946	0.381	0.231	Biological Process	GO:0046351	disaccharide biosynthetic process	0.111712	0.979946	4	5	9	39
GO:0003341 cilium movement	4	0.979946	0.169	0.308	Biological Process	GO:0003341	cilium movement	0.113027	0.979946	1	3	4	13
GO:0010065 primary meristem tissue development	4	0.979946	0.169	0.308	Biological Process	GO:0010065	primary meristem tissue development	0.113027	0.979946	0	4	4	13
GO:0010413 glucuronoxylan metabolic process	4	0.979946	0.169	0.308	Biological Process	GO:0010413	glucuronoxylan metabolic process	0.113027	0.979946	0	4	4	13
GO:0010417 glucuronoxylan biosynthetic process	4	0.979946	0.169	0.308	Biological Process	GO:0010417	glucuronoxylan biosynthetic process	0.113027	0.979946	0	4	4	13
GO:0019543 propionate catabolic process	4	0.979946	0.169	0.308	Biological Process	GO:0019543	propionate catabolic process	0.113027	0.979946	2	2	4	13
GO:0019626 short-chain fatty acid catabolic process	4	0.979946	0.169	0.308	Biological Process	GO:0019626	short-chain fatty acid catabolic process	0.113027	0.979946	2	2	4	13
GO:0019629 propionate catabolic process, 2-methylcitrate cycle	4	0.979946	0.169	0.308	Biological Process	GO:0019629	propionate catabolic process, 2-methylcitrate cycle	0.113027	0.979946	2	2	4	13
GO:0033238 regulation of cellular amine metabolic process	4	0.979946	0.169	0.308	Biological Process	GO:0033238	regulation of cellular amine metabolic process	0.113027	0.979946	3	1	4	13
GO:0052698 ergothioneine metabolic process	4	0.979946	0.169	0.308	Biological Process	GO:0052698	ergothioneine metabolic process	0.113027	0.979946	4	0	4	13
GO:0052699 ergothioneine biosynthetic process	4	0.979946	0.169	0.308	Biological Process	GO:0052699	ergothioneine biosynthetic process	0.113027	0.979946	4	0	4	13
GO:0052701 cellular modified histidine metabolic process	4	0.979946	0.169	0.308	Biological Process	GO:0052701	cellular modified histidine metabolic process	0.113027	0.979946	4	0	4	13
GO:0052703 cellular modified histidine biosynthetic process	4	0.979946	0.169	0.308	Biological Process	GO:0052703	cellular modified histidine biosynthetic process	0.113027	0.979946	4	0	4	13
GO:0072505 divalent inorganic anion homeostasis	4	0.979946	0.169	0.308	Biological Process	GO:0072505	divalent inorganic anion homeostasis	0.113027	0.979946	1	3	4	13
GO:0010950 positive regulation of endopeptidase activity	5	0.979946	0.212	0.278	Biological Process	GO:0010950	positive regulation of endopeptidase activity	0.114718	0.979946	0	5	5	18
GO:0018189 pyrroloquinoline quinone biosynthetic process	5	0.979946	0.212	0.278	Biological Process	GO:0018189	pyrroloquinoline quinone biosynthetic process	0.114718	0.979946	5	0	5	18
GO:0043620 regulation of DNA-templated transcription in response to stress	5	0.979946	0.212	0.278	Biological Process	GO:0043620	regulation of DNA-templated transcription in response to stress	0.114718	0.979946	2	3	5	18
GO:0071462 cellular response to water stimulus	5	0.979946	0.212	0.278	Biological Process	GO:0071462	cellular response to water stimulus	0.114718	0.979946	1	4	5	18
GO:0006082 organic acid metabolic process	346	0.979946	14.642	0.156	Biological Process	GO:0006082	organic acid metabolic process	0.115539	0.979946	150	196	346	2212
GO:0032297 negative regulation of DNA-dependent DNA replication initiation	18	0.979946	0.762	0.198	Biological Process	GO:0032297	negative regulation of DNA-dependent DNA replication initiation	0.117284	0.979946	13	5	18	91
GO:0030493 bacteriochlorophyll metabolic process	25	0.979946	1.058	0.188	Biological Process	GO:0030493	bacteriochlorophyll metabolic process	0.119136	0.979946	12	13	25	133
GO:0030494 bacteriochlorophyll biosynthetic process	25	0.979946	1.058	0.188	Biological Process	GO:0030494	bacteriochlorophyll biosynthetic process	0.119136	0.979946	12	13	25	133
GO:0043436 oxoacid metabolic process	344	0.979946	14.558	0.156	Biological Process	GO:0043436	oxoacid metabolic process	0.121707	0.979946	150	194	344	2202
GO:0006572 tyrosine catabolic process	15	0.979946	0.635	0.203	Biological Process	GO:0006572	tyrosine catabolic process	0.123016	0.979946	8	7	15	74
GO:0017004 cytochrome complex assembly	11	0.979946	0.466	0.216	Biological Process	GO:0017004	cytochrome complex assembly	0.123095	0.979946	4	7	11	51
GO:0042773 ATP synthesis coupled electron transport	9	0.979946	0.381	0.225	Biological Process	GO:0042773	ATP synthesis coupled electron transport	0.126251	0.979946	1	8	9	40
GO:0006816 calcium ion transport	19	0.979946	0.804	0.194	Biological Process	GO:0006816	calcium ion transport	0.127291	0.979946	7	12	19	98
GO:0050832 defense response to fungus	30	0.979946	1.27	0.182	Biological Process	GO:0050832	defense response to fungus	0.13081	0.979946	7	23	30	165
GO:0009423 chorismate biosynthetic process	10	0.979946	0.423	0.217	Biological Process	GO:0009423	chorismate biosynthetic process	0.132042	0.979946	1	9	10	46
GO:0018958 phenol-containing compound metabolic process	10	0.979946	0.423	0.217	Biological Process	GO:0018958	phenol-containing compound metabolic process	0.132042	0.979946	5	5	10	46
GO:0006122 mitochondrial electron transport, ubiquinol to cytochrome c	3	0.979946	0.127	0.333	Biological Process	GO:0006122	mitochondrial electron transport, ubiquinol to cytochrome c	0.136105	0.979946	0	3	3	9
GO:0006521 regulation of cellular amino acid metabolic process	3	0.979946	0.127	0.333	Biological Process	GO:0006521	regulation of cellular amino acid metabolic process	0.136105	0.979946	2	1	3	9
GO:0006692 prostanoid metabolic process	3	0.979946	0.127	0.333	Biological Process	GO:0006692	prostanoid metabolic process	0.136105	0.979946	1	2	3	9
GO:0006693 prostaglandin metabolic process	3	0.979946	0.127	0.333	Biological Process	GO:0006693	prostaglandin metabolic process	0.136105	0.979946	1	2	3	9
GO:0009298 GDP-mannose biosynthetic process	3	0.979946	0.127	0.333	Biological Process	GO:0009298	GDP-mannose biosynthetic process	0.136105	0.979946	1	2	3	9
GO:0010067 procambium histogenesis	3	0.979946	0.127	0.333	Biological Process	GO:0010067	procambium histogenesis	0.136105	0.979946	0	3	3	9
GO:0015791 polyol transport	3	0.979946	0.127	0.333	Biological Process	GO:0015791	polyol transport	0.136105	0.979946	1	2	3	9
GO:0018871 1-aminocyclopropane-1-carboxylate metabolic process	3	0.979946	0.127	0.333	Biological Process	GO:0018871	1-aminocyclopropane-1-carboxylate metabolic process	0.136105	0.979946	2	1	3	9
GO:0035567 non-canonical Wnt signaling pathway	3	0.979946	0.127	0.333	Biological Process	GO:0035567	non-canonical Wnt signaling pathway	0.136105	0.979946	1	2	3	9
GO:0042547 cell wall modification involved in multidimensional cell growth	3	0.979946	0.127	0.333	Biological Process	GO:0042547	cell wall modification involved in multidimensional cell growth	0.136105	0.979946	1	2	3	9
GO:0043096 purine nucleobase salvage	3	0.979946	0.127	0.333	Biological Process	GO:0043096	purine nucleobase salvage	0.136105	0.979946	1	2	3	9
GO:0048640 negative regulation of developmental growth	3	0.979946	0.127	0.333	Biological Process	GO:0048640	negative regulation of developmental growth	0.136105	0.979946	2	1	3	9
GO:0050807 regulation of synapse organization	3	0.979946	0.127	0.333	Biological Process	GO:0050807	regulation of synapse organization	0.136105	0.979946	1	2	3	9
GO:0050920 regulation of chemotaxis	3	0.979946	0.127	0.333	Biological Process	GO:0050920	regulation of chemotaxis	0.136105	0.979946	2	1	3	9
GO:0051676 pullulan metabolic process	3	0.979946	0.127	0.333	Biological Process	GO:0051676	pullulan metabolic process	0.136105	0.979946	3	0	3	9
GO:0051678 pullulan catabolic process	3	0.979946	0.127	0.333	Biological Process	GO:0051678	pullulan catabolic process	0.136105	0.979946	3	0	3	9
GO:0070413 trehalose metabolism in response to stress	3	0.979946	0.127	0.333	Biological Process	GO:0070413	trehalose metabolism in response to stress	0.136105	0.979946	1	2	3	9
GO:0009723 response to ethylene	37	0.979946	1.566	0.177	Biological Process	GO:0009723	response to ethylene	0.136219	0.979946	7	30	37	209
GO:0009092 homoserine metabolic process	5	0.979946	0.212	0.263	Biological Process	GO:0009092	homoserine metabolic process	0.137706	0.979946	3	2	5	19
GO:0019288 isopentenyl diphosphate biosynthetic process, methylerythritol 4-phosphate pathway	5	0.979946	0.212	0.263	Biological Process	GO:0019288	isopentenyl diphosphate biosynthetic process, methylerythritol 4-phosphate pathway	0.137706	0.979946	4	1	5	19
GO:0043107 type IV pilus-dependent motility	5	0.979946	0.212	0.263	Biological Process	GO:0043107	type IV pilus-dependent motility	0.137706	0.979946	4	1	5	19
GO:0043622 cortical microtubule organization	5	0.979946	0.212	0.263	Biological Process	GO:0043622	cortical microtubule organization	0.137706	0.979946	0	5	5	19
GO:0045492 xylan biosynthetic process	5	0.979946	0.212	0.263	Biological Process	GO:0045492	xylan biosynthetic process	0.137706	0.979946	0	5	5	19
GO:0000097 sulfur amino acid biosynthetic process	30	0.979946	1.27	0.181	Biological Process	GO:0000097	sulfur amino acid biosynthetic process	0.138181	0.979946	11	19	30	166
GO:1901663 quinone biosynthetic process	79	0.979946	3.343	0.166	Biological Process	GO:1901663	quinone biosynthetic process	0.138477	0.979946	42	37	79	475
GO:0001906 cell killing	4	0.979946	0.169	0.286	Biological Process	GO:0001906	cell killing	0.140591	0.979946	0	4	4	14
GO:0009696 salicylic acid metabolic process	4	0.979946	0.169	0.286	Biological Process	GO:0009696	salicylic acid metabolic process	0.140591	0.979946	2	2	4	14
GO:0009900 dehiscence	4	0.979946	0.169	0.286	Biological Process	GO:0009900	dehiscence	0.140591	0.979946	0	4	4	14
GO:0010112 regulation of systemic acquired resistance	4	0.979946	0.169	0.286	Biological Process	GO:0010112	regulation of systemic acquired resistance	0.140591	0.979946	3	1	4	14
GO:0010540 basipetal auxin transport	4	0.979946	0.169	0.286	Biological Process	GO:0010540	basipetal auxin transport	0.140591	0.979946	2	2	4	14
GO:0019541 propionate metabolic process	4	0.979946	0.169	0.286	Biological Process	GO:0019541	propionate metabolic process	0.140591	0.979946	2	2	4	14
GO:0055069 zinc ion homeostasis	4	0.979946	0.169	0.286	Biological Process	GO:0055069	zinc ion homeostasis	0.140591	0.979946	1	3	4	14
GO:1900055 regulation of leaf senescence	4	0.979946	0.169	0.286	Biological Process	GO:1900055	regulation of leaf senescence	0.140591	0.979946	1	3	4	14
GO:0010928 regulation of auxin mediated signaling pathway	9	0.979946	0.381	0.22	Biological Process	GO:0010928	regulation of auxin mediated signaling pathway	0.141742	0.979946	2	7	9	41
GO:1901661 quinone metabolic process	79	0.979946	3.343	0.166	Biological Process	GO:1901661	quinone metabolic process	0.142918	0.979946	42	37	79	476
GO:0032350 regulation of hormone metabolic process	7	0.979946	0.296	0.233	Biological Process	GO:0032350	regulation of hormone metabolic process	0.14396	0.979946	2	5	7	30
GO:0009699 phenylpropanoid biosynthetic process	14	0.979946	0.592	0.2	Biological Process	GO:0009699	phenylpropanoid biosynthetic process	0.143997	0.979946	6	8	14	70
GO:0006767 water-soluble vitamin metabolic process	85	0.979946	3.597	0.165	Biological Process	GO:0006767	water-soluble vitamin metabolic process	0.145148	0.979946	39	46	85	515
GO:0010127 mycothiol-dependent detoxification	10	0.979946	0.423	0.213	Biological Process	GO:0010127	mycothiol-dependent detoxification	0.146785	0.979946	7	3	10	47
GO:0000024 maltose biosynthetic process	1	0.979946	0.042	1	Biological Process	GO:0000024	maltose biosynthetic process	0.147789	0.979946	0	1	1	1
GO:0000461 endonucleolytic cleavage to generate mature 3'-end of SSU-rRNA from (SSU-rRNA, 5.8S rRNA, LSU-rRNA)	1	0.979946	0.042	1	Biological Process	GO:0000461	endonucleolytic cleavage to generate mature 3'-end of SSU-rRNA from (SSU-rRNA, 5.8S rRNA, LSU-rRNA)	0.147789	0.979946	0	1	1	1
GO:0000905 sporocarp development involved in asexual reproduction	1	0.979946	0.042	1	Biological Process	GO:0000905	sporocarp development involved in asexual reproduction	0.147789	0.979946	1	0	1	1
GO:0001662 behavioral fear response	1	0.979946	0.042	1	Biological Process	GO:0001662	behavioral fear response	0.147789	0.979946	0	1	1	1
GO:0001896 autolysis	1	0.979946	0.042	1	Biological Process	GO:0001896	autolysis	0.147789	0.979946	1	0	1	1
GO:0002042 cell migration involved in sprouting angiogenesis	1	0.979946	0.042	1	Biological Process	GO:0002042	cell migration involved in sprouting angiogenesis	0.147789	0.979946	0	1	1	1
GO:0002127 wobble base cytosine methylation	1	0.979946	0.042	1	Biological Process	GO:0002127	wobble base cytosine methylation	0.147789	0.979946	1	0	1	1
GO:0002209 behavioral defense response	1	0.979946	0.042	1	Biological Process	GO:0002209	behavioral defense response	0.147789	0.979946	0	1	1	1
GO:0002240 response to molecule of oomycetes origin	1	0.979946	0.042	1	Biological Process	GO:0002240	response to molecule of oomycetes origin	0.147789	0.979946	1	0	1	1
GO:0002946 tRNA C5-cytosine methylation	1	0.979946	0.042	1	Biological Process	GO:0002946	tRNA C5-cytosine methylation	0.147789	0.979946	1	0	1	1
GO:0003170 heart valve development	1	0.979946	0.042	1	Biological Process	GO:0003170	heart valve development	0.147789	0.979946	1	0	1	1
GO:0003176 aortic valve development	1	0.979946	0.042	1	Biological Process	GO:0003176	aortic valve development	0.147789	0.979946	1	0	1	1
GO:0003179 heart valve morphogenesis	1	0.979946	0.042	1	Biological Process	GO:0003179	heart valve morphogenesis	0.147789	0.979946	1	0	1	1
GO:0003180 aortic valve morphogenesis	1	0.979946	0.042	1	Biological Process	GO:0003180	aortic valve morphogenesis	0.147789	0.979946	1	0	1	1
GO:0006034 cuticle chitin metabolic process	1	0.979946	0.042	1	Biological Process	GO:0006034	cuticle chitin metabolic process	0.147789	0.979946	1	0	1	1
GO:0006035 cuticle chitin biosynthetic process	1	0.979946	0.042	1	Biological Process	GO:0006035	cuticle chitin biosynthetic process	0.147789	0.979946	1	0	1	1
GO:0006080 substituted mannan metabolic process	1	0.979946	0.042	1	Biological Process	GO:0006080	substituted mannan metabolic process	0.147789	0.979946	0	1	1	1
GO:0006124 ferredoxin metabolic process	1	0.979946	0.042	1	Biological Process	GO:0006124	ferredoxin metabolic process	0.147789	0.979946	0	1	1	1
GO:0006681 galactosylceramide metabolic process	1	0.979946	0.042	1	Biological Process	GO:0006681	galactosylceramide metabolic process	0.147789	0.979946	0	1	1	1
GO:0006683 galactosylceramide catabolic process	1	0.979946	0.042	1	Biological Process	GO:0006683	galactosylceramide catabolic process	0.147789	0.979946	0	1	1	1
GO:0006791 sulfur utilization	1	0.979946	0.042	1	Biological Process	GO:0006791	sulfur utilization	0.147789	0.979946	1	0	1	1
GO:0006792 regulation of sulfur utilization	1	0.979946	0.042	1	Biological Process	GO:0006792	regulation of sulfur utilization	0.147789	0.979946	1	0	1	1
GO:0006799 polyphosphate biosynthetic process	1	0.979946	0.042	1	Biological Process	GO:0006799	polyphosphate biosynthetic process	0.147789	0.979946	0	1	1	1
[truncated: 5,401 more rows]

## Sheet: BP
GO ID	Description	CK-vs-T2 (2363)	All (15989)	pvalue	p.adjust	Genes
GO:0005976	polysaccharide metabolic process	157	667	6.46773e-10	3.10063e-06	MSTRG.10678(CHI-L1);MSTRG.10715(PME41);MSTRG.11594(XTH23);MSTRG.13337(CHN14);MSTRG.4385(PME22);MSTRG.609(CLEB3J9);MSTRG.6737(WAT1);MSTRG.9540(TBL35);Morus000710(CML25);Morus000866(At1g27930);Morus002009(RHM1);Morus002693(algC);Morus002798(At5g51830);Morus003366(NGR_a02300);Morus003886(At1g64390);Morus003922(OSCBPW);Morus004182(GAE6);Morus004469(CESA2);Morus004789(MAN2);Morus004833(At2g32990);Moru…
GO:0071554	cell wall organization or biogenesis	162	702	1.59319e-09	3.81887e-06	MSTRG.10678(CHI-L1);MSTRG.10715(PME41);MSTRG.11103(CHIT1B);MSTRG.11104(UDA1);MSTRG.11594(XTH23);MSTRG.13337(CHN14);MSTRG.13409(TLP1);MSTRG.22975(--);MSTRG.4385(PME22);MSTRG.6737(WAT1);MSTRG.9540(TBL35);Morus000536(4CLL9);Morus000677(GALT2);Morus000866(At1g27930);Morus000930(RABA1C);Morus001400(TBL43);Morus002009(RHM1);Morus002693(algC);Morus003500(CSLC4);Morus003886(At1g64390);Morus004063(At1g122…
GO:0015893	drug transport	71	269	4.23034e-07	0.000676009	MSTRG.15041(DTX13);MSTRG.15042(DTX14);Morus000158(HEX6);Morus001769(DTX49);Morus001988(DTX40);Morus002027(PIP2-1);Morus002192(PLT5);Morus002911(ABCC9);Morus003184(PDR1);Morus003186(PDR1);Morus003216(MSSP2);Morus003893(ABCG25);Morus004101(ABCG11);Morus004267(INT4);Morus004550(ABCC8);Morus004658(PDR1);Morus005142(BOR4);Morus005173(SAMC1);Morus005642(ABCI19);Morus006072(MFSD14A);Morus006118(ABCA2);M…
GO:0006817	phosphate ion transport	58	212	1.36603e-06	0.00163718	Morus002192(PLT5);Morus002911(ABCC9);Morus003184(PDR1);Morus003186(PDR1);Morus003216(MSSP2);Morus003893(ABCG25);Morus004101(ABCG11);Morus004267(INT4);Morus004550(ABCC8);Morus004658(PDR1);Morus005642(ABCI19);Morus006118(ABCA2);Morus006120(ABCA7);Morus006661(GRF12);Morus007485(ERS1);Morus007715(PUMP4);Morus008545(PUMP5);Morus008784(ABCG14);Morus008990(PDR2);Morus009800(PHT1-4);Morus009929(ABCC1);Mo…
GO:0005975	carbohydrate metabolic process	320	1721	2.54727e-06	0.00209019	MSTRG.10678(CHI-L1);MSTRG.10715(PME41);MSTRG.11104(UDA1);MSTRG.11594(XTH23);MSTRG.13337(CHN14);MSTRG.21415(ADF2);MSTRG.23308(BGLU17);MSTRG.4385(PME22);MSTRG.609(CLEB3J9);MSTRG.6737(WAT1);MSTRG.9540(TBL35);Morus000169(At5g19250);Morus000282(GSVIVT00026920001);Morus000342(PLENTY);Morus000349(At1g32860);Morus000419(PXC1);Morus000478(ITPK4);Morus000600(GLC1);Morus000638(UGT91C1);Morus000677(GALT2);Mo…
GO:0044264	cellular polysaccharide metabolic process	98	424	2.616e-06	0.00209019	MSTRG.609(CLEB3J9);Morus000866(At1g27930);Morus002009(RHM1);Morus002693(algC);Morus002798(At5g51830);Morus003366(NGR_a02300);Morus003886(At1g64390);Morus004182(GAE6);Morus004469(CESA2);Morus004789(MAN2);Morus004833(At2g32990);Morus005215(DSP4);Morus005651(SETH3);Morus007250(IRX9H);Morus007765(XTH6);Morus007780(SUS6);Morus007869(CSLD2);Morus008466(DVR);Morus009322(CCT2);Morus010103(NEPS1);Morus010…
GO:0015698	inorganic anion transport	77	318	5.15509e-06	0.00271485	MSTRG.18302(ALDH2C4);MSTRG.18969(BOR2);MSTRG.21687(AGP41);Morus001449(BZIP61);Morus002043(SULTR3;1);Morus002192(PLT5);Morus002911(ABCC9);Morus003184(PDR1);Morus003186(PDR1);Morus003216(MSSP2);Morus003470(BOR1);Morus003893(ABCG25);Morus004101(ABCG11);Morus004267(INT4);Morus004327(LSI2);Morus004550(ABCC8);Morus004658(PDR1);Morus005142(BOR4);Morus005642(ABCI19);Morus006118(ABCA2);Morus006120(ABCA7);…
GO:0000271	polysaccharide biosynthetic process	82	345	5.54059e-06	0.00271485	Morus000866(At1g27930);Morus002009(RHM1);Morus002693(algC);Morus002798(At5g51830);Morus003366(NGR_a02300);Morus004182(GAE6);Morus004469(CESA2);Morus005651(SETH3);Morus007250(IRX9H);Morus007780(SUS6);Morus007869(CSLD2);Morus008466(DVR);Morus009170(GATL1);Morus009322(CCT2);Morus009661(GAUT9);Morus010103(NEPS1);Morus010158(CALS2);Morus010406(At2g39750);Morus010507(GATL10);Morus010625(CSLE6);Morus011…
GO:0042493	response to drug	129	603	5.60239e-06	0.00271485	MSTRG.15041(DTX13);MSTRG.15042(DTX14);Morus000158(HEX6);Morus000803(WUN1);Morus001769(DTX49);Morus001988(DTX40);Morus002006(PUB20);Morus002027(PIP2-1);Morus002184(CML39);Morus002192(PLT5);Morus002210(DAP);Morus002720(MYB36);Morus002760(JAR6);Morus002830(--);Morus002911(ABCC9);Morus003184(PDR1);Morus003186(PDR1);Morus003216(MSSP2);Morus003477(DMR6);Morus003682(ZAT10);Morus003754(--);Morus003893(AB…
GO:0071555	cell wall organization	99	437	5.84001e-06	0.00271485	MSTRG.10715(PME41);MSTRG.11594(XTH23);MSTRG.13409(TLP1);MSTRG.22975(--);MSTRG.4385(PME22);Morus002009(RHM1);Morus003500(CSLC4);Morus003886(At1g64390);Morus004288(AGAL2);Morus004469(CESA2);Morus004825(At4g29360);Morus004833(At2g32990);Morus004869(COBL7);Morus005364(PER66);Morus005918(--);Morus006489(EXPA1);Morus006819(PME34);Morus006981(PEX1);Morus006991(PME53);Morus007230(KIN4A);Morus007250(IRX9H…
GO:0000041	transition metal ion transport	82	346	6.22932e-06	0.00271485	MSTRG.18969(BOR2);MSTRG.2000(ZIP11);MSTRG.21687(AGP41);Morus002603(HIPP09);Morus002911(ABCC9);Morus003184(PDR1);Morus003186(PDR1);Morus003379(SKS1);Morus003714(HIPP32);Morus003893(ABCG25);Morus004101(ABCG11);Morus004550(ABCC8);Morus004658(PDR1);Morus005642(ABCI19);Morus006118(ABCA2);Morus006120(ABCA7);Morus006161(At5g28300);Morus006251(ZIP10);Morus006857(TT10);Morus007174(LAC17);Morus008243(LSC30…
GO:0015749	monosaccharide transport	44	154	7.46588e-06	0.00298262	Morus000166(HEX6);Morus002192(PLT5);Morus002911(ABCC9);Morus003184(PDR1);Morus003186(PDR1);Morus003216(MSSP2);Morus003893(ABCG25);Morus004101(ABCG11);Morus004267(INT4);Morus004550(ABCC8);Morus004658(PDR1);Morus005064(RPV1);Morus005642(ABCI19);Morus006118(ABCA2);Morus006120(ABCA7);Morus007213(SWEET17);Morus008784(ABCG14);Morus008990(PDR2);Morus009929(ABCC1);Morus010505(ABCB15);Morus011584(PLT4);Mo…
GO:0006952	defense response	180	903	9.25913e-06	0.00332262	MSTRG.10863(OSM34);MSTRG.18302(ALDH2C4);MSTRG.21415(ADF2);MSTRG.3163(DLO2);MSTRG.4401(SCPL51);MSTRG.9521(HIPP07);Morus000349(At1g32860);Morus000600(GLC1);Morus000787(LECRK91);Morus001320(SARD1);Morus001449(BZIP61);Morus001589(LECRK82);Morus001767(ERF025);Morus002020(APUM5);Morus002210(DAP);Morus002328(At3g13560);Morus002352(CLH1);Morus002358(KEG);Morus002760(JAR6);Morus003063(RRP41);Morus003245(N…
GO:0044042	glucan metabolic process	62	245	9.70311e-06	0.00332262	MSTRG.11594(XTH23);MSTRG.609(CLEB3J9);Morus002798(At5g51830);Morus003886(At1g64390);Morus004469(CESA2);Morus004833(At2g32990);Morus005215(DSP4);Morus007765(XTH6);Morus007780(SUS6);Morus007869(CSLD2);Morus010158(CALS2);Morus010625(CSLE6);Morus011122(At4g02290);Morus011656(AMY2);Morus011999(CEL1);Morus012010(CTL1);Morus012315(At4g27290);Morus012515(CESA3);Morus012904(XTH8);Morus012959(XLT2);Morus01…
GO:0045229	external encapsulating structure organization	104	473	1.35211e-05	0.00421329	MSTRG.10715(PME41);MSTRG.11594(XTH23);MSTRG.13409(TLP1);MSTRG.22975(--);MSTRG.4385(PME22);MSTRG.6737(WAT1);Morus000349(At1g32860);Morus002009(RHM1);Morus003500(CSLC4);Morus003886(At1g64390);Morus004288(AGAL2);Morus004469(CESA2);Morus004825(At4g29360);Morus004833(At2g32990);Morus004869(COBL7);Morus005364(PER66);Morus005918(--);Morus006489(EXPA1);Morus006819(PME34);Morus006981(PEX1);Morus006991(PME…
GO:0015718	monocarboxylic acid transport	55	212	1.40619e-05	0.00421329	Morus002192(PLT5);Morus002911(ABCC9);Morus003184(PDR1);Morus003186(PDR1);Morus003216(MSSP2);Morus003893(ABCG25);Morus004101(ABCG11);Morus004267(INT4);Morus004550(ABCC8);Morus004658(PDR1);Morus005642(ABCI19);Morus006118(ABCA2);Morus006120(ABCA7);Morus008389(At2g48020);Morus008784(ABCG14);Morus008990(PDR2);Morus009557(GLR2.9);Morus009800(PHT1-4);Morus009929(ABCC1);Morus010444(OCT7);Morus010505(ABCB…
GO:0006820	anion transport	124	588	1.72924e-05	0.00487644	MSTRG.1278(BOR4);MSTRG.18302(ALDH2C4);MSTRG.18969(BOR2);MSTRG.21687(AGP41);Morus000855(At3g19553);Morus001449(BZIP61);Morus001460(ALMT2);Morus002043(SULTR3;1);Morus002192(PLT5);Morus002268(At3g13620);Morus002911(ABCC9);Morus003184(PDR1);Morus003186(PDR1);Morus003216(MSSP2);Morus003470(BOR1);Morus003893(ABCG25);Morus004101(ABCG11);Morus004267(INT4);Morus004327(LSI2);Morus004550(ABCC8);Morus004658(…
GO:0006811	ion transport	261	1400	1.97407e-05	0.00525761	MSTRG.10715(PME41);MSTRG.1278(BOR4);MSTRG.14436(MLP28);MSTRG.14438(MLP28);MSTRG.1740(MLP28);MSTRG.1742(MLP28);MSTRG.18302(ALDH2C4);MSTRG.18969(BOR2);MSTRG.2000(ZIP11);MSTRG.21114(At1g56130);MSTRG.21115(At1g56140);MSTRG.21687(AGP41);MSTRG.9521(HIPP07);Morus000042(--);Morus000166(HEX6);Morus000618(At5g43745);Morus000784(At5g11960);Morus000855(At3g19553);Morus001122(CHX18);Morus001449(BZIP61);Morus0…
GO:0006073	cellular glucan metabolic process	59	238	3.03419e-05	0.00719142	MSTRG.609(CLEB3J9);Morus002798(At5g51830);Morus003886(At1g64390);Morus004469(CESA2);Morus004833(At2g32990);Morus005215(DSP4);Morus007765(XTH6);Morus007780(SUS6);Morus007869(CSLD2);Morus010158(CALS2);Morus010625(CSLE6);Morus011122(At4g02290);Morus011656(AMY2);Morus011999(CEL1);Morus012010(CTL1);Morus012315(At4g27290);Morus012515(CESA3);Morus012904(XTH8);Morus012959(XLT2);Morus013040(ARSA1);Morus01…
GO:0015695	organic cation transport	39	139	3.77142e-05	0.00719142	Morus002911(ABCC9);Morus003184(PDR1);Morus003186(PDR1);Morus003893(ABCG25);Morus004101(ABCG11);Morus004550(ABCC8);Morus004658(PDR1);Morus005642(ABCI19);Morus006118(ABCA2);Morus006120(ABCA7);Morus008784(ABCG14);Morus008990(PDR2);Morus009929(ABCC1);Morus010444(OCT7);Morus010505(ABCB15);Morus011905(ABCC3);Morus013784(ABCG39);Morus013879(ABCB11);Morus014211(ABCG8);Morus015321(ABCG15);Morus016221(ABCC…
GO:0015750	pentose transport	35	120	3.84554e-05	0.00719142	Morus002192(PLT5);Morus002911(ABCC9);Morus003184(PDR1);Morus003186(PDR1);Morus003893(ABCG25);Morus004101(ABCG11);Morus004550(ABCC8);Morus004658(PDR1);Morus005064(RPV1);Morus005642(ABCI19);Morus006118(ABCA2);Morus006120(ABCA7);Morus008784(ABCG14);Morus008990(PDR2);Morus009929(ABCC1);Morus010505(ABCB15);Morus011905(ABCC3);Morus013784(ABCG39);Morus013879(ABCB11);Morus014211(ABCG8);Morus015321(ABCG15…
GO:0015753	D-xylose transport	35	120	3.84554e-05	0.00719142	Morus002192(PLT5);Morus002911(ABCC9);Morus003184(PDR1);Morus003186(PDR1);Morus003893(ABCG25);Morus004101(ABCG11);Morus004550(ABCC8);Morus004658(PDR1);Morus005064(RPV1);Morus005642(ABCI19);Morus006118(ABCA2);Morus006120(ABCA7);Morus008784(ABCG14);Morus008990(PDR2);Morus009929(ABCC1);Morus010505(ABCB15);Morus011905(ABCC3);Morus013784(ABCG39);Morus013879(ABCB11);Morus014211(ABCG8);Morus015321(ABCG15…
GO:0045488	pectin metabolic process	30	97	4.02688e-05	0.00719142	Morus003922(OSCBPW);Morus006819(PME34);Morus006991(PME53);Morus007532(At4g00740);Morus009170(GATL1);Morus009661(GAUT9);Morus010507(GATL10);Morus011120(PME40);Morus011300(GATL4);Morus011336(OSCBPY);Morus012176(OSCBPY);Morus013846(OSCBPY);Morus013848(OSCBPY);Morus013953(CESA7);Morus017690(At5g63180);Morus017960(GAUT4);Morus017990(PMEU1);Morus017991(PECS-1.1);Morus018777(PME53);Morus018936(At4g24780…
GO:0015871	choline transport	34	116	4.41485e-05	0.00719142	Morus002911(ABCC9);Morus003184(PDR1);Morus003186(PDR1);Morus003187(SBH1);Morus003893(ABCG25);Morus004101(ABCG11);Morus004550(ABCC8);Morus004658(PDR1);Morus005642(ABCI19);Morus006118(ABCA2);Morus006120(ABCA7);Morus008784(ABCG14);Morus008990(PDR2);Morus009929(ABCC1);Morus010505(ABCB15);Morus011905(ABCC3);Morus013784(ABCG39);Morus013879(ABCB11);Morus014211(ABCG8);Morus015321(ABCG15);Morus016221(ABCC…
GO:0033231	carbohydrate export	34	116	4.41485e-05	0.00719142	Morus002911(ABCC9);Morus003184(PDR1);Morus003186(PDR1);Morus003893(ABCG25);Morus004101(ABCG11);Morus004550(ABCC8);Morus004658(PDR1);Morus005642(ABCI19);Morus006118(ABCA2);Morus006120(ABCA7);Morus007213(SWEET17);Morus008784(ABCG14);Morus008990(PDR2);Morus009929(ABCC1);Morus010505(ABCB15);Morus011905(ABCC3);Morus013784(ABCG39);Morus013879(ABCB11);Morus014211(ABCG8);Morus015321(ABCG15);Morus016221(A…
GO:0008272	sulfate transport	39	140	4.49289e-05	0.00719142	Morus001449(BZIP61);Morus002043(SULTR3;1);Morus002911(ABCC9);Morus003184(PDR1);Morus003186(PDR1);Morus003893(ABCG25);Morus004101(ABCG11);Morus004550(ABCC8);Morus004658(PDR1);Morus005642(ABCI19);Morus006118(ABCA2);Morus006120(ABCA7);Morus007715(PUMP4);Morus008545(PUMP5);Morus008784(ABCG14);Morus008990(PDR2);Morus009110(SULTR3;1);Morus009929(ABCC1);Morus010505(ABCB15);Morus011905(ABCC3);Morus013784…
GO:0006825	copper ion transport	35	121	4.65189e-05	0.00719142	Morus002603(HIPP09);Morus003379(SKS1);Morus003714(HIPP32);Morus006857(TT10);Morus007174(LAC17);Morus008381(HIPP26);Morus009197(HMA2);Morus009198(HMA2);Morus009398(ACA2);Morus009439(LAC17);Morus010023(HIPP32);Morus010857(NAKR2);Morus011664(Bp10);Morus013221(Bp10);Morus013344(ACA13);Morus014196(Bp10);Morus014338(Bp10);Morus016619(AAO);Morus016745(PMA4);Morus019025(SKU5);Morus019695(TT10);Morus02000…
GO:0015888	thiamine transport	35	121	4.65189e-05	0.00719142	Morus002911(ABCC9);Morus003184(PDR1);Morus003186(PDR1);Morus003893(ABCG25);Morus004101(ABCG11);Morus004550(ABCC8);Morus004658(PDR1);Morus005642(ABCI19);Morus006118(ABCA2);Morus006120(ABCA7);Morus008784(ABCG14);Morus008990(PDR2);Morus009929(ABCC1);Morus010505(ABCB15);Morus011905(ABCC3);Morus013784(ABCG39);Morus013879(ABCB11);Morus014211(ABCG8);Morus015321(ABCG15);Morus016221(ABCC3);Morus016224(ABC…
GO:0030974	thiamine pyrophosphate transport	35	121	4.65189e-05	0.00719142	Morus002911(ABCC9);Morus003184(PDR1);Morus003186(PDR1);Morus003893(ABCG25);Morus004101(ABCG11);Morus004550(ABCC8);Morus004658(PDR1);Morus005642(ABCI19);Morus006118(ABCA2);Morus006120(ABCA7);Morus008784(ABCG14);Morus008990(PDR2);Morus009929(ABCC1);Morus010505(ABCB15);Morus011905(ABCC3);Morus013784(ABCG39);Morus013879(ABCB11);Morus014211(ABCG8);Morus015321(ABCG15);Morus016221(ABCC3);Morus016224(ABC…
GO:0043213	bacteriocin transport	36	126	4.86281e-05	0.00719142	Morus002911(ABCC9);Morus003184(PDR1);Morus003186(PDR1);Morus003893(ABCG25);Morus004101(ABCG11);Morus004550(ABCC8);Morus004658(PDR1);Morus005642(ABCI19);Morus006118(ABCA2);Morus006120(ABCA7);Morus006269(RPM1);Morus008784(ABCG14);Morus008990(PDR2);Morus009929(ABCC1);Morus010505(ABCB15);Morus011068(DCL);Morus011905(ABCC3);Morus013784(ABCG39);Morus013879(ABCB11);Morus014211(ABCG8);Morus015321(ABCG15)…
GO:0006026	aminoglycan catabolic process	14	31	5.02508e-05	0.00719142	MSTRG.10678(CHI-L1);MSTRG.11099(UDA1);MSTRG.11103(CHIT1B);MSTRG.11104(UDA1);MSTRG.13337(CHN14);Morus006939(ENGASE1);Morus007737(CTL2);Morus010094(NAGLU);Morus012010(CTL1);Morus014360(CHI-L1);Morus014362(CHIA1);Morus018118(EP3);Morus018119(EP3);Morus022978(ChiC)
GO:0042908	xenobiotic transport	26	80	5.05752e-05	0.00719142	Morus000166(HEX6);Morus002192(PLT5);Morus002911(ABCC9);Morus003216(MSSP2);Morus004267(INT4);Morus004550(ABCC8);Morus006072(MFSD14A);Morus008389(At2g48020);Morus009800(PHT1-4);Morus009929(ABCC1);Morus010444(OCT7);Morus011584(PLT4);Morus012358(STP13);Morus013707(STP7);Morus014617(PLT6);Morus020664(At1g54730);Morus020667(At1g54730);Morus021418(PHT1-4);Morus021419(PHT1-4);Morus021577(STP5);Morus02207…
GO:0015979	photosynthesis	66	279	5.12552e-05	0.00719142	Morus000146(At3g63540);Morus001131(ephA);Morus001363(CAB7);Morus001379(NDPK3);Morus001438(PPH);Morus001783(psbA);Morus002055(MES17);Morus002098(PPD6);Morus002539(LHCA6);Morus003093(yugF);Morus003682(ZAT10);Morus003965(CHLM);Morus006337(LHCA5);Morus008243(LSC30);Morus009575(--);Morus009923(PSAK);Morus010003(PPD2);Morus010342(PPC1);Morus011110(ephA);Morus011111(ephA);Morus011132(--);Morus011323(--)…
GO:0043215	daunorubicin transport	34	117	5.35144e-05	0.00719142	Morus002911(ABCC9);Morus003184(PDR1);Morus003186(PDR1);Morus003893(ABCG25);Morus004101(ABCG11);Morus004550(ABCC8);Morus004658(PDR1);Morus005642(ABCI19);Morus006118(ABCA2);Morus006120(ABCA7);Morus008784(ABCG14);Morus008990(PDR2);Morus009929(ABCC1);Morus010505(ABCB15);Morus011905(ABCC3);Morus013784(ABCG39);Morus013879(ABCB11);Morus014211(ABCG8);Morus015321(ABCG15);Morus016221(ABCC3);Morus016224(ABC…
GO:1901656	glycoside transport	34	117	5.35144e-05	0.00719142	Morus002911(ABCC9);Morus003184(PDR1);Morus003186(PDR1);Morus003893(ABCG25);Morus004101(ABCG11);Morus004550(ABCC8);Morus004658(PDR1);Morus005642(ABCI19);Morus006118(ABCA2);Morus006120(ABCA7);Morus008784(ABCG14);Morus008990(PDR2);Morus009929(ABCC1);Morus010505(ABCB15);Morus011905(ABCC3);Morus013784(ABCG39);Morus013879(ABCB11);Morus014211(ABCG8);Morus015321(ABCG15);Morus016221(ABCC3);Morus016224(ABC…
GO:0015849	organic acid transport	81	361	5.69299e-05	0.00719142	Morus000855(At3g19553);Morus001460(ALMT2);Morus002192(PLT5);Morus002268(At3g13620);Morus002911(ABCC9);Morus003184(PDR1);Morus003186(PDR1);Morus003216(MSSP2);Morus003893(ABCG25);Morus004101(ABCG11);Morus004267(INT4);Morus004550(ABCC8);Morus004658(PDR1);Morus005173(SAMC1);Morus005642(ABCI19);Morus006118(ABCA2);Morus006120(ABCA7);Morus007461(--);Morus007715(PUMP4);Morus007857(ALMT4);Morus008389(At2g…
GO:0046942	carboxylic acid transport	81	361	5.69299e-05	0.00719142	Morus000855(At3g19553);Morus001460(ALMT2);Morus002192(PLT5);Morus002268(At3g13620);Morus002911(ABCC9);Morus003184(PDR1);Morus003186(PDR1);Morus003216(MSSP2);Morus003893(ABCG25);Morus004101(ABCG11);Morus004267(INT4);Morus004550(ABCC8);Morus004658(PDR1);Morus005173(SAMC1);Morus005642(ABCI19);Morus006118(ABCA2);Morus006120(ABCA7);Morus007461(--);Morus007715(PUMP4);Morus007857(ALMT4);Morus008389(At2g…
GO:0051180	vitamin transport	36	127	5.83459e-05	0.00719142	Morus002911(ABCC9);Morus003184(PDR1);Morus003186(PDR1);Morus003893(ABCG25);Morus004101(ABCG11);Morus004550(ABCC8);Morus004658(PDR1);Morus005642(ABCI19);Morus006118(ABCA2);Morus006120(ABCA7);Morus008784(ABCG14);Morus008990(PDR2);Morus009929(ABCC1);Morus010444(OCT7);Morus010505(ABCB15);Morus011905(ABCC3);Morus013784(ABCG39);Morus013879(ABCB11);Morus014211(ABCG8);Morus015321(ABCG15);Morus016221(ABCC…
GO:0015821	methionine transport	33	113	6.15036e-05	0.00719142	Morus002911(ABCC9);Morus003184(PDR1);Morus003186(PDR1);Morus003893(ABCG25);Morus004101(ABCG11);Morus004550(ABCC8);Morus004658(PDR1);Morus005642(ABCI19);Morus006118(ABCA2);Morus006120(ABCA7);Morus008784(ABCG14);Morus008990(PDR2);Morus009929(ABCC1);Morus010505(ABCB15);Morus011905(ABCC3);Morus013784(ABCG39);Morus013879(ABCB11);Morus014211(ABCG8);Morus015321(ABCG15);Morus016221(ABCC3);Morus016224(ABC…
GO:0042940	D-amino acid transport	33	113	6.15036e-05	0.00719142	Morus002911(ABCC9);Morus003184(PDR1);Morus003186(PDR1);Morus003893(ABCG25);Morus004101(ABCG11);Morus004550(ABCC8);Morus004658(PDR1);Morus005642(ABCI19);Morus006118(ABCA2);Morus006120(ABCA7);Morus008784(ABCG14);Morus008990(PDR2);Morus009929(ABCC1);Morus010505(ABCB15);Morus011905(ABCC3);Morus013784(ABCG39);Morus013879(ABCB11);Morus014211(ABCG8);Morus015321(ABCG15);Morus016221(ABCC3);Morus016224(ABC…
GO:0048473	D-methionine transport	33	113	6.15036e-05	0.00719142	Morus002911(ABCC9);Morus003184(PDR1);Morus003186(PDR1);Morus003893(ABCG25);Morus004101(ABCG11);Morus004550(ABCC8);Morus004658(PDR1);Morus005642(ABCI19);Morus006118(ABCA2);Morus006120(ABCA7);Morus008784(ABCG14);Morus008990(PDR2);Morus009929(ABCC1);Morus010505(ABCB15);Morus011905(ABCC3);Morus013784(ABCG39);Morus013879(ABCB11);Morus014211(ABCG8);Morus015321(ABCG15);Morus016221(ABCC3);Morus016224(ABC…
GO:0006468	protein phosphorylation	232	1246	6.40872e-05	0.00720232	MSTRG.13149(SELMODRAFT_444075);MSTRG.16492(CRK10);MSTRG.1717(At1g56140);MSTRG.21114(At1g56130);MSTRG.21115(At1g56140);MSTRG.23806(SELMODRAFT_444075);Morus000212(--);Morus000358(At1g34300);Morus000419(PXC1);Morus000497(WAK2);Morus000787(LECRK91);Morus001056(At4g03230);Morus001080(CCR4);Morus001111(RLK7);Morus001220(TMK2);Morus001224(TMK1);Morus001318(LRK10L-2.5);Morus001589(LECRK82);Morus001673(NF…
GO:0015920	lipopolysaccharide transport	34	118	6.46456e-05	0.00720232	Morus002911(ABCC9);Morus003184(PDR1);Morus003186(PDR1);Morus003893(ABCG25);Morus004101(ABCG11);Morus004550(ABCC8);Morus004658(PDR1);Morus005642(ABCI19);Morus006118(ABCA2);Morus006120(ABCA7);Morus008784(ABCG14);Morus008990(PDR2);Morus009929(ABCC1);Morus010505(ABCB15);Morus011905(ABCC3);Morus013784(ABCG39);Morus013879(ABCB11);Morus014211(ABCG8);Morus014538(LECRKS1);Morus015321(ABCG15);Morus016221(A…
GO:0045117	azole transport	35	123	6.74087e-05	0.00720232	Morus002911(ABCC9);Morus003184(PDR1);Morus003186(PDR1);Morus003893(ABCG25);Morus004101(ABCG11);Morus004550(ABCC8);Morus004658(PDR1);Morus005642(ABCI19);Morus006118(ABCA2);Morus006120(ABCA7);Morus008784(ABCG14);Morus008990(PDR2);Morus009929(ABCC1);Morus010505(ABCB15);Morus011905(ABCC3);Morus013784(ABCG39);Morus013879(ABCB11);Morus014211(ABCG8);Morus015321(ABCG15);Morus016221(ABCC3);Morus016224(ABC…
[truncated: 4,753 more rows]

## Sheet: MF
GO ID	Description	CK-vs-T2 (2442)	All (17080)	pvalue	p.adjust	Genes
[truncated: 1,806 more rows]

[truncated: 1 more sheets: CC]
