# Supplementary material for: Comparative Physio-Biochemical and Transcriptome Analyses Reveal Contrasting Responses to Magnesium Imbalances in Leaves of Mulberry (Morus alba L.) Plants
Source: Antioxidants (Basel). 2024 Apr 25;13(5):516. doi: 10.3390/antiox13050516 (PMC11117640; doi:10.3390/antiox13050516)
Supplement: Supplementary file 1 [file antioxidants-13-00516-s001.zip › Table S5.xlsx]

## Sheet: Level2 GO terms
Table S5. GO terms analysis in CK-vs-T3
GO ID (level1)	GO Term (level1)	GO ID (level2)	GO Term (level2)	number_of_CK-vs-T3 (up)	number_of_CK-vs-T3 (down)	Genes_of_CK-vs-T3_up	Genes_of_CK-vs-T3_down
GO:0008150	Biological Process	GO:0050896	response to stimulus	174	246	MSTRG.11099(UDA1),MSTRG.12944(CHS2),MSTRG.1740(MLP28),MSTRG.1742(MLP28),MSTRG.17552(AGL42),MSTRG.17580(CHS2),MSTRG.17928(SEP2),MSTRG.17929(SEP2),MSTRG.18681(GAST1),MSTRG.18969(BOR2),MSTRG.20540(PRUA1),MSTRG.24189(PMEI11),MSTRG.24190(PMEI11),MSTRG.3163(DLO2),MSTRG.6345(TR),MSTRG.6346(SAG13),MSTRG.6737(WAT1),MSTRG.7435(--),MSTRG.842(HDA6),Morus000158(HEX6),Morus000212(--),Morus000536(4CLL9),Morus00…	MSTRG.10678(CHI-L1),MSTRG.10715(PME41),MSTRG.11103(CHIT1B),MSTRG.11104(UDA1),MSTRG.13332(CHI2),MSTRG.17318(--),MSTRG.19039(FER),MSTRG.2000(ZIP11),MSTRG.21687(AGP41),MSTRG.22229(--),MSTRG.23297(TIFY10B),MSTRG.4401(SCPL51),MSTRG.7067(WRKY11),Morus000159(At4g18380),Morus000349(At1g32860),Morus000383(GA2OX1),Morus000600(GLC1),Morus000710(CML25),Morus000803(WUN1),Morus000923(CBP60B),Morus001220(TMK2),…
GO:0008150	Biological Process	GO:0051704	multi-organism process	46	82	MSTRG.11099(UDA1),MSTRG.3163(DLO2),MSTRG.6345(TR),MSTRG.6346(SAG13),MSTRG.842(HDA6),Morus001589(LECRK82),Morus002911(ABCC9),Morus003477(DMR6),Morus003861(PBL7),Morus004550(ABCC8),Morus005581(CRT3),Morus006314(CRK26),Morus006491(AGL65),Morus007062(GLR3.6),Morus007711(AED3),Morus007924(At4g10780),Morus008243(LSC30),Morus009583(NSP1),Morus011631(SPX2),Morus012299(NPF5.1),Morus012573(UBP12),Morus0143…	MSTRG.10678(CHI-L1),MSTRG.10715(PME41),MSTRG.11103(CHIT1B),MSTRG.11104(UDA1),MSTRG.13332(CHI2),MSTRG.17318(--),MSTRG.19039(FER),MSTRG.23297(TIFY10B),MSTRG.4401(SCPL51),MSTRG.7067(WRKY11),Morus000803(WUN1),Morus000923(CBP60B),Morus001767(ERF025),Morus001890(PERK1),Morus002194(Rca),Morus002537(TIFY10A),Morus002555(NPC2),Morus004210(HGN1),Morus004228(FER),Morus004618(RCH2),Morus004852(PUB17),Morus00…
GO:0008150	Biological Process	GO:0048511	rhythmic process	3	10	Morus019505(CGA1),Morus023956(RR9),Morus027018(At5g05600)	Morus002654(GATA8),Morus004454(WNK1),Morus005970(INVC),Morus007213(SWEET17),Morus007976(JMJ30),Morus013360(RR4),Morus017242(PRR73),Morus017243(PRR37),Morus020793(NTMC2T6.1),Morus024421(PER21)
GO:0008150	Biological Process	GO:0040007	growth	20	21	MSTRG.6737(WAT1),Morus006491(AGL65),Morus011999(CEL1),Morus012134(NAC025),Morus012931(GA20ox1D),Morus012972(PSI3),Morus013686(NAC047),Morus014335(ROPGEF1),Morus015662(MPSR1),Morus017222(ANN5),Morus017494(NAC083),Morus017870(At2g04865),Morus018587(--),Morus019806(ATHB-16),Morus020689(NAC104),Morus024061(HAT4),Morus025009(RRP4),Morus026141(At1g48100),Morus027015(DLO2),Morus027754(At1g48100)	MSTRG.17318(--),MSTRG.19039(FER),Morus000710(CML25),Morus003682(ZAT10),Morus004228(FER),Morus004618(RCH2),Morus006387(VPS28-2),Morus006388(SYP124),Morus012607(ERF1-1),Morus012959(XLT2),Morus016523(CESA2),Morus016995(PSI2),Morus017744(JMJ706),Morus019028(TPPF),Morus020053(GDI1),Morus020420(--),Morus021491(XTHB),Morus022555(SAMS3),Morus023920(KDSA),Morus025286(DURF2),Morus027795(XTH33)
GO:0008150	Biological Process	GO:0008152	metabolic process	373	546	MSTRG.11099(UDA1),MSTRG.1288(BCA5),MSTRG.12944(CHS2),MSTRG.13149(SELMODRAFT_444075),MSTRG.13181(At5g39130),MSTRG.13183(At5g39130),MSTRG.16492(CRK10),MSTRG.16928(At4g27290),MSTRG.16931(At4g27290),MSTRG.16938(At4g27290),MSTRG.16940(At4g27290),MSTRG.1717(At1g56140),MSTRG.17552(AGL42),MSTRG.17580(CHS2),MSTRG.17928(SEP2),MSTRG.17929(SEP2),MSTRG.18268(--),MSTRG.19554(At5g39130),MSTRG.20648(At4g27290),M…	MSTRG.10171(At1g30700),MSTRG.10608(At3g47110),MSTRG.10678(CHI-L1),MSTRG.10715(PME41),MSTRG.11103(CHIT1B),MSTRG.11104(UDA1),MSTRG.12096(CYP71AN24),MSTRG.12097(CYP71AN24),MSTRG.13332(CHI2),MSTRG.16256(--),MSTRG.17318(--),MSTRG.19039(FER),MSTRG.2017(AG2),MSTRG.21210(SKIP2),MSTRG.21687(AGP41),MSTRG.23297(TIFY10B),MSTRG.23308(BGLU17),MSTRG.3528(DCR),MSTRG.4282(At2g27500),MSTRG.4401(SCPL51),MSTRG.4851(…
GO:0008150	Biological Process	GO:0023052	signaling	50	83	MSTRG.18681(GAST1),MSTRG.3163(DLO2),MSTRG.6737(WAT1),MSTRG.7435(--),Morus000212(--),Morus001232(ERF106),Morus001950(At1g16060),Morus003093(yugF),Morus003861(PBL7),Morus003895(GASA9),Morus005581(CRT3),Morus005887(PHP5),Morus006867(XERICO),Morus006987(--),Morus007062(GLR3.6),Morus007924(At4g10780),Morus007958(UCNL),Morus008519(TPR1),Morus008873(RAP2-1),Morus009788(--),Morus010105(ATHB-6),Morus01165…	MSTRG.19039(FER),MSTRG.23297(TIFY10B),Morus000159(At4g18380),Morus000923(CBP60B),Morus001220(TMK2),Morus001224(TMK1),Morus001767(ERF025),Morus001890(PERK1),Morus002194(Rca),Morus002530(ERF017),Morus002537(TIFY10A),Morus003454(At1g80640),Morus003693(SCPL24),Morus004228(FER),Morus004454(WNK1),Morus004500(IAA29),Morus004580(ROQ1),Morus005064(RPV1),Morus005080(ILK1),Morus005099(HTH),Morus006249(RPV1)…
GO:0008150	Biological Process	GO:0051179	localization	125	151	MSTRG.1278(BOR4),MSTRG.12944(CHS2),MSTRG.13181(At5g39130),MSTRG.13183(At5g39130),MSTRG.1740(MLP28),MSTRG.1742(MLP28),MSTRG.17552(AGL42),MSTRG.17580(CHS2),MSTRG.18969(BOR2),MSTRG.19554(At5g39130),MSTRG.19881(TOC34),MSTRG.21114(At1g56130),MSTRG.21115(At1g56140),MSTRG.24189(PMEI11),MSTRG.24190(PMEI11),MSTRG.2858(HST),MSTRG.6737(WAT1),Morus000158(HEX6),Morus000166(HEX6),Morus000446(At2g02150),Morus00…	MSTRG.10715(PME41),MSTRG.19039(FER),MSTRG.2000(ZIP11),MSTRG.21687(AGP41),MSTRG.4282(At2g27500),MSTRG.6611(SWEET17),Morus000159(At4g18380),Morus000322(SLAH3),Morus000710(CML25),Morus001224(TMK1),Morus001460(ALMT2),Morus001543(CLT3),Morus001769(DTX49),Morus001874(At3g11320),Morus002192(PLT5),Morus002194(Rca),Morus002268(At3g13620),Morus002479(SBT1.5),Morus002603(HIPP09),Morus002697(CNGC1),Morus0027…
GO:0008150	Biological Process	GO:0001906	cell killing	0	1	--	MSTRG.10678(CHI-L1)
GO:0008150	Biological Process	GO:0099531	presynaptic process involved in synaptic transmission	0	1	--	Morus010858(EXO70H1)
GO:0008150	Biological Process	GO:0002376	immune system process	16	14	MSTRG.3163(DLO2),Morus003861(PBL7),Morus005581(CRT3),Morus006776(At1g14780),Morus006867(XERICO),Morus007062(GLR3.6),Morus007711(AED3),Morus012573(UBP12),Morus016678(At5g08100),Morus018871(--),Morus021534(SULTR1,3),Morus022488(BAG6),Morus023140(PLDBETA1),Morus025009(RRP4),Morus027393(ALEU)	MSTRG.4401(SCPL51),Morus000923(CBP60B),Morus004210(HGN1),Morus004852(PUB17),Morus005010(MYB306),Morus006249(RPV1),Morus008123(ILL5),Morus009517(KIN12F),Morus010007(At3g03300),Morus010196(THE1),Morus013167(TIFY9),Morus015070(NSL1),Morus016644(RPV1),Morus024776(LYK5)
GO:0008150	Biological Process	GO:0040011	locomotion	10	5	Morus002911(ABCC9),Morus003093(yugF),Morus004550(ABCC8),Morus009788(--),Morus014426(TET4),Morus015658(rimM),Morus016221(ABCC3),Morus023561(RUK),Morus024781(--),Morus027581(ABCC3)	Morus002603(HIPP09),Morus010137(HSD3),Morus010562(RBL2),Morus021222(RNF185),Morus026074(At4g40080)
GO:0008150	Biological Process	GO:0044699	single-organism process	324	455	MSTRG.1278(BOR4),MSTRG.1288(BCA5),MSTRG.12944(CHS2),MSTRG.13181(At5g39130),MSTRG.13183(At5g39130),MSTRG.16102(HAT),MSTRG.16931(At4g27290),MSTRG.16938(At4g27290),MSTRG.1717(At1g56140),MSTRG.1740(MLP28),MSTRG.1742(MLP28),MSTRG.17552(AGL42),MSTRG.17580(CHS2),MSTRG.17928(SEP2),MSTRG.17929(SEP2),MSTRG.18681(GAST1),MSTRG.18969(BOR2),MSTRG.19554(At5g39130),MSTRG.19881(TOC34),MSTRG.20649(At4g27290),MSTRG…	MSTRG.10171(At1g30700),MSTRG.10715(PME41),MSTRG.12096(CYP71AN24),MSTRG.12097(CYP71AN24),MSTRG.15790(DTX14),MSTRG.17318(--),MSTRG.19039(FER),MSTRG.2000(ZIP11),MSTRG.2017(AG2),MSTRG.21687(AGP41),MSTRG.23297(TIFY10B),MSTRG.3528(DCR),MSTRG.4282(At2g27500),MSTRG.6611(SWEET17),MSTRG.7067(WRKY11),Morus000159(At4g18380),Morus000322(SLAH3),Morus000349(At1g32860),Morus000350(PPD),Morus000383(GA2OX1),Morus0…
GO:0008150	Biological Process	GO:0007610	behavior	1	2	Morus015658(rimM)	Morus025695(--),Morus026074(At4g40080)
GO:0008150	Biological Process	GO:0022610	biological adhesion	3	3	Morus021534(SULTR1,3),Morus024781(--)	Morus005948(MIK2),Morus012723(QUA2),Morus020420(--)
GO:0008150	Biological Process	GO:0065007	biological regulation	168	217	MSTRG.12944(CHS2),MSTRG.1717(At1g56140),MSTRG.1740(MLP28),MSTRG.1742(MLP28),MSTRG.17552(AGL42),MSTRG.17580(CHS2),MSTRG.17928(SEP2),MSTRG.17929(SEP2),MSTRG.18681(GAST1),MSTRG.21114(At1g56130),MSTRG.21115(At1g56140),MSTRG.23011(--),MSTRG.24189(PMEI11),MSTRG.24190(PMEI11),MSTRG.2858(HST),MSTRG.3163(DLO2),MSTRG.6737(WAT1),MSTRG.7435(--),MSTRG.842(HDA6),Morus000212(--),Morus000446(At2g02150),Morus0005…	MSTRG.10715(PME41),MSTRG.16256(--),MSTRG.17318(--),MSTRG.19039(FER),MSTRG.2017(AG2),MSTRG.23297(TIFY10B),MSTRG.4282(At2g27500),MSTRG.7067(WRKY11),Morus000151(ERF061),Morus000159(At4g18380),Morus000238(ERF6),Morus000350(PPD),Morus000383(GA2OX1),Morus000853(--),Morus000923(CBP60B),Morus001049(DREB1F),Morus001220(TMK2),Morus001224(TMK1),Morus001396(HSFA4B),Morus001663(PTI5),Morus001766(DREB1D),Morus…
GO:0008150	Biological Process	GO:0098754	detoxification	2	8	Morus004299(PAP17),Morus020498(EO)	Morus002603(HIPP09),Morus003495(PER63),Morus009198(HMA2),Morus017399(DOX2),Morus020605(HIPP03),Morus022009(CAX3),Morus024296(HMA5),Morus024421(PER21)
GO:0008150	Biological Process	GO:0032501	multicellular organismal process	74	77	MSTRG.16102(HAT),MSTRG.17552(AGL42),MSTRG.17928(SEP2),MSTRG.17929(SEP2),MSTRG.2858(HST),MSTRG.6737(WAT1),MSTRG.842(HDA6),Morus000934(KAN4),Morus001041(QQT1),Morus001950(At1g16060),Morus003477(DMR6),Morus004550(ABCC8),Morus006118(ABCA2),Morus006120(ABCA7),Morus006491(AGL65),Morus008243(LSC30),Morus008519(TPR1),Morus008599(CDF3),Morus009583(NSP1),Morus009739(WRKY69),Morus009788(--),Morus010105(ATHB…	MSTRG.19039(FER),MSTRG.2017(AG2),MSTRG.21687(AGP41),MSTRG.23297(TIFY10B),MSTRG.4282(At2g27500),Morus000349(At1g32860),Morus000350(PPD),Morus000710(CML25),Morus000803(WUN1),Morus002192(PLT5),Morus002537(TIFY10A),Morus002654(GATA8),Morus003682(ZAT10),Morus004228(FER),Morus004454(WNK1),Morus004618(RCH2),Morus005099(HTH),Morus005718(PP2C38),Morus005970(INVC),Morus006135(SD18),Morus006387(VPS28-2),Mor…
GO:0008150	Biological Process	GO:0050789	regulation of biological process	143	196	MSTRG.1717(At1g56140),MSTRG.17552(AGL42),MSTRG.17928(SEP2),MSTRG.17929(SEP2),MSTRG.18681(GAST1),MSTRG.21114(At1g56130),MSTRG.21115(At1g56140),MSTRG.23011(--),MSTRG.24189(PMEI11),MSTRG.24190(PMEI11),MSTRG.2858(HST),MSTRG.3163(DLO2),MSTRG.6737(WAT1),MSTRG.7435(--),MSTRG.842(HDA6),Morus000212(--),Morus000446(At2g02150),Morus000934(KAN4),Morus001129(PMEI11),Morus001232(ERF106),Morus001600(FRAAL3836),…	MSTRG.10715(PME41),MSTRG.16256(--),MSTRG.17318(--),MSTRG.19039(FER),MSTRG.2017(AG2),MSTRG.23297(TIFY10B),MSTRG.4282(At2g27500),MSTRG.7067(WRKY11),Morus000151(ERF061),Morus000159(At4g18380),Morus000238(ERF6),Morus000853(--),Morus000923(CBP60B),Morus001049(DREB1F),Morus001220(TMK2),Morus001224(TMK1),Morus001396(HSFA4B),Morus001663(PTI5),Morus001766(DREB1D),Morus001767(ERF025),Morus001890(PERK1),Mor…
GO:0008150	Biological Process	GO:0032502	developmental process	70	91	MSTRG.17552(AGL42),MSTRG.17928(SEP2),MSTRG.17929(SEP2),MSTRG.2858(HST),MSTRG.6345(TR),MSTRG.6346(SAG13),MSTRG.6737(WAT1),MSTRG.842(HDA6),Morus000934(KAN4),Morus001041(QQT1),Morus001950(At1g16060),Morus003477(DMR6),Morus006491(AGL65),Morus007906(ATG13B),Morus008243(LSC30),Morus008519(TPR1),Morus008599(CDF3),Morus009583(NSP1),Morus009739(WRKY69),Morus009788(--),Morus010105(ATHB-6),Morus010560(RFC2)…	MSTRG.19039(FER),MSTRG.2017(AG2),MSTRG.21687(AGP41),MSTRG.23297(TIFY10B),MSTRG.3528(DCR),MSTRG.4282(At2g27500),Morus000349(At1g32860),Morus000350(PPD),Morus000710(CML25),Morus000803(WUN1),Morus002192(PLT5),Morus002194(Rca),Morus002537(TIFY10A),Morus002654(GATA8),Morus002730(RABG3A),Morus003682(ZAT10),Morus004228(FER),Morus004454(WNK1),Morus004618(RCH2),Morus005010(MYB306),Morus005099(HTH),Morus00…
GO:0008150	Biological Process	GO:0022414	reproductive process	37	36	MSTRG.17552(AGL42),MSTRG.17928(SEP2),MSTRG.17929(SEP2),MSTRG.2858(HST),MSTRG.842(HDA6),Morus000934(KAN4),Morus001041(QQT1),Morus006491(AGL65),Morus007906(ATG13B),Morus008243(LSC30),Morus008519(TPR1),Morus008599(CDF3),Morus009739(WRKY69),Morus009788(--),Morus011460(DHFS),Morus012134(NAC025),Morus012931(GA20ox1D),Morus013686(NAC047),Morus014335(ROPGEF1),Morus014829(SD16),Morus015662(MPSR1),Morus017…	MSTRG.19039(FER),MSTRG.2017(AG2),MSTRG.3528(DCR),Morus000349(At1g32860),Morus002537(TIFY10A),Morus004228(FER),Morus004454(WNK1),Morus006135(SD18),Morus006387(VPS28-2),Morus006388(SYP124),Morus007594(MAPKKK18),Morus007976(JMJ30),Morus008068(MAPKKK18),Morus012919(ACS1),Morus013229(HHO5),Morus013714(At4g27290),Morus014554(S1),Morus014996(ATL61),Morus015818(A6),Morus015822(CSLC6),Morus017314(MYB17),M…
GO:0008150	Biological Process	GO:0000003	reproduction	41	43	MSTRG.17552(AGL42),MSTRG.17928(SEP2),MSTRG.17929(SEP2),MSTRG.2858(HST),MSTRG.842(HDA6),Morus000934(KAN4),Morus001041(QQT1),Morus006491(AGL65),Morus007906(ATG13B),Morus008243(LSC30),Morus008519(TPR1),Morus008599(CDF3),Morus009739(WRKY69),Morus009788(--),Morus010560(RFC2),Morus011460(DHFS),Morus012134(NAC025),Morus012931(GA20ox1D),Morus013686(NAC047),Morus013784(ABCG39),Morus014335(ROPGEF1),Morus01…	MSTRG.19039(FER),MSTRG.2017(AG2),MSTRG.3528(DCR),Morus000349(At1g32860),Morus002194(Rca),Morus002537(TIFY10A),Morus004228(FER),Morus004454(WNK1),Morus006135(SD18),Morus006387(VPS28-2),Morus006388(SYP124),Morus007594(MAPKKK18),Morus007976(JMJ30),Morus008068(MAPKKK18),Morus010430(HEMA1),Morus012919(ACS1),Morus013229(HHO5),Morus013360(RR4),Morus013714(At4g27290),Morus014554(S1),Morus014996(ATL61),Mo…
GO:0008150	Biological Process	GO:0048518	positive regulation of biological process	38	35	MSTRG.1717(At1g56140),MSTRG.21115(At1g56140),MSTRG.6737(WAT1),Morus001950(At1g16060),Morus003093(yugF),Morus003861(PBL7),Morus005581(CRT3),Morus006161(At5g28300),Morus006491(AGL65),Morus006867(XERICO),Morus007062(GLR3.6),Morus007906(ATG13B),Morus008873(RAP2-1),Morus010105(ATHB-6),Morus010560(RFC2),Morus011111(ephA),Morus012972(PSI3),Morus013686(NAC047),Morus014335(ROPGEF1),Morus015658(rimM),Morus…	Morus000923(CBP60B),Morus002194(Rca),Morus002605(NTL9),Morus002654(GATA8),Morus002730(RABG3A),Morus005807(RLP51),Morus006387(VPS28-2),Morus006790(MYB73),Morus007594(MAPKKK18),Morus007976(JMJ30),Morus008068(MAPKKK18),Morus009288(MYB73),Morus011135(WRKY24),Morus011587(ERF053),Morus011931(SLAH1),Morus012269(DREB2C),Morus013373(NAC002),Morus014696(Dusp12),Morus014803(GTE7),Morus015048(GRXC9),Morus016…
GO:0008150	Biological Process	GO:0048519	negative regulation of biological process	28	36	MSTRG.24189(PMEI11),MSTRG.24190(PMEI11),MSTRG.842(HDA6),Morus001129(PMEI11),Morus001600(FRAAL3836),Morus002911(ABCC9),Morus003093(yugF),Morus004550(ABCC8),Morus008519(TPR1),Morus008753(HSR4),Morus009788(--),Morus010105(ATHB-6),Morus010560(RFC2),Morus013057(PSRP2),Morus014051(At1g15670),Morus016273(BRG3),Morus017459(WRKY75),Morus017727(FPA),Morus019230(RGLG4),Morus019451(At1g15670),Morus019505(CGA…	MSTRG.10715(PME41),Morus000853(--),Morus002194(Rca),Morus002537(TIFY10A),Morus002886(--),Morus002887(--),Morus003682(ZAT10),Morus004200(--),Morus004228(FER),Morus004396(--),Morus004398(--),Morus005718(PP2C38),Morus006387(VPS28-2),Morus006819(PME34),Morus007917(NAC048),Morus008380(BRG3),Morus010007(At3g03300),Morus010562(RBL2),Morus011120(PME40),Morus013167(TIFY9),Morus013229(HHO5),Morus013373(NAC…
GO:0008150	Biological Process	GO:0009987	cellular process	364	541	MSTRG.1288(BCA5),MSTRG.13149(SELMODRAFT_444075),MSTRG.13181(At5g39130),MSTRG.13183(At5g39130),MSTRG.16492(CRK10),MSTRG.16928(At4g27290),MSTRG.16931(At4g27290),MSTRG.16938(At4g27290),MSTRG.16940(At4g27290),MSTRG.1717(At1g56140),MSTRG.1740(MLP28),MSTRG.1742(MLP28),MSTRG.17552(AGL42),MSTRG.17580(CHS2),MSTRG.17928(SEP2),MSTRG.17929(SEP2),MSTRG.18268(--),MSTRG.18681(GAST1),MSTRG.18969(BOR2),MSTRG.1955…	MSTRG.10608(At3g47110),MSTRG.10678(CHI-L1),MSTRG.10715(PME41),MSTRG.11103(CHIT1B),MSTRG.11104(UDA1),MSTRG.12096(CYP71AN24),MSTRG.12097(CYP71AN24),MSTRG.13332(CHI2),MSTRG.15790(DTX14),MSTRG.16256(--),MSTRG.16317(--),MSTRG.17318(--),MSTRG.19039(FER),MSTRG.2000(ZIP11),MSTRG.2017(AG2),MSTRG.21210(SKIP2),MSTRG.21687(AGP41),MSTRG.23297(TIFY10B),MSTRG.3528(DCR),MSTRG.4282(At2g27500),MSTRG.4401(SCPL51),M…
GO:0008150	Biological Process	GO:0071840	cellular component organization or biogenesis	89	113	MSTRG.17928(SEP2),MSTRG.17929(SEP2),MSTRG.24189(PMEI11),MSTRG.24190(PMEI11),MSTRG.6737(WAT1),MSTRG.842(HDA6),MSTRG.9636(--),Morus000536(4CLL9),Morus001041(QQT1),Morus001764(BIOF),Morus001879(tilS),Morus002911(ABCC9),Morus004550(ABCC8),Morus004898(AAR2),Morus006118(ABCA2),Morus006120(ABCA7),Morus006491(AGL65),Morus006629(rft1),Morus006746(4CLL9),Morus007906(ATG13B),Morus008382(MSI3),Morus008753(HS…	MSTRG.10715(PME41),MSTRG.17318(--),MSTRG.19039(FER),MSTRG.3528(DCR),MSTRG.4282(At2g27500),MSTRG.9540(TBL35),Morus000097(MYB73),Morus000280(MPE3),Morus000349(At1g32860),Morus001396(HSFA4B),Morus002194(Rca),Morus002730(RABG3A),Morus002842(At1g64760),Morus004228(FER),Morus004675(PAO1),Morus004833(At2g32990),Morus004869(COBL7),Morus006269(RPM1),Morus006387(VPS28-2),Morus006388(SYP124),Morus006523(CMT…
GO:0003674	Molecular Function	GO:0003824	catalytic activity	311	490	MSTRG.10036(--),MSTRG.10574(CYP81Q32),MSTRG.11099(UDA1),MSTRG.125(--),MSTRG.1288(BCA5),MSTRG.12944(CHS2),MSTRG.13149(SELMODRAFT_444075),MSTRG.13181(At5g39130),MSTRG.13183(At5g39130),MSTRG.16492(CRK10),MSTRG.16928(At4g27290),MSTRG.16931(At4g27290),MSTRG.16938(At4g27290),MSTRG.16940(At4g27290),MSTRG.1717(At1g56140),MSTRG.17552(AGL42),MSTRG.17580(CHS2),MSTRG.18268(--),MSTRG.19554(At5g39130),MSTRG.19…	MSTRG.10171(At1g30700),MSTRG.10179(ASO),MSTRG.10608(At3g47110),MSTRG.10678(CHI-L1),MSTRG.10715(PME41),MSTRG.11103(CHIT1B),MSTRG.11104(UDA1),MSTRG.12096(CYP71AN24),MSTRG.12097(CYP71AN24),MSTRG.13332(CHI2),MSTRG.17318(--),MSTRG.19039(FER),MSTRG.2000(ZIP11),MSTRG.21210(SKIP2),MSTRG.23308(BGLU17),MSTRG.3528(DCR),MSTRG.4282(At2g27500),MSTRG.4401(SCPL51),MSTRG.4851(SBT4.4),Morus000050(UGT92A1),Morus000…
GO:0003674	Molecular Function	GO:0001071	nucleic acid binding transcription factor activity	40	60	MSTRG.17552(AGL42),MSTRG.17928(SEP2),MSTRG.17929(SEP2),Morus000934(KAN4),Morus001232(ERF106),Morus001839(SOC1),Morus001950(At1g16060),Morus004213(WRKY70),Morus005486(At2g19810),Morus006161(At5g28300),Morus006491(AGL65),Morus008599(CDF3),Morus008873(RAP2-1),Morus009583(NSP1),Morus009739(WRKY69),Morus010031(IPT5),Morus010105(ATHB-6),Morus010613(NFYB2),Morus010844(MYB48),Morus011274(HSFB3),Morus0117…	MSTRG.2017(AG2),Morus000151(ERF061),Morus000238(ERF6),Morus000923(CBP60B),Morus001049(DREB1F),Morus001396(HSFA4B),Morus001663(PTI5),Morus001766(DREB1D),Morus001767(ERF025),Morus002184(CML39),Morus002530(ERF017),Morus002605(NTL9),Morus002654(GATA8),Morus003031(SCL8),Morus003682(ZAT10),Morus003883(ERF061),Morus004260(SCL13),Morus004500(IAA29),Morus005010(MYB306),Morus006604(--),Morus006790(MYB73),M…
GO:0003674	Molecular Function	GO:0045735	nutrient reservoir activity	2	4	Morus016827(BSPA),Morus027371(ABP19A)	Morus002740(--),Morus013182(PLP2),Morus025071(PLP9),Morus026994(LEGB)
GO:0003674	Molecular Function	GO:0004871	signal transducer activity	18	19	MSTRG.1717(At1g56140),MSTRG.21114(At1g56130),MSTRG.21115(At1g56140),Morus000564(GLR2.7),Morus003861(PBL7),Morus004358(GLR2.7),Morus004361(GLR2.7),Morus005887(PHP5),Morus006161(At5g28300),Morus007062(GLR3.6),Morus009557(GLR2.9),Morus021534(SULTR1,3),Morus021841(RLP6),Morus021919(NTF3),Morus022212(At4g28100),Morus023523(TOC159),Morus023956(RR9)	Morus001220(TMK2),Morus001224(TMK1),Morus001890(PERK1),Morus003454(At1g80640),Morus007163(GLR2.8),Morus007594(MAPKKK18),Morus008041(NCRK),Morus008068(MAPKKK18),Morus008384(RBK2),Morus011043(At1g01540),Morus011287(RBK2),Morus011937(--),Morus013360(RR4),Morus014160(SRF8),Morus017242(PRR73),Morus018645(GLR2.8),Morus020420(--),Morus023585(PERK13),Morus024776(LYK5)
GO:0003674	Molecular Function	GO:0005215	transporter activity	65	81	MSTRG.18969(BOR2),MSTRG.19881(TOC34),Morus000158(HEX6),Morus000166(HEX6),Morus000564(GLR2.7),Morus000618(At5g43745),Morus000855(At3g19553),Morus001672(At5g43745),Morus002700(CNGC1),Morus002911(ABCC9),Morus003231(PIP2-4),Morus004358(GLR2.7),Morus004361(GLR2.7),Morus004550(ABCC8),Morus005142(BOR4),Morus006118(ABCA2),Morus006120(ABCA7),Morus006161(At5g28300),Morus006295(DTX40),Morus006402(--),Morus0…	MSTRG.15790(DTX14),MSTRG.2000(ZIP11),Morus000710(CML25),Morus001224(TMK1),Morus001460(ALMT2),Morus001769(DTX49),Morus002192(PLT5),Morus002268(At3g13620),Morus002697(CNGC1),Morus003052(SWEET16),Morus003216(MSSP2),Morus003379(SKS1),Morus004268(PUB14),Morus004592(NIP1-1),Morus004966(GK-2),Morus005064(RPV1),Morus005979(--),Morus006251(ZIP10),Morus006269(RPM1),Morus006299(--),Morus007156(GDU3),Morus00…
GO:0003674	Molecular Function	GO:0060089	molecular transducer activity	13	16	Morus000564(GLR2.7),Morus003861(PBL7),Morus004358(GLR2.7),Morus004361(GLR2.7),Morus006161(At5g28300),Morus007062(GLR3.6),Morus009557(GLR2.9),Morus021534(SULTR1,3),Morus021841(RLP6),Morus022212(At4g28100),Morus023523(TOC159),Morus023956(RR9)	Morus001220(TMK2),Morus001224(TMK1),Morus001890(PERK1),Morus003052(SWEET16),Morus003454(At1g80640),Morus007163(GLR2.8),Morus008041(NCRK),Morus008384(RBK2),Morus011043(At1g01540),Morus011287(RBK2),Morus013360(RR4),Morus014160(SRF8),Morus018645(GLR2.8),Morus020420(--),Morus023585(PERK13),Morus024776(LYK5)
GO:0003674	Molecular Function	GO:0016530	metallochaperone activity	5	0	Morus002911(ABCC9),Morus004550(ABCC8),Morus016221(ABCC3),Morus016224(ABCC3),Morus027581(ABCC3)	--
GO:0003674	Molecular Function	GO:0009055	electron carrier activity	6	11	Morus007548(DJC76),Morus016648(At2g25060),Morus020485(GRXS6),Morus021534(SULTR1,3),Morus025492(At5g10810)	Morus006167(NDL2),Morus006299(--),Morus006388(SYP124),Morus009602(ENODL1),Morus010533(GRXC9),Morus015048(GRXC9),Morus016646(BCB),Morus020958(At5g15350),Morus021470(FRO2),Morus023580(GRXS2),Morus027161(At3g28850)
GO:0003674	Molecular Function	GO:0000988	transcription factor activity, protein binding	7	11	Morus005669(GDPD1),Morus010844(MYB48),Morus014546(MYB86),Morus018937(BT1),Morus022132(MYB93),Morus025969(At4g19190),Morus027773(WER)	Morus002537(TIFY10A),Morus005010(MYB306),Morus006790(MYB73),Morus009288(MYB73),Morus009402(BT4),Morus013167(TIFY9),Morus013732(XCP1),Morus017314(MYB17),Morus021640(TIFY5A),Morus022218(MYB4),Morus027181(MYB20)
GO:0003674	Molecular Function	GO:0098772	molecular function regulator	8	26	MSTRG.24189(PMEI11),MSTRG.24190(PMEI11),Morus001129(PMEI11),Morus007906(ATG13B),Morus014335(ROPGEF1),Morus016273(BRG3),Morus018783(GLB1),Morus019970(COL16)	Morus000280(MPE3),Morus000853(--),Morus002194(Rca),Morus002886(--),Morus002887(--),Morus004200(--),Morus004396(--),Morus004398(--),Morus006819(PME34),Morus010983(ASP),Morus010987(ASP),Morus011120(PME40),Morus012896(PME18),Morus012899(PME2.1),Morus015990(--),Morus019570(PME44),Morus020053(GDI1),Morus020198(--),Morus021065(DNAJB1),Morus023038(MDL2),Morus023039(MDL1),Morus023346(--),Morus026167(Dnaj…
GO:0003674	Molecular Function	GO:0045182	translation regulator activity	2	0	Morus000446(At2g02150),Morus012217(PCMP-H40)	--
GO:0003674	Molecular Function	GO:0016209	antioxidant activity	2	6	Morus004299(PAP17),Morus007605(NDA2)	Morus003495(PER63),Morus004675(PAO1),Morus015235(At5g07800),Morus017226(PNC2),Morus017399(DOX2),Morus024421(PER21)
GO:0003674	Molecular Function	GO:0005488	binding	344	438	MSTRG.10036(--),MSTRG.10574(CYP81Q32),MSTRG.11099(UDA1),MSTRG.13149(SELMODRAFT_444075),MSTRG.13181(At5g39130),MSTRG.13183(At5g39130),MSTRG.16102(HAT),MSTRG.16492(CRK10),MSTRG.16928(At4g27290),MSTRG.16931(At4g27290),MSTRG.16938(At4g27290),MSTRG.16940(At4g27290),MSTRG.1717(At1g56140),MSTRG.17552(AGL42),MSTRG.17580(CHS2),MSTRG.17928(SEP2),MSTRG.17929(SEP2),MSTRG.18268(--),MSTRG.19554(At5g39130),MSTR…	MSTRG.10171(At1g30700),MSTRG.10678(CHI-L1),MSTRG.11103(CHIT1B),MSTRG.11104(UDA1),MSTRG.1191(--),MSTRG.12096(CYP71AN24),MSTRG.12097(CYP71AN24),MSTRG.13332(CHI2),MSTRG.14288(JAL19),MSTRG.17318(--),MSTRG.19039(FER),MSTRG.2017(AG2),MSTRG.21210(SKIP2),MSTRG.7067(WRKY11),Morus000097(MYB73),Morus000159(At4g18380),Morus000286(PCS1),Morus000349(At1g32860),Morus000383(GA2OX1),Morus000530(At1g09160),Morus00…
GO:0003674	Molecular Function	GO:0005198	structural molecule activity	5	5	Morus006839(RPL21),Morus007318(--),Morus010031(IPT5),Morus020426(--),Morus027078(POPTR_0012s05040g)	Morus002194(Rca),Morus014124(LBD1),Morus020837(LRX4),Morus020940(APF2),Morus022171(--)
GO:0005575	Cellular Component	GO:0005576	extracellular region	21	73	MSTRG.13181(At5g39130),MSTRG.13183(At5g39130),MSTRG.19554(At5g39130),Morus001833(At5g14450),Morus003895(GASA9),Morus004299(PAP17),Morus007711(AED3),Morus008516(At5g34940),Morus010382(SBT4.3),Morus011999(CEL1),Morus014196(Bp10),Morus015146(SCPL20),Morus019406(PAP2),Morus020627(XTH32),Morus023132(HTH),Morus024781(--),Morus026141(At1g48100),Morus027371(ABP19A),Morus027393(ALEU),Morus027581(ABCC3),Mo…	Morus000581(HIDM),Morus000690(EXL5),Morus000853(--),Morus001220(TMK2),Morus001224(TMK1),Morus002150(RNS1),Morus002479(SBT1.5),Morus002556(NPC2),Morus002842(At1g64760),Morus002886(--),Morus002887(--),Morus003380(INV*DC4),Morus003495(PER63),Morus003526(SCPL42),Morus003693(SCPL24),Morus004210(HGN1),Morus004396(--),Morus004398(--),Morus004833(At2g32990),Morus005099(HTH),Morus006655(BGLU40),Morus00688…
GO:0005575	Cellular Component	GO:0016020	membrane	170	256	MSTRG.1278(BOR4),MSTRG.12944(CHS2),MSTRG.1717(At1g56140),MSTRG.17580(CHS2),MSTRG.17928(SEP2),MSTRG.17929(SEP2),MSTRG.18969(BOR2),MSTRG.19881(TOC34),MSTRG.21114(At1g56130),MSTRG.21115(At1g56140),MSTRG.2858(HST),MSTRG.6737(WAT1),MSTRG.9636(--),Morus000158(HEX6),Morus000166(HEX6),Morus000212(--),Morus000564(GLR2.7),Morus000855(At3g19553),Morus001589(LECRK82),Morus002284(ATL5),Morus002700(CNGC1),Moru…	MSTRG.12096(CYP71AN24),MSTRG.12097(CYP71AN24),MSTRG.15790(DTX14),MSTRG.17318(--),MSTRG.19039(FER),MSTRG.2000(ZIP11),MSTRG.21687(AGP41),MSTRG.4282(At2g27500),Morus000322(SLAH3),Morus000349(At1g32860),Morus000530(At1g09160),Morus000710(CML25),Morus001080(CCR4),Morus001220(TMK2),Morus001224(TMK1),Morus001379(NDPK3),Morus001400(TBL43),Morus001460(ALMT2),Morus001769(DTX49),Morus001874(At3g11320),Morus…
GO:0005575	Cellular Component	GO:0044425	membrane part	118	187	MSTRG.1278(BOR4),MSTRG.1717(At1g56140),MSTRG.17928(SEP2),MSTRG.17929(SEP2),MSTRG.18969(BOR2),MSTRG.19881(TOC34),MSTRG.21115(At1g56140),MSTRG.6737(WAT1),MSTRG.9636(--),Morus000158(HEX6),Morus000166(HEX6),Morus000212(--),Morus000855(At3g19553),Morus001589(LECRK82),Morus002284(ATL5),Morus002911(ABCC9),Morus003093(yugF),Morus003231(PIP2-4),Morus003245(NHL26),Morus003513(RFK1),Morus003844(PUP10),Morus…	MSTRG.12097(CYP71AN24),MSTRG.15790(DTX14),MSTRG.2000(ZIP11),MSTRG.21687(AGP41),Morus000322(SLAH3),Morus000349(At1g32860),Morus001080(CCR4),Morus001220(TMK2),Morus001224(TMK1),Morus001379(NDPK3),Morus001400(TBL43),Morus001460(ALMT2),Morus001769(DTX49),Morus001874(At3g11320),Morus001890(PERK1),Morus002192(PLT5),Morus002194(Rca),Morus002268(At3g13620),Morus002328(At3g13560),Morus002605(NTL9),Morus00…
GO:0005575	Cellular Component	GO:0055044	symplast	10	21	Morus001833(At5g14450),Morus002911(ABCC9),Morus003245(NHL26),Morus006120(ABCA7),Morus012847(At1g07660),Morus013879(ABCB11),Morus022488(BAG6),Morus023140(PLDBETA1),Morus026124(ABCB11),Morus027581(ABCC3)	Morus000159(At4g18380),Morus002842(At1g64760),Morus002988(PDCB5),Morus003379(SKS1),Morus004228(FER),Morus004563(RKL1),Morus005288(ERD4),Morus010196(THE1),Morus012136(NCL),Morus014354(EXLA2),Morus017947(At4g31140),Morus020837(LRX4),Morus021491(XTHB),Morus021550(BXL7),Morus022555(SAMS3),Morus022818(At1g32090),Morus023621(NCER1),Morus023936(ANN4),Morus024421(PER21),Morus026245(TIP2-1),Morus027403(SB…
GO:0005575	Cellular Component	GO:0030054	cell junction	13	24	MSTRG.21114(At1g56130),MSTRG.21115(At1g56140),Morus001833(At5g14450),Morus002911(ABCC9),Morus003245(NHL26),Morus006120(ABCA7),Morus012847(At1g07660),Morus013879(ABCB11),Morus020426(--),Morus022488(BAG6),Morus023140(PLDBETA1),Morus026124(ABCB11),Morus027581(ABCC3)	MSTRG.19039(FER),Morus000159(At4g18380),Morus002842(At1g64760),Morus002988(PDCB5),Morus003379(SKS1),Morus004228(FER),Morus004563(RKL1),Morus005288(ERD4),Morus007869(CSLD2),Morus010196(THE1),Morus012136(NCL),Morus014354(EXLA2),Morus017947(At4g31140),Morus020837(LRX4),Morus021222(RNF185),Morus021491(XTHB),Morus021550(BXL7),Morus022555(SAMS3),Morus022818(At1g32090),Morus023621(NCER1),Morus023936(ANN…
GO:0005575	Cellular Component	GO:0044420	extracellular matrix component	1	0	MSTRG.18969(BOR2)	--
GO:0005575	Cellular Component	GO:0044421	extracellular region part	1	12	Morus027393(ALEU)	Morus000690(EXL5),Morus002150(RNS1),Morus003693(SCPL24),Morus006923(OSCBPW),Morus006939(ENGASE1),Morus012176(OSCBPY),Morus012731(PHI-1),Morus013221(Bp10),Morus013732(XCP1),Morus013846(OSCBPY),Morus014338(Bp10),Morus027840(2MMP)
GO:0005575	Cellular Component	GO:0031012	extracellular matrix	1	1	MSTRG.18969(BOR2)	Morus027840(2MMP)
GO:0005575	Cellular Component	GO:0044215	other organism	1	1	Morus021181(CYP71AN24)	Morus009758(SUD1)
GO:0005575	Cellular Component	GO:0044217	other organism part	1	1	Morus021181(CYP71AN24)	Morus009758(SUD1)
GO:0005575	Cellular Component	GO:0039679	viral occlusion body	0	2	--	Morus006388(SYP124),Morus016916(SYP121)
GO:0005575	Cellular Component	GO:0044456	synapse part	1	1	Morus020426(--)	Morus010858(EXO70H1)
GO:0005575	Cellular Component	GO:0045202	synapse	1	1	Morus020426(--)	Morus010858(EXO70H1)
GO:0005575	Cellular Component	GO:0099512	supramolecular fiber	3	6	Morus001041(QQT1),Morus018054(ATG8C),Morus020426(--)	Morus009517(KIN12F),Morus017057(KINUC),Morus017560(DRP1B),Morus021222(RNF185),Morus022457(AUR3),Morus026714(KIN7G)
GO:0005575	Cellular Component	GO:0019012	virion	0	4	--	Morus014554(S1),Morus016758(At5g24080),Morus024017(ERF1A),Morus025877(--)
GO:0005575	Cellular Component	GO:0044423	virion part	0	3	--	Morus016758(At5g24080),Morus024017(ERF1A),Morus025877(--)
GO:0005575	Cellular Component	GO:0005623	cell	276	420	MSTRG.11099(UDA1),MSTRG.1288(BCA5),MSTRG.12944(CHS2),MSTRG.13181(At5g39130),MSTRG.13183(At5g39130),MSTRG.16102(HAT),MSTRG.1740(MLP28),MSTRG.1742(MLP28),MSTRG.17552(AGL42),MSTRG.17580(CHS2),MSTRG.17928(SEP2),MSTRG.17929(SEP2),MSTRG.18969(BOR2),MSTRG.19554(At5g39130),MSTRG.19881(TOC34),MSTRG.2858(HST),MSTRG.5372(At4g09670),MSTRG.6737(WAT1),MSTRG.842(HDA6),MSTRG.9594(At5g08100),MSTRG.9636(--),Morus0…	MSTRG.10678(CHI-L1),MSTRG.10715(PME41),MSTRG.12096(CYP71AN24),MSTRG.12097(CYP71AN24),MSTRG.16256(--),MSTRG.19039(FER),MSTRG.2017(AG2),MSTRG.21210(SKIP2),MSTRG.23297(TIFY10B),MSTRG.23308(BGLU17),MSTRG.3528(DCR),MSTRG.9540(TBL35),Morus000097(MYB73),Morus000349(At1g32860),Morus000530(At1g09160),Morus000710(CML25),Morus000819(3AT1),Morus000853(--),Morus000923(CBP60B),Morus001220(TMK2),Morus001224(TMK…
GO:0005575	Cellular Component	GO:0044464	cell part	276	419	MSTRG.11099(UDA1),MSTRG.1288(BCA5),MSTRG.12944(CHS2),MSTRG.13181(At5g39130),MSTRG.13183(At5g39130),MSTRG.16102(HAT),MSTRG.1740(MLP28),MSTRG.1742(MLP28),MSTRG.17552(AGL42),MSTRG.17580(CHS2),MSTRG.17928(SEP2),MSTRG.17929(SEP2),MSTRG.18969(BOR2),MSTRG.19554(At5g39130),MSTRG.19881(TOC34),MSTRG.2858(HST),MSTRG.5372(At4g09670),MSTRG.6737(WAT1),MSTRG.842(HDA6),MSTRG.9594(At5g08100),MSTRG.9636(--),Morus0…	MSTRG.10678(CHI-L1),MSTRG.10715(PME41),MSTRG.12096(CYP71AN24),MSTRG.12097(CYP71AN24),MSTRG.16256(--),MSTRG.19039(FER),MSTRG.2017(AG2),MSTRG.21210(SKIP2),MSTRG.23308(BGLU17),MSTRG.3528(DCR),MSTRG.9540(TBL35),Morus000097(MYB73),Morus000349(At1g32860),Morus000530(At1g09160),Morus000710(CML25),Morus000819(3AT1),Morus000853(--),Morus000923(CBP60B),Morus001220(TMK2),Morus001224(TMK1),Morus001379(NDPK3)…
GO:0005575	Cellular Component	GO:0043226	organelle	188	275	MSTRG.11099(UDA1),MSTRG.1288(BCA5),MSTRG.12944(CHS2),MSTRG.1740(MLP28),MSTRG.1742(MLP28),MSTRG.17552(AGL42),MSTRG.17580(CHS2),MSTRG.17928(SEP2),MSTRG.17929(SEP2),MSTRG.18969(BOR2),MSTRG.19881(TOC34),MSTRG.2858(HST),MSTRG.6737(WAT1),MSTRG.842(HDA6),Morus000536(4CLL9),Morus000929(--),Morus000934(KAN4),Morus001041(QQT1),Morus001232(ERF106),Morus001600(FRAAL3836),Morus001657(OsI_031067),Morus001839(S…	MSTRG.10678(CHI-L1),MSTRG.12096(CYP71AN24),MSTRG.12097(CYP71AN24),MSTRG.16256(--),MSTRG.2017(AG2),MSTRG.21210(SKIP2),MSTRG.23308(BGLU17),MSTRG.9540(TBL35),Morus000097(MYB73),Morus000710(CML25),Morus000923(CBP60B),Morus001224(TMK1),Morus001379(NDPK3),Morus001396(HSFA4B),Morus001400(TBL43),Morus001460(ALMT2),Morus001663(PTI5),Morus001767(ERF025),Morus001874(At3g11320),Morus002157(ACX3),Morus002184(…
GO:0005575	Cellular Component	GO:0044422	organelle part	95	115	MSTRG.12944(CHS2),MSTRG.17580(CHS2),MSTRG.17928(SEP2),MSTRG.17929(SEP2),MSTRG.19881(TOC34),MSTRG.2858(HST),MSTRG.6737(WAT1),MSTRG.842(HDA6),Morus000929(--),Morus001041(QQT1),Morus002284(ATL5),Morus002911(ABCC9),Morus003245(NHL26),Morus004550(ABCC8),Morus004898(AAR2),Morus005181(--),Morus005581(CRT3),Morus005669(GDPD1),Morus006402(--),Morus006629(rft1),Morus006839(RPL21),Morus006867(XERICO),Morus0…	MSTRG.12097(CYP71AN24),Morus001379(NDPK3),Morus001460(ALMT2),Morus002194(Rca),Morus002603(HIPP09),Morus002994(BHLH35),Morus003380(INV*DC4),Morus004210(HGN1),Morus004268(PUB14),Morus004563(RKL1),Morus005288(ERD4),Morus005500(CYP94B1),Morus006224(--),Morus006299(--),Morus006387(VPS28-2),Morus006892(--),Morus006993(--),Morus007199(ATL2),Morus007213(SWEET17),Morus007529(At4g00750),Morus007715(PUMP4),…
GO:0005575	Cellular Component	GO:0032991	macromolecular complex	76	72	MSTRG.17928(SEP2),Morus000929(--),Morus002284(ATL5),Morus002911(ABCC9),Morus003093(yugF),Morus003464(apaG),Morus004009(EXO70A3),Morus004550(ABCC8),Morus004898(AAR2),Morus005181(--),Morus005669(GDPD1),Morus006118(ABCA2),Morus006120(ABCA7),Morus006314(CRK26),Morus006839(RPL21),Morus006867(XERICO),Morus007318(--),Morus007905(ATL76),Morus007906(ATG13B),Morus008382(MSI3),Morus008593(ATL24),Morus008688…	Morus001224(TMK1),Morus001379(NDPK3),Morus002194(Rca),Morus002654(GATA8),Morus002994(BHLH35),Morus004268(PUB14),Morus004465(--),Morus004675(PAO1),Morus004966(GK-2),Morus005064(RPV1),Morus006167(NDL2),Morus006224(--),Morus006269(RPM1),Morus006387(VPS28-2),Morus006388(SYP124),Morus006655(BGLU40),Morus006892(--),Morus006993(--),Morus007199(ATL2),Morus008124(CHMP1A),Morus008619(DSC1),Morus009198(HMA2…
GO:0005575	Cellular Component	GO:0031974	membrane-enclosed lumen	20	19	Morus000929(--),Morus002284(ATL5),Morus005581(CRT3),Morus005669(GDPD1),Morus007605(NDA2),Morus010560(RFC2),Morus011111(ephA),Morus011460(DHFS),Morus012036(BHLH140),Morus012847(At1g07660),Morus015197(SDI1),Morus018587(--),Morus019026(INVA),Morus019970(COL16),Morus020675(POLD1),Morus024781(--),Morus025009(RRP4),Morus025969(At4g19190),Morus027156(MMD1),Morus027409(BTG-26)	Morus001379(NDPK3),Morus002194(Rca),Morus003380(INV*DC4),Morus007976(JMJ30),Morus008123(ILL5),Morus010137(HSD3),Morus010430(HEMA1),Morus012721(--),Morus013229(HHO5),Morus017398(EXO1),Morus019401(RF2b),Morus020288(Os03g0621600),Morus020793(NTMC2T6.1),Morus020847(VIL1),Morus021065(DNAJB1),Morus022457(AUR3),Morus023650(--),Morus026167(Dnajb4),Morus027834(ILL1)

## Sheet: Grandient.bar graph
id	num	qvalue	per	ratio	class	ID	Descrption	Pvalue	Qvalue	Up	Down	fg_num	bg_num
GO:0004553 hydrolase activity, hydrolyzing O-glycosyl compounds	71	1.09892e-09	6.074	0.169	Molecular Function	GO:0004553	hydrolase activity, hydrolyzing O-glycosyl compounds	8.48588e-13	1.09892e-09	16	55	71	419
GO:0016798 hydrolase activity, acting on glycosyl bonds	74	7.27193e-09	6.33	0.157	Molecular Function	GO:0016798	hydrolase activity, acting on glycosyl bonds	1.12308e-11	7.27193e-09	17	57	74	470
GO:0071944 cell periphery	243	1.04906e-05	29.419	0.088	Cellular Component	GO:0071944	cell periphery	1.92136e-08	1.04906e-05	82	161	243	2747
GO:0016758 transferase activity, transferring hexosyl groups	57	7.29143e-05	4.876	0.14	Molecular Function	GO:0016758	transferase activity, transferring hexosyl groups	1.68913e-07	7.29143e-05	17	40	57	406
GO:0015926 glucosidase activity	19	0.000150094	1.625	0.253	Molecular Function	GO:0015926	glucosidase activity	4.63609e-07	0.000150094	3	16	19	75
GO:0008194 UDP-glycosyltransferase activity	46	0.0006368	3.935	0.141	Molecular Function	GO:0008194	UDP-glycosyltransferase activity	2.45869e-06	0.0006368	14	32	46	327
GO:0008422 beta-glucosidase activity	16	0.000770911	1.369	0.254	Molecular Function	GO:0008422	beta-glucosidase activity	3.57179e-06	0.000770911	2	14	16	63
GO:0003824 catalytic activity	799	0.00113272	68.349	0.075	Molecular Function	GO:0003824	catalytic activity	6.12284e-06	0.00113272	309	490	799	10656
GO:0005618 cell wall	48	0.00149722	5.811	0.126	Cellular Component	GO:0005618	cell wall	6.70536e-06	0.00149722	9	39	48	382
GO:0005576 extracellular region	94	0.00149722	11.38	0.1	Cellular Component	GO:0005576	extracellular region	1.04756e-05	0.00149722	21	73	94	939
GO:0031226 intrinsic component of plasma membrane	68	0.00149722	8.232	0.109	Cellular Component	GO:0031226	intrinsic component of plasma membrane	1.25455e-05	0.00149722	30	38	68	623
GO:0005886 plasma membrane	195	0.00149722	23.608	0.085	Cellular Component	GO:0005886	plasma membrane	1.37108e-05	0.00149722	72	123	195	2295
GO:0031225 anchored component of membrane	21	0.00230043	2.542	0.175	Cellular Component	GO:0031225	anchored component of membrane	2.52794e-05	0.00230043	4	17	21	120
GO:0016757 transferase activity, transferring glycosyl groups	85	0.00258619	7.271	0.108	Molecular Function	GO:0016757	transferase activity, transferring glycosyl groups	1.62372e-05	0.00258619	27	58	85	786
GO:0008812 choline dehydrogenase activity	8	0.00258619	0.684	0.421	Molecular Function	GO:0008812	choline dehydrogenase activity	1.79735e-05	0.00258619	1	7	8	19
GO:0016762 xyloglucan:xyloglucosyl transferase activity	9	0.00310194	0.77	0.36	Molecular Function	GO:0016762	xyloglucan:xyloglucosyl transferase activity	2.39532e-05	0.00310194	1	8	9	25
GO:0047262 polygalacturonate 4-alpha-galacturonosyltransferase activity	8	0.00331531	0.684	0.4	Molecular Function	GO:0047262	polygalacturonate 4-alpha-galacturonosyltransferase activity	2.81609e-05	0.00331531	1	7	8	20
GO:0010200 response to chitin	20	0.00372826	1.794	0.233	Biological Process	GO:0010200	response to chitin	1.36236e-06	0.00372826	3	17	20	86
GO:0009607 response to biotic stimulus	84	0.00372826	7.534	0.116	Biological Process	GO:0009607	response to biotic stimulus	2.15507e-06	0.00372826	30	54	84	722
GO:0051707 response to other organism	79	0.00513082	7.085	0.115	Biological Process	GO:0051707	response to other organism	6.05203e-06	0.00513082	28	51	79	685
GO:0001101 response to acid chemical	84	0.00513082	7.534	0.113	Biological Process	GO:0001101	response to acid chemical	6.64493e-06	0.00513082	34	50	84	743
GO:0043207 response to external biotic stimulus	79	0.00513082	7.085	0.114	Biological Process	GO:0043207	response to external biotic stimulus	8.81047e-06	0.00513082	28	51	79	692
GO:0042493 response to drug	71	0.00513082	6.368	0.118	Biological Process	GO:0042493	response to drug	8.89738e-06	0.00513082	31	40	71	603
GO:0048046 apoplast	27	0.00532362	3.269	0.144	Cellular Component	GO:0048046	apoplast	6.82515e-05	0.00532362	4	23	27	187
GO:0006952 defense response	97	0.00553039	8.7	0.107	Biological Process	GO:0006952	defense response	1.11886e-05	0.00553039	33	64	97	903
GO:0004970 ionotropic glutamate receptor activity	8	0.00584466	0.684	0.364	Molecular Function	GO:0004970	ionotropic glutamate receptor activity	6.31855e-05	0.00584466	6	2	8	22
GO:0005230 extracellular ligand-gated ion channel activity	8	0.00584466	0.684	0.364	Molecular Function	GO:0005230	extracellular ligand-gated ion channel activity	6.31855e-05	0.00584466	6	2	8	22
GO:0008066 glutamate receptor activity	8	0.00584466	0.684	0.364	Molecular Function	GO:0008066	glutamate receptor activity	6.31855e-05	0.00584466	6	2	8	22
GO:0019285 glycine betaine biosynthetic process from choline	9	0.0065539	0.807	0.375	Biological Process	GO:0019285	glycine betaine biosynthetic process from choline	1.89419e-05	0.0065539	2	7	9	24
GO:0031455 glycine betaine metabolic process	9	0.0065539	0.807	0.375	Biological Process	GO:0031455	glycine betaine metabolic process	1.89419e-05	0.0065539	2	7	9	24
GO:0031456 glycine betaine biosynthetic process	9	0.0065539	0.807	0.375	Biological Process	GO:0031456	glycine betaine biosynthetic process	1.89419e-05	0.0065539	2	7	9	24
GO:0022891 substrate-specific transmembrane transporter activity	123	0.00894478	10.522	0.095	Molecular Function	GO:0022891	substrate-specific transmembrane transporter activity	0.000104075	0.00894478	56	67	123	1295
GO:0015144 carbohydrate transmembrane transporter activity	32	0.00894478	2.737	0.138	Molecular Function	GO:0015144	carbohydrate transmembrane transporter activity	0.000117422	0.00894478	17	15	32	232
GO:1901476 carbohydrate transporter activity	32	0.00894478	2.737	0.138	Molecular Function	GO:1901476	carbohydrate transporter activity	0.000117422	0.00894478	17	15	32	232
GO:0015075 ion transmembrane transporter activity	110	0.0101934	9.41	0.096	Molecular Function	GO:0015075	ion transmembrane transporter activity	0.000147415	0.0101934	50	60	110	1143
GO:0051213 dioxygenase activity	26	0.0101934	2.224	0.149	Molecular Function	GO:0051213	dioxygenase activity	0.000149555	0.0101934	9	17	26	175
GO:1901700 response to oxygen-containing compound	111	0.010217	9.955	0.101	Biological Process	GO:1901700	response to oxygen-containing compound	3.24816e-05	0.010217	46	65	111	1094
GO:0016020 membrane	422	0.0103098	51.09	0.073	Cellular Component	GO:0016020	membrane	0.000151059	0.0103098	166	256	422	5747
GO:0005976 polysaccharide metabolic process	74	0.0122169	6.637	0.111	Biological Process	GO:0005976	polysaccharide metabolic process	4.44386e-05	0.0122169	21	53	74	667
GO:0071554 cell wall organization or biogenesis	77	0.0122169	6.906	0.11	Biological Process	GO:0071554	cell wall organization or biogenesis	4.59015e-05	0.0122169	16	61	77	702
GO:0051119 sugar transmembrane transporter activity	29	0.0129036	2.481	0.139	Molecular Function	GO:0051119	sugar transmembrane transporter activity	0.000199284	0.0129036	17	12	29	208
GO:0030312 external encapsulating structure	53	0.0152348	6.416	0.106	Cellular Component	GO:0030312	external encapsulating structure	0.000253911	0.0152348	11	42	53	501
GO:0031224 intrinsic component of membrane	267	0.0152348	32.324	0.077	Cellular Component	GO:0031224	intrinsic component of membrane	0.000279026	0.0152348	98	169	267	3454
GO:0045489 pectin biosynthetic process	10	0.0178977	0.897	0.294	Biological Process	GO:0045489	pectin biosynthetic process	7.30264e-05	0.0178977	1	9	10	34
GO:0019695 choline metabolic process	9	0.0178977	0.807	0.321	Biological Process	GO:0019695	choline metabolic process	7.75913e-05	0.0178977	2	7	9	28
GO:0005342 organic acid transmembrane transporter activity	37	0.0206007	3.165	0.123	Molecular Function	GO:0005342	organic acid transmembrane transporter activity	0.000362982	0.0206007	20	17	37	300
GO:0046943 carboxylic acid transmembrane transporter activity	37	0.0206007	3.165	0.123	Molecular Function	GO:0046943	carboxylic acid transmembrane transporter activity	0.000362982	0.0206007	20	17	37	300
GO:0004672 protein kinase activity	117	0.0206007	10.009	0.093	Molecular Function	GO:0004672	protein kinase activity	0.00036588	0.0206007	48	69	117	1259
GO:0008028 monocarboxylic acid transmembrane transporter activity	28	0.0209828	2.395	0.136	Molecular Function	GO:0008028	monocarboxylic acid transmembrane transporter activity	0.000388871	0.0209828	17	11	28	206
GO:0005375 copper ion transmembrane transporter activity	16	0.0243808	1.369	0.174	Molecular Function	GO:0005375	copper ion transmembrane transporter activity	0.000470672	0.0243808	1	15	16	92
GO:0046915 transition metal ion transmembrane transporter activity	37	0.025923	3.165	0.121	Molecular Function	GO:0046915	transition metal ion transmembrane transporter activity	0.000531982	0.025923	16	21	37	306
GO:0042973 glucan endo-1,3-beta-D-glucosidase activity	9	0.025923	0.77	0.25	Molecular Function	GO:0042973	glucan endo-1,3-beta-D-glucosidase activity	0.000556977	0.025923	0	9	9	36
GO:0015145 monosaccharide transmembrane transporter activity	22	0.025923	1.882	0.147	Molecular Function	GO:0015145	monosaccharide transmembrane transporter activity	0.000560498	0.025923	14	8	22	150
GO:0046906 tetrapyrrole binding	48	0.0261676	4.106	0.111	Molecular Function	GO:0046906	tetrapyrrole binding	0.000585992	0.0261676	21	27	48	431
GO:0020037 heme binding	44	0.0274156	3.764	0.114	Molecular Function	GO:0020037	heme binding	0.000635111	0.0274156	19	25	44	387
GO:0015238 drug transmembrane transporter activity	32	0.0282571	2.737	0.125	Molecular Function	GO:0015238	drug transmembrane transporter activity	0.000698245	0.0282571	20	12	32	256
GO:0090484 drug transporter activity	32	0.0282571	2.737	0.125	Molecular Function	GO:0090484	drug transporter activity	0.000698245	0.0282571	20	12	32	256
GO:0015297 antiporter activity	27	0.0307383	2.31	0.132	Molecular Function	GO:0015297	antiporter activity	0.000801931	0.0307383	11	16	27	205
GO:0015276 ligand-gated ion channel activity	9	0.0307383	0.77	0.237	Molecular Function	GO:0015276	ligand-gated ion channel activity	0.000852199	0.0307383	6	3	9	38
GO:0022834 ligand-gated channel activity	9	0.0307383	0.77	0.237	Molecular Function	GO:0022834	ligand-gated channel activity	0.000852199	0.0307383	6	3	9	38
GO:0022857 transmembrane transporter activity	140	0.0307383	11.976	0.088	Molecular Function	GO:0022857	transmembrane transporter activity	0.000854501	0.0307383	61	79	140	1585
GO:0004888 transmembrane signaling receptor activity	25	0.0320942	2.139	0.134	Molecular Function	GO:0004888	transmembrane signaling receptor activity	0.000916978	0.0320942	11	14	25	186
GO:0030001 metal ion transport	73	0.0322869	6.547	0.107	Biological Process	GO:0030001	metal ion transport	0.000155064	0.0322869	35	38	73	682
GO:0000041 transition metal ion transport	43	0.0322869	3.857	0.124	Biological Process	GO:0000041	transition metal ion transport	0.000158635	0.0322869	18	25	43	346
GO:0009415 response to water	32	0.0323507	2.87	0.137	Biological Process	GO:0009415	response to water	0.000192529	0.0323507	15	17	32	234
GO:0009414 response to water deprivation	31	0.0323507	2.78	0.138	Biological Process	GO:0009414	response to water deprivation	0.000194006	0.0323507	14	17	31	224
GO:0006577 amino-acid betaine metabolic process	13	0.0323507	1.166	0.217	Biological Process	GO:0006577	amino-acid betaine metabolic process	0.00020396	0.0323507	6	7	13	60
GO:0006578 amino-acid betaine biosynthetic process	13	0.0323507	1.166	0.217	Biological Process	GO:0006578	amino-acid betaine biosynthetic process	0.00020396	0.0323507	6	7	13	60
GO:0005975 carbohydrate metabolic process	157	0.0323507	14.081	0.091	Biological Process	GO:0005975	carbohydrate metabolic process	0.000205698	0.0323507	42	115	157	1721
GO:0099600 transmembrane receptor activity	26	0.0328105	2.224	0.132	Molecular Function	GO:0099600	transmembrane receptor activity	0.000962779	0.0328105	11	15	26	197
GO:0044459 plasma membrane part	81	0.0349453	9.806	0.092	Cellular Component	GO:0044459	plasma membrane part	0.000753529	0.0349453	39	42	81	883
GO:0046658 anchored component of plasma membrane	15	0.0349453	1.816	0.163	Cellular Component	GO:0046658	anchored component of plasma membrane	0.000768028	0.0349453	3	12	15	92
GO:0006811 ion transport	131	0.038471	11.749	0.094	Biological Process	GO:0006811	ion transport	0.000255732	0.038471	59	72	131	1400
GO:0016838 carbon-oxygen lyase activity, acting on phosphates	12	0.039299	1.027	0.188	Molecular Function	GO:0016838	carbon-oxygen lyase activity, acting on phosphates	0.00118521	0.039299	4	8	12	64
GO:0016905 myosin heavy chain kinase activity	3	0.039299	0.257	0.75	Molecular Function	GO:0016905	myosin heavy chain kinase activity	0.00121387	0.039299	1	2	3	4
GO:0008514 organic anion transmembrane transporter activity	38	0.04253	3.251	0.114	Molecular Function	GO:0008514	organic anion transmembrane transporter activity	0.00134651	0.04253	21	17	38	333
GO:0005887 integral component of plasma membrane	52	0.0471199	6.295	0.1	Cellular Component	GO:0005887	integral component of plasma membrane	0.0011219	0.0471199	26	26	52	521
GO:0009755 hormone-mediated signaling pathway	68	0.050251	6.099	0.106	Biological Process	GO:0009755	hormone-mediated signaling pathway	0.000348562	0.050251	24	44	68	642
GO:0015718 monocarboxylic acid transport	29	0.0518616	2.601	0.137	Biological Process	GO:0015718	monocarboxylic acid transport	0.000374723	0.0518616	17	12	29	212
GO:0010333 terpene synthase activity	9	0.0561566	0.77	0.214	Molecular Function	GO:0010333	terpene synthase activity	0.00182129	0.0561566	3	6	9	42
GO:0001071 nucleic acid binding transcription factor activity	100	0.0562533	8.554	0.091	Molecular Function	GO:0001071	nucleic acid binding transcription factor activity	0.00186787	0.0562533	40	60	100	1098
GO:0042910 xenobiotic transporter activity	19	0.0570339	1.625	0.142	Molecular Function	GO:0042910	xenobiotic transporter activity	0.00193783	0.0570339	11	8	19	134
GO:0016705 oxidoreductase activity, acting on paired donors, with incorporation or reduction of molecular oxygen	54	0.0586767	4.619	0.102	Molecular Function	GO:0016705	oxidoreductase activity, acting on paired donors, with incorporation or reduction of molecular oxygen	0.00207885	0.0586767	24	30	54	529
GO:0022892 substrate-specific transporter activity	125	0.0586767	10.693	0.088	Molecular Function	GO:0022892	substrate-specific transporter activity	0.00208427	0.0586767	57	68	125	1425
GO:0042887 amide transmembrane transporter activity	28	0.0597071	2.395	0.122	Molecular Function	GO:0042887	amide transmembrane transporter activity	0.00216697	0.0597071	17	11	28	230
GO:0004414 homoserine O-acetyltransferase activity	6	0.0608277	0.513	0.286	Molecular Function	GO:0004414	homoserine O-acetyltransferase activity	0.00225462	0.0608277	3	3	6	21
GO:0005310 dicarboxylic acid transmembrane transporter activity	5	0.064945	0.428	0.333	Molecular Function	GO:0005310	dicarboxylic acid transmembrane transporter activity	0.0025047	0.064945	2	3	5	15
GO:0015116 sulfate transmembrane transporter activity	19	0.064945	1.625	0.139	Molecular Function	GO:0015116	sulfate transmembrane transporter activity	0.00250753	0.064945	13	6	19	137
GO:0009825 multidimensional cell growth	9	0.0676014	0.807	0.257	Biological Process	GO:0009825	multidimensional cell growth	0.000509251	0.0676014	7	2	9	35
GO:0071669 plant-type cell wall organization or biogenesis	26	0.0676014	2.332	0.14	Biological Process	GO:0071669	plant-type cell wall organization or biogenesis	0.000527525	0.0676014	5	21	26	186
GO:0016682 oxidoreductase activity, acting on diphenols and related substances as donors, oxygen as acceptor	10	0.0717185	0.855	0.189	Molecular Function	GO:0016682	oxidoreductase activity, acting on diphenols and related substances as donors, oxygen as acceptor	0.00283561	0.0717185	2	8	10	53
GO:0004575 sucrose alpha-glucosidase activity	3	0.0717185	0.257	0.6	Molecular Function	GO:0004575	sucrose alpha-glucosidase activity	0.00287982	0.0717185	1	2	3	5
GO:0016773 phosphotransferase activity, alcohol group as acceptor	131	0.0788645	11.206	0.086	Molecular Function	GO:0016773	phosphotransferase activity, alcohol group as acceptor	0.00322977	0.0788645	57	74	131	1522
GO:0022838 substrate-specific channel activity	30	0.0788645	2.566	0.116	Molecular Function	GO:0022838	substrate-specific channel activity	0.00328856	0.0788645	22	8	30	259
GO:0015291 secondary active transmembrane transporter activity	40	0.0789358	3.422	0.107	Molecular Function	GO:0015291	secondary active transmembrane transporter activity	0.00335249	0.0789358	18	22	40	374
GO:0004097 catechol oxidase activity	5	0.0795476	0.428	0.312	Molecular Function	GO:0004097	catechol oxidase activity	0.0034399	0.0795476	2	3	5	16
GO:0009719 response to endogenous stimulus	126	0.0803784	11.3	0.092	Biological Process	GO:0009719	response to endogenous stimulus	0.000650461	0.0803784	44	82	126	1369
GO:0016301 kinase activity	142	0.0813028	12.147	0.085	Molecular Function	GO:0016301	kinase activity	0.00357858	0.0813028	63	79	142	1672
GO:0006825 copper ion transport	19	0.0829306	1.704	0.157	Biological Process	GO:0006825	copper ion transport	0.000695083	0.0829306	2	17	19	121
GO:0042439 ethanolamine-containing compound metabolic process	15	0.0833409	1.345	0.176	Biological Process	GO:0042439	ethanolamine-containing compound metabolic process	0.000722609	0.0833409	5	10	15	85
GO:0046873 metal ion transmembrane transporter activity	52	0.0881389	4.448	0.1	Molecular Function	GO:0046873	metal ion transmembrane transporter activity	0.00394753	0.0881389	22	30	52	521
GO:0071229 cellular response to acid chemical	41	0.0892585	3.677	0.117	Biological Process	GO:0071229	cellular response to acid chemical	0.000799714	0.0892585	14	27	41	351
GO:0004866 endopeptidase inhibitor activity	9	0.0898527	0.77	0.191	Molecular Function	GO:0004866	endopeptidase inhibitor activity	0.00409368	0.0898527	1	8	9	47
GO:0015267 channel activity	33	0.0914444	2.823	0.111	Molecular Function	GO:0015267	channel activity	0.00430742	0.0914444	22	11	33	298
GO:0022803 passive transmembrane transporter activity	33	0.0914444	2.823	0.111	Molecular Function	GO:0022803	passive transmembrane transporter activity	0.00430742	0.0914444	22	11	33	298
GO:0001158 enhancer sequence-specific DNA binding	2	0.093431	0.171	1	Molecular Function	GO:0001158	enhancer sequence-specific DNA binding	0.00468066	0.093431	1	1	2	2
GO:0015117 thiosulfate transmembrane transporter activity	2	0.093431	0.171	1	Molecular Function	GO:0015117	thiosulfate transmembrane transporter activity	0.00468066	0.093431	0	2	2	2
GO:0035326 enhancer binding	2	0.093431	0.171	1	Molecular Function	GO:0035326	enhancer binding	0.00468066	0.093431	1	1	2	2
GO:0030414 peptidase inhibitor activity	9	0.093431	0.77	0.188	Molecular Function	GO:0030414	peptidase inhibitor activity	0.00473894	0.093431	1	8	9	48
GO:0016740 transferase activity	368	0.093431	31.48	0.077	Molecular Function	GO:0016740	transferase activity	0.00486261	0.093431	153	215	368	4804
GO:0015140 malate transmembrane transporter activity	4	0.093431	0.342	0.364	Molecular Function	GO:0015140	malate transmembrane transporter activity	0.0048796	0.093431	1	3	4	11
GO:0015204 urea transmembrane transporter activity	18	0.093431	1.54	0.133	Molecular Function	GO:0015204	urea transmembrane transporter activity	0.00490603	0.093431	14	4	18	135
GO:0003700 transcription factor activity, sequence-specific DNA binding	96	0.0966653	8.212	0.089	Molecular Function	GO:0003700	transcription factor activity, sequence-specific DNA binding	0.00515051	0.0966653	37	59	96	1084
GO:0015114 phosphate ion transmembrane transporter activity	54	0.0969393	4.619	0.098	Molecular Function	GO:0015114	phosphate ion transmembrane transporter activity	0.00523996	0.0969393	25	29	54	553
GO:0009308 amine metabolic process	33	0.098053	2.96	0.124	Biological Process	GO:0009308	amine metabolic process	0.000906848	0.098053	13	20	33	266
GO:0005216 ion channel activity	27	0.0982308	2.31	0.115	Molecular Function	GO:0005216	ion channel activity	0.00538563	0.0982308	21	6	27	234
GO:0046593 mandelonitrile lyase activity	3	0.0983264	0.257	0.5	Molecular Function	GO:0046593	mandelonitrile lyase activity	0.0054668	0.0983264	1	2	3	6
GO:0061134 peptidase regulator activity	10	0.0988003	0.855	0.172	Molecular Function	GO:0061134	peptidase regulator activity	0.00556944	0.0988003	1	9	10	58
GO:0015749 monosaccharide transport	22	0.102457	1.973	0.143	Biological Process	GO:0015749	monosaccharide transport	0.00102453	0.102457	14	8	22	154
GO:0032870 cellular response to hormone stimulus	71	0.102457	6.368	0.101	Biological Process	GO:0032870	cellular response to hormone stimulus	0.00102875	0.102457	25	46	71	704
GO:0045488 pectin metabolic process	16	0.102457	1.435	0.165	Biological Process	GO:0045488	pectin metabolic process	0.00104417	0.102457	1	15	16	97
GO:0006812 cation transport	95	0.102457	8.52	0.095	Biological Process	GO:0006812	cation transport	0.00107647	0.102457	44	51	95	998
GO:0015893 drug transport	33	0.102457	2.96	0.123	Biological Process	GO:0015893	drug transport	0.00109924	0.102457	20	13	33	269
GO:0009409 response to cold	31	0.102457	2.78	0.125	Biological Process	GO:0009409	response to cold	0.00112908	0.102457	11	20	31	248
GO:0071555 cell wall organization	48	0.102457	4.305	0.11	Biological Process	GO:0071555	cell wall organization	0.00116586	0.102457	9	39	48	437
GO:0010817 regulation of hormone levels	34	0.102457	3.049	0.121	Biological Process	GO:0010817	regulation of hormone levels	0.00118448	0.102457	20	14	34	281
GO:0045229 external encapsulating structure organization	51	0.103198	4.574	0.108	Biological Process	GO:0045229	external encapsulating structure organization	0.00125249	0.103198	10	41	51	473
GO:0031035 myosin filament disassembly	3	0.103198	0.269	0.75	Biological Process	GO:0031035	myosin filament disassembly	0.00128252	0.103198	1	2	3	4
GO:0031037 myosin II filament disassembly	3	0.103198	0.269	0.75	Biological Process	GO:0031037	myosin II filament disassembly	0.00128252	0.103198	1	2	3	4
GO:0015103 inorganic anion transmembrane transporter activity	56	0.105658	4.79	0.096	Molecular Function	GO:0015103	inorganic anion transmembrane transporter activity	0.0061108	0.105658	27	29	56	582
GO:0015149 hexose transmembrane transporter activity	7	0.105658	0.599	0.212	Molecular Function	GO:0015149	hexose transmembrane transporter activity	0.00611919	0.105658	3	4	7	33
GO:0015849 organic acid transport	41	0.106137	3.677	0.114	Biological Process	GO:0015849	organic acid transport	0.0013804	0.106137	23	18	41	361
GO:0046942 carboxylic acid transport	41	0.106137	3.677	0.114	Biological Process	GO:0046942	carboxylic acid transport	0.0013804	0.106137	23	18	41	361
GO:0033221 urea-transporting ATPase activity	17	0.108982	1.454	0.133	Molecular Function	GO:0033221	urea-transporting ATPase activity	0.00639588	0.108982	14	3	17	128
GO:0016702 oxidoreductase activity, acting on single donors with incorporation of molecular oxygen, incorporation of two atoms of oxygen	12	0.1094	1.027	0.154	Molecular Function	GO:0016702	oxidoreductase activity, acting on single donors with incorporation of molecular oxygen, incorporation of two atoms of oxygen	0.00650485	0.1094	3	9	12	78
GO:0009664 plant-type cell wall organization	18	0.110969	1.614	0.151	Biological Process	GO:0009664	plant-type cell wall organization	0.00147582	0.110969	4	14	18	119
GO:0015698 inorganic anion transport	37	0.110969	3.318	0.116	Biological Process	GO:0015698	inorganic anion transport	0.00150738	0.110969	21	16	37	318
GO:0010393 galacturonan metabolic process	16	0.113455	1.435	0.158	Biological Process	GO:0010393	galacturonan metabolic process	0.00162093	0.113455	1	15	16	101
GO:0009725 response to hormone	108	0.113455	9.686	0.092	Biological Process	GO:0009725	response to hormone	0.00166111	0.113455	41	67	108	1175
GO:0009605 response to external stimulus	106	0.113455	9.507	0.092	Biological Process	GO:0009605	response to external stimulus	0.0016708	0.113455	44	62	106	1150
GO:0044106 cellular amine metabolic process	28	0.113455	2.511	0.126	Biological Process	GO:0044106	cellular amine metabolic process	0.00167231	0.113455	9	19	28	222
GO:0030246 carbohydrate binding	35	0.113546	2.994	0.106	Molecular Function	GO:0030246	carbohydrate binding	0.00691536	0.113546	17	18	35	331
GO:0015556 C4-dicarboxylate transmembrane transporter activity	4	0.113546	0.342	0.333	Molecular Function	GO:0015556	C4-dicarboxylate transmembrane transporter activity	0.00692675	0.113546	1	3	4	12
GO:0006817 phosphate ion transport	27	0.115703	2.422	0.127	Biological Process	GO:0006817	phosphate ion transport	0.00173889	0.115703	15	12	27	212
GO:0016413 O-acetyltransferase activity	9	0.115833	0.77	0.176	Molecular Function	GO:0016413	O-acetyltransferase activity	0.0071557	0.115833	4	5	9	51
GO:0033220 amide-transporting ATPase activity	17	0.119247	1.454	0.131	Molecular Function	GO:0033220	amide-transporting ATPase activity	0.00745867	0.119247	14	3	17	130
GO:0015146 pentose transmembrane transporter activity	16	0.120432	1.369	0.133	Molecular Function	GO:0015146	pentose transmembrane transporter activity	0.00771878	0.120432	11	5	16	120
GO:0015148 D-xylose transmembrane transporter activity	16	0.120432	1.369	0.133	Molecular Function	GO:0015148	D-xylose transmembrane transporter activity	0.00771878	0.120432	11	5	16	120
GO:0042398 cellular modified amino acid biosynthetic process	21	0.12102	1.883	0.139	Biological Process	GO:0042398	cellular modified amino acid biosynthetic process	0.00185377	0.12102	10	11	21	151
GO:1902358 sulfate transmembrane transport	5	0.121649	0.448	0.357	Biological Process	GO:1902358	sulfate transmembrane transport	0.00192213	0.121649	2	3	5	14
GO:0042445 hormone metabolic process	26	0.121649	2.332	0.128	Biological Process	GO:0042445	hormone metabolic process	0.00193373	0.121649	15	11	26	203
GO:0044425 membrane part	301	0.123622	36.441	0.073	Cellular Component	GO:0044425	membrane part	0.00316981	0.123622	114	187	301	4097
GO:0016049 cell growth	32	0.124499	2.87	0.119	Biological Process	GO:0016049	cell growth	0.00201502	0.124499	17	15	32	268
GO:0061135 endopeptidase regulator activity	9	0.125508	0.77	0.173	Molecular Function	GO:0061135	endopeptidase regulator activity	0.00814108	0.125508	1	8	9	52
GO:0016114 terpenoid biosynthetic process	27	0.127617	2.422	0.126	Biological Process	GO:0016114	terpenoid biosynthetic process	0.00213309	0.127617	9	18	27	215
GO:0010383 cell wall polysaccharide metabolic process	13	0.127617	1.166	0.171	Biological Process	GO:0010383	cell wall polysaccharide metabolic process	0.00213924	0.127617	1	12	13	76
GO:0042547 cell wall modification involved in multidimensional cell growth	4	0.130807	0.359	0.444	Biological Process	GO:0042547	cell wall modification involved in multidimensional cell growth	0.00223052	0.130807	3	1	4	9
GO:0001871 pattern binding	17	0.131926	1.454	0.129	Molecular Function	GO:0001871	pattern binding	0.00865921	0.131926	8	9	17	132
GO:0004564 beta-fructofuranosidase activity	3	0.133734	0.257	0.429	Molecular Function	GO:0004564	beta-fructofuranosidase activity	0.00908227	0.133734	1	2	3	7
GO:0005452 inorganic anion exchanger activity	3	0.133734	0.257	0.429	Molecular Function	GO:0005452	inorganic anion exchanger activity	0.00908227	0.133734	3	0	3	7
GO:1901682 sulfur compound transmembrane transporter activity	21	0.133734	1.796	0.119	Molecular Function	GO:1901682	sulfur compound transmembrane transporter activity	0.0090877	0.133734	14	7	21	176
GO:1904680 peptide transmembrane transporter activity	24	0.143922	2.053	0.114	Molecular Function	GO:1904680	peptide transmembrane transporter activity	0.00990384	0.143922	14	10	24	211
GO:0005351 sugar:proton symporter activity	7	0.143922	0.599	0.194	Molecular Function	GO:0005351	sugar:proton symporter activity	0.0100023	0.143922	3	4	7	36
GO:0052689 carboxylic ester hydrolase activity	30	0.146174	2.566	0.107	Molecular Function	GO:0052689	carboxylic ester hydrolase activity	0.0103554	0.146174	9	21	30	281
GO:0005355 glucose transmembrane transporter activity	6	0.146174	0.513	0.214	Molecular Function	GO:0005355	glucose transmembrane transporter activity	0.0103846	0.146174	3	3	6	28
GO:0008324 cation transmembrane transporter activity	80	0.146268	6.843	0.088	Molecular Function	GO:0008324	cation transmembrane transporter activity	0.0106074	0.146268	35	45	80	905
GO:0004722 protein serine/threonine phosphatase activity	12	0.146268	1.027	0.145	Molecular Function	GO:0004722	protein serine/threonine phosphatase activity	0.0106171	0.146268	0	12	12	83
GO:0009718 anthocyanin-containing compound biosynthetic process	7	0.146644	0.628	0.25	Biological Process	GO:0009718	anthocyanin-containing compound biosynthetic process	0.00254296	0.146644	3	4	7	28
GO:0022804 active transmembrane transporter activity	72	0.153138	6.159	0.09	Molecular Function	GO:0022804	active transmembrane transporter activity	0.0112341	0.153138	36	36	72	804
GO:0008509 anion transmembrane transporter activity	62	0.154829	5.304	0.092	Molecular Function	GO:0008509	anion transmembrane transporter activity	0.0114777	0.154829	30	32	62	677
GO:0045735 nutrient reservoir activity	6	0.163933	0.513	0.207	Molecular Function	GO:0045735	nutrient reservoir activity	0.0123529	0.163933	2	4	6	29
GO:0005507 copper ion binding	20	0.163933	1.711	0.118	Molecular Function	GO:0005507	copper ion binding	0.0124117	0.163933	3	17	20	170
GO:0004871 signal transducer activity	36	0.163933	3.08	0.101	Molecular Function	GO:0004871	signal transducer activity	0.0126863	0.163933	17	19	36	357
GO:0015131 oxaloacetate transmembrane transporter activity	2	0.163933	0.171	0.667	Molecular Function	GO:0015131	oxaloacetate transmembrane transporter activity	0.0134023	0.163933	0	2	2	3
GO:0015141 succinate transmembrane transporter activity	2	0.163933	0.171	0.667	Molecular Function	GO:0015141	succinate transmembrane transporter activity	0.0134023	0.163933	0	2	2	3
GO:0017077 oxidative phosphorylation uncoupler activity	2	0.163933	0.171	0.667	Molecular Function	GO:0017077	oxidative phosphorylation uncoupler activity	0.0134023	0.163933	0	2	2	3
GO:0015407 monosaccharide-transporting ATPase activity	15	0.163933	1.283	0.128	Molecular Function	GO:0015407	monosaccharide-transporting ATPase activity	0.0136705	0.163933	11	4	15	117
GO:0015608 carbohydrate-importing ATPase activity	15	0.163933	1.283	0.128	Molecular Function	GO:0015608	carbohydrate-importing ATPase activity	0.0136705	0.163933	11	4	15	117
GO:0015614 D-xylose-importing ATPase activity	15	0.163933	1.283	0.128	Molecular Function	GO:0015614	D-xylose-importing ATPase activity	0.0136705	0.163933	11	4	15	117
GO:0043216 daunorubicin-transporting ATPase activity	15	0.163933	1.283	0.128	Molecular Function	GO:0043216	daunorubicin-transporting ATPase activity	0.0136705	0.163933	12	3	15	117
GO:0045159 myosin II binding	3	0.163933	0.257	0.375	Molecular Function	GO:0045159	myosin II binding	0.0137982	0.163933	1	2	3	8
GO:0045543 gibberellin 2-beta-dioxygenase activity	3	0.163933	0.257	0.375	Molecular Function	GO:0045543	gibberellin 2-beta-dioxygenase activity	0.0137982	0.163933	1	2	3	8
GO:0090599 alpha-glucosidase activity	3	0.163933	0.257	0.375	Molecular Function	GO:0090599	alpha-glucosidase activity	0.0137982	0.163933	1	2	3	8
GO:0015307 drug:proton antiporter activity	6	0.170766	0.513	0.2	Molecular Function	GO:0015307	drug:proton antiporter activity	0.014569	0.170766	2	4	6	30
GO:0072509 divalent inorganic cation transmembrane transporter activity	29	0.170766	2.481	0.105	Molecular Function	GO:0072509	divalent inorganic cation transmembrane transporter activity	0.0148363	0.170766	16	13	29	277
GO:0005506 iron ion binding	36	0.170766	3.08	0.1	Molecular Function	GO:0005506	iron ion binding	0.0148802	0.170766	17	19	36	361
GO:0030247 polysaccharide binding	16	0.170766	1.369	0.124	Molecular Function	GO:0030247	polysaccharide binding	0.0149655	0.170766	7	9	16	129
GO:0016706 oxidoreductase activity, acting on paired donors, with incorporation or reduction of molecular oxygen, 2-oxoglutarate as one donor, and incorporation of one atom each of oxygen into both donors	10	0.170766	0.855	0.149	Molecular Function	GO:0016706	oxidoreductase activity, acting on paired donors, with incorporation or reduction of molecular oxygen, 2-oxoglutarate as one donor, and incorporation of one atom each of oxygen into both donors	0.0152211	0.170766	6	4	10	67
GO:0008967 phosphoglycolate phosphatase activity	11	0.170766	0.941	0.143	Molecular Function	GO:0008967	phosphoglycolate phosphatase activity	0.015337	0.170766	1	10	11	77
GO:0005402 cation:sugar symporter activity	7	0.170766	0.599	0.179	Molecular Function	GO:0005402	cation:sugar symporter activity	0.0154283	0.170766	3	4	7	39
GO:0008767 UDP-galactopyranose mutase activity	7	0.170766	0.599	0.179	Molecular Function	GO:0008767	UDP-galactopyranose mutase activity	0.0154283	0.170766	1	6	7	39
GO:0031038 myosin II filament organization	3	0.172411	0.269	0.6	Biological Process	GO:0031038	myosin II filament organization	0.00303962	0.172411	1	2	3	5
GO:0046527 glucosyltransferase activity	20	0.17255	1.711	0.115	Molecular Function	GO:0046527	glucosyltransferase activity	0.0157227	0.17255	5	15	20	174
GO:0022890 inorganic cation transmembrane transporter activity	69	0.174863	5.902	0.089	Molecular Function	GO:0022890	inorganic cation transmembrane transporter activity	0.0161474	0.174863	28	41	69	779
GO:0052716 hydroquinone:oxygen oxidoreductase activity	4	0.174863	0.342	0.267	Molecular Function	GO:0052716	hydroquinone:oxygen oxidoreductase activity	0.0162035	0.174863	0	4	4	15
GO:0035428 hexose transmembrane transport	7	0.175154	0.628	0.241	Biological Process	GO:0035428	hexose transmembrane transport	0.00315341	0.175154	3	4	7	29
GO:0006721 terpenoid metabolic process	28	0.175154	2.511	0.121	Biological Process	GO:0006721	terpenoid metabolic process	0.00318921	0.175154	9	19	28	232
GO:0019755 one-carbon compound transport	19	0.180697	1.704	0.138	Biological Process	GO:0019755	one-carbon compound transport	0.00334238	0.180697	14	5	19	138
GO:0015295 solute:proton symporter activity	15	0.181408	1.283	0.125	Molecular Function	GO:0015295	solute:proton symporter activity	0.0169501	0.181408	7	8	15	120
GO:0042908 xenobiotic transport	13	0.181609	1.166	0.163	Biological Process	GO:0042908	xenobiotic transport	0.00341173	0.181609	8	5	13	80
GO:0015412 molybdate transmembrane-transporting ATPase activity	15	0.186581	1.283	0.124	Molecular Function	GO:0015412	molybdate transmembrane-transporting ATPase activity	0.0181675	0.186581	12	3	15	121
GO:0022885 bacteriocin transmembrane transporter activity	15	0.186581	1.283	0.124	Molecular Function	GO:0022885	bacteriocin transmembrane transporter activity	0.0181675	0.186581	11	4	15	121
GO:0043211 carbohydrate-transporting ATPase activity	15	0.186581	1.283	0.124	Molecular Function	GO:0043211	carbohydrate-transporting ATPase activity	0.0181675	0.186581	11	4	15	121
GO:0043214 bacteriocin-transporting ATPase activity	15	0.186581	1.283	0.124	Molecular Function	GO:0043214	bacteriocin-transporting ATPase activity	0.0181675	0.186581	11	4	15	121
GO:0016679 oxidoreductase activity, acting on diphenols and related substances as donors	10	0.186581	0.855	0.145	Molecular Function	GO:0016679	oxidoreductase activity, acting on diphenols and related substances as donors	0.0184668	0.186581	2	8	10	69
GO:0015197 peptide transporter activity	24	0.186581	2.053	0.108	Molecular Function	GO:0015197	peptide transporter activity	0.018547	0.186581	14	10	24	223
GO:0015318 inorganic solute uptake transmembrane transporter activity	40	0.186581	3.422	0.096	Molecular Function	GO:0015318	inorganic solute uptake transmembrane transporter activity	0.0192472	0.186581	14	26	40	417
GO:0033283 organic acid-transporting ATPase activity	15	0.186581	1.283	0.123	Molecular Function	GO:0033283	organic acid-transporting ATPase activity	0.0194505	0.186581	12	3	15	122
GO:0033284 carboxylic acid-transporting ATPase activity	15	0.186581	1.283	0.123	Molecular Function	GO:0033284	carboxylic acid-transporting ATPase activity	0.0194505	0.186581	12	3	15	122
GO:0033285 monocarboxylic acid-transporting ATPase activity	15	0.186581	1.283	0.123	Molecular Function	GO:0033285	monocarboxylic acid-transporting ATPase activity	0.0194505	0.186581	12	3	15	122
GO:0033286 ectoine-transporting ATPase activity	15	0.186581	1.283	0.123	Molecular Function	GO:0033286	ectoine-transporting ATPase activity	0.0194505	0.186581	12	3	15	122
GO:0033287 hydroxyectoine transmembrane transporter activity	15	0.186581	1.283	0.123	Molecular Function	GO:0033287	hydroxyectoine transmembrane transporter activity	0.0194505	0.186581	12	3	15	122
GO:0033288 hydroxyectoine-transporting ATPase activity	15	0.186581	1.283	0.123	Molecular Function	GO:0033288	hydroxyectoine-transporting ATPase activity	0.0194505	0.186581	12	3	15	122
GO:0051471 ectoine transmembrane transporter activity	15	0.186581	1.283	0.123	Molecular Function	GO:0051471	ectoine transmembrane transporter activity	0.0194505	0.186581	12	3	15	122
GO:0044042 glucan metabolic process	29	0.189524	2.601	0.118	Biological Process	GO:0044042	glucan metabolic process	0.00361519	0.189524	10	19	29	245
GO:0015563 uptake transmembrane transporter activity	40	0.189773	3.422	0.096	Molecular Function	GO:0015563	uptake transmembrane transporter activity	0.0199298	0.189773	14	26	40	418
GO:0004805 trehalose-phosphatase activity	4	0.193381	0.342	0.25	Molecular Function	GO:0004805	trehalose-phosphatase activity	0.020458	0.193381	0	4	4	16
GO:0015462 protein-transmembrane transporting ATPase activity	15	0.193995	1.283	0.122	Molecular Function	GO:0015462	protein-transmembrane transporting ATPase activity	0.0208013	0.193995	11	4	15	123
GO:0004674 protein serine/threonine kinase activity	67	0.193995	5.731	0.088	Molecular Function	GO:0004674	protein serine/threonine kinase activity	0.0208227	0.193995	23	44	67	763
GO:0004385 guanylate kinase activity	5	0.195906	0.428	0.208	Molecular Function	GO:0004385	guanylate kinase activity	0.0212332	0.195906	3	2	5	24
GO:0015665 alcohol transmembrane transporter activity	17	0.195906	1.454	0.116	Molecular Function	GO:0015665	alcohol transmembrane transporter activity	0.0219721	0.195906	12	5	17	146
GO:0033232 D-methionine-transporting ATPase activity	14	0.195906	1.198	0.124	Molecular Function	GO:0033232	D-methionine-transporting ATPase activity	0.0220867	0.195906	11	3	14	113
GO:0042943 D-amino acid transmembrane transporter activity	14	0.195906	1.198	0.124	Molecular Function	GO:0042943	D-amino acid transmembrane transporter activity	0.0220867	0.195906	11	3	14	113
GO:0043865 methionine transmembrane transporter activity	14	0.195906	1.198	0.124	Molecular Function	GO:0043865	methionine transmembrane transporter activity	0.0220867	0.195906	11	3	14	113
GO:0048474 D-methionine transmembrane transporter activity	14	0.195906	1.198	0.124	Molecular Function	GO:0048474	D-methionine transmembrane transporter activity	0.0220867	0.195906	11	3	14	113
GO:1901243 methionine transmembrane-transporting ATPase activity	14	0.195906	1.198	0.124	Molecular Function	GO:1901243	methionine transmembrane-transporting ATPase activity	0.0220867	0.195906	11	3	14	113
GO:0010411 xyloglucan metabolic process	7	0.199837	0.628	0.233	Biological Process	GO:0010411	xyloglucan metabolic process	0.00386967	0.199837	1	6	7	30
GO:0008272 sulfate transport	19	0.199872	1.704	0.136	Biological Process	GO:0008272	sulfate transport	0.00392813	0.199872	13	6	19	140
GO:0015414 nitrate transmembrane-transporting ATPase activity	14	0.208363	1.198	0.123	Molecular Function	GO:0015414	nitrate transmembrane-transporting ATPase activity	0.023652	0.208363	11	3	14	114
GO:0015293 symporter activity	19	0.212436	1.625	0.111	Molecular Function	GO:0015293	symporter activity	0.0250603	0.212436	10	9	19	171
GO:0015301 anion:anion antiporter activity	5	0.212436	0.428	0.2	Molecular Function	GO:0015301	anion:anion antiporter activity	0.0250873	0.212436	4	1	5	25
GO:0015417 polyamine-transporting ATPase activity	14	0.212436	1.198	0.122	Molecular Function	GO:0015417	polyamine-transporting ATPase activity	0.0252985	0.212436	11	3	14	115
GO:0043212 carbohydrate-exporting ATPase activity	14	0.212436	1.198	0.122	Molecular Function	GO:0043212	carbohydrate-exporting ATPase activity	0.0252985	0.212436	11	3	14	115
GO:0017022 myosin binding	4	0.212436	0.342	0.235	Molecular Function	GO:0017022	myosin binding	0.0253369	0.212436	1	3	4	17
GO:0034073 tetrahymanol cyclase activity	4	0.212436	0.342	0.235	Molecular Function	GO:0034073	tetrahymanol cyclase activity	0.0253369	0.212436	0	4	4	17
GO:0004321 fatty-acyl-CoA synthase activity	2	0.212436	0.171	0.5	Molecular Function	GO:0004321	fatty-acyl-CoA synthase activity	0.0255907	0.212436	2	0	2	4
GO:0015159 polysaccharide transmembrane transporter activity	2	0.212436	0.171	0.5	Molecular Function	GO:0015159	polysaccharide transmembrane transporter activity	0.0255907	0.212436	0	2	2	4
GO:0047714 galactolipase activity	2	0.212436	0.171	0.5	Molecular Function	GO:0047714	galactolipase activity	0.0255907	0.212436	0	2	2	4
GO:0009620 response to fungus	27	0.215133	2.422	0.119	Biological Process	GO:0009620	response to fungus	0.00429721	0.215133	5	22	27	226
GO:0009617 response to bacterium	36	0.215133	3.229	0.11	Biological Process	GO:0009617	response to bacterium	0.00437532	0.215133	13	23	36	327
GO:0071495 cellular response to endogenous stimulus	72	0.215133	6.457	0.095	Biological Process	GO:0071495	cellular response to endogenous stimulus	0.00441459	0.215133	25	47	72	758
GO:0006026 aminoglycan catabolic process	7	0.218338	0.628	0.226	Biological Process	GO:0006026	aminoglycan catabolic process	0.00470284	0.218338	2	5	7	31
GO:0010466 negative regulation of peptidase activity	7	0.218338	0.628	0.226	Biological Process	GO:0010466	negative regulation of peptidase activity	0.00470284	0.218338	1	6	7	31
GO:0010951 negative regulation of endopeptidase activity	7	0.218338	0.628	0.226	Biological Process	GO:0010951	negative regulation of endopeptidase activity	0.00470284	0.218338	1	6	7	31
GO:0042221 response to chemical	222	0.218338	19.91	0.082	Biological Process	GO:0042221	response to chemical	0.00476129	0.218338	94	128	222	2719
GO:0015709 thiosulfate transport	2	0.218338	0.179	1	Biological Process	GO:0015709	thiosulfate transport	0.00485897	0.218338	0	2	2	2
GO:0070528 protein kinase C signaling	2	0.218338	0.179	1	Biological Process	GO:0070528	protein kinase C signaling	0.00485897	0.218338	2	0	2	2
GO:0015220 choline transmembrane transporter activity	14	0.221644	1.198	0.121	Molecular Function	GO:0015220	choline transmembrane transporter activity	0.0270285	0.221644	11	3	14	116
GO:0004857 enzyme inhibitor activity	20	0.221644	1.711	0.109	Molecular Function	GO:0004857	enzyme inhibitor activity	0.0270423	0.221644	4	16	20	184
GO:2000022 regulation of jasmonic acid mediated signaling pathway	6	0.225704	0.538	0.25	Biological Process	GO:2000022	regulation of jasmonic acid mediated signaling pathway	0.00513633	0.225704	0	6	6	24
GO:0008643 carbohydrate transport	37	0.225704	3.318	0.108	Biological Process	GO:0008643	carbohydrate transport	0.00518704	0.225704	20	17	37	342
GO:0071423 malate transmembrane transport	4	0.225704	0.359	0.364	Biological Process	GO:0071423	malate transmembrane transport	0.0052186	0.225704	1	3	4	11
GO:0015112 nitrate transmembrane transporter activity	15	0.233279	1.283	0.117	Molecular Function	GO:0015112	nitrate transmembrane transporter activity	0.0286419	0.233279	11	4	15	128
GO:0015203 polyamine transmembrane transporter activity	14	0.233457	1.198	0.12	Molecular Function	GO:0015203	polyamine transmembrane transporter activity	0.0288441	0.233457	11	3	14	117
GO:0001516 prostaglandin biosynthetic process	3	0.237438	0.269	0.5	Biological Process	GO:0001516	prostaglandin biosynthetic process	0.0057644	0.237438	0	3	3	6
GO:0046457 prostanoid biosynthetic process	3	0.237438	0.269	0.5	Biological Process	GO:0046457	prostanoid biosynthetic process	0.0057644	0.237438	0	3	3	6
GO:0071629 cytoplasm-associated proteasomal ubiquitin-dependent protein catabolic process	3	0.237438	0.269	0.5	Biological Process	GO:0071629	cytoplasm-associated proteasomal ubiquitin-dependent protein catabolic process	0.0057644	0.237438	1	2	3	6
GO:0080148 negative regulation of response to water deprivation	3	0.237438	0.269	0.5	Biological Process	GO:0080148	negative regulation of response to water deprivation	0.0057644	0.237438	3	0	3	6
GO:0010035 response to inorganic substance	66	0.238378	5.919	0.095	Biological Process	GO:0010035	response to inorganic substance	0.00590152	0.238378	31	35	66	693
GO:0015840 urea transport	18	0.238378	1.614	0.133	Biological Process	GO:0015840	urea transport	0.00592501	0.238378	14	4	18	135
GO:0008238 exopeptidase activity	14	0.245791	1.198	0.119	Molecular Function	GO:0008238	exopeptidase activity	0.0307476	0.245791	6	8	14	118
GO:0015221 lipopolysaccharide transmembrane transporter activity	14	0.245791	1.198	0.119	Molecular Function	GO:0015221	lipopolysaccharide transmembrane transporter activity	0.0307476	0.245791	11	3	14	118
GO:0010410 hemicellulose metabolic process	10	0.25191	0.897	0.172	Biological Process	GO:0010410	hemicellulose metabolic process	0.00633416	0.25191	1	9	10	58
GO:0009625 response to insect	5	0.253135	0.448	0.278	Biological Process	GO:0009625	response to insect	0.00651128	0.253135	3	2	5	18
GO:0046271 phenylpropanoid catabolic process	5	0.253135	0.448	0.278	Biological Process	GO:0046271	phenylpropanoid catabolic process	0.00651128	0.253135	1	4	5	18
GO:0042044 fluid transport	8	0.253923	0.717	0.195	Biological Process	GO:0042044	fluid transport	0.00660493	0.253923	5	3	8	41
GO:0015098 molybdate ion transmembrane transporter activity	15	0.255231	1.283	0.115	Molecular Function	GO:0015098	molybdate ion transmembrane transporter activity	0.0323226	0.255231	12	3	15	130
GO:0015415 phosphate ion transmembrane-transporting ATPase activity	15	0.255231	1.283	0.115	Molecular Function	GO:0015415	phosphate ion transmembrane-transporting ATPase activity	0.0323226	0.255231	12	3	15	130
GO:1901618 organic hydroxy compound transmembrane transporter activity	17	0.257873	1.454	0.11	Molecular Function	GO:1901618	organic hydroxy compound transmembrane transporter activity	0.0345795	0.257873	12	5	17	154
GO:0015099 nickel cation transmembrane transporter activity	14	0.257873	1.198	0.117	Molecular Function	GO:0015099	nickel cation transmembrane transporter activity	0.0348268	0.257873	11	3	14	120
GO:0015413 nickel-transporting ATPase activity	14	0.257873	1.198	0.117	Molecular Function	GO:0015413	nickel-transporting ATPase activity	0.0348268	0.257873	11	3	14	120
GO:0015419 sulfate transmembrane-transporting ATPase activity	14	0.257873	1.198	0.117	Molecular Function	GO:0015419	sulfate transmembrane-transporting ATPase activity	0.0348268	0.257873	11	3	14	120
GO:0015619 thiamine pyrophosphate-transporting ATPase activity	14	0.257873	1.198	0.117	Molecular Function	GO:0015619	thiamine pyrophosphate-transporting ATPase activity	0.0348268	0.257873	11	3	14	120
GO:0042954 lipoprotein transporter activity	14	0.257873	1.198	0.117	Molecular Function	GO:0042954	lipoprotein transporter activity	0.0348268	0.257873	11	3	14	120
GO:0048502 thiamine-transporting ATPase activity	14	0.257873	1.198	0.117	Molecular Function	GO:0048502	thiamine-transporting ATPase activity	0.0348268	0.257873	11	3	14	120
GO:0008559 xenobiotic-transporting ATPase activity	3	0.257873	0.257	0.273	Molecular Function	GO:0008559	xenobiotic-transporting ATPase activity	0.0348477	0.257873	3	0	3	11
GO:0008970 phosphatidylcholine 1-acylhydrolase activity	3	0.257873	0.257	0.273	Molecular Function	GO:0008970	phosphatidylcholine 1-acylhydrolase activity	0.0348477	0.257873	0	3	3	11
GO:0015368 calcium:cation antiporter activity	3	0.257873	0.257	0.273	Molecular Function	GO:0015368	calcium:cation antiporter activity	0.0348477	0.257873	0	3	3	11
GO:0035312 5'-3' exodeoxyribonuclease activity	3	0.257873	0.257	0.273	Molecular Function	GO:0035312	5'-3' exodeoxyribonuclease activity	0.0348477	0.257873	2	1	3	11
GO:0015101 organic cation transmembrane transporter activity	15	0.26347	1.283	0.114	Molecular Function	GO:0015101	organic cation transmembrane transporter activity	0.0363373	0.26347	11	4	15	132
GO:0015234 thiamine transmembrane transporter activity	14	0.26347	1.198	0.116	Molecular Function	GO:0015234	thiamine transmembrane transporter activity	0.0370065	0.26347	11	3	14	121
GO:0032778 cobalt-transporting ATPase activity	14	0.26347	1.198	0.116	Molecular Function	GO:0032778	cobalt-transporting ATPase activity	0.0370065	0.26347	11	3	14	121
GO:0090422 thiamine pyrophosphate transporter activity	14	0.26347	1.198	0.116	Molecular Function	GO:0090422	thiamine pyrophosphate transporter activity	0.0370065	0.26347	11	3	14	121
GO:0004930 G-protein coupled receptor activity	4	0.26347	0.342	0.211	Molecular Function	GO:0004930	G-protein coupled receptor activity	0.0370283	0.26347	4	0	4	19
GO:0034072 squalene cyclase activity	4	0.26347	0.342	0.211	Molecular Function	GO:0034072	squalene cyclase activity	0.0370283	0.26347	0	4	4	19
GO:0051007 squalene-hopene cyclase activity	4	0.26347	0.342	0.211	Molecular Function	GO:0051007	squalene-hopene cyclase activity	0.0370283	0.26347	0	4	4	19
GO:0042546 cell wall biogenesis	34	0.266464	3.049	0.108	Biological Process	GO:0042546	cell wall biogenesis	0.00707301	0.266464	7	27	34	314
GO:0006820 anion transport	57	0.266464	5.112	0.097	Biological Process	GO:0006820	anion transport	0.00708518	0.266464	30	27	57	588
GO:0006576 cellular biogenic amine metabolic process	25	0.266717	2.242	0.117	Biological Process	GO:0006576	cellular biogenic amine metabolic process	0.0073084	0.266717	6	19	25	213
GO:0035435 phosphate ion transmembrane transport	4	0.266717	0.359	0.333	Biological Process	GO:0035435	phosphate ion transmembrane transport	0.00740025	0.266717	1	3	4	12
GO:0055062 phosphate ion homeostasis	4	0.266717	0.359	0.333	Biological Process	GO:0055062	phosphate ion homeostasis	0.00740025	0.266717	1	3	4	12
GO:0072506 trivalent inorganic anion homeostasis	4	0.266717	0.359	0.333	Biological Process	GO:0072506	trivalent inorganic anion homeostasis	0.00740025	0.266717	1	3	4	12
GO:0043531 ADP binding	25	0.26838	2.139	0.1	Molecular Function	GO:0043531	ADP binding	0.0379831	0.26838	12	13	25	251
GO:0004620 phospholipase activity	8	0.26838	0.684	0.14	Molecular Function	GO:0004620	phospholipase activity	0.039237	0.26838	4	4	8	57
GO:0015416 organic phosphonate transmembrane-transporting ATPase activity	14	0.26838	1.198	0.115	Molecular Function	GO:0015416	organic phosphonate transmembrane-transporting ATPase activity	0.0392823	0.26838	11	3	14	122
GO:0015439 heme-transporting ATPase activity	14	0.26838	1.198	0.115	Molecular Function	GO:0015439	heme-transporting ATPase activity	0.0392823	0.26838	11	3	14	122
GO:0015604 organic phosphonate transmembrane transporter activity	14	0.26838	1.198	0.115	Molecular Function	GO:0015604	organic phosphonate transmembrane transporter activity	0.0392823	0.26838	11	3	14	122
GO:0005215 transporter activity	143	0.26838	12.233	0.079	Molecular Function	GO:0005215	transporter activity	0.039762	0.26838	62	81	143	1818
GO:0008374 O-acyltransferase activity	13	0.26838	1.112	0.117	Molecular Function	GO:0008374	O-acyltransferase activity	0.0398855	0.26838	4	9	13	111
GO:0008519 ammonium transmembrane transporter activity	15	0.26838	1.283	0.112	Molecular Function	GO:0008519	ammonium transmembrane transporter activity	0.0407003	0.26838	11	4	15	134
GO:0008728 GTP diphosphokinase activity	2	0.26838	0.171	0.4	Molecular Function	GO:0008728	GTP diphosphokinase activity	0.0407313	0.26838	0	2	2	5
GO:0008782 adenosylhomocysteine nucleosidase activity	2	0.26838	0.171	0.4	Molecular Function	GO:0008782	adenosylhomocysteine nucleosidase activity	0.0407313	0.26838	1	1	2	5
GO:0008930 methylthioadenosine nucleosidase activity	2	0.26838	0.171	0.4	Molecular Function	GO:0008930	methylthioadenosine nucleosidase activity	0.0407313	0.26838	1	1	2	5
GO:0015369 calcium:proton antiporter activity	2	0.26838	0.171	0.4	Molecular Function	GO:0015369	calcium:proton antiporter activity	0.0407313	0.26838	0	2	2	5
GO:0016847 1-aminocyclopropane-1-carboxylate synthase activity	2	0.26838	0.171	0.4	Molecular Function	GO:0016847	1-aminocyclopropane-1-carboxylate synthase activity	0.0407313	0.26838	0	2	2	5
GO:0050531 mannosyl-3-phosphoglycerate phosphatase activity	2	0.26838	0.171	0.4	Molecular Function	GO:0050531	mannosyl-3-phosphoglycerate phosphatase activity	0.0407313	0.26838	0	2	2	5
GO:0038023 signaling receptor activity	25	0.26838	2.139	0.099	Molecular Function	GO:0038023	signaling receptor activity	0.041145	0.26838	11	14	25	253
GO:0008375 acetylglucosaminyltransferase activity	9	0.26838	0.77	0.132	Molecular Function	GO:0008375	acetylglucosaminyltransferase activity	0.0414357	0.26838	0	9	9	68
GO:0015440 peptide-transporting ATPase activity	14	0.26838	1.198	0.114	Molecular Function	GO:0015440	peptide-transporting ATPase activity	0.041656	0.26838	11	3	14	123
GO:0045118 azole transporter activity	14	0.26838	1.198	0.114	Molecular Function	GO:0045118	azole transporter activity	0.041656	0.26838	11	3	14	123
GO:1901474 azole transmembrane transporter activity	14	0.26838	1.198	0.114	Molecular Function	GO:1901474	azole transmembrane transporter activity	0.041656	0.26838	11	3	14	123
GO:0046283 anthocyanin-containing compound metabolic process	8	0.273659	0.717	0.19	Biological Process	GO:0046283	anthocyanin-containing compound metabolic process	0.00767193	0.273659	4	4	8	42
GO:0004180 carboxypeptidase activity	8	0.27501	0.684	0.138	Molecular Function	GO:0004180	carboxypeptidase activity	0.0428973	0.27501	1	7	8	58
GO:0043225 anion transmembrane-transporting ATPase activity	16	0.278929	1.369	0.109	Molecular Function	GO:0043225	anion transmembrane-transporting ATPase activity	0.0440346	0.278929	13	3	16	147
GO:0015232 heme transporter activity	14	0.278929	1.198	0.113	Molecular Function	GO:0015232	heme transporter activity	0.0441294	0.278929	11	3	14	124
GO:0008271 secondary active sulfate transmembrane transporter activity	3	0.278929	0.257	0.25	Molecular Function	GO:0008271	secondary active sulfate transmembrane transporter activity	0.0441547	0.278929	2	1	3	12
GO:0015711 organic anion transport	43	0.287398	3.857	0.102	Biological Process	GO:0015711	organic anion transport	0.00822083	0.287398	24	19	43	423
GO:0098542 defense response to other organism	49	0.287398	4.395	0.099	Biological Process	GO:0098542	defense response to other organism	0.00822323	0.287398	18	31	49	495
GO:0004872 receptor activity	26	0.287422	2.224	0.097	Molecular Function	GO:0004872	receptor activity	0.0457213	0.287422	11	15	26	268
GO:0022884 macromolecule transmembrane transporter activity	18	0.296888	1.54	0.105	Molecular Function	GO:0022884	macromolecule transmembrane transporter activity	0.0474562	0.296888	12	6	18	172
GO:0016491 oxidoreductase activity	177	0.300235	15.141	0.077	Molecular Function	GO:0016491	oxidoreductase activity	0.0491817	0.300235	78	99	177	2304
GO:0005253 anion channel activity	14	0.300235	1.198	0.111	Molecular Function	GO:0005253	anion channel activity	0.0493823	0.300235	12	2	14	126
GO:0033224 2-aminoethylphosphonate transmembrane transporter activity	14	0.300235	1.198	0.111	Molecular Function	GO:0033224	2-aminoethylphosphonate transmembrane transporter activity	0.0493823	0.300235	11	3	14	126
GO:0033225 2-aminoethylphosphonate transporting ATPase activity	14	0.300235	1.198	0.111	Molecular Function	GO:0033225	2-aminoethylphosphonate transporting ATPase activity	0.0493823	0.300235	11	3	14	126
GO:0051183 vitamin transporter activity	14	0.300235	1.198	0.111	Molecular Function	GO:0051183	vitamin transporter activity	0.0493823	0.300235	11	3	14	126
GO:0090482 vitamin transmembrane transporter activity	14	0.300235	1.198	0.111	Molecular Function	GO:0090482	vitamin transmembrane transporter activity	0.0493823	0.300235	11	3	14	126
GO:0034219 carbohydrate transmembrane transport	10	0.310074	0.897	0.164	Biological Process	GO:0034219	carbohydrate transmembrane transport	0.00906761	0.310074	3	7	10	61
GO:0015750 pentose transport	16	0.310074	1.435	0.133	Biological Process	GO:0015750	pentose transport	0.00914092	0.310074	11	5	16	120
GO:0015753 D-xylose transport	16	0.310074	1.435	0.133	Biological Process	GO:0015753	D-xylose transport	0.00914092	0.310074	11	5	16	120
GO:0060089 molecular transducer activity	28	0.310484	2.395	0.095	Molecular Function	GO:0060089	molecular transducer activity	0.0513078	0.310484	12	16	28	296
GO:0005260 channel-conductance-controlling ATPase activity	12	0.311786	1.027	0.115	Molecular Function	GO:0005260	channel-conductance-controlling ATPase activity	0.0517637	0.311786	11	1	12	104
GO:0009835 fruit ripening	6	0.312288	0.538	0.222	Biological Process	GO:0009835	fruit ripening	0.00944604	0.312288	4	2	6	27
GO:0055081 anion homeostasis	6	0.312288	0.538	0.222	Biological Process	GO:0055081	anion homeostasis	0.00944604	0.312288	3	3	6	27
GO:0042350 GDP-L-fucose biosynthetic process	3	0.312288	0.269	0.429	Biological Process	GO:0042350	GDP-L-fucose biosynthetic process	0.0095672	0.312288	3	0	3	7
GO:0046368 GDP-L-fucose metabolic process	3	0.312288	0.269	0.429	Biological Process	GO:0046368	GDP-L-fucose metabolic process	0.0095672	0.312288	3	0	3	7
GO:0004650 polygalacturonase activity	7	0.314302	0.599	0.14	Molecular Function	GO:0004650	polygalacturonase activity	0.0525686	0.314302	3	4	7	50
GO:0005254 chloride channel activity	13	0.314302	1.112	0.112	Molecular Function	GO:0005254	chloride channel activity	0.0536726	0.314302	12	1	13	116
GO:0016835 carbon-oxygen lyase activity	39	0.314302	3.336	0.089	Molecular Function	GO:0016835	carbon-oxygen lyase activity	0.0537012	0.314302	19	20	39	437
GO:0035673 oligopeptide transmembrane transporter activity	3	0.314302	0.257	0.231	Molecular Function	GO:0035673	oligopeptide transmembrane transporter activity	0.0545602	0.314302	1	2	3	13
GO:0005509 calcium ion binding	28	0.314302	2.395	0.094	Molecular Function	GO:0005509	calcium ion binding	0.0549637	0.314302	12	16	28	298
GO:0016759 cellulose synthase activity	5	0.314302	0.428	0.161	Molecular Function	GO:0016759	cellulose synthase activity	0.0573687	0.314302	1	4	5	31
GO:0016760 cellulose synthase (UDP-forming) activity	5	0.314302	0.428	0.161	Molecular Function	GO:0016760	cellulose synthase (UDP-forming) activity	0.0573687	0.314302	1	4	5	31
GO:0030170 pyridoxal phosphate binding	12	0.314302	1.027	0.113	Molecular Function	GO:0030170	pyridoxal phosphate binding	0.0583122	0.314302	5	7	12	106
GO:0004664 prephenate dehydratase activity	2	0.314302	0.171	0.333	Molecular Function	GO:0004664	prephenate dehydratase activity	0.0583635	0.314302	1	1	2	6
GO:0005546 phosphatidylinositol-4,5-bisphosphate binding	2	0.314302	0.171	0.333	Molecular Function	GO:0005546	phosphatidylinositol-4,5-bisphosphate binding	0.0583635	0.314302	1	1	2	6
GO:0010011 auxin binding	2	0.314302	0.171	0.333	Molecular Function	GO:0010011	auxin binding	0.0583635	0.314302	0	2	2	6
GO:0010178 IAA-amino acid conjugate hydrolase activity	2	0.314302	0.171	0.333	Molecular Function	GO:0010178	IAA-amino acid conjugate hydrolase activity	0.0583635	0.314302	0	2	2	6
GO:0045544 gibberellin 20-oxidase activity	2	0.314302	0.171	0.333	Molecular Function	GO:0045544	gibberellin 20-oxidase activity	0.0583635	0.314302	2	0	2	6
GO:0051139 metal ion:proton antiporter activity	2	0.314302	0.171	0.333	Molecular Function	GO:0051139	metal ion:proton antiporter activity	0.0583635	0.314302	0	2	2	6
GO:0008446 GDP-mannose 4,6-dehydratase activity	5	0.314302	0.428	0.156	Molecular Function	GO:0008446	GDP-mannose 4,6-dehydratase activity	0.0643259	0.314302	4	1	5	32
GO:0009975 cyclase activity	5	0.314302	0.428	0.156	Molecular Function	GO:0009975	cyclase activity	0.0643259	0.314302	0	5	5	32
GO:0016530 metallochaperone activity	5	0.314302	0.428	0.156	Molecular Function	GO:0016530	metallochaperone activity	0.0643259	0.314302	5	0	5	32
GO:0015087 cobalt ion transmembrane transporter activity	14	0.314302	1.198	0.107	Molecular Function	GO:0015087	cobalt ion transmembrane transporter activity	0.0643701	0.314302	11	3	14	131
GO:0005275 amine transmembrane transporter activity	18	0.314302	1.54	0.101	Molecular Function	GO:0005275	amine transmembrane transporter activity	0.0650144	0.314302	12	6	18	179
GO:0004795 threonine synthase activity	3	0.314302	0.257	0.214	Molecular Function	GO:0004795	threonine synthase activity	0.0660173	0.314302	1	2	3	14
GO:0016623 oxidoreductase activity, acting on the aldehyde or oxo group of donors, oxygen as acceptor	3	0.314302	0.257	0.214	Molecular Function	GO:0016623	oxidoreductase activity, acting on the aldehyde or oxo group of donors, oxygen as acceptor	0.0660173	0.314302	3	0	3	14
GO:0000825 inositol tetrakisphosphate 6-kinase activity	1	0.314302	0.086	1	Molecular Function	GO:0000825	inositol tetrakisphosphate 6-kinase activity	0.0684426	0.314302	0	1	1	1
GO:0001872 (1->3)-beta-D-glucan binding	1	0.314302	0.086	1	Molecular Function	GO:0001872	(1->3)-beta-D-glucan binding	0.0684426	0.314302	0	1	1	1
GO:0003705 transcription factor activity, RNA polymerase II distal enhancer sequence-specific binding	1	0.314302	0.086	1	Molecular Function	GO:0003705	transcription factor activity, RNA polymerase II distal enhancer sequence-specific binding	0.0684426	0.314302	1	0	1	1
GO:0003864 3-methyl-2-oxobutanoate hydroxymethyltransferase activity	1	0.314302	0.086	1	Molecular Function	GO:0003864	3-methyl-2-oxobutanoate hydroxymethyltransferase activity	0.0684426	0.314302	1	0	1	1
GO:0003914 DNA (6-4) photolyase activity	1	0.314302	0.086	1	Molecular Function	GO:0003914	DNA (6-4) photolyase activity	0.0684426	0.314302	1	0	1	1
GO:0004058 aromatic-L-amino-acid decarboxylase activity	1	0.314302	0.086	1	Molecular Function	GO:0004058	aromatic-L-amino-acid decarboxylase activity	0.0684426	0.314302	0	1	1	1
GO:0004336 galactosylceramidase activity	1	0.314302	0.086	1	Molecular Function	GO:0004336	galactosylceramidase activity	0.0684426	0.314302	0	1	1	1
GO:0004666 prostaglandin-endoperoxide synthase activity	1	0.314302	0.086	1	Molecular Function	GO:0004666	prostaglandin-endoperoxide synthase activity	0.0684426	0.314302	0	1	1	1
GO:0004796 thromboxane-A synthase activity	1	0.314302	0.086	1	Molecular Function	GO:0004796	thromboxane-A synthase activity	0.0684426	0.314302	0	1	1	1
GO:0004833 tryptophan 2,3-dioxygenase activity	1	0.314302	0.086	1	Molecular Function	GO:0004833	tryptophan 2,3-dioxygenase activity	0.0684426	0.314302	0	1	1	1
GO:0005353 fructose transmembrane transporter activity	1	0.314302	0.086	1	Molecular Function	GO:0005353	fructose transmembrane transporter activity	0.0684426	0.314302	0	1	1	1
GO:0008506 sucrose:proton symporter activity	1	0.314302	0.086	1	Molecular Function	GO:0008506	sucrose:proton symporter activity	0.0684426	0.314302	0	1	1	1
GO:0008676 3-deoxy-8-phosphooctulonate synthase activity	1	0.314302	0.086	1	Molecular Function	GO:0008676	3-deoxy-8-phosphooctulonate synthase activity	0.0684426	0.314302	0	1	1	1
GO:0008714 AMP nucleosidase activity	1	0.314302	0.086	1	Molecular Function	GO:0008714	AMP nucleosidase activity	0.0684426	0.314302	0	1	1	1
GO:0008914 leucyltransferase activity	1	0.314302	0.086	1	Molecular Function	GO:0008914	leucyltransferase activity	0.0684426	0.314302	0	1	1	1
GO:0008917 lipopolysaccharide N-acetylglucosaminyltransferase activity	1	0.314302	0.086	1	Molecular Function	GO:0008917	lipopolysaccharide N-acetylglucosaminyltransferase activity	0.0684426	0.314302	0	1	1	1
GO:0009669 sucrose:monovalent cation symporter activity	1	0.314302	0.086	1	Molecular Function	GO:0009669	sucrose:monovalent cation symporter activity	0.0684426	0.314302	0	1	1	1
GO:0009670 triose-phosphate:phosphate antiporter activity	1	0.314302	0.086	1	Molecular Function	GO:0009670	triose-phosphate:phosphate antiporter activity	0.0684426	0.314302	0	1	1	1
GO:0010307 acetylglutamate kinase regulator activity	1	0.314302	0.086	1	Molecular Function	GO:0010307	acetylglutamate kinase regulator activity	0.0684426	0.314302	1	0	1	1
GO:0015106 bicarbonate transmembrane transporter activity	1	0.314302	0.086	1	Molecular Function	GO:0015106	bicarbonate transmembrane transporter activity	0.0684426	0.314302	1	0	1	1
GO:0015499 formate transmembrane transporter activity	1	0.314302	0.086	1	Molecular Function	GO:0015499	formate transmembrane transporter activity	0.0684426	0.314302	1	0	1	1
GO:0015660 formate efflux transmembrane transporter activity	1	0.314302	0.086	1	Molecular Function	GO:0015660	formate efflux transmembrane transporter activity	0.0684426	0.314302	1	0	1	1
GO:0016231 beta-N-acetylglucosaminidase activity	1	0.314302	0.086	1	Molecular Function	GO:0016231	beta-N-acetylglucosaminidase activity	0.0684426	0.314302	0	1	1	1
GO:0019140 inositol 3-kinase activity	1	0.314302	0.086	1	Molecular Function	GO:0019140	inositol 3-kinase activity	0.0684426	0.314302	0	1	1	1
GO:0019531 oxalate transmembrane transporter activity	1	0.314302	0.086	1	Molecular Function	GO:0019531	oxalate transmembrane transporter activity	0.0684426	0.314302	1	0	1	1
GO:0032267 tRNA(Ile)-lysidine synthase activity	1	0.314302	0.086	1	Molecular Function	GO:0032267	tRNA(Ile)-lysidine synthase activity	0.0684426	0.314302	1	0	1	1
GO:0033699 DNA 5'-adenosine monophosphate hydrolase activity	1	0.314302	0.086	1	Molecular Function	GO:0033699	DNA 5'-adenosine monophosphate hydrolase activity	0.0684426	0.314302	1	0	1	1
GO:0033759 flavone synthase activity	1	0.314302	0.086	1	Molecular Function	GO:0033759	flavone synthase activity	0.0684426	0.314302	1	0	1	1
GO:0033771 licodione synthase activity	1	0.314302	0.086	1	Molecular Function	GO:0033771	licodione synthase activity	0.0684426	0.314302	1	0	1	1
GO:0034785 salicylate 5-hydroxylase activity	1	0.314302	0.086	1	Molecular Function	GO:0034785	salicylate 5-hydroxylase activity	0.0684426	0.314302	1	0	1	1
GO:0042282 hydroxymethylglutaryl-CoA reductase activity	1	0.314302	0.086	1	Molecular Function	GO:0042282	hydroxymethylglutaryl-CoA reductase activity	0.0684426	0.314302	0	1	1	1
GO:0044022 histone kinase activity (H3-S28 specific)	1	0.314302	0.086	1	Molecular Function	GO:0044022	histone kinase activity (H3-S28 specific)	0.0684426	0.314302	0	1	1	1
GO:0046507 UDPsulfoquinovose synthase activity	1	0.314302	0.086	1	Molecular Function	GO:0046507	UDPsulfoquinovose synthase activity	0.0684426	0.314302	1	0	1	1
GO:0046508 hydrolase activity, acting on carbon-sulfur bonds	1	0.314302	0.086	1	Molecular Function	GO:0046508	hydrolase activity, acting on carbon-sulfur bonds	0.0684426	0.314302	1	0	1	1
GO:0046592 polyamine oxidase activity	1	0.314302	0.086	1	Molecular Function	GO:0046592	polyamine oxidase activity	0.0684426	0.314302	0	1	1	1
GO:0046917 triphosphoribosyl-dephospho-CoA synthase activity	1	0.314302	0.086	1	Molecular Function	GO:0046917	triphosphoribosyl-dephospho-CoA synthase activity	0.0684426	0.314302	1	0	1	1
GO:0047180 salutaridinol 7-O-acetyltransferase activity	1	0.314302	0.086	1	Molecular Function	GO:0047180	salutaridinol 7-O-acetyltransferase activity	0.0684426	0.314302	1	0	1	1
GO:0047183 anthocyanin 5-aromatic acyltransferase activity	1	0.314302	0.086	1	Molecular Function	GO:0047183	anthocyanin 5-aromatic acyltransferase activity	0.0684426	0.314302	0	1	1	1
GO:0047268 galactinol-raffinose galactosyltransferase activity	1	0.314302	0.086	1	Molecular Function	GO:0047268	galactinol-raffinose galactosyltransferase activity	0.0684426	0.314302	1	0	1	1
GO:0047498 calcium-dependent phospholipase A2 activity	1	0.314302	0.086	1	Molecular Function	GO:0047498	calcium-dependent phospholipase A2 activity	0.0684426	0.314302	0	1	1	1
GO:0047982 homocysteine desulfhydrase activity	1	0.314302	0.086	1	Molecular Function	GO:0047982	homocysteine desulfhydrase activity	0.0684426	0.314302	1	0	1	1
GO:0051717 inositol-1,3,4,5-tetrakisphosphate 3-phosphatase activity	1	0.314302	0.086	1	Molecular Function	GO:0051717	inositol-1,3,4,5-tetrakisphosphate 3-phosphatase activity	0.0684426	0.314302	0	1	1	1
GO:0052894 norspermine:oxygen oxidoreductase activity	1	0.314302	0.086	1	Molecular Function	GO:0052894	norspermine:oxygen oxidoreductase activity	0.0684426	0.314302	0	1	1	1
GO:0052895 N1-acetylspermine:oxygen oxidoreductase (N1-acetylspermidine-forming) activity	1	0.314302	0.086	1	Molecular Function	GO:0052895	N1-acetylspermine:oxygen oxidoreductase (N1-acetylspermidine-forming) activity	0.0684426	0.314302	0	1	1	1
GO:0052901 spermine:oxygen oxidoreductase (spermidine-forming) activity	1	0.314302	0.086	1	Molecular Function	GO:0052901	spermine:oxygen oxidoreductase (spermidine-forming) activity	0.0684426	0.314302	0	1	1	1
GO:1990534 thermospermine oxidase activity	1	0.314302	0.086	1	Molecular Function	GO:1990534	thermospermine oxidase activity	0.0684426	0.314302	1	0	1	1
GO:0043478 pigment accumulation in response to UV light	4	0.317906	0.359	0.308	Biological Process	GO:0043478	pigment accumulation in response to UV light	0.0101068	0.317906	4	0	4	13
GO:0043479 pigment accumulation in tissues in response to UV light	4	0.317906	0.359	0.308	Biological Process	GO:0043479	pigment accumulation in tissues in response to UV light	0.0101068	0.317906	4	0	4	13
GO:0043480 pigment accumulation in tissues	4	0.317906	0.359	0.308	Biological Process	GO:0043480	pigment accumulation in tissues	0.0101068	0.317906	4	0	4	13
GO:0072505 divalent inorganic anion homeostasis	4	0.317906	0.359	0.308	Biological Process	GO:0072505	divalent inorganic anion homeostasis	0.0101068	0.317906	1	3	4	13
GO:0016722 oxidoreductase activity, oxidizing metal ions	9	0.318255	0.77	0.12	Molecular Function	GO:0016722	oxidoreductase activity, oxidizing metal ions	0.0695492	0.318255	2	7	9	75
GO:0006855 drug transmembrane transport	25	0.319789	2.242	0.114	Biological Process	GO:0006855	drug transmembrane transport	0.0102591	0.319789	14	11	25	219
GO:0031408 oxylipin biosynthetic process	5	0.324068	0.448	0.25	Biological Process	GO:0031408	oxylipin biosynthetic process	0.0104901	0.324068	2	3	5	20
GO:0015294 solute:cation symporter activity	15	0.32587	1.283	0.103	Molecular Function	GO:0015294	solute:cation symporter activity	0.0714649	0.32587	7	8	15	145
GO:0004683 calmodulin-dependent protein kinase activity	5	0.32595	0.428	0.152	Molecular Function	GO:0004683	calmodulin-dependent protein kinase activity	0.0717341	0.32595	1	4	5	33
GO:0009753 response to jasmonic acid	16	0.326146	1.435	0.131	Biological Process	GO:0009753	response to jasmonic acid	0.0106516	0.326146	3	13	16	122
GO:0070008 serine-type exopeptidase activity	7	0.332016	0.599	0.13	Molecular Function	GO:0070008	serine-type exopeptidase activity	0.0739298	0.332016	2	5	7	54
GO:0015108 chloride transmembrane transporter activity	13	0.332016	1.112	0.107	Molecular Function	GO:0015108	chloride transmembrane transporter activity	0.0741034	0.332016	12	1	13	122
GO:0018835 carbon phosphorus lyase activity	14	0.332016	1.198	0.104	Molecular Function	GO:0018835	carbon phosphorus lyase activity	0.0746844	0.332016	11	3	14	134
GO:0000099 sulfur amino acid transmembrane transporter activity	15	0.332016	1.283	0.103	Molecular Function	GO:0000099	sulfur amino acid transmembrane transporter activity	0.0748639	0.332016	11	4	15	146
GO:0015424 amino acid-transporting ATPase activity	15	0.332016	1.283	0.103	Molecular Function	GO:0015424	amino acid-transporting ATPase activity	0.0748639	0.332016	11	4	15	146
GO:0033229 cysteine transmembrane transporter activity	15	0.332016	1.283	0.103	Molecular Function	GO:0033229	cysteine transmembrane transporter activity	0.0748639	0.332016	11	4	15	146
GO:0033230 cysteine-transporting ATPase activity	15	0.332016	1.283	0.103	Molecular Function	GO:0033230	cysteine-transporting ATPase activity	0.0748639	0.332016	11	4	15	146
GO:0009738 abscisic acid-activated signaling pathway	21	0.335662	1.883	0.119	Biological Process	GO:0009738	abscisic acid-activated signaling pathway	0.0110594	0.335662	5	16	21	176
GO:0001134 transcription factor activity, transcription factor recruiting	10	0.335909	0.855	0.114	Molecular Function	GO:0001134	transcription factor activity, transcription factor recruiting	0.0776403	0.335909	4	6	10	88
GO:0001135 transcription factor activity, RNA polymerase II transcription factor recruiting	10	0.335909	0.855	0.114	Molecular Function	GO:0001135	transcription factor activity, RNA polymerase II transcription factor recruiting	0.0776403	0.335909	4	6	10	88
GO:0019201 nucleotide kinase activity	10	0.335909	0.855	0.114	Molecular Function	GO:0019201	nucleotide kinase activity	0.0776403	0.335909	6	4	10	88
GO:0003870 5-aminolevulinate synthase activity	2	0.335909	0.171	0.286	Molecular Function	GO:0003870	5-aminolevulinate synthase activity	0.0780761	0.335909	1	1	2	7
GO:0003942 N-acetyl-gamma-glutamyl-phosphate reductase activity	2	0.335909	0.171	0.286	Molecular Function	GO:0003942	N-acetyl-gamma-glutamyl-phosphate reductase activity	0.0780761	0.335909	1	1	2	7
GO:0004351 glutamate decarboxylase activity	2	0.335909	0.171	0.286	Molecular Function	GO:0004351	glutamate decarboxylase activity	0.0780761	0.335909	0	2	2	7
GO:0004735 pyrroline-5-carboxylate reductase activity	2	0.335909	0.171	0.286	Molecular Function	GO:0004735	pyrroline-5-carboxylate reductase activity	0.0780761	0.335909	1	1	2	7
GO:0004802 transketolase activity	2	0.335909	0.171	0.286	Molecular Function	GO:0004802	transketolase activity	0.0780761	0.335909	1	1	2	7
GO:0008477 purine nucleosidase activity	2	0.335909	0.171	0.286	Molecular Function	GO:0008477	purine nucleosidase activity	0.0780761	0.335909	1	1	2	7
GO:0016755 transferase activity, transferring amino-acyl groups	3	0.336489	0.257	0.2	Molecular Function	GO:0016755	transferase activity, transferring amino-acyl groups	0.0784708	0.336489	1	2	3	15
GO:0003978 UDP-glucose 4-epimerase activity	11	0.340634	0.941	0.11	Molecular Function	GO:0003978	UDP-glucose 4-epimerase activity	0.0798268	0.340634	8	3	11	100
GO:0046961 proton-transporting ATPase activity, rotational mechanism	7	0.340634	0.599	0.127	Molecular Function	GO:0046961	proton-transporting ATPase activity, rotational mechanism	0.0799636	0.340634	4	3	7	55
GO:0016166 phytoene dehydrogenase activity	8	0.340828	0.684	0.121	Molecular Function	GO:0016166	phytoene dehydrogenase activity	0.0802721	0.340828	2	6	8	66
GO:1904659 glucose transmembrane transport	6	0.340846	0.538	0.214	Biological Process	GO:1904659	glucose transmembrane transport	0.0113287	0.340846	3	3	6	28
GO:0098661 inorganic anion transmembrane transport	8	0.347595	0.717	0.178	Biological Process	GO:0098661	inorganic anion transmembrane transport	0.0116535	0.347595	4	4	8	45
GO:0022836 gated channel activity	10	0.348668	0.855	0.112	Molecular Function	GO:0022836	gated channel activity	0.0823879	0.348668	6	4	10	89
GO:0015562 efflux transmembrane transporter activity	6	0.356971	0.513	0.133	Molecular Function	GO:0015562	efflux transmembrane transporter activity	0.0846256	0.356971	6	0	6	45
GO:0010033 response to organic substance	136	0.362461	12.197	0.084	Biological Process	GO:0010033	response to organic substance	0.0122566	0.362461	49	87	136	1623
GO:0004140 dephospho-CoA kinase activity	5	0.367121	0.428	0.143	Molecular Function	GO:0004140	dephospho-CoA kinase activity	0.0878823	0.367121	4	1	5	35
GO:0004702 receptor signaling protein serine/threonine kinase activity	5	0.367121	0.428	0.143	Molecular Function	GO:0004702	receptor signaling protein serine/threonine kinase activity	0.0878823	0.367121	3	2	5	35
GO:0019203 carbohydrate phosphatase activity	5	0.367121	0.428	0.143	Molecular Function	GO:0019203	carbohydrate phosphatase activity	0.0878823	0.367121	0	5	5	35
GO:0008645 hexose transport	7	0.369964	0.628	0.189	Biological Process	GO:0008645	hexose transport	0.0127966	0.369964	3	4	7	37
GO:0031407 oxylipin metabolic process	5	0.369964	0.448	0.238	Biological Process	GO:0031407	oxylipin metabolic process	0.0129937	0.369964	2	3	5	21
GO:2000070 regulation of response to water deprivation	5	0.369964	0.448	0.238	Biological Process	GO:2000070	regulation of response to water deprivation	0.0129937	0.369964	3	2	5	21
GO:0010112 regulation of systemic acquired resistance	4	0.369964	0.359	0.286	Biological Process	GO:0010112	regulation of systemic acquired resistance	0.0133807	0.369964	1	3	4	14
GO:0035672 oligopeptide transmembrane transport	4	0.369964	0.359	0.286	Biological Process	GO:0035672	oligopeptide transmembrane transport	0.0133807	0.369964	2	2	4	14
GO:0046274 lignin catabolic process	4	0.369964	0.359	0.286	Biological Process	GO:0046274	lignin catabolic process	0.0133807	0.369964	0	4	4	14
GO:0010430 fatty acid omega-oxidation	2	0.369964	0.179	0.667	Biological Process	GO:0010430	fatty acid omega-oxidation	0.0139004	0.369964	1	1	2	3
GO:0015729 oxaloacetate transport	2	0.369964	0.179	0.667	Biological Process	GO:0015729	oxaloacetate transport	0.0139004	0.369964	0	2	2	3
GO:0015744 succinate transport	2	0.369964	0.179	0.667	Biological Process	GO:0015744	succinate transport	0.0139004	0.369964	0	2	2	3
GO:0019336 phenol-containing compound catabolic process	2	0.369964	0.179	0.667	Biological Process	GO:0019336	phenol-containing compound catabolic process	0.0139004	0.369964	1	1	2	3
GO:0071422 succinate transmembrane transport	2	0.369964	0.179	0.667	Biological Process	GO:0071422	succinate transmembrane transport	0.0139004	0.369964	0	2	2	3
GO:0080037 negative regulation of cytokinin-activated signaling pathway	2	0.369964	0.179	0.667	Biological Process	GO:0080037	negative regulation of cytokinin-activated signaling pathway	0.0139004	0.369964	2	0	2	3
GO:1902356 oxaloacetate(2-) transmembrane transport	2	0.369964	0.179	0.667	Biological Process	GO:1902356	oxaloacetate(2-) transmembrane transport	0.0139004	0.369964	0	2	2	3
GO:0072348 sulfur compound transport	21	0.370762	1.883	0.117	Biological Process	GO:0072348	sulfur compound transport	0.0140375	0.370762	14	7	21	180
GO:0051184 cofactor transporter activity	14	0.374871	1.198	0.101	Molecular Function	GO:0051184	cofactor transporter activity	0.0900269	0.374871	11	3	14	138
GO:0009831 plant-type cell wall modification involved in multidimensional cell growth	3	0.374937	0.269	0.375	Biological Process	GO:0009831	plant-type cell wall modification involved in multidimensional cell growth	0.0145207	0.374937	2	1	3	8
GO:0031033 myosin filament organization	3	0.374937	0.269	0.375	Biological Process	GO:0031033	myosin filament organization	0.0145207	0.374937	1	2	3	8
GO:0046456 icosanoid biosynthetic process	3	0.374937	0.269	0.375	Biological Process	GO:0046456	icosanoid biosynthetic process	0.0145207	0.374937	0	3	3	8
GO:0033231 carbohydrate export	15	0.378392	1.345	0.129	Biological Process	GO:0033231	carbohydrate export	0.014827	0.378392	11	4	15	116
GO:0009611 response to wounding	21	0.378392	1.883	0.116	Biological Process	GO:0009611	response to wounding	0.0148732	0.378392	4	17	21	181
GO:0004144 diacylglycerol O-acyltransferase activity	3	0.378843	0.257	0.188	Molecular Function	GO:0004144	diacylglycerol O-acyltransferase activity	0.0918584	0.378843	0	3	3	16
GO:0005544 calcium-dependent phospholipid binding	3	0.378843	0.257	0.188	Molecular Function	GO:0005544	calcium-dependent phospholipid binding	0.0918584	0.378843	1	2	3	16
GO:0047890 flavanone 4-reductase activity	3	0.378843	0.257	0.188	Molecular Function	GO:0047890	flavanone 4-reductase activity	0.0918584	0.378843	1	2	3	16
GO:0008320 protein transmembrane transporter activity	16	0.380118	1.369	0.098	Molecular Function	GO:0008320	protein transmembrane transporter activity	0.0924612	0.380118	12	4	16	163
GO:0009381 excinuclease ABC activity	15	0.382901	1.283	0.099	Molecular Function	GO:0009381	excinuclease ABC activity	0.0934338	0.382901	12	3	15	151
GO:0015298 solute:cation antiporter activity	11	0.383299	0.941	0.107	Molecular Function	GO:0015298	solute:cation antiporter activity	0.0938268	0.383299	3	8	11	103
GO:0019199 transmembrane receptor protein kinase activity	13	0.384957	1.112	0.102	Molecular Function	GO:0019199	transmembrane receptor protein kinase activity	0.0945299	0.384957	1	12	13	127
GO:0006073 cellular glucan metabolic process	26	0.385973	2.332	0.109	Biological Process	GO:0006073	cellular glucan metabolic process	0.0152827	0.385973	9	17	26	238
GO:0015085 calcium ion transmembrane transporter activity	9	0.387746	0.77	0.113	Molecular Function	GO:0015085	calcium ion transmembrane transporter activity	0.0955143	0.387746	2	7	9	80
GO:1901677 phosphate transmembrane transporter activity	18	0.392787	1.54	0.095	Molecular Function	GO:1901677	phosphate transmembrane transporter activity	0.0970594	0.392787	13	5	18	189
GO:0070205 2-succinyl-6-hydroxy-2,4-cyclohexadiene-1-carboxylate synthase activity	10	0.39404	0.855	0.109	Molecular Function	GO:0070205	2-succinyl-6-hydroxy-2,4-cyclohexadiene-1-carboxylate synthase activity	0.0976733	0.39404	5	5	10	92
GO:0009266 response to temperature stimulus	46	0.394161	4.126	0.096	Biological Process	GO:0009266	response to temperature stimulus	0.0157899	0.394161	18	28	46	477
GO:0043215 daunorubicin transport	15	0.394161	1.345	0.128	Biological Process	GO:0043215	daunorubicin transport	0.0159487	0.394161	12	3	15	117
GO:1901656 glycoside transport	15	0.394161	1.345	0.128	Biological Process	GO:1901656	glycoside transport	0.0159487	0.394161	12	3	15	117
GO:0004675 transmembrane receptor protein serine/threonine kinase activity	12	0.396477	1.027	0.103	Molecular Function	GO:0004675	transmembrane receptor protein serine/threonine kinase activity	0.0991771	0.396477	1	11	12	116
GO:0008466 glycogenin glucosyltransferase activity	2	0.396477	0.171	0.25	Molecular Function	GO:0008466	glycogenin glucosyltransferase activity	0.099502	0.396477	2	0	2	8
GO:0008705 methionine synthase activity	2	0.396477	0.171	0.25	Molecular Function	GO:0008705	methionine synthase activity	0.099502	0.396477	2	0	2	8
GO:0042084 5-methyltetrahydrofolate-dependent methyltransferase activity	2	0.396477	0.171	0.25	Molecular Function	GO:0042084	5-methyltetrahydrofolate-dependent methyltransferase activity	0.099502	0.396477	2	0	2	8
GO:0008537 proteasome activator complex	2	0.402457	0.242	0.667	Cellular Component	GO:0008537	proteasome activator complex	0.0119778	0.402457	2	0	2	3
GO:0055052 ATP-binding cassette (ABC) transporter complex, substrate-binding subunit-containing	19	0.402457	2.3	0.112	Cellular Component	GO:0055052	ATP-binding cassette (ABC) transporter complex, substrate-binding subunit-containing	0.0129402	0.402457	15	4	19	169
GO:0032155 cell division site part	6	0.402457	0.726	0.194	Cellular Component	GO:0032155	cell division site part	0.0130987	0.402457	1	5	6	31
GO:0016021 integral component of membrane	239	0.402457	28.935	0.073	Cellular Component	GO:0016021	integral component of membrane	0.0132678	0.402457	90	149	239	3270
GO:0097164 ammonium ion metabolic process	17	0.409029	1.525	0.122	Biological Process	GO:0097164	ammonium ion metabolic process	0.0166685	0.409029	5	12	17	139
GO:0009644 response to high light intensity	8	0.410836	0.717	0.167	Biological Process	GO:0009644	response to high light intensity	0.0169796	0.410836	4	4	8	48
GO:0052548 regulation of endopeptidase activity	8	0.410836	0.717	0.167	Biological Process	GO:0052548	regulation of endopeptidase activity	0.0169796	0.410836	1	7	8	48
GO:0055083 monovalent inorganic anion homeostasis	4	0.414665	0.359	0.267	Biological Process	GO:0055083	monovalent inorganic anion homeostasis	0.0172577	0.414665	1	3	4	15
GO:0004629 phospholipase C activity	3	0.417679	0.257	0.176	Molecular Function	GO:0004629	phospholipase C activity	0.106113	0.417679	2	1	3	17
GO:0004834 tryptophan synthase activity	3	0.417679	0.257	0.176	Molecular Function	GO:0004834	tryptophan synthase activity	0.106113	0.417679	1	2	3	17
GO:0030570 pectate lyase activity	3	0.417679	0.257	0.176	Molecular Function	GO:0030570	pectate lyase activity	0.106113	0.417679	0	3	3	17
GO:0045552 dihydrokaempferol 4-reductase activity	3	0.417679	0.257	0.176	Molecular Function	GO:0045552	dihydrokaempferol 4-reductase activity	0.106113	0.417679	1	2	3	17
GO:1901505 carbohydrate derivative transporter activity	17	0.417936	1.454	0.095	Molecular Function	GO:1901505	carbohydrate derivative transporter activity	0.106501	0.417936	13	4	17	179
GO:0004124 cysteine synthase activity	4	0.426878	0.342	0.148	Molecular Function	GO:0004124	cysteine synthase activity	0.109439	0.426878	2	2	4	27
GO:0046910 pectinesterase inhibitor activity	4	0.426878	0.342	0.148	Molecular Function	GO:0046910	pectinesterase inhibitor activity	0.109439	0.426878	0	4	4	27
GO:0015175 neutral amino acid transmembrane transporter activity	15	0.428546	1.283	0.097	Molecular Function	GO:0015175	neutral amino acid transmembrane transporter activity	0.110198	0.428546	11	4	15	155
GO:0071215 cellular response to abscisic acid stimulus	21	0.444211	1.883	0.114	Biological Process	GO:0071215	cellular response to abscisic acid stimulus	0.0186158	0.444211	5	16	21	185
GO:0015450 P-P-bond-hydrolysis-driven protein transmembrane transporter activity	15	0.44454	1.283	0.096	Molecular Function	GO:0015450	P-P-bond-hydrolysis-driven protein transmembrane transporter activity	0.114654	0.44454	11	4	15	156
GO:0004185 serine-type carboxypeptidase activity	5	0.445729	0.428	0.132	Molecular Function	GO:0004185	serine-type carboxypeptidase activity	0.115304	0.445729	1	4	5	38
GO:0042446 hormone biosynthetic process	18	0.449359	1.614	0.118	Biological Process	GO:0042446	hormone biosynthetic process	0.0190196	0.449359	10	8	18	152
GO:0042542 response to hydrogen peroxide	8	0.449359	0.717	0.163	Biological Process	GO:0042542	response to hydrogen peroxide	0.0190913	0.449359	6	2	8	49
GO:0009627 systemic acquired resistance	7	0.452156	0.628	0.175	Biological Process	GO:0009627	systemic acquired resistance	0.0193408	0.452156	3	4	7	40
GO:0015171 amino acid transmembrane transporter activity	19	0.453184	1.625	0.092	Molecular Function	GO:0015171	amino acid transmembrane transporter activity	0.117583	0.453184	13	6	19	207
GO:0099516 ion antiporter activity	9	0.455332	0.77	0.107	Molecular Function	GO:0099516	ion antiporter activity	0.119833	0.455332	4	5	9	84
GO:0005385 zinc ion transmembrane transporter activity	3	0.455332	0.257	0.167	Molecular Function	GO:0005385	zinc ion transmembrane transporter activity	0.121164	0.455332	1	2	3	18
GO:0035251 UDP-glucosyltransferase activity	14	0.455332	1.198	0.097	Molecular Function	GO:0035251	UDP-glucosyltransferase activity	0.121303	0.455332	4	10	14	145
GO:0003825 alpha,alpha-trehalose-phosphate synthase (UDP-forming) activity	2	0.455332	0.171	0.222	Molecular Function	GO:0003825	alpha,alpha-trehalose-phosphate synthase (UDP-forming) activity	0.122315	0.455332	0	2	2	9
GO:0008495 protoheme IX farnesyltransferase activity	2	0.455332	0.171	0.222	Molecular Function	GO:0008495	protoheme IX farnesyltransferase activity	0.122315	0.455332	2	0	2	9
GO:0008710 8-amino-7-oxononanoate synthase activity	2	0.455332	0.171	0.222	Molecular Function	GO:0008710	8-amino-7-oxononanoate synthase activity	0.122315	0.455332	2	0	2	9
GO:0008890 glycine C-acetyltransferase activity	2	0.455332	0.171	0.222	Molecular Function	GO:0008890	glycine C-acetyltransferase activity	0.122315	0.455332	2	0	2	9
GO:0010309 acireductone dioxygenase [iron(II)-requiring] activity	2	0.455332	0.171	0.222	Molecular Function	GO:0010309	acireductone dioxygenase [iron(II)-requiring] activity	0.122315	0.455332	1	1	2	9
GO:0018577 catechol 2,3-dioxygenase activity	2	0.455332	0.171	0.222	Molecular Function	GO:0018577	catechol 2,3-dioxygenase activity	0.122315	0.455332	0	2	2	9
GO:1902936 phosphatidylinositol bisphosphate binding	2	0.455332	0.171	0.222	Molecular Function	GO:1902936	phosphatidylinositol bisphosphate binding	0.122315	0.455332	1	1	2	9
GO:0016776 phosphotransferase activity, phosphate group as acceptor	9	0.455332	0.77	0.106	Molecular Function	GO:0016776	phosphotransferase activity, phosphate group as acceptor	0.126393	0.455332	5	4	9	85
GO:0031263 amine-transporting ATPase activity	15	0.455332	1.283	0.094	Molecular Function	GO:0031263	amine-transporting ATPase activity	0.128653	0.455332	11	4	15	159
GO:0016701 oxidoreductase activity, acting on single donors with incorporation of molecular oxygen	16	0.455332	1.369	0.093	Molecular Function	GO:0016701	oxidoreductase activity, acting on single donors with incorporation of molecular oxygen	0.13057	0.455332	5	11	16	172
GO:0003839 gamma-glutamylcyclotransferase activity	1	0.455332	0.086	0.5	Molecular Function	GO:0003839	gamma-glutamylcyclotransferase activity	0.132205	0.455332	1	0	1	2
GO:0004034 aldose 1-epimerase activity	1	0.455332	0.086	0.5	Molecular Function	GO:0004034	aldose 1-epimerase activity	0.132205	0.455332	0	1	1	2
GO:0004067 asparaginase activity	1	0.455332	0.086	0.5	Molecular Function	GO:0004067	asparaginase activity	0.132205	0.455332	1	0	1	2
GO:0008447 L-ascorbate oxidase activity	1	0.455332	0.086	0.5	Molecular Function	GO:0008447	L-ascorbate oxidase activity	0.132205	0.455332	0	1	1	2
GO:0008740 L-rhamnose isomerase activity	1	0.455332	0.086	0.5	Molecular Function	GO:0008740	L-rhamnose isomerase activity	0.132205	0.455332	0	1	1	2
GO:0010179 IAA-Ala conjugate hydrolase activity	1	0.455332	0.086	0.5	Molecular Function	GO:0010179	IAA-Ala conjugate hydrolase activity	0.132205	0.455332	0	1	1	2
GO:0010290 chlorophyll catabolite transmembrane transporter activity	1	0.455332	0.086	0.5	Molecular Function	GO:0010290	chlorophyll catabolite transmembrane transporter activity	0.132205	0.455332	1	0	1	2
GO:0015121 phosphoenolpyruvate:phosphate antiporter activity	1	0.455332	0.086	0.5	Molecular Function	GO:0015121	phosphoenolpyruvate:phosphate antiporter activity	0.132205	0.455332	0	1	1	2
GO:0015200 methylammonium transmembrane transporter activity	1	0.455332	0.086	0.5	Molecular Function	GO:0015200	methylammonium transmembrane transporter activity	0.132205	0.455332	0	1	1	2
GO:0015355 secondary active monocarboxylate transmembrane transporter activity	1	0.455332	0.086	0.5	Molecular Function	GO:0015355	secondary active monocarboxylate transmembrane transporter activity	0.132205	0.455332	0	1	1	2
GO:0015431 glutathione S-conjugate-exporting ATPase activity	1	0.455332	0.086	0.5	Molecular Function	GO:0015431	glutathione S-conjugate-exporting ATPase activity	0.132205	0.455332	1	0	1	2
GO:0017040 ceramidase activity	1	0.455332	0.086	0.5	Molecular Function	GO:0017040	ceramidase activity	0.132205	0.455332	0	1	1	2
GO:0033294 ectoine binding	1	0.455332	0.086	0.5	Molecular Function	GO:0033294	ectoine binding	0.132205	0.455332	1	0	1	2
GO:0033295 hydroxyectoine binding	1	0.455332	0.086	0.5	Molecular Function	GO:0033295	hydroxyectoine binding	0.132205	0.455332	1	0	1	2
GO:0033730 arogenate dehydrogenase (NADP+) activity	1	0.455332	0.086	0.5	Molecular Function	GO:0033730	arogenate dehydrogenase (NADP+) activity	0.132205	0.455332	1	0	1	2
GO:0033946 xyloglucan-specific endo-beta-1,4-glucanase activity	1	0.455332	0.086	0.5	Molecular Function	GO:0033946	xyloglucan-specific endo-beta-1,4-glucanase activity	0.132205	0.455332	1	0	1	2
GO:0035175 histone kinase activity (H3-S10 specific)	1	0.455332	0.086	0.5	Molecular Function	GO:0035175	histone kinase activity (H3-S10 specific)	0.132205	0.455332	0	1	1	2
GO:0042299 lupeol synthase activity	1	0.455332	0.086	0.5	Molecular Function	GO:0042299	lupeol synthase activity	0.132205	0.455332	0	1	1	2
GO:0043115 precorrin-2 dehydrogenase activity	1	0.455332	0.086	0.5	Molecular Function	GO:0043115	precorrin-2 dehydrogenase activity	0.132205	0.455332	0	1	1	2
GO:0046422 violaxanthin de-epoxidase activity	1	0.455332	0.086	0.5	Molecular Function	GO:0046422	violaxanthin de-epoxidase activity	0.132205	0.455332	1	0	1	2
GO:0047689 aspartate racemase activity	1	0.455332	0.086	0.5	Molecular Function	GO:0047689	aspartate racemase activity	0.132205	0.455332	1	0	1	2
GO:0050416 formimidoylglutamate deiminase activity	1	0.455332	0.086	0.5	Molecular Function	GO:0050416	formimidoylglutamate deiminase activity	0.132205	0.455332	0	1	1	2
GO:0051777 ent-kaurenoate oxidase activity	1	0.455332	0.086	0.5	Molecular Function	GO:0051777	ent-kaurenoate oxidase activity	0.132205	0.455332	1	0	1	2
GO:0052634 C-19 gibberellin 2-beta-dioxygenase activity	1	0.455332	0.086	0.5	Molecular Function	GO:0052634	C-19 gibberellin 2-beta-dioxygenase activity	0.132205	0.455332	0	1	1	2
GO:0071997 glutathione S-conjugate-transporting ATPase activity	1	0.455332	0.086	0.5	Molecular Function	GO:0071997	glutathione S-conjugate-transporting ATPase activity	0.132205	0.455332	1	0	1	2
GO:0080146 L-cysteine desulfhydrase activity	1	0.455332	0.086	0.5	Molecular Function	GO:0080146	L-cysteine desulfhydrase activity	0.132205	0.455332	1	0	1	2
GO:0089721 phosphoenolpyruvate transmembrane transporter activity	1	0.455332	0.086	0.5	Molecular Function	GO:0089721	phosphoenolpyruvate transmembrane transporter activity	0.132205	0.455332	0	1	1	2
GO:0016846 carbon-sulfur lyase activity	6	0.459096	0.513	0.118	Molecular Function	GO:0016846	carbon-sulfur lyase activity	0.133652	0.459096	2	4	6	51
GO:0009642 response to light intensity	13	0.461527	1.166	0.131	Biological Process	GO:0009642	response to light intensity	0.019875	0.461527	6	7	13	99
GO:0009813 flavonoid biosynthetic process	12	0.463179	1.076	0.135	Biological Process	GO:0009813	flavonoid biosynthetic process	0.0204241	0.463179	5	7	12	89
GO:0006521 regulation of cellular amino acid metabolic process	3	0.463179	0.269	0.333	Biological Process	GO:0006521	regulation of cellular amino acid metabolic process	0.0206658	0.463179	3	0	3	9
GO:0006692 prostanoid metabolic process	3	0.463179	0.269	0.333	Biological Process	GO:0006692	prostanoid metabolic process	0.0206658	0.463179	0	3	3	9
GO:0006693 prostaglandin metabolic process	3	0.463179	0.269	0.333	Biological Process	GO:0006693	prostaglandin metabolic process	0.0206658	0.463179	0	3	3	9
GO:0018871 1-aminocyclopropane-1-carboxylate metabolic process	3	0.463179	0.269	0.333	Biological Process	GO:0018871	1-aminocyclopropane-1-carboxylate metabolic process	0.0206658	0.463179	0	3	3	9
GO:0009867 jasmonic acid mediated signaling pathway	11	0.463179	0.987	0.139	Biological Process	GO:0009867	jasmonic acid mediated signaling pathway	0.0207494	0.463179	3	8	11	79
GO:0016747 transferase activity, transferring acyl groups other than amino-acyl groups	45	0.467026	3.849	0.081	Molecular Function	GO:0016747	transferase activity, transferring acyl groups other than amino-acyl groups	0.136321	0.467026	20	25	45	556
GO:0004739 pyruvate dehydrogenase (acetyl-transferring) activity	3	0.467907	0.257	0.158	Molecular Function	GO:0004739	pyruvate dehydrogenase (acetyl-transferring) activity	0.13694	0.467907	1	2	3	19
GO:0009624 response to nematode	8	0.468024	0.717	0.16	Biological Process	GO:0009624	response to nematode	0.0213838	0.468024	2	6	8	50
GO:0052547 regulation of peptidase activity	8	0.468024	0.717	0.16	Biological Process	GO:0052547	regulation of peptidase activity	0.0213838	0.468024	1	7	8	50
GO:0015758 glucose transport	6	0.468024	0.538	0.188	Biological Process	GO:0015758	glucose transport	0.0215075	0.468024	3	3	6	32
GO:0046323 glucose import	6	0.468024	0.538	0.188	Biological Process	GO:0046323	glucose import	0.0215075	0.468024	3	3	6	32
GO:0009814 defense response, incompatible interaction	15	0.479636	1.345	0.123	Biological Process	GO:0009814	defense response, incompatible interaction	0.022564	0.479636	7	8	15	122
GO:0033308 hydroxyectoine transport	15	0.479636	1.345	0.123	Biological Process	GO:0033308	hydroxyectoine transport	0.022564	0.479636	12	3	15	122
GO:0051470 ectoine transport	15	0.479636	1.345	0.123	Biological Process	GO:0051470	ectoine transport	0.022564	0.479636	12	3	15	122
GO:0010260 organ senescence	11	0.479636	0.987	0.138	Biological Process	GO:0010260	organ senescence	0.0225956	0.479636	6	5	11	80
GO:0016407 acetyltransferase activity	18	0.484494	1.54	0.09	Molecular Function	GO:0016407	acetyltransferase activity	0.142168	0.484494	10	8	18	200
GO:0008687 3,4-dihydroxyphenylacetate 2,3-dioxygenase activity	2	0.492924	0.171	0.2	Molecular Function	GO:0008687	3,4-dihydroxyphenylacetate 2,3-dioxygenase activity	0.146225	0.492924	0	2	2	10
GO:0033828 glucosylglycerol-phosphate synthase activity	2	0.492924	0.171	0.2	Molecular Function	GO:0033828	glucosylglycerol-phosphate synthase activity	0.146225	0.492924	0	2	2	10
GO:0016408 C-acyltransferase activity	5	0.492924	0.428	0.122	Molecular Function	GO:0016408	C-acyltransferase activity	0.14627	0.492924	4	1	5	41
GO:0015299 solute:proton antiporter activity	9	0.492924	0.77	0.102	Molecular Function	GO:0015299	solute:proton antiporter activity	0.147184	0.492924	2	7	9	88
GO:0042578 phosphoric ester hydrolase activity	39	0.492924	3.336	0.081	Molecular Function	GO:0042578	phosphoric ester hydrolase activity	0.147377	0.492924	9	30	39	479
GO:0044769 ATPase activity, coupled to transmembrane movement of ions, rotational mechanism	8	0.492924	0.684	0.105	Molecular Function	GO:0044769	ATPase activity, coupled to transmembrane movement of ions, rotational mechanism	0.147492	0.492924	5	3	8	76
GO:0016829 lyase activity	72	0.492924	6.159	0.077	Molecular Function	GO:0016829	lyase activity	0.147548	0.492924	37	35	72	930
GO:0016857 racemase and epimerase activity, acting on carbohydrates and derivatives	12	0.492924	1.027	0.096	Molecular Function	GO:0016857	racemase and epimerase activity, acting on carbohydrates and derivatives	0.147687	0.492924	8	4	12	125
GO:0015605 organophosphate ester transmembrane transporter activity	16	0.499449	1.369	0.091	Molecular Function	GO:0015605	organophosphate ester transmembrane transporter activity	0.150028	0.499449	12	4	16	176
GO:0009505 plant-type cell wall	16	0.501906	1.937	0.115	Cellular Component	GO:0009505	plant-type cell wall	0.0174656	0.501906	4	12	16	139
GO:0001076 transcription factor activity, RNA polymerase II transcription factor binding	10	0.506656	0.855	0.099	Molecular Function	GO:0001076	transcription factor activity, RNA polymerase II transcription factor binding	0.152704	0.506656	4	6	10	101
GO:0005092 GDP-dissociation inhibitor activity	3	0.506656	0.257	0.15	Molecular Function	GO:0005092	GDP-dissociation inhibitor activity	0.153366	0.506656	0	3	3	20
GO:0016837 carbon-oxygen lyase activity, acting on polysaccharides	3	0.506656	0.257	0.15	Molecular Function	GO:0016837	carbon-oxygen lyase activity, acting on polysaccharides	0.153366	0.506656	0	3	3	20
GO:0042625 ATPase coupled ion transmembrane transporter activity	25	0.506745	2.139	0.085	Molecular Function	GO:0042625	ATPase coupled ion transmembrane transporter activity	0.153784	0.506745	14	11	25	294
GO:0005319 lipid transporter activity	16	0.509873	1.369	0.09	Molecular Function	GO:0005319	lipid transporter activity	0.155127	0.509873	12	4	16	177
GO:0005773 vacuole	58	0.521631	7.022	0.085	Cellular Component	GO:0005773	vacuole	0.0191074	0.521631	23	35	58	683
GO:0009686 gibberellin biosynthetic process	7	0.522383	0.628	0.167	Biological Process	GO:0009686	gibberellin biosynthetic process	0.024821	0.522383	4	3	7	42
GO:0000272 polysaccharide catabolic process	28	0.522383	2.511	0.103	Biological Process	GO:0000272	polysaccharide catabolic process	0.0249113	0.522383	6	22	28	272
GO:0015821 methionine transport	14	0.523446	1.256	0.124	Biological Process	GO:0015821	methionine transport	0.0254159	0.523446	11	3	14	113
GO:0042940 D-amino acid transport	14	0.523446	1.256	0.124	Biological Process	GO:0042940	D-amino acid transport	0.0254159	0.523446	11	3	14	113
GO:0048473 D-methionine transport	14	0.523446	1.256	0.124	Biological Process	GO:0048473	D-methionine transport	0.0254159	0.523446	11	3	14	113
GO:0047570 3-oxoadipate enol-lactonase activity	9	0.529294	0.77	0.1	Molecular Function	GO:0047570	3-oxoadipate enol-lactonase activity	0.161937	0.529294	5	4	9	90
GO:0015333 peptide:proton symporter activity	6	0.529294	0.513	0.111	Molecular Function	GO:0015333	peptide:proton symporter activity	0.162262	0.529294	2	4	6	54
GO:0022897 proton-dependent peptide secondary active transmembrane transporter activity	6	0.529294	0.513	0.111	Molecular Function	GO:0022897	proton-dependent peptide secondary active transmembrane transporter activity	0.162262	0.529294	2	4	6	54
GO:0015797 mannitol transport	2	0.530449	0.179	0.5	Biological Process	GO:0015797	mannitol transport	0.0265182	0.530449	1	1	2	4
GO:0043137 DNA replication, removal of RNA primer	2	0.530449	0.179	0.5	Biological Process	GO:0043137	DNA replication, removal of RNA primer	0.0265182	0.530449	2	0	2	4
GO:0045764 positive regulation of cellular amino acid metabolic process	2	0.530449	0.179	0.5	Biological Process	GO:0045764	positive regulation of cellular amino acid metabolic process	0.0265182	0.530449	2	0	2	4
GO:0071395 cellular response to jasmonic acid stimulus	11	0.530449	0.987	0.134	Biological Process	GO:0071395	cellular response to jasmonic acid stimulus	0.0266438	0.530449	3	8	11	82
GO:0009812 flavonoid metabolic process	13	0.530449	1.166	0.126	Biological Process	GO:0009812	flavonoid metabolic process	0.0266832	0.530449	6	7	13	103
GO:1901264 carbohydrate derivative transport	21	0.530449	1.883	0.109	Biological Process	GO:1901264	carbohydrate derivative transport	0.0268858	0.530449	15	6	21	192
GO:0043476 pigment accumulation	4	0.530449	0.359	0.235	Biological Process	GO:0043476	pigment accumulation	0.0269306	0.530449	4	0	4	17
GO:0015850 organic hydroxy compound transport	18	0.530449	1.614	0.114	Biological Process	GO:0015850	organic hydroxy compound transport	0.0269824	0.530449	13	5	18	158
GO:0016791 phosphatase activity	33	0.538242	2.823	0.082	Molecular Function	GO:0016791	phosphatase activity	0.166102	0.538242	5	28	33	404
GO:0004794 L-threonine ammonia-lyase activity	3	0.538242	0.257	0.143	Molecular Function	GO:0004794	L-threonine ammonia-lyase activity	0.17037	0.538242	1	2	3	21
GO:0016624 oxidoreductase activity, acting on the aldehyde or oxo group of donors, disulfide as acceptor	3	0.538242	0.257	0.143	Molecular Function	GO:0016624	oxidoreductase activity, acting on the aldehyde or oxo group of donors, disulfide as acceptor	0.17037	0.538242	1	2	3	21
GO:0043169 cation binding	268	0.538242	22.926	0.072	Molecular Function	GO:0043169	cation binding	0.170466	0.538242	116	152	268	3719
GO:0004435 phosphatidylinositol phospholipase C activity	2	0.538242	0.171	0.182	Molecular Function	GO:0004435	phosphatidylinositol phospholipase C activity	0.170976	0.538242	2	0	2	11
GO:0019114 catechol dioxygenase activity	2	0.538242	0.171	0.182	Molecular Function	GO:0019114	catechol dioxygenase activity	0.170976	0.538242	0	2	2	11
GO:0008460 dTDP-glucose 4,6-dehydratase activity	7	0.538242	0.599	0.103	Molecular Function	GO:0008460	dTDP-glucose 4,6-dehydratase activity	0.182236	0.538242	6	1	7	68
GO:0016832 aldehyde-lyase activity	4	0.538242	0.342	0.121	Molecular Function	GO:0016832	aldehyde-lyase activity	0.186665	0.538242	1	3	4	33
GO:0004713 protein tyrosine kinase activity	3	0.538242	0.257	0.136	Molecular Function	GO:0004713	protein tyrosine kinase activity	0.18788	0.538242	2	1	3	22
GO:0016746 transferase activity, transferring acyl groups	48	0.538242	4.106	0.078	Molecular Function	GO:0016746	transferase activity, transferring acyl groups	0.191201	0.538242	21	27	48	616
GO:0003830 beta-1,4-mannosylglycoprotein 4-beta-N-acetylglucosaminyltransferase activity	1	0.538242	0.086	0.333	Molecular Function	GO:0003830	beta-1,4-mannosylglycoprotein 4-beta-N-acetylglucosaminyltransferase activity	0.191606	0.538242	0	1	1	3
GO:0003959 NADPH dehydrogenase activity	1	0.538242	0.086	0.333	Molecular Function	GO:0003959	NADPH dehydrogenase activity	0.191606	0.538242	1	0	1	3
GO:0003962 cystathionine gamma-synthase activity	1	0.538242	0.086	0.333	Molecular Function	GO:0003962	cystathionine gamma-synthase activity	0.191606	0.538242	1	0	1	3
GO:0004123 cystathionine gamma-lyase activity	1	0.538242	0.086	0.333	Molecular Function	GO:0004123	cystathionine gamma-lyase activity	0.191606	0.538242	1	0	1	3
GO:0004322 ferroxidase activity	1	0.538242	0.086	0.333	Molecular Function	GO:0004322	ferroxidase activity	0.191606	0.538242	1	0	1	3
GO:0004342 glucosamine-6-phosphate deaminase activity	1	0.538242	0.086	0.333	Molecular Function	GO:0004342	glucosamine-6-phosphate deaminase activity	0.191606	0.538242	1	0	1	3
GO:0004348 glucosylceramidase activity	1	0.538242	0.086	0.333	Molecular Function	GO:0004348	glucosylceramidase activity	0.191606	0.538242	1	0	1	3
GO:0004420 hydroxymethylglutaryl-CoA reductase (NADPH) activity	1	0.538242	0.086	0.333	Molecular Function	GO:0004420	hydroxymethylglutaryl-CoA reductase (NADPH) activity	0.191606	0.538242	0	1	1	3
GO:0004505 phenylalanine 4-monooxygenase activity	1	0.538242	0.086	0.333	Molecular Function	GO:0004505	phenylalanine 4-monooxygenase activity	0.191606	0.538242	0	1	1	3
GO:0004622 lysophospholipase activity	1	0.538242	0.086	0.333	Molecular Function	GO:0004622	lysophospholipase activity	0.191606	0.538242	0	1	1	3
GO:0004731 purine-nucleoside phosphorylase activity	1	0.538242	0.086	0.333	Molecular Function	GO:0004731	purine-nucleoside phosphorylase activity	0.191606	0.538242	0	1	1	3
GO:0008384 IkappaB kinase activity	1	0.538242	0.086	0.333	Molecular Function	GO:0008384	IkappaB kinase activity	0.191606	0.538242	0	1	1	3
GO:0008504 monoamine transmembrane transporter activity	1	0.538242	0.086	0.333	Molecular Function	GO:0008504	monoamine transmembrane transporter activity	0.191606	0.538242	1	0	1	3
GO:0008794 arsenate reductase (glutaredoxin) activity	1	0.538242	0.086	0.333	Molecular Function	GO:0008794	arsenate reductase (glutaredoxin) activity	0.191606	0.538242	1	0	1	3
GO:0010436 carotenoid dioxygenase activity	1	0.538242	0.086	0.333	Molecular Function	GO:0010436	carotenoid dioxygenase activity	0.191606	0.538242	0	1	1	3
GO:0015542 sugar efflux transmembrane transporter activity	1	0.538242	0.086	0.333	Molecular Function	GO:0015542	sugar efflux transmembrane transporter activity	0.191606	0.538242	0	1	1	3
GO:0015575 mannitol transmembrane transporter activity	1	0.538242	0.086	0.333	Molecular Function	GO:0015575	mannitol transmembrane transporter activity	0.191606	0.538242	0	1	1	3
GO:0015576 sorbitol transmembrane transporter activity	1	0.538242	0.086	0.333	Molecular Function	GO:0015576	sorbitol transmembrane transporter activity	0.191606	0.538242	0	1	1	3
GO:0015591 D-ribose transmembrane transporter activity	1	0.538242	0.086	0.333	Molecular Function	GO:0015591	D-ribose transmembrane transporter activity	0.191606	0.538242	0	1	1	3
GO:0016712 oxidoreductase activity, acting on paired donors, with incorporation or reduction of molecular oxygen, reduced flavin or flavoprotein as one donor, and incorporation of one atom of oxygen	1	0.538242	0.086	0.333	Molecular Function	GO:0016712	oxidoreductase activity, acting on paired donors, with incorporation or reduction of molecular oxygen, reduced flavin or flavoprotein as one donor, and incorporation of one atom of oxygen	0.191606	0.538242	1	0	1	3
GO:0016724 oxidoreductase activity, oxidizing metal ions, oxygen as acceptor	1	0.538242	0.086	0.333	Molecular Function	GO:0016724	oxidoreductase activity, oxidizing metal ions, oxygen as acceptor	0.191606	0.538242	1	0	1	3
GO:0017057 6-phosphogluconolactonase activity	1	0.538242	0.086	0.333	Molecular Function	GO:0017057	6-phosphogluconolactonase activity	0.191606	0.538242	1	0	1	3
GO:0019534 toxin transporter activity	1	0.538242	0.086	0.333	Molecular Function	GO:0019534	toxin transporter activity	0.191606	0.538242	1	0	1	3
GO:0030614 oxidoreductase activity, acting on phosphorus or arsenic in donors, disulfide as acceptor	1	0.538242	0.086	0.333	Molecular Function	GO:0030614	oxidoreductase activity, acting on phosphorus or arsenic in donors, disulfide as acceptor	0.191606	0.538242	1	0	1	3
GO:0030788 precorrin-2 C20-methyltransferase activity	1	0.538242	0.086	0.333	Molecular Function	GO:0030788	precorrin-2 C20-methyltransferase activity	0.191606	0.538242	0	1	1	3
GO:0031957 very long-chain fatty acid-CoA ligase activity	1	0.538242	0.086	0.333	Molecular Function	GO:0031957	very long-chain fatty acid-CoA ligase activity	0.191606	0.538242	0	1	1	3
GO:0033925 mannosyl-glycoprotein endo-beta-N-acetylglucosaminidase activity	1	0.538242	0.086	0.333	Molecular Function	GO:0033925	mannosyl-glycoprotein endo-beta-N-acetylglucosaminidase activity	0.191606	0.538242	0	1	1	3
GO:0034480 phosphatidylcholine phospholipase C activity	1	0.538242	0.086	0.333	Molecular Function	GO:0034480	phosphatidylcholine phospholipase C activity	0.191606	0.538242	0	1	1	3
GO:0035174 histone serine kinase activity	1	0.538242	0.086	0.333	Molecular Function	GO:0035174	histone serine kinase activity	0.191606	0.538242	0	1	1	3
GO:0042895 antibiotic transporter activity	1	0.538242	0.086	0.333	Molecular Function	GO:0042895	antibiotic transporter activity	0.191606	0.538242	1	0	1	3
GO:0043027 cysteine-type endopeptidase inhibitor activity involved in apoptotic process	1	0.538242	0.086	0.333	Molecular Function	GO:0043027	cysteine-type endopeptidase inhibitor activity involved in apoptotic process	0.191606	0.538242	1	0	1	3
GO:0043028 cysteine-type endopeptidase regulator activity involved in apoptotic process	1	0.538242	0.086	0.333	Molecular Function	GO:0043028	cysteine-type endopeptidase regulator activity involved in apoptotic process	0.191606	0.538242	1	0	1	3
GO:0043752 adenosylcobinamide kinase activity	1	0.538242	0.086	0.333	Molecular Function	GO:0043752	adenosylcobinamide kinase activity	0.191606	0.538242	1	0	1	3
GO:0045549 9-cis-epoxycarotenoid dioxygenase activity	1	0.538242	0.086	0.333	Molecular Function	GO:0045549	9-cis-epoxycarotenoid dioxygenase activity	0.191606	0.538242	0	1	1	3
GO:0046026 precorrin-4 C11-methyltransferase activity	1	0.538242	0.086	0.333	Molecular Function	GO:0046026	precorrin-4 C11-methyltransferase activity	0.191606	0.538242	0	1	1	3
GO:0046577 long-chain-alcohol oxidase activity	1	0.538242	0.086	0.333	Molecular Function	GO:0046577	long-chain-alcohol oxidase activity	0.191606	0.538242	0	1	1	3
GO:0046964 3'-phosphoadenosine 5'-phosphosulfate transmembrane transporter activity	1	0.538242	0.086	0.333	Molecular Function	GO:0046964	3'-phosphoadenosine 5'-phosphosulfate transmembrane transporter activity	0.191606	0.538242	1	0	1	3
GO:0046975 histone methyltransferase activity (H3-K36 specific)	1	0.538242	0.086	0.333	Molecular Function	GO:0046975	histone methyltransferase activity (H3-K36 specific)	0.191606	0.538242	0	1	1	3
GO:0046993 oxidoreductase activity, acting on X-H and Y-H to form an X-Y bond, with oxygen as acceptor	1	0.538242	0.086	0.333	Molecular Function	GO:0046993	oxidoreductase activity, acting on X-H and Y-H to form an X-Y bond, with oxygen as acceptor	0.191606	0.538242	0	1	1	3
GO:0047412 N-(long-chain-acyl)ethanolamine deacylase activity	1	0.538242	0.086	0.333	Molecular Function	GO:0047412	N-(long-chain-acyl)ethanolamine deacylase activity	0.191606	0.538242	0	1	1	3
GO:0047458 beta-pyrazolylalanine synthase activity	1	0.538242	0.086	0.333	Molecular Function	GO:0047458	beta-pyrazolylalanine synthase activity	0.191606	0.538242	1	0	1	3
GO:0047627 adenylylsulfatase activity	1	0.538242	0.086	0.333	Molecular Function	GO:0047627	adenylylsulfatase activity	0.191606	0.538242	1	0	1	3
GO:0050234 pyrazolylalanine synthase activity	1	0.538242	0.086	0.333	Molecular Function	GO:0050234	pyrazolylalanine synthase activity	0.191606	0.538242	1	0	1	3
GO:0050461 L-mimosine synthase activity	1	0.538242	0.086	0.333	Molecular Function	GO:0050461	L-mimosine synthase activity	0.191606	0.538242	1	0	1	3
GO:0051266 sirohydrochlorin ferrochelatase activity	1	0.538242	0.086	0.333	Molecular Function	GO:0051266	sirohydrochlorin ferrochelatase activity	0.191606	0.538242	0	1	1	3
GO:0051864 histone demethylase activity (H3-K36 specific)	1	0.538242	0.086	0.333	Molecular Function	GO:0051864	histone demethylase activity (H3-K36 specific)	0.191606	0.538242	0	1	1	3
GO:0051908 double-stranded DNA 5'-3' exodeoxyribonuclease activity	1	0.538242	0.086	0.333	Molecular Function	GO:0051908	double-stranded DNA 5'-3' exodeoxyribonuclease activity	0.191606	0.538242	1	0	1	3
GO:0052622 ATP dimethylallyltransferase activity	1	0.538242	0.086	0.333	Molecular Function	GO:0052622	ATP dimethylallyltransferase activity	0.191606	0.538242	1	0	1	3
GO:0052623 ADP dimethylallyltransferase activity	1	0.538242	0.086	0.333	Molecular Function	GO:0052623	ADP dimethylallyltransferase activity	0.191606	0.538242	1	0	1	3
GO:0052736 beta-glucanase activity	1	0.538242	0.086	0.333	Molecular Function	GO:0052736	beta-glucanase activity	0.191606	0.538242	1	0	1	3
GO:0070012 oligopeptidase activity	1	0.538242	0.086	0.333	Molecular Function	GO:0070012	oligopeptidase activity	0.191606	0.538242	1	0	1	3
GO:0070330 aromatase activity	1	0.538242	0.086	0.333	Molecular Function	GO:0070330	aromatase activity	0.191606	0.538242	1	0	1	3
GO:0080030 methyl indole-3-acetate esterase activity	1	0.538242	0.086	0.333	Molecular Function	GO:0080030	methyl indole-3-acetate esterase activity	0.191606	0.538242	0	1	1	3
GO:0080139 borate efflux transmembrane transporter activity	1	0.538242	0.086	0.333	Molecular Function	GO:0080139	borate efflux transmembrane transporter activity	0.191606	0.538242	1	0	1	3
GO:0048037 cofactor binding	85	0.539983	7.271	0.075	Molecular Function	GO:0048037	cofactor binding	0.192642	0.539983	39	46	85	1131
GO:0016628 oxidoreductase activity, acting on the CH-CH group of donors, NAD or NADP as acceptor	14	0.542013	1.198	0.089	Molecular Function	GO:0016628	oxidoreductase activity, acting on the CH-CH group of donors, NAD or NADP as acceptor	0.193785	0.542013	8	6	14	158
GO:0004064 arylesterase activity	2	0.54329	0.171	0.167	Molecular Function	GO:0004064	arylesterase activity	0.19634	0.54329	1	1	2	12
GO:0004421 hydroxymethylglutaryl-CoA synthase activity	2	0.54329	0.171	0.167	Molecular Function	GO:0004421	hydroxymethylglutaryl-CoA synthase activity	0.19634	0.54329	0	2	2	12
GO:0004462 lactoylglutathione lyase activity	2	0.54329	0.171	0.167	Molecular Function	GO:0004462	lactoylglutathione lyase activity	0.19634	0.54329	0	2	2	12
GO:0005536 glucose binding	2	0.54329	0.171	0.167	Molecular Function	GO:0005536	glucose binding	0.19634	0.54329	2	0	2	12
GO:0008777 acetylornithine deacetylase activity	2	0.54329	0.171	0.167	Molecular Function	GO:0008777	acetylornithine deacetylase activity	0.19634	0.54329	0	2	2	12
GO:0009685 gibberellin metabolic process	7	0.545857	0.628	0.163	Biological Process	GO:0009685	gibberellin metabolic process	0.0279239	0.545857	4	3	7	43
GO:0016229 steroid dehydrogenase activity	11	0.547773	0.941	0.092	Molecular Function	GO:0016229	steroid dehydrogenase activity	0.198383	0.547773	7	4	11	120
GO:0019829 cation-transporting ATPase activity	23	0.550097	1.967	0.083	Molecular Function	GO:0019829	cation-transporting ATPase activity	0.199707	0.550097	12	11	23	278
GO:0016854 racemase and epimerase activity	14	0.550097	1.198	0.088	Molecular Function	GO:0016854	racemase and epimerase activity	0.200074	0.550097	10	4	14	159
GO:0004315 3-oxoacyl-[acyl-carrier-protein] synthase activity	4	0.550146	0.342	0.118	Molecular Function	GO:0004315	3-oxoacyl-[acyl-carrier-protein] synthase activity	0.200941	0.550146	0	4	4	34
GO:0047834 D-threo-aldose 1-dehydrogenase activity	4	0.550146	0.342	0.118	Molecular Function	GO:0047834	D-threo-aldose 1-dehydrogenase activity	0.200941	0.550146	4	0	4	34
GO:0016772 transferase activity, transferring phosphorus-containing groups	164	0.550987	14.029	0.073	Molecular Function	GO:0016772	transferase activity, transferring phosphorus-containing groups	0.201674	0.550987	73	91	164	2253
GO:0003854 3-beta-hydroxy-delta5-steroid dehydrogenase activity	10	0.556314	0.855	0.093	Molecular Function	GO:0003854	3-beta-hydroxy-delta5-steroid dehydrogenase activity	0.204226	0.556314	6	4	10	108
GO:0015078 hydrogen ion transmembrane transporter activity	23	0.556314	1.967	0.082	Molecular Function	GO:0015078	hydrogen ion transmembrane transporter activity	0.204483	0.556314	10	13	23	279
GO:0016824 hydrolase activity, acting on acid halide bonds	3	0.556454	0.257	0.13	Molecular Function	GO:0016824	hydrolase activity, acting on acid halide bonds	0.205824	0.556454	1	2	3	23
GO:0018784 (S)-2-haloacid dehalogenase activity	3	0.556454	0.257	0.13	Molecular Function	GO:0018784	(S)-2-haloacid dehalogenase activity	0.205824	0.556454	1	2	3	23
GO:0019120 hydrolase activity, acting on acid halide bonds, in C-halide compounds	3	0.556454	0.257	0.13	Molecular Function	GO:0019120	hydrolase activity, acting on acid halide bonds, in C-halide compounds	0.205824	0.556454	1	2	3	23
GO:0015837 amine transport	17	0.561602	1.525	0.115	Biological Process	GO:0015837	amine transport	0.0288916	0.561602	12	5	17	148
GO:0043213 bacteriocin transport	15	0.564336	1.345	0.119	Biological Process	GO:0043213	bacteriocin transport	0.0291954	0.564336	11	4	15	126
GO:0043167 ion binding	478	0.564824	40.89	0.07	Molecular Function	GO:0043167	ion binding	0.209355	0.564824	200	278	478	6786
GO:0019900 kinase binding	9	0.565627	0.77	0.094	Molecular Function	GO:0019900	kinase binding	0.21009	0.565627	5	4	9	96
GO:0016820 hydrolase activity, acting on acid anhydrides, catalyzing transmembrane movement of substances	31	0.568234	2.652	0.08	Molecular Function	GO:0016820	hydrolase activity, acting on acid anhydrides, catalyzing transmembrane movement of substances	0.212375	0.568234	18	13	31	389
GO:0042626 ATPase activity, coupled to transmembrane movement of substances	31	0.568234	2.652	0.08	Molecular Function	GO:0042626	ATPase activity, coupled to transmembrane movement of substances	0.212375	0.568234	18	13	31	389
GO:0043492 ATPase activity, coupled to movement of substances	31	0.568234	2.652	0.08	Molecular Function	GO:0043492	ATPase activity, coupled to movement of substances	0.212375	0.568234	18	13	31	389
GO:0000981 RNA polymerase II transcription factor activity, sequence-specific DNA binding	14	0.568536	1.198	0.087	Molecular Function	GO:0000981	RNA polymerase II transcription factor activity, sequence-specific DNA binding	0.212926	0.568536	7	7	14	161
GO:0046677 response to antibiotic	22	0.575858	1.973	0.107	Biological Process	GO:0046677	response to antibiotic	0.0303103	0.575858	8	14	22	206
GO:0055085 transmembrane transport	120	0.575858	10.762	0.082	Biological Process	GO:0055085	transmembrane transport	0.0303355	0.575858	55	65	120	1460
GO:0006575 cellular modified amino acid metabolic process	28	0.575858	2.511	0.101	Biological Process	GO:0006575	cellular modified amino acid metabolic process	0.0306339	0.575858	14	14	28	277
GO:0030321 transepithelial chloride transport	13	0.575858	1.166	0.124	Biological Process	GO:0030321	transepithelial chloride transport	0.0306662	0.575858	12	1	13	105
GO:0015871 choline transport	14	0.575858	1.256	0.121	Biological Process	GO:0015871	choline transport	0.0309985	0.575858	11	3	14	116
GO:0006722 triterpenoid metabolic process	5	0.575858	0.448	0.192	Biological Process	GO:0006722	triterpenoid metabolic process	0.0315055	0.575858	0	5	5	26
GO:0016104 triterpenoid biosynthetic process	5	0.575858	0.448	0.192	Biological Process	GO:0016104	triterpenoid biosynthetic process	0.0315055	0.575858	0	5	5	26
GO:0072511 divalent inorganic cation transport	32	0.575858	2.87	0.098	Biological Process	GO:0072511	divalent inorganic cation transport	0.0316229	0.575858	17	15	32	326
GO:0015695 organic cation transport	16	0.575858	1.435	0.115	Biological Process	GO:0015695	organic cation transport	0.0327528	0.575858	12	4	16	139
GO:0009751 response to salicylic acid	13	0.575858	1.166	0.123	Biological Process	GO:0009751	response to salicylic acid	0.0328117	0.575858	3	10	13	106
GO:0070633 transepithelial transport	13	0.575858	1.166	0.123	Biological Process	GO:0070633	transepithelial transport	0.0328117	0.575858	12	1	13	106
GO:0000096 sulfur amino acid metabolic process	20	0.575858	1.794	0.108	Biological Process	GO:0000096	sulfur amino acid metabolic process	0.033647	0.575858	11	9	20	185
GO:0015706 nitrate transport	15	0.575858	1.345	0.116	Biological Process	GO:0015706	nitrate transport	0.0350387	0.575858	11	4	15	129
GO:1901678 iron coordination entity transport	15	0.575858	1.345	0.116	Biological Process	GO:1901678	iron coordination entity transport	0.0350387	0.575858	11	4	15	129
GO:0015920 lipopolysaccharide transport	14	0.575858	1.256	0.119	Biological Process	GO:0015920	lipopolysaccharide transport	0.0351858	0.575858	11	3	14	118
GO:0044036 cell wall macromolecule metabolic process	25	0.575858	2.242	0.102	Biological Process	GO:0044036	cell wall macromolecule metabolic process	0.0357634	0.575858	7	18	25	245
GO:0070588 calcium ion transmembrane transport	8	0.575858	0.717	0.145	Biological Process	GO:0070588	calcium ion transmembrane transport	0.0357989	0.575858	3	5	8	55
GO:0042742 defense response to bacterium	27	0.575858	2.422	0.1	Biological Process	GO:0042742	defense response to bacterium	0.0359207	0.575858	10	17	27	269
GO:0002239 response to oomycetes	5	0.575858	0.448	0.185	Biological Process	GO:0002239	response to oomycetes	0.036519	0.575858	3	2	5	27
GO:0009690 cytokinin metabolic process	5	0.575858	0.448	0.185	Biological Process	GO:0009690	cytokinin metabolic process	0.036519	0.575858	4	1	5	27
GO:0043455 regulation of secondary metabolic process	5	0.575858	0.448	0.185	Biological Process	GO:0043455	regulation of secondary metabolic process	0.036519	0.575858	4	1	5	27
GO:0009395 phospholipid catabolic process	3	0.575858	0.269	0.273	Biological Process	GO:0009395	phospholipid catabolic process	0.0365661	0.575858	1	2	3	11
GO:0009832 plant-type cell wall biogenesis	12	0.575858	1.076	0.124	Biological Process	GO:0009832	plant-type cell wall biogenesis	0.0370723	0.575858	1	11	12	97
GO:0015689 molybdate ion transport	15	0.575858	1.345	0.115	Biological Process	GO:0015689	molybdate ion transport	0.0371627	0.575858	12	3	15	130
GO:0015846 polyamine transport	14	0.575858	1.256	0.118	Biological Process	GO:0015846	polyamine transport	0.0374257	0.575858	11	3	14	119
GO:0006468 protein phosphorylation	103	0.575858	9.238	0.083	Biological Process	GO:0006468	protein phosphorylation	0.037617	0.575858	39	64	103	1246
GO:0009826 unidimensional cell growth	16	0.575858	1.435	0.113	Biological Process	GO:0009826	unidimensional cell growth	0.0387943	0.575858	8	8	16	142
GO:0015696 ammonium transport	16	0.575858	1.435	0.113	Biological Process	GO:0015696	ammonium transport	0.0387943	0.575858	12	4	16	142
GO:1901136 carbohydrate derivative catabolic process	11	0.575858	0.987	0.126	Biological Process	GO:1901136	carbohydrate derivative catabolic process	0.0390072	0.575858	4	7	11	87
GO:0043107 type IV pilus-dependent motility	4	0.575858	0.359	0.211	Biological Process	GO:0043107	type IV pilus-dependent motility	0.0392786	0.575858	4	0	4	19
GO:0009628 response to abiotic stimulus	123	0.575858	11.031	0.081	Biological Process	GO:0009628	response to abiotic stimulus	0.0397142	0.575858	50	73	123	1516
GO:0015675 nickel cation transport	14	0.575858	1.256	0.117	Biological Process	GO:0015675	nickel cation transport	0.0397658	0.575858	11	3	14	120
GO:0042953 lipoprotein transport	14	0.575858	1.256	0.117	Biological Process	GO:0042953	lipoprotein transport	0.0397658	0.575858	11	3	14	120
GO:0044872 lipoprotein localization	14	0.575858	1.256	0.117	Biological Process	GO:0044872	lipoprotein localization	0.0397658	0.575858	11	3	14	120
GO:0007601 visual perception	13	0.575858	1.166	0.119	Biological Process	GO:0007601	visual perception	0.0398938	0.575858	10	3	13	109
GO:0050953 sensory perception of light stimulus	13	0.575858	1.166	0.119	Biological Process	GO:0050953	sensory perception of light stimulus	0.0398938	0.575858	10	3	13	109
GO:0000271 polysaccharide biosynthetic process	33	0.575858	2.96	0.096	Biological Process	GO:0000271	polysaccharide biosynthetic process	0.0402236	0.575858	13	20	33	345
GO:0009863 salicylic acid mediated signaling pathway	6	0.575858	0.538	0.162	Biological Process	GO:0009863	salicylic acid mediated signaling pathway	0.0411477	0.575858	0	6	6	37
GO:0010243 response to organonitrogen compound	26	0.575858	2.332	0.1	Biological Process	GO:0010243	response to organonitrogen compound	0.0420943	0.575858	5	21	26	261
GO:0006677 glycosylceramide metabolic process	2	0.575858	0.179	0.4	Biological Process	GO:0006677	glycosylceramide metabolic process	0.0421706	0.575858	1	1	2	5
GO:0015970 guanosine tetraphosphate biosynthetic process	2	0.575858	0.179	0.4	Biological Process	GO:0015970	guanosine tetraphosphate biosynthetic process	0.0421706	0.575858	0	2	2	5
GO:0019377 glycolipid catabolic process	2	0.575858	0.179	0.4	Biological Process	GO:0019377	glycolipid catabolic process	0.0421706	0.575858	1	1	2	5
GO:0034036 purine ribonucleoside bisphosphate biosynthetic process	2	0.575858	0.179	0.4	Biological Process	GO:0034036	purine ribonucleoside bisphosphate biosynthetic process	0.0421706	0.575858	0	2	2	5
GO:0042218 1-aminocyclopropane-1-carboxylate biosynthetic process	2	0.575858	0.179	0.4	Biological Process	GO:0042218	1-aminocyclopropane-1-carboxylate biosynthetic process	0.0421706	0.575858	0	2	2	5
GO:0046477 glycosylceramide catabolic process	2	0.575858	0.179	0.4	Biological Process	GO:0046477	glycosylceramide catabolic process	0.0421706	0.575858	1	1	2	5
GO:0046479 glycosphingolipid catabolic process	2	0.575858	0.179	0.4	Biological Process	GO:0046479	glycosphingolipid catabolic process	0.0421706	0.575858	1	1	2	5
GO:0046514 ceramide catabolic process	2	0.575858	0.179	0.4	Biological Process	GO:0046514	ceramide catabolic process	0.0421706	0.575858	1	1	2	5
GO:0015888 thiamine transport	14	0.575858	1.256	0.116	Biological Process	GO:0015888	thiamine transport	0.0422082	0.575858	11	3	14	121
GO:0030974 thiamine pyrophosphate transport	14	0.575858	1.256	0.116	Biological Process	GO:0030974	thiamine pyrophosphate transport	0.0422082	0.575858	11	3	14	121
GO:0015716 organic phosphonate transport	14	0.575858	1.256	0.115	Biological Process	GO:0015716	organic phosphonate transport	0.0447546	0.575858	11	3	14	122
GO:0006857 oligopeptide transport	6	0.575858	0.538	0.158	Biological Process	GO:0006857	oligopeptide transport	0.046094	0.575858	2	4	6	38
GO:0019369 arachidonic acid metabolic process	3	0.575858	0.269	0.25	Biological Process	GO:0019369	arachidonic acid metabolic process	0.0462881	0.575858	1	2	3	12
GO:0042447 hormone catabolic process	3	0.575858	0.269	0.25	Biological Process	GO:0042447	hormone catabolic process	0.0462881	0.575858	2	1	3	12
GO:0044264 cellular polysaccharide metabolic process	39	0.575858	3.498	0.092	Biological Process	GO:0044264	cellular polysaccharide metabolic process	0.0463293	0.575858	15	24	39	424
GO:0006636 unsaturated fatty acid biosynthetic process	4	0.575858	0.359	0.2	Biological Process	GO:0006636	unsaturated fatty acid biosynthetic process	0.0464758	0.575858	0	4	4	20
GO:1900673 olefin metabolic process	4	0.575858	0.359	0.2	Biological Process	GO:1900673	olefin metabolic process	0.0464758	0.575858	2	2	4	20
GO:0010150 leaf senescence	10	0.575858	0.897	0.127	Biological Process	GO:0010150	leaf senescence	0.0473316	0.575858	5	5	10	79
GO:0045117 azole transport	14	0.575858	1.256	0.114	Biological Process	GO:0045117	azole transport	0.047407	0.575858	11	3	14	123
GO:0009739 response to gibberellin	11	0.575858	0.987	0.122	Biological Process	GO:0009739	response to gibberellin	0.0480918	0.575858	6	5	11	90
GO:0098656 anion transmembrane transport	21	0.575858	1.883	0.102	Biological Process	GO:0098656	anion transmembrane transport	0.0492504	0.575858	9	12	21	205
GO:0009787 regulation of abscisic acid-activated signaling pathway	9	0.575858	0.807	0.13	Biological Process	GO:0009787	regulation of abscisic acid-activated signaling pathway	0.0495087	0.575858	2	7	9	69
GO:0006821 chloride transport	14	0.575858	1.256	0.113	Biological Process	GO:0006821	chloride transport	0.0501671	0.575858	12	2	14	124
GO:0009086 methionine biosynthetic process	13	0.575858	1.166	0.115	Biological Process	GO:0009086	methionine biosynthetic process	0.0509272	0.575858	7	6	13	113
GO:0046351 disaccharide biosynthetic process	6	0.575858	0.538	0.154	Biological Process	GO:0046351	disaccharide biosynthetic process	0.0513937	0.575858	1	5	6	39
GO:0006690 icosanoid metabolic process	4	0.575858	0.359	0.19	Biological Process	GO:0006690	icosanoid metabolic process	0.0543539	0.575858	1	3	4	21
GO:0009687 abscisic acid metabolic process	4	0.575858	0.359	0.19	Biological Process	GO:0009687	abscisic acid metabolic process	0.0543539	0.575858	1	3	4	21
GO:0019742 pentacyclic triterpenoid metabolic process	4	0.575858	0.359	0.19	Biological Process	GO:0019742	pentacyclic triterpenoid metabolic process	0.0543539	0.575858	0	4	4	21
GO:0019744 hopanoid metabolic process	4	0.575858	0.359	0.19	Biological Process	GO:0019744	hopanoid metabolic process	0.0543539	0.575858	0	4	4	21
GO:0019745 pentacyclic triterpenoid biosynthetic process	4	0.575858	0.359	0.19	Biological Process	GO:0019745	pentacyclic triterpenoid biosynthetic process	0.0543539	0.575858	0	4	4	21
GO:0019746 hopanoid biosynthetic process	4	0.575858	0.359	0.19	Biological Process	GO:0019746	hopanoid biosynthetic process	0.0543539	0.575858	0	4	4	21
GO:0042400 ectoine catabolic process	4	0.575858	0.359	0.19	Biological Process	GO:0042400	ectoine catabolic process	0.0543539	0.575858	1	3	4	21
GO:0043288 apocarotenoid metabolic process	4	0.575858	0.359	0.19	Biological Process	GO:0043288	apocarotenoid metabolic process	0.0543539	0.575858	1	3	4	21
GO:1902644 tertiary alcohol metabolic process	4	0.575858	0.359	0.19	Biological Process	GO:1902644	tertiary alcohol metabolic process	0.0543539	0.575858	1	3	4	21
GO:0005992 trehalose biosynthetic process	5	0.575858	0.448	0.167	Biological Process	GO:0005992	trehalose biosynthetic process	0.0543558	0.575858	1	4	5	30
GO:0006835 dicarboxylic acid transport	5	0.575858	0.448	0.167	Biological Process	GO:0006835	dicarboxylic acid transport	0.0543558	0.575858	2	3	5	30
GO:0009809 lignin biosynthetic process	5	0.575858	0.448	0.167	Biological Process	GO:0009809	lignin biosynthetic process	0.0543558	0.575858	1	4	5	30
GO:0047484 regulation of response to osmotic stress	5	0.575858	0.448	0.167	Biological Process	GO:0047484	regulation of response to osmotic stress	0.0543558	0.575858	2	3	5	30
GO:0015886 heme transport	14	0.575858	1.256	0.111	Biological Process	GO:0015886	heme transport	0.0560166	0.575858	11	3	14	126
GO:0033223 2-aminoethylphosphonate transport	14	0.575858	1.256	0.111	Biological Process	GO:0033223	2-aminoethylphosphonate transport	0.0560166	0.575858	11	3	14	126
GO:0071446 cellular response to salicylic acid stimulus	6	0.575858	0.538	0.15	Biological Process	GO:0071446	cellular response to salicylic acid stimulus	0.0570501	0.575858	0	6	6	40
GO:0016102 diterpenoid biosynthetic process	7	0.575858	0.628	0.14	Biological Process	GO:0016102	diterpenoid biosynthetic process	0.0570677	0.575858	4	3	7	50
GO:0003341 cilium movement	3	0.575858	0.269	0.231	Biological Process	GO:0003341	cilium movement	0.0571425	0.575858	1	2	3	13
GO:0015969 guanosine tetraphosphate metabolic process	3	0.575858	0.269	0.231	Biological Process	GO:0015969	guanosine tetraphosphate metabolic process	0.0571425	0.575858	1	2	3	13
GO:0033238 regulation of cellular amine metabolic process	3	0.575858	0.269	0.231	Biological Process	GO:0033238	regulation of cellular amine metabolic process	0.0571425	0.575858	3	0	3	13
GO:0034035 purine ribonucleoside bisphosphate metabolic process	3	0.575858	0.269	0.231	Biological Process	GO:0034035	purine ribonucleoside bisphosphate metabolic process	0.0571425	0.575858	1	2	3	13
GO:0006555 methionine metabolic process	13	0.575858	1.166	0.113	Biological Process	GO:0006555	methionine metabolic process	0.057161	0.575858	7	6	13	115
GO:1901419 regulation of response to alcohol	10	0.575858	0.897	0.122	Biological Process	GO:1901419	regulation of response to alcohol	0.0584491	0.575858	3	7	10	82
GO:0071310 cellular response to organic substance	79	0.575858	7.085	0.083	Biological Process	GO:0071310	cellular response to organic substance	0.0586296	0.575858	27	52	79	952
GO:0071396 cellular response to lipid	29	0.575858	2.601	0.094	Biological Process	GO:0071396	cellular response to lipid	0.0589925	0.575858	11	18	29	307
GO:0051180 vitamin transport	14	0.575858	1.256	0.11	Biological Process	GO:0051180	vitamin transport	0.0591089	0.575858	11	3	14	127
GO:0006183 GTP biosynthetic process	2	0.575858	0.179	0.333	Biological Process	GO:0006183	GTP biosynthetic process	0.0603737	0.575858	0	2	2	6
GO:0006687 glycosphingolipid metabolic process	2	0.575858	0.179	0.333	Biological Process	GO:0006687	glycosphingolipid metabolic process	0.0603737	0.575858	1	1	2	6
GO:0008215 spermine metabolic process	2	0.575858	0.179	0.333	Biological Process	GO:0008215	spermine metabolic process	0.0603737	0.575858	0	2	2	6
GO:0010264 myo-inositol hexakisphosphate biosynthetic process	2	0.575858	0.179	0.333	Biological Process	GO:0010264	myo-inositol hexakisphosphate biosynthetic process	0.0603737	0.575858	0	2	2	6
GO:0033240 positive regulation of cellular amine metabolic process	2	0.575858	0.179	0.333	Biological Process	GO:0033240	positive regulation of cellular amine metabolic process	0.0603737	0.575858	2	0	2	6
GO:0033517 myo-inositol hexakisphosphate metabolic process	2	0.575858	0.179	0.333	Biological Process	GO:0033517	myo-inositol hexakisphosphate metabolic process	0.0603737	0.575858	0	2	2	6
GO:0051597 response to methylmercury	2	0.575858	0.179	0.333	Biological Process	GO:0051597	response to methylmercury	0.0603737	0.575858	1	1	2	6
GO:0060285 cilium-dependent cell motility	2	0.575858	0.179	0.333	Biological Process	GO:0060285	cilium-dependent cell motility	0.0603737	0.575858	1	1	2	6
GO:0060294 cilium movement involved in cell motility	2	0.575858	0.179	0.333	Biological Process	GO:0060294	cilium movement involved in cell motility	0.0603737	0.575858	1	1	2	6
GO:1902296 DNA strand elongation involved in cell cycle DNA replication	2	0.575858	0.179	0.333	Biological Process	GO:1902296	DNA strand elongation involved in cell cycle DNA replication	0.0603737	0.575858	2	0	2	6
GO:1902319 DNA strand elongation involved in nuclear cell cycle DNA replication	2	0.575858	0.179	0.333	Biological Process	GO:1902319	DNA strand elongation involved in nuclear cell cycle DNA replication	0.0603737	0.575858	2	0	2	6
GO:1902983 DNA strand elongation involved in mitotic DNA replication	2	0.575858	0.179	0.333	Biological Process	GO:1902983	DNA strand elongation involved in mitotic DNA replication	0.0603737	0.575858	2	0	2	6
GO:0006970 response to osmotic stress	37	0.575858	3.318	0.09	Biological Process	GO:0006970	response to osmotic stress	0.0623293	0.575858	13	24	37	409
GO:0019634 organic phosphonate metabolic process	17	0.575858	1.525	0.104	Biological Process	GO:0019634	organic phosphonate metabolic process	0.0624269	0.575858	11	6	17	163
GO:0097306 cellular response to alcohol	23	0.575858	2.063	0.098	Biological Process	GO:0097306	cellular response to alcohol	0.062595	0.575858	6	17	23	235
GO:0002229 defense response to oomycetes	4	0.575858	0.359	0.182	Biological Process	GO:0002229	defense response to oomycetes	0.0629056	0.575858	2	2	4	22
GO:0018107 peptidyl-threonine phosphorylation	4	0.575858	0.359	0.182	Biological Process	GO:0018107	peptidyl-threonine phosphorylation	0.0629056	0.575858	1	3	4	22
GO:0018210 peptidyl-threonine modification	4	0.575858	0.359	0.182	Biological Process	GO:0018210	peptidyl-threonine modification	0.0629056	0.575858	1	3	4	22
GO:0051592 response to calcium ion	4	0.575858	0.359	0.182	Biological Process	GO:0051592	response to calcium ion	0.0629056	0.575858	0	4	4	22
GO:0050832 defense response to fungus	17	0.575858	1.525	0.103	Biological Process	GO:0050832	defense response to fungus	0.068347	0.575858	2	15	17	165
GO:1901701 cellular response to oxygen-containing compound	45	0.575858	4.036	0.087	Biological Process	GO:1901701	cellular response to oxygen-containing compound	0.0689456	0.575858	16	29	45	515
GO:0009693 ethylene biosynthetic process	3	0.575858	0.269	0.214	Biological Process	GO:0009693	ethylene biosynthetic process	0.0690775	0.575858	1	2	3	14
GO:0009696 salicylic acid metabolic process	3	0.575858	0.269	0.214	Biological Process	GO:0009696	salicylic acid metabolic process	0.0690775	0.575858	1	2	3	14
GO:0043450 alkene biosynthetic process	3	0.575858	0.269	0.214	Biological Process	GO:0043450	alkene biosynthetic process	0.0690775	0.575858	1	2	3	14
GO:0055069 zinc ion homeostasis	3	0.575858	0.269	0.214	Biological Process	GO:0055069	zinc ion homeostasis	0.0690775	0.575858	0	3	3	14
GO:1900674 olefin biosynthetic process	3	0.575858	0.269	0.214	Biological Process	GO:1900674	olefin biosynthetic process	0.0690775	0.575858	1	2	3	14
GO:2000762 regulation of phenylpropanoid metabolic process	3	0.575858	0.269	0.214	Biological Process	GO:2000762	regulation of phenylpropanoid metabolic process	0.0690775	0.575858	3	0	3	14
GO:0009808 lignin metabolic process	6	0.575858	0.538	0.143	Biological Process	GO:0009808	lignin metabolic process	0.069439	0.575858	1	5	6	42
GO:0000024 maltose biosynthetic process	1	0.575858	0.09	1	Biological Process	GO:0000024	maltose biosynthetic process	0.0697354	0.575858	0	1	1	1
GO:0000820 regulation of glutamine family amino acid metabolic process	1	0.575858	0.09	1	Biological Process	GO:0000820	regulation of glutamine family amino acid metabolic process	0.0697354	0.575858	1	0	1	1
GO:0000821 regulation of arginine metabolic process	1	0.575858	0.09	1	Biological Process	GO:0000821	regulation of arginine metabolic process	0.0697354	0.575858	1	0	1	1
GO:0001542 ovulation from ovarian follicle	1	0.575858	0.09	1	Biological Process	GO:0001542	ovulation from ovarian follicle	0.0697354	0.575858	0	1	1	1
GO:0001554 luteolysis	1	0.575858	0.09	1	Biological Process	GO:0001554	luteolysis	0.0697354	0.575858	0	1	1	1
GO:0001659 temperature homeostasis	1	0.575858	0.09	1	Biological Process	GO:0001659	temperature homeostasis	0.0697354	0.575858	0	1	1	1
GO:0001660 fever generation	1	0.575858	0.09	1	Biological Process	GO:0001660	fever generation	0.0697354	0.575858	0	1	1	1
GO:0001662 behavioral fear response	1	0.575858	0.09	1	Biological Process	GO:0001662	behavioral fear response	0.0697354	0.575858	0	1	1	1
GO:0002127 wobble base cytosine methylation	1	0.575858	0.09	1	Biological Process	GO:0002127	wobble base cytosine methylation	0.0697354	0.575858	1	0	1	1
GO:0002209 behavioral defense response	1	0.575858	0.09	1	Biological Process	GO:0002209	behavioral defense response	0.0697354	0.575858	0	1	1	1
GO:0002675 positive regulation of acute inflammatory response	1	0.575858	0.09	1	Biological Process	GO:0002675	positive regulation of acute inflammatory response	0.0697354	0.575858	0	1	1	1
GO:0002946 tRNA C5-cytosine methylation	1	0.575858	0.09	1	Biological Process	GO:0002946	tRNA C5-cytosine methylation	0.0697354	0.575858	1	0	1	1
GO:0006034 cuticle chitin metabolic process	1	0.575858	0.09	1	Biological Process	GO:0006034	cuticle chitin metabolic process	0.0697354	0.575858	1	0	1	1
GO:0006035 cuticle chitin biosynthetic process	1	0.575858	0.09	1	Biological Process	GO:0006035	cuticle chitin biosynthetic process	0.0697354	0.575858	1	0	1	1
GO:0006185 dGDP biosynthetic process	1	0.575858	0.09	1	Biological Process	GO:0006185	dGDP biosynthetic process	0.0697354	0.575858	0	1	1	1
GO:0006663 platelet activating factor biosynthetic process	1	0.575858	0.09	1	Biological Process	GO:0006663	platelet activating factor biosynthetic process	0.0697354	0.575858	0	1	1	1
GO:0006681 galactosylceramide metabolic process	1	0.575858	0.09	1	Biological Process	GO:0006681	galactosylceramide metabolic process	0.0697354	0.575858	0	1	1	1
GO:0006683 galactosylceramide catabolic process	1	0.575858	0.09	1	Biological Process	GO:0006683	galactosylceramide catabolic process	0.0697354	0.575858	0	1	1	1
GO:0006761 dihydrofolate biosynthetic process	1	0.575858	0.09	1	Biological Process	GO:0006761	dihydrofolate biosynthetic process	0.0697354	0.575858	1	0	1	1
GO:0006791 sulfur utilization	1	0.575858	0.09	1	Biological Process	GO:0006791	sulfur utilization	0.0697354	0.575858	1	0	1	1
GO:0006792 regulation of sulfur utilization	1	0.575858	0.09	1	Biological Process	GO:0006792	regulation of sulfur utilization	0.0697354	0.575858	1	0	1	1
GO:0006799 polyphosphate biosynthetic process	1	0.575858	0.09	1	Biological Process	GO:0006799	polyphosphate biosynthetic process	0.0697354	0.575858	0	1	1	1
GO:0006953 acute-phase response	1	0.575858	0.09	1	Biological Process	GO:0006953	acute-phase response	0.0697354	0.575858	0	1	1	1
GO:0007156 homophilic cell adhesion via plasma membrane adhesion molecules	1	0.575858	0.09	1	Biological Process	GO:0007156	homophilic cell adhesion via plasma membrane adhesion molecules	0.0697354	0.575858	1	0	1	1
GO:0008362 chitin-based embryonic cuticle biosynthetic process	1	0.575858	0.09	1	Biological Process	GO:0008362	chitin-based embryonic cuticle biosynthetic process	0.0697354	0.575858	1	0	1	1
GO:0009136 purine nucleoside diphosphate biosynthetic process	1	0.575858	0.09	1	Biological Process	GO:0009136	purine nucleoside diphosphate biosynthetic process	0.0697354	0.575858	0	1	1	1
GO:0009153 purine deoxyribonucleotide biosynthetic process	1	0.575858	0.09	1	Biological Process	GO:0009153	purine deoxyribonucleotide biosynthetic process	0.0697354	0.575858	0	1	1	1
GO:0009170 purine deoxyribonucleoside monophosphate metabolic process	1	0.575858	0.09	1	Biological Process	GO:0009170	purine deoxyribonucleoside monophosphate metabolic process	0.0697354	0.575858	0	1	1	1
GO:0009180 purine ribonucleoside diphosphate biosynthetic process	1	0.575858	0.09	1	Biological Process	GO:0009180	purine ribonucleoside diphosphate biosynthetic process	0.0697354	0.575858	0	1	1	1
GO:0009182 purine deoxyribonucleoside diphosphate metabolic process	1	0.575858	0.09	1	Biological Process	GO:0009182	purine deoxyribonucleoside diphosphate metabolic process	0.0697354	0.575858	0	1	1	1
GO:0009183 purine deoxyribonucleoside diphosphate biosynthetic process	1	0.575858	0.09	1	Biological Process	GO:0009183	purine deoxyribonucleoside diphosphate biosynthetic process	0.0697354	0.575858	0	1	1	1
GO:0009188 ribonucleoside diphosphate biosynthetic process	1	0.575858	0.09	1	Biological Process	GO:0009188	ribonucleoside diphosphate biosynthetic process	0.0697354	0.575858	0	1	1	1
GO:0009253 peptidoglycan catabolic process	1	0.575858	0.09	1	Biological Process	GO:0009253	peptidoglycan catabolic process	0.0697354	0.575858	0	1	1	1
GO:0010306 rhamnogalacturonan II biosynthetic process	1	0.575858	0.09	1	Biological Process	GO:0010306	rhamnogalacturonan II biosynthetic process	0.0697354	0.575858	0	1	1	1
GO:0010396 rhamnogalacturonan II metabolic process	1	0.575858	0.09	1	Biological Process	GO:0010396	rhamnogalacturonan II metabolic process	0.0697354	0.575858	0	1	1	1
GO:0010446 response to alkaline pH	1	0.575858	0.09	1	Biological Process	GO:0010446	response to alkaline pH	0.0697354	0.575858	0	1	1	1
GO:0010514 induction of conjugation with cellular fusion	1	0.575858	0.09	1	Biological Process	GO:0010514	induction of conjugation with cellular fusion	0.0697354	0.575858	0	1	1	1
GO:0010796 regulation of multivesicular body size	1	0.575858	0.09	1	Biological Process	GO:0010796	regulation of multivesicular body size	0.0697354	0.575858	0	1	1	1
GO:0015701 bicarbonate transport	1	0.575858	0.09	1	Biological Process	GO:0015701	bicarbonate transport	0.0697354	0.575858	1	0	1	1
GO:0015724 formate transport	1	0.575858	0.09	1	Biological Process	GO:0015724	formate transport	0.0697354	0.575858	1	0	1	1
GO:0015755 fructose transport	1	0.575858	0.09	1	Biological Process	GO:0015755	fructose transport	0.0697354	0.575858	0	1	1	1
GO:0019294 keto-3-deoxy-D-manno-octulosonic acid biosynthetic process	1	0.575858	0.09	1	Biological Process	GO:0019294	keto-3-deoxy-D-manno-octulosonic acid biosynthetic process	0.0697354	0.575858	0	1	1	1
GO:0019371 cyclooxygenase pathway	1	0.575858	0.09	1	Biological Process	GO:0019371	cyclooxygenase pathway	0.0697354	0.575858	0	1	1	1
GO:0019376 galactolipid catabolic process	1	0.575858	0.09	1	Biological Process	GO:0019376	galactolipid catabolic process	0.0697354	0.575858	0	1	1	1
GO:0019448 L-cysteine catabolic process	1	0.575858	0.09	1	Biological Process	GO:0019448	L-cysteine catabolic process	0.0697354	0.575858	1	0	1	1
GO:0019450 L-cysteine catabolic process to pyruvate	1	0.575858	0.09	1	Biological Process	GO:0019450	L-cysteine catabolic process to pyruvate	0.0697354	0.575858	1	0	1	1
GO:0019458 methionine catabolic process via 2-oxobutanoate	1	0.575858	0.09	1	Biological Process	GO:0019458	methionine catabolic process via 2-oxobutanoate	0.0697354	0.575858	1	0	1	1
GO:0019532 oxalate transport	1	0.575858	0.09	1	Biological Process	GO:0019532	oxalate transport	0.0697354	0.575858	1	0	1	1
GO:0019614 catechol-containing compound catabolic process	1	0.575858	0.09	1	Biological Process	GO:0019614	catechol-containing compound catabolic process	0.0697354	0.575858	0	1	1	1
GO:0019619 3,4-dihydroxybenzoate catabolic process	1	0.575858	0.09	1	Biological Process	GO:0019619	3,4-dihydroxybenzoate catabolic process	0.0697354	0.575858	0	1	1	1
GO:0031392 regulation of prostaglandin biosynthetic process	1	0.575858	0.09	1	Biological Process	GO:0031392	regulation of prostaglandin biosynthetic process	0.0697354	0.575858	0	1	1	1
GO:0031394 positive regulation of prostaglandin biosynthetic process	1	0.575858	0.09	1	Biological Process	GO:0031394	positive regulation of prostaglandin biosynthetic process	0.0697354	0.575858	0	1	1	1
GO:0031620 regulation of fever generation	1	0.575858	0.09	1	Biological Process	GO:0031620	regulation of fever generation	0.0697354	0.575858	0	1	1	1
GO:0031622 positive regulation of fever generation	1	0.575858	0.09	1	Biological Process	GO:0031622	positive regulation of fever generation	0.0697354	0.575858	0	1	1	1
GO:0031649 heat generation	1	0.575858	0.09	1	Biological Process	GO:0031649	heat generation	0.0697354	0.575858	0	1	1	1
GO:0031650 regulation of heat generation	1	0.575858	0.09	1	Biological Process	GO:0031650	regulation of heat generation	0.0697354	0.575858	0	1	1	1
GO:0031652 positive regulation of heat generation	1	0.575858	0.09	1	Biological Process	GO:0031652	positive regulation of heat generation	0.0697354	0.575858	0	1	1	1
GO:0033131 regulation of glucokinase activity	1	0.575858	0.09	1	Biological Process	GO:0033131	regulation of glucokinase activity	0.0697354	0.575858	0	1	1	1
GO:0033133 positive regulation of glucokinase activity	1	0.575858	0.09	1	Biological Process	GO:0033133	positive regulation of glucokinase activity	0.0697354	0.575858	0	1	1	1
GO:0033184 positive regulation of histone ubiquitination	1	0.575858	0.09	1	Biological Process	GO:0033184	positive regulation of histone ubiquitination	0.0697354	0.575858	0	1	1	1
GO:0033473 indoleacetic acid conjugate metabolic process	1	0.575858	0.09	1	Biological Process	GO:0033473	indoleacetic acid conjugate metabolic process	0.0697354	0.575858	0	1	1	1
GO:0034203 glycolipid translocation	1	0.575858	0.09	1	Biological Process	GO:0034203	glycolipid translocation	0.0697354	0.575858	1	0	1	1
GO:0034436 glycoprotein transport	1	0.575858	0.09	1	Biological Process	GO:0034436	glycoprotein transport	0.0697354	0.575858	0	1	1	1
GO:0035442 dipeptide transmembrane transport	1	0.575858	0.09	1	Biological Process	GO:0035442	dipeptide transmembrane transport	0.0697354	0.575858	1	0	1	1
GO:0036149 phosphatidylinositol acyl-chain remodeling	1	0.575858	0.09	1	Biological Process	GO:0036149	phosphatidylinositol acyl-chain remodeling	0.0697354	0.575858	0	1	1	1
GO:0036150 phosphatidylserine acyl-chain remodeling	1	0.575858	0.09	1	Biological Process	GO:0036150	phosphatidylserine acyl-chain remodeling	0.0697354	0.575858	0	1	1	1
GO:0036152 phosphatidylethanolamine acyl-chain remodeling	1	0.575858	0.09	1	Biological Process	GO:0036152	phosphatidylethanolamine acyl-chain remodeling	0.0697354	0.575858	0	1	1	1
GO:0036159 inner dynein arm assembly	1	0.575858	0.09	1	Biological Process	GO:0036159	inner dynein arm assembly	0.0697354	0.575858	0	1	1	1
GO:0038166 angiotensin-activated signaling pathway	1	0.575858	0.09	1	Biological Process	GO:0038166	angiotensin-activated signaling pathway	0.0697354	0.575858	1	0	1	1
GO:0039674 exit of virus from host cell nucleus	1	0.575858	0.09	1	Biological Process	GO:0039674	exit of virus from host cell nucleus	0.0697354	0.575858	1	0	1	1
GO:0039675 exit of virus from host cell nucleus through nuclear pore	1	0.575858	0.09	1	Biological Process	GO:0039675	exit of virus from host cell nucleus through nuclear pore	0.0697354	0.575858	1	0	1	1
GO:0042596 fear response	1	0.575858	0.09	1	Biological Process	GO:0042596	fear response	0.0697354	0.575858	0	1	1	1
GO:0043988 histone H3-S28 phosphorylation	1	0.575858	0.09	1	Biological Process	GO:0043988	histone H3-S28 phosphorylation	0.0697354	0.575858	0	1	1	1
GO:0044035 multi-organism catabolic process	1	0.575858	0.09	1	Biological Process	GO:0044035	multi-organism catabolic process	0.0697354	0.575858	0	1	1	1
GO:0044040 multi-organism carbohydrate metabolic process	1	0.575858	0.09	1	Biological Process	GO:0044040	multi-organism carbohydrate metabolic process	0.0697354	0.575858	0	1	1	1
GO:0044041 multi-organism carbohydrate catabolic process	1	0.575858	0.09	1	Biological Process	GO:0044041	multi-organism carbohydrate catabolic process	0.0697354	0.575858	0	1	1	1
GO:0044046 interaction with host via substance released outside of symbiont	1	0.575858	0.09	1	Biological Process	GO:0044046	interaction with host via substance released outside of symbiont	0.0697354	0.575858	0	1	1	1
GO:0044278 cell wall disruption in other organism	1	0.575858	0.09	1	Biological Process	GO:0044278	cell wall disruption in other organism	0.0697354	0.575858	0	1	1	1
GO:0045852 pH elevation	1	0.575858	0.09	1	Biological Process	GO:0045852	pH elevation	0.0697354	0.575858	1	0	1	1
GO:0046054 dGMP metabolic process	1	0.575858	0.09	1	Biological Process	GO:0046054	dGMP metabolic process	0.0697354	0.575858	0	1	1	1
GO:0046060 dATP metabolic process	1	0.575858	0.09	1	Biological Process	GO:0046060	dATP metabolic process	0.0697354	0.575858	0	1	1	1
GO:0046066 dGDP metabolic process	1	0.575858	0.09	1	Biological Process	GO:0046066	dGDP metabolic process	0.0697354	0.575858	0	1	1	1
GO:0046208 spermine catabolic process	1	0.575858	0.09	1	Biological Process	GO:0046208	spermine catabolic process	0.0697354	0.575858	0	1	1	1
GO:0046244 salicylic acid catabolic process	1	0.575858	0.09	1	Biological Process	GO:0046244	salicylic acid catabolic process	0.0697354	0.575858	1	0	1	1
GO:0046400 keto-3-deoxy-D-manno-octulosonic acid metabolic process	1	0.575858	0.09	1	Biological Process	GO:0046400	keto-3-deoxy-D-manno-octulosonic acid metabolic process	0.0697354	0.575858	0	1	1	1
GO:0046439 L-cysteine metabolic process	1	0.575858	0.09	1	Biological Process	GO:0046439	L-cysteine metabolic process	0.0697354	0.575858	1	0	1	1
GO:0046452 dihydrofolate metabolic process	1	0.575858	0.09	1	Biological Process	GO:0046452	dihydrofolate metabolic process	0.0697354	0.575858	1	0	1	1
GO:0046469 platelet activating factor metabolic process	1	0.575858	0.09	1	Biological Process	GO:0046469	platelet activating factor metabolic process	0.0697354	0.575858	0	1	1	1
GO:0046697 decidualization	1	0.575858	0.09	1	Biological Process	GO:0046697	decidualization	0.0697354	0.575858	0	1	1	1
GO:0046711 GDP biosynthetic process	1	0.575858	0.09	1	Biological Process	GO:0046711	GDP biosynthetic process	0.0697354	0.575858	0	1	1	1
GO:0046724 oxalic acid secretion	1	0.575858	0.09	1	Biological Process	GO:0046724	oxalic acid secretion	0.0697354	0.575858	1	0	1	1
GO:0051454 intracellular pH elevation	1	0.575858	0.09	1	Biological Process	GO:0051454	intracellular pH elevation	0.0697354	0.575858	1	0	1	1
GO:0051672 catabolism by organism of cell wall peptidoglycan in other organism	1	0.575858	0.09	1	Biological Process	GO:0051672	catabolism by organism of cell wall peptidoglycan in other organism	0.0697354	0.575858	0	1	1	1
GO:0052047 interaction with other organism via secreted substance involved in symbiotic interaction	1	0.575858	0.09	1	Biological Process	GO:0052047	interaction with other organism via secreted substance involved in symbiotic interaction	0.0697354	0.575858	0	1	1	1
GO:0052048 interaction with host via secreted substance involved in symbiotic interaction	1	0.575858	0.09	1	Biological Process	GO:0052048	interaction with host via secreted substance involved in symbiotic interaction	0.0697354	0.575858	0	1	1	1
GO:0061164 transitional endoplasmic reticulum polarization at cell division site	1	0.575858	0.09	1	Biological Process	GO:0061164	transitional endoplasmic reticulum polarization at cell division site	0.0697354	0.575858	0	1	1	1
GO:0061165 endoplasmic reticulum localization involved in endoplasmic reticulum polarization at cell division site	1	0.575858	0.09	1	Biological Process	GO:0061165	endoplasmic reticulum localization involved in endoplasmic reticulum polarization at cell division site	0.0697354	0.575858	0	1	1	1
GO:0061166 establishment of endoplasmic reticulum localization involved in endoplasmic reticulum polarization at cell division site	1	0.575858	0.09	1	Biological Process	GO:0061166	establishment of endoplasmic reticulum localization involved in endoplasmic reticulum polarization at cell division site	0.0697354	0.575858	0	1	1	1
GO:0071211 protein targeting to vacuole involved in autophagy	1	0.575858	0.09	1	Biological Process	GO:0071211	protein targeting to vacuole involved in autophagy	0.0697354	0.575858	1	0	1	1
GO:0071469 cellular response to alkaline pH	1	0.575858	0.09	1	Biological Process	GO:0071469	cellular response to alkaline pH	0.0697354	0.575858	0	1	1	1
GO:0071507 MAPK cascade involved in conjugation with cellular fusion	1	0.575858	0.09	1	Biological Process	GO:0071507	MAPK cascade involved in conjugation with cellular fusion	0.0697354	0.575858	0	1	1	1
GO:0080164 regulation of nitric oxide metabolic process	1	0.575858	0.09	1	Biological Process	GO:0080164	regulation of nitric oxide metabolic process	0.0697354	0.575858	0	1	1	1
GO:0090036 regulation of protein kinase C signaling	1	0.575858	0.09	1	Biological Process	GO:0090036	regulation of protein kinase C signaling	0.0697354	0.575858	1	0	1	1
GO:0090368 regulation of ornithine metabolic process	1	0.575858	0.09	1	Biological Process	GO:0090368	regulation of ornithine metabolic process	0.0697354	0.575858	1	0	1	1
GO:1900067 regulation of cellular response to alkaline pH	1	0.575858	0.09	1	Biological Process	GO:1900067	regulation of cellular response to alkaline pH	0.0697354	0.575858	0	1	1	1
GO:1900079 regulation of arginine biosynthetic process	1	0.575858	0.09	1	Biological Process	GO:1900079	regulation of arginine biosynthetic process	0.0697354	0.575858	1	0	1	1
GO:1902334 fructose export from vacuole to cytoplasm	1	0.575858	0.09	1	Biological Process	GO:1902334	fructose export from vacuole to cytoplasm	0.0697354	0.575858	0	1	1	1
GO:1903299 regulation of hexokinase activity	1	0.575858	0.09	1	Biological Process	GO:1903299	regulation of hexokinase activity	0.0697354	0.575858	0	1	1	1
GO:1903301 positive regulation of hexokinase activity	1	0.575858	0.09	1	Biological Process	GO:1903301	positive regulation of hexokinase activity	0.0697354	0.575858	0	1	1	1
GO:1904385 cellular response to angiotensin	1	0.575858	0.09	1	Biological Process	GO:1904385	cellular response to angiotensin	0.0697354	0.575858	1	0	1	1
GO:1990171 SCF complex disassembly in response to cadmium stress	1	0.575858	0.09	1	Biological Process	GO:1990171	SCF complex disassembly in response to cadmium stress	0.0697354	0.575858	0	1	1	1
GO:1990776 response to angiotensin	1	0.575858	0.09	1	Biological Process	GO:1990776	response to angiotensin	0.0697354	0.575858	1	0	1	1
GO:2000013 regulation of arginine biosynthetic process via ornithine	1	0.575858	0.09	1	Biological Process	GO:2000013	regulation of arginine biosynthetic process via ornithine	0.0697354	0.575858	1	0	1	1
GO:2000124 regulation of endocannabinoid signaling pathway	1	0.575858	0.09	1	Biological Process	GO:2000124	regulation of endocannabinoid signaling pathway	0.0697354	0.575858	1	0	1	1
GO:2000282 regulation of cellular amino acid biosynthetic process	1	0.575858	0.09	1	Biological Process	GO:2000282	regulation of cellular amino acid biosynthetic process	0.0697354	0.575858	1	0	1	1
GO:2000395 regulation of ubiquitin-dependent endocytosis	1	0.575858	0.09	1	Biological Process	GO:2000395	regulation of ubiquitin-dependent endocytosis	0.0697354	0.575858	0	1	1	1
GO:2000397 positive regulation of ubiquitin-dependent endocytosis	1	0.575858	0.09	1	Biological Process	GO:2000397	positive regulation of ubiquitin-dependent endocytosis	0.0697354	0.575858	0	1	1	1
GO:2000878 positive regulation of oligopeptide transport	1	0.575858	0.09	1	Biological Process	GO:2000878	positive regulation of oligopeptide transport	0.0697354	0.575858	1	0	1	1
GO:2000880 positive regulation of dipeptide transport	1	0.575858	0.09	1	Biological Process	GO:2000880	positive regulation of dipeptide transport	0.0697354	0.575858	1	0	1	1
GO:2001148 regulation of dipeptide transmembrane transport	1	0.575858	0.09	1	Biological Process	GO:2001148	regulation of dipeptide transmembrane transport	0.0697354	0.575858	1	0	1	1
GO:2001150 positive regulation of dipeptide transmembrane transport	1	0.575858	0.09	1	Biological Process	GO:2001150	positive regulation of dipeptide transmembrane transport	0.0697354	0.575858	1	0	1	1
GO:2001168 positive regulation of histone H2B ubiquitination	1	0.575858	0.09	1	Biological Process	GO:2001168	positive regulation of histone H2B ubiquitination	0.0697354	0.575858	0	1	1	1
GO:0009065 glutamine family amino acid catabolic process	8	0.57835	0.717	0.127	Biological Process	GO:0009065	glutamine family amino acid catabolic process	0.0703715	0.57835	4	4	8	63
GO:0009251 glucan catabolic process	8	0.57835	0.717	0.127	Biological Process	GO:0009251	glucan catabolic process	0.0703715	0.57835	4	4	8	63
GO:0004350 glutamate-5-semialdehyde dehydrogenase activity	2	0.578981	0.171	0.154	Molecular Function	GO:0004350	glutamate-5-semialdehyde dehydrogenase activity	0.222118	0.578981	2	0	2	13
GO:0004837 tyrosine decarboxylase activity	2	0.578981	0.171	0.154	Molecular Function	GO:0004837	tyrosine decarboxylase activity	0.222118	0.578981	0	2	2	13
GO:0008242 omega peptidase activity	2	0.578981	0.171	0.154	Molecular Function	GO:0008242	omega peptidase activity	0.222118	0.578981	2	0	2	13
GO:0009014 succinyl-diaminopimelate desuccinylase activity	2	0.578981	0.171	0.154	Molecular Function	GO:0009014	succinyl-diaminopimelate desuccinylase activity	0.222118	0.578981	0	2	2	13
GO:0016855 racemase and epimerase activity, acting on amino acids and derivatives	2	0.578981	0.171	0.154	Molecular Function	GO:0016855	racemase and epimerase activity, acting on amino acids and derivatives	0.222118	0.578981	2	0	2	13
GO:0042285 xylosyltransferase activity	2	0.578981	0.171	0.154	Molecular Function	GO:0042285	xylosyltransferase activity	0.222118	0.578981	0	2	2	13
GO:0004491 methylmalonate-semialdehyde dehydrogenase (acylating) activity	3	0.578981	0.257	0.125	Molecular Function	GO:0004491	methylmalonate-semialdehyde dehydrogenase (acylating) activity	0.224133	0.578981	3	0	3	24
GO:0004777 succinate-semialdehyde dehydrogenase (NAD+) activity	3	0.578981	0.257	0.125	Molecular Function	GO:0004777	succinate-semialdehyde dehydrogenase (NAD+) activity	0.224133	0.578981	3	0	3	24
GO:0008409 5'-3' exonuclease activity	3	0.578981	0.257	0.125	Molecular Function	GO:0008409	5'-3' exonuclease activity	0.224133	0.578981	2	1	3	24
GO:0009013 succinate-semialdehyde dehydrogenase [NAD(P)+] activity	3	0.578981	0.257	0.125	Molecular Function	GO:0009013	succinate-semialdehyde dehydrogenase [NAD(P)+] activity	0.224133	0.578981	3	0	3	24
GO:0046872 metal ion binding	260	0.578981	22.241	0.071	Molecular Function	GO:0046872	metal ion binding	0.229883	0.578981	110	150	260	3646
GO:0045340 mercury ion binding	4	0.578981	0.342	0.111	Molecular Function	GO:0045340	mercury ion binding	0.230395	0.578981	0	4	4	36
GO:0030599 pectinesterase activity	7	0.578981	0.599	0.096	Molecular Function	GO:0030599	pectinesterase activity	0.231582	0.578981	0	7	7	73
GO:0019901 protein kinase binding	8	0.578981	0.684	0.093	Molecular Function	GO:0019901	protein kinase binding	0.234601	0.578981	5	3	8	86
GO:0005516 calmodulin binding	16	0.578981	1.369	0.084	Molecular Function	GO:0005516	calmodulin binding	0.235583	0.578981	4	12	16	191
GO:0015077 monovalent inorganic cation transmembrane transporter activity	42	0.578981	3.593	0.077	Molecular Function	GO:0015077	monovalent inorganic cation transmembrane transporter activity	0.242278	0.578981	18	24	42	548
GO:0048029 monosaccharide binding	5	0.578981	0.428	0.102	Molecular Function	GO:0048029	monosaccharide binding	0.24267	0.578981	3	2	5	49
GO:0004568 chitinase activity	3	0.578981	0.257	0.12	Molecular Function	GO:0004568	chitinase activity	0.242741	0.578981	2	1	3	25
GO:0004764 shikimate 3-dehydrogenase (NADP+) activity	3	0.578981	0.257	0.12	Molecular Function	GO:0004764	shikimate 3-dehydrogenase (NADP+) activity	0.242741	0.578981	0	3	3	25
GO:0004806 triglyceride lipase activity	3	0.578981	0.257	0.12	Molecular Function	GO:0004806	triglyceride lipase activity	0.242741	0.578981	0	3	3	25
GO:0005372 water transmembrane transporter activity	3	0.578981	0.257	0.12	Molecular Function	GO:0005372	water transmembrane transporter activity	0.242741	0.578981	1	2	3	25
GO:0008802 betaine-aldehyde dehydrogenase activity	3	0.578981	0.257	0.12	Molecular Function	GO:0008802	betaine-aldehyde dehydrogenase activity	0.242741	0.578981	3	0	3	25
GO:0015198 oligopeptide transporter activity	3	0.578981	0.257	0.12	Molecular Function	GO:0015198	oligopeptide transporter activity	0.242741	0.578981	1	2	3	25
GO:0015250 water channel activity	3	0.578981	0.257	0.12	Molecular Function	GO:0015250	water channel activity	0.242741	0.578981	1	2	3	25
GO:0033764 steroid dehydrogenase activity, acting on the CH-OH group of donors, NAD or NADP as acceptor	10	0.578981	0.855	0.088	Molecular Function	GO:0033764	steroid dehydrogenase activity, acting on the CH-OH group of donors, NAD or NADP as acceptor	0.244931	0.578981	6	4	10	113
GO:0000285 1-phosphatidylinositol-3-phosphate 5-kinase activity	1	0.578981	0.086	0.25	Molecular Function	GO:0000285	1-phosphatidylinositol-3-phosphate 5-kinase activity	0.246944	0.578981	0	1	1	4
GO:0004014 adenosylmethionine decarboxylase activity	1	0.578981	0.086	0.25	Molecular Function	GO:0004014	adenosylmethionine decarboxylase activity	0.246944	0.578981	0	1	1	4
GO:0004383 guanylate cyclase activity	1	0.578981	0.086	0.25	Molecular Function	GO:0004383	guanylate cyclase activity	0.246944	0.578981	0	1	1	4
GO:0004478 methionine adenosyltransferase activity	1	0.578981	0.086	0.25	Molecular Function	GO:0004478	methionine adenosyltransferase activity	0.246944	0.578981	0	1	1	4
GO:0004550 nucleoside diphosphate kinase activity	1	0.578981	0.086	0.25	Molecular Function	GO:0004550	nucleoside diphosphate kinase activity	0.246944	0.578981	0	1	1	4
GO:0004566 beta-glucuronidase activity	1	0.578981	0.086	0.25	Molecular Function	GO:0004566	beta-glucuronidase activity	0.246944	0.578981	1	0	1	4
GO:0004665 prephenate dehydrogenase (NADP+) activity	1	0.578981	0.086	0.25	Molecular Function	GO:0004665	prephenate dehydrogenase (NADP+) activity	0.246944	0.578981	1	0	1	4
GO:0004851 uroporphyrin-III C-methyltransferase activity	1	0.578981	0.086	0.25	Molecular Function	GO:0004851	uroporphyrin-III C-methyltransferase activity	0.246944	0.578981	0	1	1	4
GO:0005354 galactose transmembrane transporter activity	1	0.578981	0.086	0.25	Molecular Function	GO:0005354	galactose transmembrane transporter activity	0.246944	0.578981	0	1	1	4
GO:0008113 peptide-methionine (S)-S-oxide reductase activity	1	0.578981	0.086	0.25	Molecular Function	GO:0008113	peptide-methionine (S)-S-oxide reductase activity	0.246944	0.578981	1	0	1	4
GO:0008660 1-aminocyclopropane-1-carboxylate deaminase activity	1	0.578981	0.086	0.25	Molecular Function	GO:0008660	1-aminocyclopropane-1-carboxylate deaminase activity	0.246944	0.578981	0	1	1	4
GO:0008865 fructokinase activity	1	0.578981	0.086	0.25	Molecular Function	GO:0008865	fructokinase activity	0.246944	0.578981	1	0	1	4
GO:0008977 prephenate dehydrogenase activity	1	0.578981	0.086	0.25	Molecular Function	GO:0008977	prephenate dehydrogenase activity	0.246944	0.578981	1	0	1	4
GO:0010354 homogentisate prenyltransferase activity	1	0.578981	0.086	0.25	Molecular Function	GO:0010354	homogentisate prenyltransferase activity	0.246944	0.578981	1	0	1	4
GO:0015018 galactosylgalactosylxylosylprotein 3-beta-glucuronosyltransferase activity	1	0.578981	0.086	0.25	Molecular Function	GO:0015018	galactosylgalactosylxylosylprotein 3-beta-glucuronosyltransferase activity	0.246944	0.578981	0	1	1	4
GO:0015097 mercury ion transmembrane transporter activity	1	0.578981	0.086	0.25	Molecular Function	GO:0015097	mercury ion transmembrane transporter activity	0.246944	0.578981	0	1	1	4
GO:0015168 glycerol transmembrane transporter activity	1	0.578981	0.086	0.25	Molecular Function	GO:0015168	glycerol transmembrane transporter activity	0.246944	0.578981	0	1	1	4
GO:0015486 glycoside-pentoside-hexuronide:cation symporter activity	1	0.578981	0.086	0.25	Molecular Function	GO:0015486	glycoside-pentoside-hexuronide:cation symporter activity	0.246944	0.578981	0	1	1	4
GO:0016165 linoleate 13S-lipoxygenase activity	1	0.578981	0.086	0.25	Molecular Function	GO:0016165	linoleate 13S-lipoxygenase activity	0.246944	0.578981	0	1	1	4
GO:0016714 oxidoreductase activity, acting on paired donors, with incorporation or reduction of molecular oxygen, reduced pteridine as one donor, and incorporation of one atom of oxygen	1	0.578981	0.086	0.25	Molecular Function	GO:0016714	oxidoreductase activity, acting on paired donors, with incorporation or reduction of molecular oxygen, reduced pteridine as one donor, and incorporation of one atom of oxygen	0.246944	0.578981	0	1	1	4
GO:0016819 hydrolase activity, acting on acid anhydrides, in sulfonyl-containing anhydrides	1	0.578981	0.086	0.25	Molecular Function	GO:0016819	hydrolase activity, acting on acid anhydrides, in sulfonyl-containing anhydrides	0.246944	0.578981	1	0	1	4
GO:0018685 alkane 1-monooxygenase activity	1	0.578981	0.086	0.25	Molecular Function	GO:0018685	alkane 1-monooxygenase activity	0.246944	0.578981	1	0	1	4
GO:0030165 PDZ domain binding	1	0.578981	0.086	0.25	Molecular Function	GO:0030165	PDZ domain binding	0.246944	0.578981	1	0	1	4
GO:0030611 arsenate reductase activity	1	0.578981	0.086	0.25	Molecular Function	GO:0030611	arsenate reductase activity	0.246944	0.578981	1	0	1	4
GO:0030789 precorrin-3B C17-methyltransferase activity	1	0.578981	0.086	0.25	Molecular Function	GO:0030789	precorrin-3B C17-methyltransferase activity	0.246944	0.578981	0	1	1	4
GO:0033897 ribonuclease T2 activity	1	0.578981	0.086	0.25	Molecular Function	GO:0033897	ribonuclease T2 activity	0.246944	0.578981	0	1	1	4
GO:0035173 histone kinase activity	1	0.578981	0.086	0.25	Molecular Function	GO:0035173	histone kinase activity	0.246944	0.578981	0	1	1	4
GO:0035800 deubiquitinase activator activity	1	0.578981	0.086	0.25	Molecular Function	GO:0035800	deubiquitinase activator activity	0.246944	0.578981	0	1	1	4
GO:0047150 betaine-homocysteine S-methyltransferase activity	1	0.578981	0.086	0.25	Molecular Function	GO:0047150	betaine-homocysteine S-methyltransferase activity	0.246944	0.578981	1	0	1	4
GO:0047274 galactinol-sucrose galactosyltransferase activity	1	0.578981	0.086	0.25	Molecular Function	GO:0047274	galactinol-sucrose galactosyltransferase activity	0.246944	0.578981	1	0	1	4
GO:0047325 inositol tetrakisphosphate 1-kinase activity	1	0.578981	0.086	0.25	Molecular Function	GO:0047325	inositol tetrakisphosphate 1-kinase activity	0.246944	0.578981	0	1	1	4
GO:0047663 aminoglycoside 6'-N-acetyltransferase activity	1	0.578981	0.086	0.25	Molecular Function	GO:0047663	aminoglycoside 6'-N-acetyltransferase activity	0.246944	0.578981	0	1	1	4
GO:0047769 arogenate dehydratase activity	1	0.578981	0.086	0.25	Molecular Function	GO:0047769	arogenate dehydratase activity	0.246944	0.578981	0	1	1	4
GO:0050378 UDP-glucuronate 4-epimerase activity	1	0.578981	0.086	0.25	Molecular Function	GO:0050378	UDP-glucuronate 4-epimerase activity	0.246944	0.578981	0	1	1	4
GO:0051753 mannan synthase activity	1	0.578981	0.086	0.25	Molecular Function	GO:0051753	mannan synthase activity	0.246944	0.578981	0	1	1	4
GO:0052635 C-20 gibberellin 2-beta-dioxygenase activity	1	0.578981	0.086	0.25	Molecular Function	GO:0052635	C-20 gibberellin 2-beta-dioxygenase activity	0.246944	0.578981	1	0	1	4
GO:0052722 fatty acid in-chain hydroxylase activity	1	0.578981	0.086	0.25	Molecular Function	GO:0052722	fatty acid in-chain hydroxylase activity	0.246944	0.578981	0	1	1	4
GO:0052726 inositol-1,3,4-trisphosphate 5-kinase activity	1	0.578981	0.086	0.25	Molecular Function	GO:0052726	inositol-1,3,4-trisphosphate 5-kinase activity	0.246944	0.578981	0	1	1	4
GO:0052743 inositol tetrakisphosphate phosphatase activity	1	0.578981	0.086	0.25	Molecular Function	GO:0052743	inositol tetrakisphosphate phosphatase activity	0.246944	0.578981	0	1	1	4
GO:0070401 NADP+ binding	1	0.578981	0.086	0.25	Molecular Function	GO:0070401	NADP+ binding	0.246944	0.578981	1	0	1	4
GO:0090440 abscisic acid transporter activity	1	0.578981	0.086	0.25	Molecular Function	GO:0090440	abscisic acid transporter activity	0.246944	0.578981	0	1	1	4
GO:1990188 euchromatin binding	1	0.578981	0.086	0.25	Molecular Function	GO:1990188	euchromatin binding	0.246944	0.578981	1	0	1	4
GO:0004311 farnesyltranstransferase activity	2	0.578981	0.171	0.143	Molecular Function	GO:0004311	farnesyltranstransferase activity	0.248135	0.578981	2	0	2	14
GO:0008839 4-hydroxy-tetrahydrodipicolinate reductase	2	0.578981	0.171	0.143	Molecular Function	GO:0008839	4-hydroxy-tetrahydrodipicolinate reductase	0.248135	0.578981	2	0	2	14
GO:0016749 N-succinyltransferase activity	2	0.578981	0.171	0.143	Molecular Function	GO:0016749	N-succinyltransferase activity	0.248135	0.578981	1	1	2	14
GO:0009225 nucleotide-sugar metabolic process	13	0.583165	1.166	0.109	Biological Process	GO:0009225	nucleotide-sugar metabolic process	0.0711259	0.583165	11	2	13	119
GO:0036442 hydrogen-exporting ATPase activity	7	0.58804	0.599	0.093	Molecular Function	GO:0036442	hydrogen-exporting ATPase activity	0.252471	0.58804	4	3	7	75
GO:0015743 malate transport	4	0.588515	0.359	0.174	Biological Process	GO:0015743	malate transport	0.0721186	0.588515	1	3	4	23
GO:0070417 cellular response to cold	4	0.588515	0.359	0.174	Biological Process	GO:0070417	cellular response to cold	0.0721186	0.588515	1	3	4	23
GO:0006824 cobalt ion transport	14	0.591251	1.256	0.107	Biological Process	GO:0006824	cobalt ion transport	0.0726248	0.591251	11	3	14	131
GO:0004497 monooxygenase activity	26	0.592405	2.224	0.079	Molecular Function	GO:0004497	monooxygenase activity	0.254803	0.592405	13	13	26	330
GO:0047733 CDP-glucose 4,6-dehydratase activity	5	0.593609	0.428	0.1	Molecular Function	GO:0047733	CDP-glucose 4,6-dehydratase activity	0.255779	0.593609	4	1	5	50
GO:0005826 actomyosin contractile ring	3	0.595624	0.363	0.3	Cellular Component	GO:0005826	actomyosin contractile ring	0.0229086	0.595624	1	2	3	10
GO:0003993 acid phosphatase activity	4	0.604227	0.342	0.105	Molecular Function	GO:0003993	acid phosphatase activity	0.260821	0.604227	2	2	4	38
GO:0003922 GMP synthase (glutamine-hydrolyzing) activity	3	0.604916	0.257	0.115	Molecular Function	GO:0003922	GMP synthase (glutamine-hydrolyzing) activity	0.261585	0.604916	1	2	3	26
GO:0004721 phosphoprotein phosphatase activity	13	0.607842	1.112	0.084	Molecular Function	GO:0004721	phosphoprotein phosphatase activity	0.26332	0.607842	0	13	13	155
GO:0015672 monovalent inorganic cation transport	53	0.617219	4.753	0.085	Biological Process	GO:0015672	monovalent inorganic cation transport	0.076053	0.617219	24	29	53	623
GO:1901070 guanosine-containing compound biosynthetic process	6	0.617219	0.538	0.14	Biological Process	GO:1901070	guanosine-containing compound biosynthetic process	0.0761712	0.617219	0	6	6	43
GO:0045550 geranylgeranyl reductase activity	8	0.629238	0.684	0.089	Molecular Function	GO:0045550	geranylgeranyl reductase activity	0.273617	0.629238	1	7	8	90
GO:0019205 nucleobase-containing compound kinase activity	12	0.629238	1.027	0.084	Molecular Function	GO:0019205	nucleobase-containing compound kinase activity	0.273789	0.629238	7	5	12	143
GO:0010329 auxin efflux transmembrane transporter activity	2	0.629238	0.171	0.133	Molecular Function	GO:0010329	auxin efflux transmembrane transporter activity	0.274237	0.629238	2	0	2	15
GO:0016866 intramolecular transferase activity	16	0.629238	1.369	0.081	Molecular Function	GO:0016866	intramolecular transferase activity	0.274533	0.629238	2	14	16	197
GO:0034637 cellular carbohydrate biosynthetic process	31	0.632147	2.78	0.091	Biological Process	GO:0034637	cellular carbohydrate biosynthetic process	0.0781962	0.632147	12	19	31	341
GO:0007600 sensory perception	14	0.641861	1.256	0.105	Biological Process	GO:0007600	sensory perception	0.0800844	0.641861	11	3	14	133
GO:1903825 organic acid transmembrane transport	10	0.641861	0.897	0.115	Biological Process	GO:1903825	organic acid transmembrane transport	0.0805039	0.641861	3	7	10	87
GO:0010337 regulation of salicylic acid metabolic process	2	0.641861	0.179	0.286	Biological Process	GO:0010337	regulation of salicylic acid metabolic process	0.0806963	0.641861	0	2	2	7
GO:0030149 sphingolipid catabolic process	2	0.641861	0.179	0.286	Biological Process	GO:0030149	sphingolipid catabolic process	0.0806963	0.641861	1	1	2	7
GO:0033567 DNA replication, Okazaki fragment processing	2	0.641861	0.179	0.286	Biological Process	GO:0033567	DNA replication, Okazaki fragment processing	0.0806963	0.641861	2	0	2	7
GO:0046466 membrane lipid catabolic process	2	0.641861	0.179	0.286	Biological Process	GO:0046466	membrane lipid catabolic process	0.0806963	0.641861	1	1	2	7
GO:0070370 cellular heat acclimation	2	0.641861	0.179	0.286	Biological Process	GO:0070370	cellular heat acclimation	0.0806963	0.641861	0	2	2	7
GO:0045152 antisigma factor binding	3	0.642017	0.257	0.111	Molecular Function	GO:0045152	antisigma factor binding	0.280603	0.642017	2	1	3	27
GO:0009226 nucleotide-sugar biosynthetic process	12	0.642265	1.076	0.109	Biological Process	GO:0009226	nucleotide-sugar biosynthetic process	0.0813301	0.642265	11	1	12	110
GO:1901570 fatty acid derivative biosynthetic process	4	0.642265	0.359	0.167	Biological Process	GO:1901570	fatty acid derivative biosynthetic process	0.0819762	0.642265	0	4	4	24
GO:0009688 abscisic acid biosynthetic process	3	0.642265	0.269	0.2	Biological Process	GO:0009688	abscisic acid biosynthetic process	0.0820325	0.642265	1	2	3	15
GO:0015968 stringent response	3	0.642265	0.269	0.2	Biological Process	GO:0015968	stringent response	0.0820325	0.642265	1	2	3	15
GO:0043289 apocarotenoid biosynthetic process	3	0.642265	0.269	0.2	Biological Process	GO:0043289	apocarotenoid biosynthetic process	0.0820325	0.642265	1	2	3	15
GO:1902645 tertiary alcohol biosynthetic process	3	0.642265	0.269	0.2	Biological Process	GO:1902645	tertiary alcohol biosynthetic process	0.0820325	0.642265	1	2	3	15
GO:0009737 response to abscisic acid	30	0.642265	2.691	0.091	Biological Process	GO:0009737	response to abscisic acid	0.0820466	0.642265	11	19	30	330
GO:0016298 lipase activity	9	0.648127	0.77	0.086	Molecular Function	GO:0016298	lipase activity	0.291172	0.648127	4	5	9	105
GO:0080043 quercetin 3-O-glucosyltransferase activity	4	0.648127	0.342	0.1	Molecular Function	GO:0080043	quercetin 3-O-glucosyltransferase activity	0.291952	0.648127	1	3	4	40
GO:0080044 quercetin 7-O-glucosyltransferase activity	4	0.648127	0.342	0.1	Molecular Function	GO:0080044	quercetin 7-O-glucosyltransferase activity	0.291952	0.648127	1	3	4	40
GO:0016709 oxidoreductase activity, acting on paired donors, with incorporation or reduction of molecular oxygen, NAD(P)H as one donor, and incorporation of one atom of oxygen	18	0.648127	1.54	0.079	Molecular Function	GO:0016709	oxidoreductase activity, acting on paired donors, with incorporation or reduction of molecular oxygen, NAD(P)H as one donor, and incorporation of one atom of oxygen	0.292355	0.648127	9	9	18	227
GO:0050662 coenzyme binding	52	0.648127	4.448	0.074	Molecular Function	GO:0050662	coenzyme binding	0.294049	0.648127	23	29	52	702
GO:0016627 oxidoreductase activity, acting on the CH-CH group of donors	22	0.648127	1.882	0.078	Molecular Function	GO:0016627	oxidoreductase activity, acting on the CH-CH group of donors	0.297966	0.648127	10	12	22	283
GO:0000822 inositol hexakisphosphate binding	1	0.648127	0.086	0.2	Molecular Function	GO:0000822	inositol hexakisphosphate binding	0.298497	0.648127	0	1	1	5
GO:0003998 acylphosphatase activity	1	0.648127	0.086	0.2	Molecular Function	GO:0003998	acylphosphatase activity	0.298497	0.648127	1	0	1	5
GO:0004121 cystathionine beta-lyase activity	1	0.648127	0.086	0.2	Molecular Function	GO:0004121	cystathionine beta-lyase activity	0.298497	0.648127	1	0	1	5
GO:0004808 tRNA (5-methylaminomethyl-2-thiouridylate)-methyltransferase activity	1	0.648127	0.086	0.2	Molecular Function	GO:0004808	tRNA (5-methylaminomethyl-2-thiouridylate)-methyltransferase activity	0.298497	0.648127	1	0	1	5
GO:0005094 Rho GDP-dissociation inhibitor activity	1	0.648127	0.086	0.2	Molecular Function	GO:0005094	Rho GDP-dissociation inhibitor activity	0.298497	0.648127	0	1	1	5
GO:0005184 neuropeptide hormone activity	1	0.648127	0.086	0.2	Molecular Function	GO:0005184	neuropeptide hormone activity	0.298497	0.648127	0	1	1	5
GO:0005365 myo-inositol transmembrane transporter activity	1	0.648127	0.086	0.2	Molecular Function	GO:0005365	myo-inositol transmembrane transporter activity	0.298497	0.648127	0	1	1	5
GO:0005432 calcium:sodium antiporter activity	1	0.648127	0.086	0.2	Molecular Function	GO:0005432	calcium:sodium antiporter activity	0.298497	0.648127	0	1	1	5
GO:0008515 sucrose transmembrane transporter activity	1	0.648127	0.086	0.2	Molecular Function	GO:0008515	sucrose transmembrane transporter activity	0.298497	0.648127	0	1	1	5
GO:0009824 AMP dimethylallyltransferase activity	1	0.648127	0.086	0.2	Molecular Function	GO:0009824	AMP dimethylallyltransferase activity	0.298497	0.648127	1	0	1	5
GO:0015643 toxic substance binding	1	0.648127	0.086	0.2	Molecular Function	GO:0015643	toxic substance binding	0.298497	0.648127	1	0	1	5
GO:0016713 oxidoreductase activity, acting on paired donors, with incorporation or reduction of molecular oxygen, reduced iron-sulfur protein as one donor, and incorporation of one atom of oxygen	1	0.648127	0.086	0.2	Molecular Function	GO:0016713	oxidoreductase activity, acting on paired donors, with incorporation or reduction of molecular oxygen, reduced iron-sulfur protein as one donor, and incorporation of one atom of oxygen	0.298497	0.648127	1	0	1	5
GO:0019187 beta-1,4-mannosyltransferase activity	1	0.648127	0.086	0.2	Molecular Function	GO:0019187	beta-1,4-mannosyltransferase activity	0.298497	0.648127	0	1	1	5
GO:0033773 isoflavone 2'-hydroxylase activity	1	0.648127	0.086	0.2	Molecular Function	GO:0033773	isoflavone 2'-hydroxylase activity	0.298497	0.648127	1	0	1	5
GO:0034069 aminoglycoside N-acetyltransferase activity	1	0.648127	0.086	0.2	Molecular Function	GO:0034069	aminoglycoside N-acetyltransferase activity	0.298497	0.648127	0	1	1	5
GO:0042288 MHC class I protein binding	1	0.648127	0.086	0.2	Molecular Function	GO:0042288	MHC class I protein binding	0.298497	0.648127	0	1	1	5
GO:0046992 oxidoreductase activity, acting on X-H and Y-H to form an X-Y bond	1	0.648127	0.086	0.2	Molecular Function	GO:0046992	oxidoreductase activity, acting on X-H and Y-H to form an X-Y bond	0.298497	0.648127	0	1	1	5
GO:0047631 ADP-ribose diphosphatase activity	1	0.648127	0.086	0.2	Molecular Function	GO:0047631	ADP-ribose diphosphatase activity	0.298497	0.648127	1	0	1	5
GO:0050097 methylaspartate mutase activity	1	0.648127	0.086	0.2	Molecular Function	GO:0050097	methylaspartate mutase activity	0.298497	0.648127	0	1	1	5
GO:0051766 inositol trisphosphate kinase activity	1	0.648127	0.086	0.2	Molecular Function	GO:0051766	inositol trisphosphate kinase activity	0.298497	0.648127	0	1	1	5
GO:0051787 misfolded protein binding	1	0.648127	0.086	0.2	Molecular Function	GO:0051787	misfolded protein binding	0.298497	0.648127	1	0	1	5
GO:0052725 inositol-1,3,4-trisphosphate 6-kinase activity	1	0.648127	0.086	0.2	Molecular Function	GO:0052725	inositol-1,3,4-trisphosphate 6-kinase activity	0.298497	0.648127	0	1	1	5
GO:0071917 triose-phosphate transmembrane transporter activity	1	0.648127	0.086	0.2	Molecular Function	GO:0071917	triose-phosphate transmembrane transporter activity	0.298497	0.648127	0	1	1	5
GO:0003842 1-pyrroline-5-carboxylate dehydrogenase activity	3	0.648127	0.257	0.107	Molecular Function	GO:0003842	1-pyrroline-5-carboxylate dehydrogenase activity	0.299739	0.648127	3	0	3	28
GO:0004559 alpha-mannosidase activity	2	0.648127	0.171	0.125	Molecular Function	GO:0004559	alpha-mannosidase activity	0.300291	0.648127	0	2	2	16
GO:0004709 MAP kinase kinase kinase activity	2	0.648127	0.171	0.125	Molecular Function	GO:0004709	MAP kinase kinase kinase activity	0.300291	0.648127	0	2	2	16
GO:0016872 intramolecular lyase activity	2	0.648127	0.171	0.125	Molecular Function	GO:0016872	intramolecular lyase activity	0.300291	0.648127	1	1	2	16
GO:0080161 auxin transmembrane transporter activity	2	0.648127	0.171	0.125	Molecular Function	GO:0080161	auxin transmembrane transporter activity	0.300291	0.648127	2	0	2	16
GO:0009860 pollen tube growth	6	0.650288	0.538	0.136	Biological Process	GO:0009860	pollen tube growth	0.0832594	0.650288	3	3	6	44
GO:0000101 sulfur amino acid transport	15	0.654251	1.345	0.103	Biological Process	GO:0000101	sulfur amino acid transport	0.0845882	0.654251	11	4	15	146
GO:0032973 amino acid export	15	0.654251	1.345	0.103	Biological Process	GO:0032973	amino acid export	0.0845882	0.654251	11	4	15	146
GO:0033228 cysteine export	15	0.654251	1.345	0.103	Biological Process	GO:0033228	cysteine export	0.0845882	0.654251	11	4	15	146
GO:0042883 cysteine transport	15	0.654251	1.345	0.103	Biological Process	GO:0042883	cysteine transport	0.0845882	0.654251	11	4	15	146
GO:0033559 unsaturated fatty acid metabolic process	5	0.654251	0.448	0.147	Biological Process	GO:0033559	unsaturated fatty acid metabolic process	0.0847122	0.654251	1	4	5	34
GO:0042545 cell wall modification	12	0.660501	1.076	0.108	Biological Process	GO:0042545	cell wall modification	0.0857124	0.660501	3	9	12	111
GO:0003924 GTPase activity	31	0.661915	2.652	0.076	Molecular Function	GO:0003924	GTPase activity	0.307327	0.661915	18	13	31	410
GO:0003714 transcription corepressor activity	4	0.661915	0.342	0.098	Molecular Function	GO:0003714	transcription corepressor activity	0.307701	0.661915	1	3	4	41
GO:0050660 flavin adenine dinucleotide binding	13	0.663446	1.112	0.081	Molecular Function	GO:0050660	flavin adenine dinucleotide binding	0.308925	0.663446	3	10	13	161
GO:0009736 cytokinin-activated signaling pathway	8	0.670916	0.717	0.121	Biological Process	GO:0009736	cytokinin-activated signaling pathway	0.0872579	0.670916	5	3	8	66
GO:0044212 transcription regulatory region DNA binding	23	0.677395	1.967	0.077	Molecular Function	GO:0044212	transcription regulatory region DNA binding	0.315943	0.677395	9	14	23	300
GO:0016411 acylglycerol O-acyltransferase activity	3	0.681557	0.257	0.103	Molecular Function	GO:0016411	acylglycerol O-acyltransferase activity	0.318937	0.681557	0	3	3	29
GO:0018659 4-hydroxybenzoate 3-monooxygenase activity	3	0.681557	0.257	0.103	Molecular Function	GO:0018659	4-hydroxybenzoate 3-monooxygenase activity	0.318937	0.681557	0	3	3	29
GO:0000975 regulatory region DNA binding	23	0.68517	1.967	0.076	Molecular Function	GO:0000975	regulatory region DNA binding	0.321686	0.68517	9	14	23	301
GO:0001067 regulatory region nucleic acid binding	23	0.68517	1.967	0.076	Molecular Function	GO:0001067	regulatory region nucleic acid binding	0.321686	0.68517	9	14	23	301
GO:0060090 binding, bridging	4	0.68797	0.342	0.095	Molecular Function	GO:0060090	binding, bridging	0.323532	0.68797	2	2	4	42
GO:0006950 response to stress	256	0.688341	22.96	0.075	Biological Process	GO:0006950	response to stress	0.0897231	0.688341	107	149	256	3409
GO:0005315 inorganic phosphate transmembrane transporter activity	2	0.691333	0.171	0.118	Molecular Function	GO:0005315	inorganic phosphate transmembrane transporter activity	0.326181	0.691333	1	1	2	17
GO:0044183 protein binding involved in protein folding	2	0.691333	0.171	0.118	Molecular Function	GO:0044183	protein binding involved in protein folding	0.326181	0.691333	1	1	2	17
GO:0019748 secondary metabolic process	28	0.691962	2.511	0.091	Biological Process	GO:0019748	secondary metabolic process	0.090395	0.691962	15	13	28	308
GO:0030244 cellulose biosynthetic process	6	0.692765	0.538	0.133	Biological Process	GO:0030244	cellulose biosynthetic process	0.0907001	0.692765	1	5	6	45
GO:0004842 ubiquitin-protein transferase activity	37	0.695734	3.165	0.074	Molecular Function	GO:0004842	ubiquitin-protein transferase activity	0.333686	0.695734	16	21	37	500
GO:0043022 ribosome binding	16	0.695734	1.369	0.078	Molecular Function	GO:0043022	ribosome binding	0.336598	0.695734	11	5	16	206
GO:0030983 mismatched DNA binding	3	0.695734	0.257	0.1	Molecular Function	GO:0030983	mismatched DNA binding	0.338147	0.695734	0	3	3	30
GO:0000287 magnesium ion binding	14	0.695734	1.198	0.078	Molecular Function	GO:0000287	magnesium ion binding	0.34181	0.695734	7	7	14	179
GO:0019787 ubiquitin-like protein transferase activity	38	0.695734	3.251	0.074	Molecular Function	GO:0019787	ubiquitin-like protein transferase activity	0.342073	0.695734	16	22	38	516
GO:0008667 2,3-dihydro-2,3-dihydroxybenzoate dehydrogenase activity	8	0.695734	0.684	0.082	Molecular Function	GO:0008667	2,3-dihydro-2,3-dihydroxybenzoate dehydrogenase activity	0.345482	0.695734	4	4	8	97
GO:0003849 3-deoxy-7-phosphoheptulonate synthase activity	1	0.695734	0.086	0.167	Molecular Function	GO:0003849	3-deoxy-7-phosphoheptulonate synthase activity	0.346524	0.695734	0	1	1	6
GO:0004106 chorismate mutase activity	1	0.695734	0.086	0.167	Molecular Function	GO:0004106	chorismate mutase activity	0.346524	0.695734	0	1	1	6
GO:0004326 tetrahydrofolylpolyglutamate synthase activity	1	0.695734	0.086	0.167	Molecular Function	GO:0004326	tetrahydrofolylpolyglutamate synthase activity	0.346524	0.695734	1	0	1	6
GO:0004476 mannose-6-phosphate isomerase activity	1	0.695734	0.086	0.167	Molecular Function	GO:0004476	mannose-6-phosphate isomerase activity	0.346524	0.695734	0	1	1	6
GO:0004557 alpha-galactosidase activity	1	0.695734	0.086	0.167	Molecular Function	GO:0004557	alpha-galactosidase activity	0.346524	0.695734	0	1	1	6
GO:0004563 beta-N-acetylhexosaminidase activity	1	0.695734	0.086	0.167	Molecular Function	GO:0004563	beta-N-acetylhexosaminidase activity	0.346524	0.695734	0	1	1	6
GO:0005504 fatty acid binding	1	0.695734	0.086	0.167	Molecular Function	GO:0005504	fatty acid binding	0.346524	0.695734	0	1	1	6
GO:0008013 beta-catenin binding	1	0.695734	0.086	0.167	Molecular Function	GO:0008013	beta-catenin binding	0.346524	0.695734	0	1	1	6
GO:0008106 alcohol dehydrogenase (NADP+) activity	1	0.695734	0.086	0.167	Molecular Function	GO:0008106	alcohol dehydrogenase (NADP+) activity	0.346524	0.695734	1	0	1	6
GO:0008792 arginine decarboxylase activity	1	0.695734	0.086	0.167	Molecular Function	GO:0008792	arginine decarboxylase activity	0.346524	0.695734	0	1	1	6
GO:0008795 NAD+ synthase activity	1	0.695734	0.086	0.167	Molecular Function	GO:0008795	NAD+ synthase activity	0.346524	0.695734	1	0	1	6
GO:0008841 dihydrofolate synthase activity	1	0.695734	0.086	0.167	Molecular Function	GO:0008841	dihydrofolate synthase activity	0.346524	0.695734	1	0	1	6
GO:0010295 (+)-abscisic acid 8'-hydroxylase activity	1	0.695734	0.086	0.167	Molecular Function	GO:0010295	(+)-abscisic acid 8'-hydroxylase activity	0.346524	0.695734	0	1	1	6
GO:0015120 phosphoglycerate transmembrane transporter activity	1	0.695734	0.086	0.167	Molecular Function	GO:0015120	phosphoglycerate transmembrane transporter activity	0.346524	0.695734	0	1	1	6
GO:0015154 disaccharide transmembrane transporter activity	1	0.695734	0.086	0.167	Molecular Function	GO:0015154	disaccharide transmembrane transporter activity	0.346524	0.695734	0	1	1	6
GO:0015157 oligosaccharide transmembrane transporter activity	1	0.695734	0.086	0.167	Molecular Function	GO:0015157	oligosaccharide transmembrane transporter activity	0.346524	0.695734	0	1	1	6
GO:0016707 gibberellin 3-beta-dioxygenase activity	1	0.695734	0.086	0.167	Molecular Function	GO:0016707	gibberellin 3-beta-dioxygenase activity	0.346524	0.695734	0	1	1	6
GO:0016892 endoribonuclease activity, producing 3'-phosphomonoesters	1	0.695734	0.086	0.167	Molecular Function	GO:0016892	endoribonuclease activity, producing 3'-phosphomonoesters	0.346524	0.695734	0	1	1	6
GO:0019825 oxygen binding	1	0.695734	0.086	0.167	Molecular Function	GO:0019825	oxygen binding	0.346524	0.695734	0	1	1	6
GO:0030158 protein xylosyltransferase activity	1	0.695734	0.086	0.167	Molecular Function	GO:0030158	protein xylosyltransferase activity	0.346524	0.695734	0	1	1	6
GO:0030507 spectrin binding	1	0.695734	0.086	0.167	Molecular Function	GO:0030507	spectrin binding	0.346524	0.695734	1	0	1	6
GO:0045486 naringenin 3-dioxygenase activity	1	0.695734	0.086	0.167	Molecular Function	GO:0045486	naringenin 3-dioxygenase activity	0.346524	0.695734	1	0	1	6
GO:0046421 methylisocitrate lyase activity	1	0.695734	0.086	0.167	Molecular Function	GO:0046421	methylisocitrate lyase activity	0.346524	0.695734	1	0	1	6
GO:0046715 borate transmembrane transporter activity	1	0.695734	0.086	0.167	Molecular Function	GO:0046715	borate transmembrane transporter activity	0.346524	0.695734	1	0	1	6
GO:0047470 (1,4)-alpha-D-glucan 1-alpha-D-glucosylmutase activity	1	0.695734	0.086	0.167	Molecular Function	GO:0047470	(1,4)-alpha-D-glucan 1-alpha-D-glucosylmutase activity	0.346524	0.695734	1	0	1	6
GO:0051765 inositol tetrakisphosphate kinase activity	1	0.695734	0.086	0.167	Molecular Function	GO:0051765	inositol tetrakisphosphate kinase activity	0.346524	0.695734	0	1	1	6
GO:0052692 raffinose alpha-galactosidase activity	1	0.695734	0.086	0.167	Molecular Function	GO:0052692	raffinose alpha-galactosidase activity	0.346524	0.695734	0	1	1	6
GO:1904288 BAT3 complex binding	1	0.695734	0.086	0.167	Molecular Function	GO:1904288	BAT3 complex binding	0.346524	0.695734	0	1	1	6
GO:0006714 sesquiterpenoid metabolic process	4	0.703088	0.359	0.16	Biological Process	GO:0006714	sesquiterpenoid metabolic process	0.0924581	0.703088	1	3	4	25
GO:0015740 C4-dicarboxylate transport	4	0.703088	0.359	0.16	Biological Process	GO:0015740	C4-dicarboxylate transport	0.0924581	0.703088	1	3	4	25
GO:0015020 glucuronosyltransferase activity	2	0.70525	0.171	0.111	Molecular Function	GO:0015020	glucuronosyltransferase activity	0.351808	0.70525	0	2	2	18
GO:0016101 diterpenoid metabolic process	7	0.705964	0.628	0.125	Biological Process	GO:0016101	diterpenoid metabolic process	0.0930842	0.705964	4	3	7	56
GO:0071368 cellular response to cytokinin stimulus	8	0.705964	0.717	0.119	Biological Process	GO:0071368	cellular response to cytokinin stimulus	0.0933675	0.705964	5	3	8	67
GO:1901421 positive regulation of response to alcohol	5	0.705964	0.448	0.143	Biological Process	GO:1901421	positive regulation of response to alcohol	0.0934484	0.705964	3	2	5	35
GO:0004008 copper-exporting ATPase activity	4	0.706822	0.342	0.091	Molecular Function	GO:0004008	copper-exporting ATPase activity	0.355321	0.706822	0	4	4	44
GO:0004197 cysteine-type endopeptidase activity	4	0.706822	0.342	0.091	Molecular Function	GO:0004197	cysteine-type endopeptidase activity	0.355321	0.706822	2	2	4	44
GO:0015434 cadmium-transporting ATPase activity	4	0.706822	0.342	0.091	Molecular Function	GO:0015434	cadmium-transporting ATPase activity	0.355321	0.706822	0	4	4	44
GO:0016783 sulfurtransferase activity	4	0.706822	0.342	0.091	Molecular Function	GO:0016783	sulfurtransferase activity	0.355321	0.706822	4	0	4	44
GO:0043682 copper-transporting ATPase activity	4	0.706822	0.342	0.091	Molecular Function	GO:0043682	copper-transporting ATPase activity	0.355321	0.706822	0	4	4	44
GO:0019213 deacetylase activity	3	0.708624	0.257	0.097	Molecular Function	GO:0019213	deacetylase activity	0.357322	0.708624	1	2	3	31
GO:0031418 L-ascorbic acid binding	3	0.708624	0.257	0.097	Molecular Function	GO:0031418	L-ascorbic acid binding	0.357322	0.708624	1	2	3	31
GO:0016787 hydrolase activity	309	0.714461	26.433	0.07	Molecular Function	GO:0016787	hydrolase activity	0.360817	0.714461	110	199	309	4433
GO:0009692 ethylene metabolic process	3	0.716959	0.269	0.188	Biological Process	GO:0009692	ethylene metabolic process	0.0959399	0.716959	1	2	3	16
GO:0009712 catechol-containing compound metabolic process	3	0.716959	0.269	0.188	Biological Process	GO:0009712	catechol-containing compound metabolic process	0.0959399	0.716959	0	3	3	16
GO:0030026 cellular manganese ion homeostasis	3	0.716959	0.269	0.188	Biological Process	GO:0030026	cellular manganese ion homeostasis	0.0959399	0.716959	1	2	3	16
GO:0034764 positive regulation of transmembrane transport	3	0.716959	0.269	0.188	Biological Process	GO:0034764	positive regulation of transmembrane transport	0.0959399	0.716959	2	1	3	16
GO:0043449 cellular alkene metabolic process	3	0.716959	0.269	0.188	Biological Process	GO:0043449	cellular alkene metabolic process	0.0959399	0.716959	1	2	3	16
GO:0005388 calcium-transporting ATPase activity	4	0.73067	0.342	0.089	Molecular Function	GO:0005388	calcium-transporting ATPase activity	0.371224	0.73067	0	4	4	45
GO:0015086 cadmium ion transmembrane transporter activity	4	0.73067	0.342	0.089	Molecular Function	GO:0015086	cadmium ion transmembrane transporter activity	0.371224	0.73067	0	4	4	45
GO:0031071 cysteine desulfurase activity	3	0.73067	0.257	0.094	Molecular Function	GO:0031071	cysteine desulfurase activity	0.376417	0.73067	3	0	3	32
GO:1901981 phosphatidylinositol phosphate binding	3	0.73067	0.257	0.094	Molecular Function	GO:1901981	phosphatidylinositol phosphate binding	0.376417	0.73067	1	2	3	32
GO:0008061 chitin binding	2	0.73067	0.171	0.105	Molecular Function	GO:0008061	chitin binding	0.377087	0.73067	1	1	2	19
GO:0008661 1-deoxy-D-xylulose-5-phosphate synthase activity	2	0.73067	0.171	0.105	Molecular Function	GO:0008661	1-deoxy-D-xylulose-5-phosphate synthase activity	0.377087	0.73067	1	1	2	19
GO:0008662 1-phosphofructokinase activity	2	0.73067	0.171	0.105	Molecular Function	GO:0008662	1-phosphofructokinase activity	0.377087	0.73067	1	1	2	19
GO:0051087 chaperone binding	6	0.73067	0.513	0.082	Molecular Function	GO:0051087	chaperone binding	0.383267	0.73067	2	4	6	73
GO:0008556 potassium-transporting ATPase activity	4	0.73067	0.342	0.087	Molecular Function	GO:0008556	potassium-transporting ATPase activity	0.387098	0.73067	0	4	4	46
GO:0031625 ubiquitin protein ligase binding	8	0.73067	0.684	0.079	Molecular Function	GO:0031625	ubiquitin protein ligase binding	0.387677	0.73067	5	3	8	101
GO:0003883 CTP synthase activity	1	0.73067	0.086	0.143	Molecular Function	GO:0003883	CTP synthase activity	0.391265	0.73067	0	1	1	7
GO:0003886 DNA (cytosine-5-)-methyltransferase activity	1	0.73067	0.086	0.143	Molecular Function	GO:0003886	DNA (cytosine-5-)-methyltransferase activity	0.391265	0.73067	0	1	1	7
GO:0003904 deoxyribodipyrimidine photo-lyase activity	1	0.73067	0.086	0.143	Molecular Function	GO:0003904	deoxyribodipyrimidine photo-lyase activity	0.391265	0.73067	1	0	1	7
GO:0008184 glycogen phosphorylase activity	1	0.73067	0.086	0.143	Molecular Function	GO:0008184	glycogen phosphorylase activity	0.391265	0.73067	1	0	1	7
GO:0008763 UDP-N-acetylmuramate-L-alanine ligase activity	1	0.73067	0.086	0.143	Molecular Function	GO:0008763	UDP-N-acetylmuramate-L-alanine ligase activity	0.391265	0.73067	1	0	1	7
GO:0008764 UDP-N-acetylmuramoylalanine-D-glutamate ligase activity	1	0.73067	0.086	0.143	Molecular Function	GO:0008764	UDP-N-acetylmuramoylalanine-D-glutamate ligase activity	0.391265	0.73067	1	0	1	7
GO:0008798 beta-aspartyl-peptidase activity	1	0.73067	0.086	0.143	Molecular Function	GO:0008798	beta-aspartyl-peptidase activity	0.391265	0.73067	1	0	1	7
GO:0008836 diaminopimelate decarboxylase activity	1	0.73067	0.086	0.143	Molecular Function	GO:0008836	diaminopimelate decarboxylase activity	0.391265	0.73067	0	1	1	7
GO:0008893 guanosine-3',5'-bis(diphosphate) 3'-diphosphatase activity	1	0.73067	0.086	0.143	Molecular Function	GO:0008893	guanosine-3',5'-bis(diphosphate) 3'-diphosphatase activity	0.391265	0.73067	0	1	1	7
GO:0015514 nitrite efflux transmembrane transporter activity	1	0.73067	0.086	0.143	Molecular Function	GO:0015514	nitrite efflux transmembrane transporter activity	0.391265	0.73067	1	0	1	7
GO:0016794 diphosphoric monoester hydrolase activity	1	0.73067	0.086	0.143	Molecular Function	GO:0016794	diphosphoric monoester hydrolase activity	0.391265	0.73067	0	1	1	7
GO:0018515 pimeloyl-CoA dehydrogenase activity	1	0.73067	0.086	0.143	Molecular Function	GO:0018515	pimeloyl-CoA dehydrogenase activity	0.391265	0.73067	0	1	1	7
GO:0019139 cytokinin dehydrogenase activity	1	0.73067	0.086	0.143	Molecular Function	GO:0019139	cytokinin dehydrogenase activity	0.391265	0.73067	1	0	1	7
GO:0019784 NEDD8-specific protease activity	1	0.73067	0.086	0.143	Molecular Function	GO:0019784	NEDD8-specific protease activity	0.391265	0.73067	0	1	1	7
GO:0030613 oxidoreductase activity, acting on phosphorus or arsenic in donors	1	0.73067	0.086	0.143	Molecular Function	GO:0030613	oxidoreductase activity, acting on phosphorus or arsenic in donors	0.391265	0.73067	1	0	1	7
GO:0031559 oxidosqualene cyclase activity	1	0.73067	0.086	0.143	Molecular Function	GO:0031559	oxidosqualene cyclase activity	0.391265	0.73067	0	1	1	7
GO:0033885 10-hydroxy-9-(phosphonooxy)octadecanoate phosphatase activity	1	0.73067	0.086	0.143	Molecular Function	GO:0033885	10-hydroxy-9-(phosphonooxy)octadecanoate phosphatase activity	0.391265	0.73067	1	0	1	7
GO:0033926 glycopeptide alpha-N-acetylgalactosaminidase activity	1	0.73067	0.086	0.143	Molecular Function	GO:0033926	glycopeptide alpha-N-acetylgalactosaminidase activity	0.391265	0.73067	0	1	1	7
GO:0035035 histone acetyltransferase binding	1	0.73067	0.086	0.143	Molecular Function	GO:0035035	histone acetyltransferase binding	0.391265	0.73067	0	1	1	7
GO:0036435 K48-linked polyubiquitin binding	1	0.73067	0.086	0.143	Molecular Function	GO:0036435	K48-linked polyubiquitin binding	0.391265	0.73067	0	1	1	7
GO:0042132 fructose 1,6-bisphosphate 1-phosphatase activity	1	0.73067	0.086	0.143	Molecular Function	GO:0042132	fructose 1,6-bisphosphate 1-phosphatase activity	0.391265	0.73067	0	1	1	7
GO:0042577 lipid phosphatase activity	1	0.73067	0.086	0.143	Molecular Function	GO:0042577	lipid phosphatase activity	0.391265	0.73067	1	0	1	7
GO:0042879 aldonate transmembrane transporter activity	1	0.73067	0.086	0.143	Molecular Function	GO:0042879	aldonate transmembrane transporter activity	0.391265	0.73067	0	1	1	7
GO:0043515 kinetochore binding	1	0.73067	0.086	0.143	Molecular Function	GO:0043515	kinetochore binding	0.391265	0.73067	0	1	1	7
GO:0046404 ATP-dependent polydeoxyribonucleotide 5'-hydroxyl-kinase activity	1	0.73067	0.086	0.143	Molecular Function	GO:0046404	ATP-dependent polydeoxyribonucleotide 5'-hydroxyl-kinase activity	0.391265	0.73067	1	0	1	7
GO:0046556 alpha-L-arabinofuranosidase activity	1	0.73067	0.086	0.143	Molecular Function	GO:0046556	alpha-L-arabinofuranosidase activity	0.391265	0.73067	1	0	1	7
GO:0051733 polydeoxyribonucleotide kinase activity	1	0.73067	0.086	0.143	Molecular Function	GO:0051733	polydeoxyribonucleotide kinase activity	0.391265	0.73067	1	0	1	7
GO:0051734 ATP-dependent polynucleotide kinase activity	1	0.73067	0.086	0.143	Molecular Function	GO:0051734	ATP-dependent polynucleotide kinase activity	0.391265	0.73067	1	0	1	7
GO:0008236 serine-type peptidase activity	28	0.73067	2.395	0.073	Molecular Function	GO:0008236	serine-type peptidase activity	0.391572	0.73067	6	22	28	384
GO:0017171 serine hydrolase activity	28	0.73067	2.395	0.073	Molecular Function	GO:0017171	serine hydrolase activity	0.391572	0.73067	6	22	28	384
GO:0018958 phenol-containing compound metabolic process	6	0.73442	0.538	0.13	Biological Process	GO:0018958	phenol-containing compound metabolic process	0.0984887	0.73442	1	5	6	46
GO:0070279 vitamin B6 binding	6	0.737378	0.513	0.081	Molecular Function	GO:0070279	vitamin B6 binding	0.395736	0.737378	2	4	6	74
GO:0019005 SCF ubiquitin ligase complex	6	0.740384	0.726	0.162	Cellular Component	GO:0019005	SCF ubiquitin ligase complex	0.0298323	0.740384	4	2	6	37
GO:0042402 cellular biogenic amine catabolic process	7	0.743146	0.628	0.123	Biological Process	GO:0042402	cellular biogenic amine catabolic process	0.100088	0.743146	4	3	7	57
GO:1901068 guanosine-containing compound metabolic process	7	0.743146	0.628	0.123	Biological Process	GO:1901068	guanosine-containing compound metabolic process	0.100088	0.743146	1	6	7	57
GO:0001671 ATPase activator activity	2	0.744661	0.171	0.1	Molecular Function	GO:0001671	ATPase activator activity	0.401945	0.744661	0	2	2	20
GO:0004017 adenylate kinase activity	2	0.744661	0.171	0.1	Molecular Function	GO:0004017	adenylate kinase activity	0.401945	0.744661	2	0	2	20
GO:0008412 4-hydroxybenzoate octaprenyltransferase activity	2	0.744661	0.171	0.1	Molecular Function	GO:0008412	4-hydroxybenzoate octaprenyltransferase activity	0.401945	0.744661	2	0	2	20
GO:0047590 5-dehydro-2-deoxygluconokinase activity	2	0.744661	0.171	0.1	Molecular Function	GO:0047590	5-dehydro-2-deoxygluconokinase activity	0.401945	0.744661	1	1	2	20
GO:0015405 P-P-bond-hydrolysis-driven transmembrane transporter activity	31	0.745614	2.652	0.072	Molecular Function	GO:0015405	P-P-bond-hydrolysis-driven transmembrane transporter activity	0.403035	0.745614	18	13	31	429
GO:0015399 primary active transmembrane transporter activity	31	0.753182	2.652	0.072	Molecular Function	GO:0015399	primary active transmembrane transporter activity	0.408215	0.753182	18	13	31	430
GO:0004190 aspartic-type endopeptidase activity	8	0.753182	0.684	0.078	Molecular Function	GO:0004190	aspartic-type endopeptidase activity	0.40887	0.753182	4	4	8	103
GO:0070001 aspartic-type peptidase activity	8	0.753182	0.684	0.078	Molecular Function	GO:0070001	aspartic-type peptidase activity	0.40887	0.753182	4	4	8	103
GO:0009094 L-phenylalanine biosynthetic process	2	0.756451	0.179	0.25	Biological Process	GO:0009094	L-phenylalanine biosynthetic process	0.102755	0.756451	1	1	2	8
GO:0046039 GTP metabolic process	2	0.756451	0.179	0.25	Biological Process	GO:0046039	GTP metabolic process	0.102755	0.756451	0	2	2	8
GO:0046717 acid secretion	2	0.756451	0.179	0.25	Biological Process	GO:0046717	acid secretion	0.102755	0.756451	1	1	2	8
GO:1902223 erythrose 4-phosphate/phosphoenolpyruvate family amino acid biosynthetic process	2	0.756451	0.179	0.25	Biological Process	GO:1902223	erythrose 4-phosphate/phosphoenolpyruvate family amino acid biosynthetic process	0.102755	0.756451	1	1	2	8
GO:0060560 developmental growth involved in morphogenesis	17	0.757329	1.525	0.097	Biological Process	GO:0060560	developmental growth involved in morphogenesis	0.103546	0.757329	8	9	17	175
GO:0045087 innate immune response	25	0.757329	2.242	0.091	Biological Process	GO:0045087	innate immune response	0.104771	0.757329	12	13	25	275
GO:0030253 protein secretion by the type I secretion system	15	0.757329	1.345	0.099	Biological Process	GO:0030253	protein secretion by the type I secretion system	0.105012	0.757329	11	4	15	151
GO:0060918 auxin transport	8	0.757329	0.717	0.116	Biological Process	GO:0060918	auxin transport	0.1063	0.757329	6	2	8	69
GO:0016109 tetraterpenoid biosynthetic process	10	0.757329	0.897	0.109	Biological Process	GO:0016109	tetraterpenoid biosynthetic process	0.10706	0.757329	3	7	10	92
GO:0006525 arginine metabolic process	7	0.757329	0.628	0.121	Biological Process	GO:0006525	arginine metabolic process	0.107372	0.757329	6	1	7	58
GO:0009932 cell tip growth	7	0.757329	0.628	0.121	Biological Process	GO:0009932	cell tip growth	0.107372	0.757329	3	4	7	58
GO:0006112 energy reserve metabolic process	12	0.757329	1.076	0.103	Biological Process	GO:0006112	energy reserve metabolic process	0.109786	0.757329	9	3	12	116
GO:0006012 galactose metabolic process	14	0.757329	1.256	0.1	Biological Process	GO:0006012	galactose metabolic process	0.109952	0.757329	8	6	14	140
GO:0050896 response to stimulus	418	0.757329	37.489	0.073	Biological Process	GO:0050896	response to stimulus	0.11072	0.757329	172	246	418	5716
GO:0019346 transsulfuration	3	0.757329	0.269	0.176	Biological Process	GO:0019346	transsulfuration	0.110728	0.757329	2	1	3	17
GO:0055071 manganese ion homeostasis	3	0.757329	0.269	0.176	Biological Process	GO:0055071	manganese ion homeostasis	0.110728	0.757329	1	2	3	17
GO:0006527 arginine catabolic process	5	0.757329	0.448	0.135	Biological Process	GO:0006527	arginine catabolic process	0.112231	0.757329	4	1	5	37
GO:0044550 secondary metabolite biosynthetic process	18	0.757329	1.614	0.095	Biological Process	GO:0044550	secondary metabolite biosynthetic process	0.114403	0.757329	9	9	18	190
GO:0006865 amino acid transport	22	0.757329	1.973	0.092	Biological Process	GO:0006865	amino acid transport	0.114435	0.757329	16	6	22	240
GO:0010565 regulation of cellular ketone metabolic process	7	0.757329	0.628	0.119	Biological Process	GO:0010565	regulation of cellular ketone metabolic process	0.114931	0.757329	3	4	7	59
GO:1901161 primary amino compound catabolic process	6	0.757329	0.538	0.125	Biological Process	GO:1901161	primary amino compound catabolic process	0.115085	0.757329	3	3	6	48
GO:0000097 sulfur amino acid biosynthetic process	16	0.757329	1.435	0.096	Biological Process	GO:0000097	sulfur amino acid biosynthetic process	0.117371	0.757329	8	8	16	166
GO:0009310 amine catabolic process	7	0.757329	0.628	0.117	Biological Process	GO:0009310	amine catabolic process	0.122761	0.757329	4	3	7	60
GO:0015804 neutral amino acid transport	15	0.757329	1.345	0.097	Biological Process	GO:0015804	neutral amino acid transport	0.123336	0.757329	11	4	15	155
GO:0009641 shade avoidance	2	0.757329	0.179	0.222	Biological Process	GO:0009641	shade avoidance	0.126209	0.757329	2	0	2	9
GO:0015791 polyol transport	2	0.757329	0.179	0.222	Biological Process	GO:0015791	polyol transport	0.126209	0.757329	1	1	2	9
GO:0016237 lysosomal microautophagy	2	0.757329	0.179	0.222	Biological Process	GO:0016237	lysosomal microautophagy	0.126209	0.757329	1	1	2	9
GO:0032411 positive regulation of transporter activity	2	0.757329	0.179	0.222	Biological Process	GO:0032411	positive regulation of transporter activity	0.126209	0.757329	1	1	2	9
GO:0032414 positive regulation of ion transmembrane transporter activity	2	0.757329	0.179	0.222	Biological Process	GO:0032414	positive regulation of ion transmembrane transporter activity	0.126209	0.757329	1	1	2	9
GO:0032958 inositol phosphate biosynthetic process	2	0.757329	0.179	0.222	Biological Process	GO:0032958	inositol phosphate biosynthetic process	0.126209	0.757329	0	2	2	9
GO:0034727 piecemeal microautophagy of nucleus	2	0.757329	0.179	0.222	Biological Process	GO:0034727	piecemeal microautophagy of nucleus	0.126209	0.757329	1	1	2	9
GO:0042769 DNA damage response, detection of DNA damage	2	0.757329	0.179	0.222	Biological Process	GO:0042769	DNA damage response, detection of DNA damage	0.126209	0.757329	2	0	2	9
GO:0045913 positive regulation of carbohydrate metabolic process	2	0.757329	0.179	0.222	Biological Process	GO:0045913	positive regulation of carbohydrate metabolic process	0.126209	0.757329	1	1	2	9
GO:0050920 regulation of chemotaxis	2	0.757329	0.179	0.222	Biological Process	GO:0050920	regulation of chemotaxis	0.126209	0.757329	1	1	2	9
GO:0070413 trehalose metabolism in response to stress	2	0.757329	0.179	0.222	Biological Process	GO:0070413	trehalose metabolism in response to stress	0.126209	0.757329	0	2	2	9
GO:0070651 nonfunctional rRNA decay	2	0.757329	0.179	0.222	Biological Process	GO:0070651	nonfunctional rRNA decay	0.126209	0.757329	1	1	2	9
GO:1902534 single-organism membrane invagination	2	0.757329	0.179	0.222	Biological Process	GO:1902534	single-organism membrane invagination	0.126209	0.757329	1	1	2	9
GO:0010215 cellulose microfibril organization	3	0.757329	0.269	0.167	Biological Process	GO:0010215	cellulose microfibril organization	0.12632	0.757329	0	3	3	18
GO:0050667 homocysteine metabolic process	3	0.757329	0.269	0.167	Biological Process	GO:0050667	homocysteine metabolic process	0.12632	0.757329	2	1	3	18
GO:0071577 zinc II ion transmembrane transport	3	0.757329	0.269	0.167	Biological Process	GO:0071577	zinc II ion transmembrane transport	0.12632	0.757329	1	2	3	18
GO:0009416 response to light stimulus	44	0.757329	3.946	0.083	Biological Process	GO:0009416	response to light stimulus	0.126825	0.757329	24	20	44	529
GO:0001676 long-chain fatty acid metabolic process	4	0.757329	0.359	0.143	Biological Process	GO:0001676	long-chain fatty acid metabolic process	0.127396	0.757329	1	3	4	28
GO:0071218 cellular response to misfolded protein	4	0.757329	0.359	0.143	Biological Process	GO:0071218	cellular response to misfolded protein	0.127396	0.757329	1	3	4	28
GO:0033993 response to lipid	43	0.757329	3.857	0.083	Biological Process	GO:0033993	response to lipid	0.13	0.757329	17	26	43	517
GO:0009067 aspartate family amino acid biosynthetic process	25	0.757329	2.242	0.088	Biological Process	GO:0009067	aspartate family amino acid biosynthetic process	0.132198	0.757329	13	12	25	283
GO:0005991 trehalose metabolic process	5	0.757329	0.448	0.128	Biological Process	GO:0005991	trehalose metabolic process	0.132673	0.757329	1	4	5	39
GO:0051704 multi-organism process	127	0.757329	11.39	0.077	Biological Process	GO:0051704	multi-organism process	0.132882	0.757329	45	82	127	1657
GO:0001893 maternal placenta development	1	0.757329	0.09	0.5	Biological Process	GO:0001893	maternal placenta development	0.134612	0.757329	0	1	1	2
GO:0002673 regulation of acute inflammatory response	1	0.757329	0.09	0.5	Biological Process	GO:0002673	regulation of acute inflammatory response	0.134612	0.757329	0	1	1	2
GO:0003352 regulation of cilium movement	1	0.757329	0.09	0.5	Biological Process	GO:0003352	regulation of cilium movement	0.134612	0.757329	0	1	1	2
GO:0003356 regulation of cilium beat frequency	1	0.757329	0.09	0.5	Biological Process	GO:0003356	regulation of cilium beat frequency	0.134612	0.757329	0	1	1	2
GO:0006027 glycosaminoglycan catabolic process	1	0.757329	0.09	0.5	Biological Process	GO:0006027	glycosaminoglycan catabolic process	0.134612	0.757329	0	1	1	2
GO:0006031 chitin biosynthetic process	1	0.757329	0.09	0.5	Biological Process	GO:0006031	chitin biosynthetic process	0.134612	0.757329	1	0	1	2
GO:0007391 dorsal closure	1	0.757329	0.09	0.5	Biological Process	GO:0007391	dorsal closure	0.134612	0.757329	1	0	1	2
GO:0009215 purine deoxyribonucleoside triphosphate metabolic process	1	0.757329	0.09	0.5	Biological Process	GO:0009215	purine deoxyribonucleoside triphosphate metabolic process	0.134612	0.757329	0	1	1	2
GO:0009413 response to flooding	1	0.757329	0.09	0.5	Biological Process	GO:0009413	response to flooding	0.134612	0.757329	1	0	1	2
GO:0010151 chloroplast elongation	1	0.757329	0.09	0.5	Biological Process	GO:0010151	chloroplast elongation	0.134612	0.757329	1	0	1	2
GO:0010336 gibberellic acid homeostasis	1	0.757329	0.09	0.5	Biological Process	GO:0010336	gibberellic acid homeostasis	0.134612	0.757329	1	0	1	2
GO:0010365 positive regulation of ethylene biosynthetic process	1	0.757329	0.09	0.5	Biological Process	GO:0010365	positive regulation of ethylene biosynthetic process	0.134612	0.757329	1	0	1	2
GO:0010438 cellular response to sulfur starvation	1	0.757329	0.09	0.5	Biological Process	GO:0010438	cellular response to sulfur starvation	0.134612	0.757329	1	0	1	2
GO:0010973 positive regulation of barrier septum assembly	1	0.757329	0.09	0.5	Biological Process	GO:0010973	positive regulation of barrier septum assembly	0.134612	0.757329	1	0	1	2
GO:0012502 induction of programmed cell death	1	0.757329	0.09	0.5	Biological Process	GO:0012502	induction of programmed cell death	0.134612	0.757329	1	0	1	2
GO:0016320 endoplasmic reticulum membrane fusion	1	0.757329	0.09	0.5	Biological Process	GO:0016320	endoplasmic reticulum membrane fusion	0.134612	0.757329	0	1	1	2
GO:0019343 cysteine biosynthetic process via cystathionine	1	0.757329	0.09	0.5	Biological Process	GO:0019343	cysteine biosynthetic process via cystathionine	0.134612	0.757329	1	0	1	2
GO:0030500 regulation of bone mineralization	1	0.757329	0.09	0.5	Biological Process	GO:0030500	regulation of bone mineralization	0.134612	0.757329	0	1	1	2
GO:0030501 positive regulation of bone mineralization	1	0.757329	0.09	0.5	Biological Process	GO:0030501	positive regulation of bone mineralization	0.134612	0.757329	0	1	1	2
GO:0030913 paranodal junction assembly	1	0.757329	0.09	0.5	Biological Process	GO:0030913	paranodal junction assembly	0.134612	0.757329	1	0	1	2
GO:0031028 septation initiation signaling	1	0.757329	0.09	0.5	Biological Process	GO:0031028	septation initiation signaling	0.134612	0.757329	1	0	1	2
GO:0031221 arabinan metabolic process	1	0.757329	0.09	0.5	Biological Process	GO:0031221	arabinan metabolic process	0.134612	0.757329	1	0	1	2
GO:0031337 positive regulation of sulfur amino acid metabolic process	1	0.757329	0.09	0.5	Biological Process	GO:0031337	positive regulation of sulfur amino acid metabolic process	0.134612	0.757329	1	0	1	2
GO:0031991 regulation of actomyosin contractile ring contraction	1	0.757329	0.09	0.5	Biological Process	GO:0031991	regulation of actomyosin contractile ring contraction	0.134612	0.757329	1	0	1	2
GO:0033292 T-tubule organization	1	0.757329	0.09	0.5	Biological Process	GO:0033292	T-tubule organization	0.134612	0.757329	1	0	1	2
GO:0033481 galacturonate biosynthetic process	1	0.757329	0.09	0.5	Biological Process	GO:0033481	galacturonate biosynthetic process	0.134612	0.757329	0	1	1	2
GO:0033540 fatty acid beta-oxidation using acyl-CoA oxidase	1	0.757329	0.09	0.5	Biological Process	GO:0033540	fatty acid beta-oxidation using acyl-CoA oxidase	0.134612	0.757329	0	1	1	2
GO:0033555 multicellular organismal response to stress	1	0.757329	0.09	0.5	Biological Process	GO:0033555	multicellular organismal response to stress	0.134612	0.757329	0	1	1	2
GO:0034306 regulation of sexual sporulation	1	0.757329	0.09	0.5	Biological Process	GO:0034306	regulation of sexual sporulation	0.134612	0.757329	0	1	1	2
GO:0034307 regulation of ascospore formation	1	0.757329	0.09	0.5	Biological Process	GO:0034307	regulation of ascospore formation	0.134612	0.757329	0	1	1	2
GO:0034477 U6 snRNA 3'-end processing	1	0.757329	0.09	0.5	Biological Process	GO:0034477	U6 snRNA 3'-end processing	0.134612	0.757329	1	0	1	2
GO:0034486 vacuolar transmembrane transport	1	0.757329	0.09	0.5	Biological Process	GO:0034486	vacuolar transmembrane transport	0.134612	0.757329	0	1	1	2
GO:0035151 regulation of tube size, open tracheal system	1	0.757329	0.09	0.5	Biological Process	GO:0035151	regulation of tube size, open tracheal system	0.134612	0.757329	1	0	1	2
GO:0035965 cardiolipin acyl-chain remodeling	1	0.757329	0.09	0.5	Biological Process	GO:0035965	cardiolipin acyl-chain remodeling	0.134612	0.757329	0	1	1	2
GO:0036151 phosphatidylcholine acyl-chain remodeling	1	0.757329	0.09	0.5	Biological Process	GO:0036151	phosphatidylcholine acyl-chain remodeling	0.134612	0.757329	0	1	1	2
GO:0036158 outer dynein arm assembly	1	0.757329	0.09	0.5	Biological Process	GO:0036158	outer dynein arm assembly	0.134612	0.757329	0	1	1	2
GO:0036309 protein localization to M-band	1	0.757329	0.09	0.5	Biological Process	GO:0036309	protein localization to M-band	0.134612	0.757329	1	0	1	2
GO:0036371 protein localization to T-tubule	1	0.757329	0.09	0.5	Biological Process	GO:0036371	protein localization to T-tubule	0.134612	0.757329	1	0	1	2
GO:0038066 p38MAPK cascade	1	0.757329	0.09	0.5	Biological Process	GO:0038066	p38MAPK cascade	0.134612	0.757329	1	0	1	2
GO:0040003 chitin-based cuticle development	1	0.757329	0.09	0.5	Biological Process	GO:0040003	chitin-based cuticle development	0.134612	0.757329	1	0	1	2
GO:0040039 inductive cell migration	1	0.757329	0.09	0.5	Biological Process	GO:0040039	inductive cell migration	0.134612	0.757329	0	1	1	2
GO:0042045 epithelial fluid transport	1	0.757329	0.09	0.5	Biological Process	GO:0042045	epithelial fluid transport	0.134612	0.757329	1	0	1	2
GO:0043129 surfactant homeostasis	1	0.757329	0.09	0.5	Biological Process	GO:0043129	surfactant homeostasis	0.134612	0.757329	0	1	1	2
GO:0043610 regulation of carbohydrate utilization	1	0.757329	0.09	0.5	Biological Process	GO:0043610	regulation of carbohydrate utilization	0.134612	0.757329	1	0	1	2
GO:0043940 regulation of sexual sporulation resulting in formation of a cellular spore	1	0.757329	0.09	0.5	Biological Process	GO:0043940	regulation of sexual sporulation resulting in formation of a cellular spore	0.134612	0.757329	0	1	1	2
GO:0043987 histone H3-S10 phosphorylation	1	0.757329	0.09	0.5	Biological Process	GO:0043987	histone H3-S10 phosphorylation	0.134612	0.757329	0	1	1	2
GO:0044126 regulation of growth of symbiont in host	1	0.757329	0.09	0.5	Biological Process	GO:0044126	regulation of growth of symbiont in host	0.134612	0.757329	0	1	1	2
GO:0044130 negative regulation of growth of symbiont in host	1	0.757329	0.09	0.5	Biological Process	GO:0044130	negative regulation of growth of symbiont in host	0.134612	0.757329	0	1	1	2
GO:0044144 modulation of growth of symbiont involved in interaction with host	1	0.757329	0.09	0.5	Biological Process	GO:0044144	modulation of growth of symbiont involved in interaction with host	0.134612	0.757329	0	1	1	2
GO:0044146 negative regulation of growth of symbiont involved in interaction with host	1	0.757329	0.09	0.5	Biological Process	GO:0044146	negative regulation of growth of symbiont involved in interaction with host	0.134612	0.757329	0	1	1	2
GO:0044458 motile cilium assembly	1	0.757329	0.09	0.5	Biological Process	GO:0044458	motile cilium assembly	0.134612	0.757329	0	1	1	2
GO:0046901 tetrahydrofolylpolyglutamate biosynthetic process	1	0.757329	0.09	0.5	Biological Process	GO:0046901	tetrahydrofolylpolyglutamate biosynthetic process	0.134612	0.757329	1	0	1	2
GO:0048875 chemical homeostasis within a tissue	1	0.757329	0.09	0.5	Biological Process	GO:0048875	chemical homeostasis within a tissue	0.134612	0.757329	0	1	1	2
GO:0050729 positive regulation of inflammatory response	1	0.757329	0.09	0.5	Biological Process	GO:0050729	positive regulation of inflammatory response	0.134612	0.757329	0	1	1	2
GO:0051214 RNA virus induced gene silencing	1	0.757329	0.09	0.5	Biological Process	GO:0051214	RNA virus induced gene silencing	0.134612	0.757329	0	1	1	2
GO:0051686 establishment of ER localization	1	0.757329	0.09	0.5	Biological Process	GO:0051686	establishment of ER localization	0.134612	0.757329	0	1	1	2
GO:0060135 maternal process involved in female pregnancy	1	0.757329	0.09	0.5	Biological Process	GO:0060135	maternal process involved in female pregnancy	0.134612	0.757329	0	1	1	2
GO:0060292 long term synaptic depression	1	0.757329	0.09	0.5	Biological Process	GO:0060292	long term synaptic depression	0.134612	0.757329	1	0	1	2
GO:0060306 regulation of membrane repolarization	1	0.757329	0.09	0.5	Biological Process	GO:0060306	regulation of membrane repolarization	0.134612	0.757329	1	0	1	2
GO:0060307 regulation of ventricular cardiac muscle cell membrane repolarization	1	0.757329	0.09	0.5	Biological Process	GO:0060307	regulation of ventricular cardiac muscle cell membrane repolarization	0.134612	0.757329	1	0	1	2
GO:0060972 left/right pattern formation	1	0.757329	0.09	0.5	Biological Process	GO:0060972	left/right pattern formation	0.134612	0.757329	0	1	1	2
GO:0061163 endoplasmic reticulum polarization	1	0.757329	0.09	0.5	Biological Process	GO:0061163	endoplasmic reticulum polarization	0.134612	0.757329	0	1	1	2
GO:0070086 ubiquitin-dependent endocytosis	1	0.757329	0.09	0.5	Biological Process	GO:0070086	ubiquitin-dependent endocytosis	0.134612	0.757329	0	1	1	2
GO:0070167 regulation of biomineral tissue development	1	0.757329	0.09	0.5	Biological Process	GO:0070167	regulation of biomineral tissue development	0.134612	0.757329	0	1	1	2
GO:0070169 positive regulation of biomineral tissue development	1	0.757329	0.09	0.5	Biological Process	GO:0070169	positive regulation of biomineral tissue development	0.134612	0.757329	0	1	1	2
GO:0071255 CVT vesicle assembly	1	0.757329	0.09	0.5	Biological Process	GO:0071255	CVT vesicle assembly	0.134612	0.757329	1	0	1	2
GO:0071266 'de novo' L-methionine biosynthetic process	1	0.757329	0.09	0.5	Biological Process	GO:0071266	'de novo' L-methionine biosynthetic process	0.134612	0.757329	1	0	1	2
GO:0071289 cellular response to nickel ion	1	0.757329	0.09	0.5	Biological Process	GO:0071289	cellular response to nickel ion	0.134612	0.757329	0	1	1	2
GO:0071332 cellular response to fructose stimulus	1	0.757329	0.09	0.5	Biological Process	GO:0071332	cellular response to fructose stimulus	0.134612	0.757329	1	0	1	2
GO:0072489 methylammonium transmembrane transport	1	0.757329	0.09	0.5	Biological Process	GO:0072489	methylammonium transmembrane transport	0.134612	0.757329	0	1	1	2
GO:0080142 regulation of salicylic acid biosynthetic process	1	0.757329	0.09	0.5	Biological Process	GO:0080142	regulation of salicylic acid biosynthetic process	0.134612	0.757329	0	1	1	2
GO:0086005 ventricular cardiac muscle cell action potential	1	0.757329	0.09	0.5	Biological Process	GO:0086005	ventricular cardiac muscle cell action potential	0.134612	0.757329	1	0	1	2
GO:0086009 membrane repolarization	1	0.757329	0.09	0.5	Biological Process	GO:0086009	membrane repolarization	0.134612	0.757329	1	0	1	2
GO:0086015 SA node cell action potential	1	0.757329	0.09	0.5	Biological Process	GO:0086015	SA node cell action potential	0.134612	0.757329	1	0	1	2
GO:0086018 SA node cell to atrial cardiac muscle cell signalling	1	0.757329	0.09	0.5	Biological Process	GO:0086018	SA node cell to atrial cardiac muscle cell signalling	0.134612	0.757329	1	0	1	2
GO:0086046 membrane depolarization during SA node cell action potential	1	0.757329	0.09	0.5	Biological Process	GO:0086046	membrane depolarization during SA node cell action potential	0.134612	0.757329	1	0	1	2
GO:0086070 SA node cell to atrial cardiac muscle cell communication	1	0.757329	0.09	0.5	Biological Process	GO:0086070	SA node cell to atrial cardiac muscle cell communication	0.134612	0.757329	1	0	1	2
GO:0086091 regulation of heart rate by cardiac conduction	1	0.757329	0.09	0.5	Biological Process	GO:0086091	regulation of heart rate by cardiac conduction	0.134612	0.757329	1	0	1	2
GO:0089722 phosphoenolpyruvate transmembrane transport	1	0.757329	0.09	0.5	Biological Process	GO:0089722	phosphoenolpyruvate transmembrane transport	0.134612	0.757329	0	1	1	2
GO:0090618 DNA clamp unloading	1	0.757329	0.09	0.5	Biological Process	GO:0090618	DNA clamp unloading	0.134612	0.757329	1	0	1	2
GO:0098506 polynucleotide 3' dephosphorylation	1	0.757329	0.09	0.5	Biological Process	GO:0098506	polynucleotide 3' dephosphorylation	0.134612	0.757329	1	0	1	2
GO:0098742 cell-cell adhesion via plasma-membrane adhesion molecules	1	0.757329	0.09	0.5	Biological Process	GO:0098742	cell-cell adhesion via plasma-membrane adhesion molecules	0.134612	0.757329	1	0	1	2
GO:0098907 regulation of SA node cell action potential	1	0.757329	0.09	0.5	Biological Process	GO:0098907	regulation of SA node cell action potential	0.134612	0.757329	1	0	1	2
GO:0098910 regulation of atrial cardiac muscle cell action potential	1	0.757329	0.09	0.5	Biological Process	GO:0098910	regulation of atrial cardiac muscle cell action potential	0.134612	0.757329	1	0	1	2
GO:0099622 cardiac muscle cell membrane repolarization	1	0.757329	0.09	0.5	Biological Process	GO:0099622	cardiac muscle cell membrane repolarization	0.134612	0.757329	1	0	1	2
GO:0099623 regulation of cardiac muscle cell membrane repolarization	1	0.757329	0.09	0.5	Biological Process	GO:0099623	regulation of cardiac muscle cell membrane repolarization	0.134612	0.757329	1	0	1	2
GO:0099625 ventricular cardiac muscle cell membrane repolarization	1	0.757329	0.09	0.5	Biological Process	GO:0099625	ventricular cardiac muscle cell membrane repolarization	0.134612	0.757329	1	0	1	2
GO:1900744 regulation of p38MAPK cascade	1	0.757329	0.09	0.5	Biological Process	GO:1900744	regulation of p38MAPK cascade	0.134612	0.757329	1	0	1	2
GO:1900910 positive regulation of olefin metabolic process	1	0.757329	0.09	0.5	Biological Process	GO:1900910	positive regulation of olefin metabolic process	0.134612	0.757329	1	0	1	2
GO:1900913 positive regulation of olefin biosynthetic process	1	0.757329	0.09	0.5	Biological Process	GO:1900913	positive regulation of olefin biosynthetic process	0.134612	0.757329	1	0	1	2
GO:1901018 positive regulation of potassium ion transmembrane transporter activity	1	0.757329	0.09	0.5	Biological Process	GO:1901018	positive regulation of potassium ion transmembrane transporter activity	0.134612	0.757329	1	0	1	2
GO:1901073 glucosamine-containing compound biosynthetic process	1	0.757329	0.09	0.5	Biological Process	GO:1901073	glucosamine-containing compound biosynthetic process	0.134612	0.757329	1	0	1	2
GO:1901893 positive regulation of cell septum assembly	1	0.757329	0.09	0.5	Biological Process	GO:1901893	positive regulation of cell septum assembly	0.134612	0.757329	1	0	1	2
GO:1902288 regulation of defense response to oomycetes	1	0.757329	0.09	0.5	Biological Process	GO:1902288	regulation of defense response to oomycetes	0.134612	0.757329	0	1	1	2
GO:1902290 positive regulation of defense response to oomycetes	1	0.757329	0.09	0.5	Biological Process	GO:1902290	positive regulation of defense response to oomycetes	0.134612	0.757329	0	1	1	2
GO:1902669 positive regulation of axon guidance	1	0.757329	0.09	0.5	Biological Process	GO:1902669	positive regulation of axon guidance	0.134612	0.757329	1	0	1	2
GO:1903460 mitotic DNA replication leading strand elongation	1	0.757329	0.09	0.5	Biological Process	GO:1903460	mitotic DNA replication leading strand elongation	0.134612	0.757329	1	0	1	2
GO:1904161 DNA synthesis involved in UV-damage excision repair	1	0.757329	0.09	0.5	Biological Process	GO:1904161	DNA synthesis involved in UV-damage excision repair	0.134612	0.757329	1	0	1	2
GO:1990809 endoplasmic reticulum tubular network membrane organization	1	0.757329	0.09	0.5	Biological Process	GO:1990809	endoplasmic reticulum tubular network membrane organization	0.134612	0.757329	0	1	1	2
GO:1990845 adaptive thermogenesis	1	0.757329	0.09	0.5	Biological Process	GO:1990845	adaptive thermogenesis	0.134612	0.757329	0	1	1	2
GO:2001279 regulation of unsaturated fatty acid biosynthetic process	1	0.757329	0.09	0.5	Biological Process	GO:2001279	regulation of unsaturated fatty acid biosynthetic process	0.134612	0.757329	0	1	1	2
GO:2001280 positive regulation of unsaturated fatty acid biosynthetic process	1	0.757329	0.09	0.5	Biological Process	GO:2001280	positive regulation of unsaturated fatty acid biosynthetic process	0.134612	0.757329	0	1	1	2
GO:0030674 protein binding, bridging	3	0.761935	0.257	0.088	Molecular Function	GO:0030674	protein binding, bridging	0.41421	0.761935	2	1	3	34
GO:0008712 ADP-glyceromanno-heptose 6-epimerase activity	5	0.762307	0.428	0.081	Molecular Function	GO:0008712	ADP-glyceromanno-heptose 6-epimerase activity	0.4203	0.762307	4	1	5	62
GO:0004122 cystathionine beta-synthase activity	2	0.762307	0.171	0.095	Molecular Function	GO:0004122	cystathionine beta-synthase activity	0.426321	0.762307	1	1	2	21
GO:0004747 ribokinase activity	2	0.762307	0.171	0.095	Molecular Function	GO:0004747	ribokinase activity	0.426321	0.762307	1	1	2	21
GO:0042562 hormone binding	2	0.762307	0.171	0.095	Molecular Function	GO:0042562	hormone binding	0.426321	0.762307	0	2	2	21
GO:0044389 ubiquitin-like protein ligase binding	8	0.762307	0.684	0.076	Molecular Function	GO:0044389	ubiquitin-like protein ligase binding	0.430044	0.762307	5	3	8	105
GO:0004738 pyruvate dehydrogenase activity	3	0.762307	0.257	0.086	Molecular Function	GO:0004738	pyruvate dehydrogenase activity	0.432837	0.762307	1	2	3	35
GO:0016453 C-acetyltransferase activity	3	0.762307	0.257	0.086	Molecular Function	GO:0016453	C-acetyltransferase activity	0.432837	0.762307	2	1	3	35
GO:0000210 NAD+ diphosphatase activity	1	0.762307	0.086	0.125	Molecular Function	GO:0000210	NAD+ diphosphatase activity	0.432946	0.762307	1	0	1	8
GO:0000293 ferric-chelate reductase activity	1	0.762307	0.086	0.125	Molecular Function	GO:0000293	ferric-chelate reductase activity	0.432946	0.762307	0	1	1	8
GO:0003689 DNA clamp loader activity	1	0.762307	0.086	0.125	Molecular Function	GO:0003689	DNA clamp loader activity	0.432946	0.762307	1	0	1	8
GO:0003995 acyl-CoA dehydrogenase activity	1	0.762307	0.086	0.125	Molecular Function	GO:0003995	acyl-CoA dehydrogenase activity	0.432946	0.762307	0	1	1	8
GO:0004033 aldo-keto reductase (NADP) activity	1	0.762307	0.086	0.125	Molecular Function	GO:0004033	aldo-keto reductase (NADP) activity	0.432946	0.762307	1	0	1	8
GO:0004301 epoxide hydrolase activity	1	0.762307	0.086	0.125	Molecular Function	GO:0004301	epoxide hydrolase activity	0.432946	0.762307	1	0	1	8
GO:0004467 long-chain fatty acid-CoA ligase activity	1	0.762307	0.086	0.125	Molecular Function	GO:0004467	long-chain fatty acid-CoA ligase activity	0.432946	0.762307	0	1	1	8
GO:0004506 squalene monooxygenase activity	1	0.762307	0.086	0.125	Molecular Function	GO:0004506	squalene monooxygenase activity	0.432946	0.762307	0	1	1	8
GO:0004645 phosphorylase activity	1	0.762307	0.086	0.125	Molecular Function	GO:0004645	phosphorylase activity	0.432946	0.762307	1	0	1	8
GO:0005089 Rho guanyl-nucleotide exchange factor activity	1	0.762307	0.086	0.125	Molecular Function	GO:0005089	Rho guanyl-nucleotide exchange factor activity	0.432946	0.762307	1	0	1	8
GO:0008696 4-amino-4-deoxychorismate lyase activity	1	0.762307	0.086	0.125	Molecular Function	GO:0008696	4-amino-4-deoxychorismate lyase activity	0.432946	0.762307	1	0	1	8
GO:0018826 methionine gamma-lyase activity	1	0.762307	0.086	0.125	Molecular Function	GO:0018826	methionine gamma-lyase activity	0.432946	0.762307	1	0	1	8
GO:0022824 transmitter-gated ion channel activity	1	0.762307	0.086	0.125	Molecular Function	GO:0022824	transmitter-gated ion channel activity	0.432946	0.762307	1	0	1	8
GO:0022835 transmitter-gated channel activity	1	0.762307	0.086	0.125	Molecular Function	GO:0022835	transmitter-gated channel activity	0.432946	0.762307	1	0	1	8
GO:0030594 neurotransmitter receptor activity	1	0.762307	0.086	0.125	Molecular Function	GO:0030594	neurotransmitter receptor activity	0.432946	0.762307	1	0	1	8
GO:0031956 medium-chain fatty acid-CoA ligase activity	1	0.762307	0.086	0.125	Molecular Function	GO:0031956	medium-chain fatty acid-CoA ligase activity	0.432946	0.762307	0	1	1	8
GO:0035252 UDP-xylosyltransferase activity	1	0.762307	0.086	0.125	Molecular Function	GO:0035252	UDP-xylosyltransferase activity	0.432946	0.762307	0	1	1	8
GO:0043878 glyceraldehyde-3-phosphate dehydrogenase (NAD+) (non-phosphorylating) activity	1	0.762307	0.086	0.125	Molecular Function	GO:0043878	glyceraldehyde-3-phosphate dehydrogenase (NAD+) (non-phosphorylating) activity	0.432946	0.762307	1	0	1	8
GO:0044325 ion channel binding	1	0.762307	0.086	0.125	Molecular Function	GO:0044325	ion channel binding	0.432946	0.762307	1	0	1	8
GO:0046403 polynucleotide 3'-phosphatase activity	1	0.762307	0.086	0.125	Molecular Function	GO:0046403	polynucleotide 3'-phosphatase activity	0.432946	0.762307	1	0	1	8
GO:0047372 acylglycerol lipase activity	1	0.762307	0.086	0.125	Molecular Function	GO:0047372	acylglycerol lipase activity	0.432946	0.762307	1	0	1	8
GO:0050151 oleate hydratase activity	1	0.762307	0.086	0.125	Molecular Function	GO:0050151	oleate hydratase activity	0.432946	0.762307	1	0	1	8
GO:0098518 polynucleotide phosphatase activity	1	0.762307	0.086	0.125	Molecular Function	GO:0098518	polynucleotide phosphatase activity	0.432946	0.762307	1	0	1	8
GO:1990380 Lys48-specific deubiquitinase activity	1	0.762307	0.086	0.125	Molecular Function	GO:1990380	Lys48-specific deubiquitinase activity	0.432946	0.762307	1	0	1	8
GO:0016903 oxidoreductase activity, acting on the aldehyde or oxo group of donors	18	0.762307	1.54	0.073	Molecular Function	GO:0016903	oxidoreductase activity, acting on the aldehyde or oxo group of donors	0.433249	0.762307	13	5	18	248
GO:0003916 DNA topoisomerase activity	4	0.763126	0.342	0.082	Molecular Function	GO:0003916	DNA topoisomerase activity	0.434304	0.763126	2	2	4	49
GO:0009378 four-way junction helicase activity	10	0.765006	0.855	0.075	Molecular Function	GO:0009378	four-way junction helicase activity	0.435965	0.765006	4	6	10	134
GO:0001534 radial spoke	2	0.767097	0.242	0.4	Cellular Component	GO:0001534	radial spoke	0.0365947	0.767097	1	1	2	5
GO:0033095 aleurone grain	2	0.767097	0.242	0.4	Cellular Component	GO:0033095	aleurone grain	0.0365947	0.767097	0	2	2	5
GO:0070938 contractile ring	3	0.767097	0.363	0.25	Cellular Component	GO:0070938	contractile ring	0.0381394	0.767097	1	2	3	12
GO:1902495 transmembrane transporter complex	27	0.767097	3.269	0.092	Cellular Component	GO:1902495	transmembrane transporter complex	0.0425682	0.767097	17	10	27	295
GO:0098533 ATPase dependent transmembrane transport complex	25	0.767097	3.027	0.093	Cellular Component	GO:0098533	ATPase dependent transmembrane transport complex	0.0442282	0.767097	15	10	25	270
GO:0000325 plant-type vacuole	11	0.767097	1.332	0.115	Cellular Component	GO:0000325	plant-type vacuole	0.0451238	0.767097	3	8	11	96
GO:0032153 cell division site	6	0.767097	0.726	0.146	Cellular Component	GO:0032153	cell division site	0.0464928	0.767097	1	5	6	41
GO:0055051 ATP-binding cassette (ABC) transporter complex, integrated substrate binding	15	0.767097	1.816	0.103	Cellular Component	GO:0055051	ATP-binding cassette (ABC) transporter complex, integrated substrate binding	0.0502235	0.767097	11	4	15	146
GO:0009898 cytoplasmic side of plasma membrane	20	0.767097	2.421	0.096	Cellular Component	GO:0009898	cytoplasmic side of plasma membrane	0.0505473	0.767097	15	5	20	209
GO:0043190 ATP-binding cassette (ABC) transporter complex	21	0.767097	2.542	0.094	Cellular Component	GO:0043190	ATP-binding cassette (ABC) transporter complex	0.0529502	0.767097	15	6	21	223
GO:1990351 transporter complex	27	0.767097	3.269	0.089	Cellular Component	GO:1990351	transporter complex	0.0596282	0.767097	17	10	27	305
GO:0000939 condensed chromosome inner kinetochore	1	0.767097	0.121	1	Cellular Component	GO:0000939	condensed chromosome inner kinetochore	0.0646272	0.767097	1	0	1	1
GO:0008328 ionotropic glutamate receptor complex	1	0.767097	0.121	1	Cellular Component	GO:0008328	ionotropic glutamate receptor complex	0.0646272	0.767097	1	0	1	1
GO:0010170 glucose-1-phosphate adenylyltransferase complex	1	0.767097	0.121	1	Cellular Component	GO:0010170	glucose-1-phosphate adenylyltransferase complex	0.0646272	0.767097	1	0	1	1
GO:0031302 intrinsic component of endosome membrane	1	0.767097	0.121	1	Cellular Component	GO:0031302	intrinsic component of endosome membrane	0.0646272	0.767097	0	1	1	1
GO:0031303 integral component of endosome membrane	1	0.767097	0.121	1	Cellular Component	GO:0031303	integral component of endosome membrane	0.0646272	0.767097	0	1	1	1
GO:0031511 Mis6-Sim4 complex	1	0.767097	0.121	1	Cellular Component	GO:0031511	Mis6-Sim4 complex	0.0646272	0.767097	1	0	1	1
GO:0032281 AMPA glutamate receptor complex	1	0.767097	0.121	1	Cellular Component	GO:0032281	AMPA glutamate receptor complex	0.0646272	0.767097	1	0	1	1
GO:0035792 other organism postsynaptic membrane	1	0.767097	0.121	1	Cellular Component	GO:0035792	other organism postsynaptic membrane	0.0646272	0.767097	1	0	1	1
GO:0043667 pollen wall	1	0.767097	0.121	1	Cellular Component	GO:0043667	pollen wall	0.0646272	0.767097	1	0	1	1
GO:0043668 exine	1	0.767097	0.121	1	Cellular Component	GO:0043668	exine	0.0646272	0.767097	1	0	1	1
GO:0043673 sexine	1	0.767097	0.121	1	Cellular Component	GO:0043673	sexine	0.0646272	0.767097	1	0	1	1
GO:0097225 sperm midpiece	1	0.767097	0.121	1	Cellular Component	GO:0097225	sperm midpiece	0.0646272	0.767097	1	0	1	1
GO:1902503 adenylyltransferase complex	1	0.767097	0.121	1	Cellular Component	GO:1902503	adenylyltransferase complex	0.0646272	0.767097	1	0	1	1
GO:0009055 electron carrier activity	16	0.767446	1.369	0.073	Molecular Function	GO:0009055	electron carrier activity	0.437948	0.767446	5	11	16	220
GO:0009651 response to salt stress	27	0.768206	2.422	0.087	Biological Process	GO:0009651	response to salt stress	0.136767	0.768206	8	19	27	310
GO:0009914 hormone transport	9	0.769052	0.807	0.106	Biological Process	GO:0009914	hormone transport	0.13714	0.769052	6	3	9	85
GO:0071941 nitrogen cycle metabolic process	12	0.769372	1.076	0.099	Biological Process	GO:0071941	nitrogen cycle metabolic process	0.13742	0.769372	7	5	12	121
GO:0009380 excinuclease repair complex	15	0.769949	1.816	0.099	Cellular Component	GO:0009380	excinuclease repair complex	0.0667045	0.769949	12	3	15	152
GO:0098552 side of membrane	22	0.769949	2.663	0.091	Cellular Component	GO:0098552	side of membrane	0.0685217	0.769949	17	5	22	243
GO:0042807 central vacuole	2	0.769949	0.242	0.286	Cellular Component	GO:0042807	central vacuole	0.0705082	0.769949	0	2	2	7
GO:0044447 axoneme part	2	0.769949	0.242	0.286	Cellular Component	GO:0044447	axoneme part	0.0705082	0.769949	1	1	2	7
GO:1904949 ATPase complex	27	0.770224	3.269	0.087	Cellular Component	GO:1904949	ATPase complex	0.071944	0.770224	16	11	27	311
GO:0016108 tetraterpenoid metabolic process	10	0.771654	0.897	0.103	Biological Process	GO:0016108	tetraterpenoid metabolic process	0.13805	0.771654	3	7	10	97
GO:0016614 oxidoreductase activity, acting on CH-OH group of donors	39	0.778323	3.336	0.071	Molecular Function	GO:0016614	oxidoreductase activity, acting on CH-OH group of donors	0.446607	0.778323	20	19	39	553
GO:0003977 UDP-N-acetylglucosamine diphosphorylase activity	2	0.778323	0.171	0.091	Molecular Function	GO:0003977	UDP-N-acetylglucosamine diphosphorylase activity	0.450165	0.778323	2	0	2	22
GO:0004129 cytochrome-c oxidase activity	2	0.778323	0.171	0.091	Molecular Function	GO:0004129	cytochrome-c oxidase activity	0.450165	0.778323	1	1	2	22
GO:0008641 small protein activating enzyme activity	2	0.778323	0.171	0.091	Molecular Function	GO:0008641	small protein activating enzyme activity	0.450165	0.778323	0	2	2	22
GO:0008883 glutamyl-tRNA reductase activity	2	0.778323	0.171	0.091	Molecular Function	GO:0008883	glutamyl-tRNA reductase activity	0.450165	0.778323	1	1	2	22
GO:0009016 succinyldiaminopimelate transaminase activity	2	0.778323	0.171	0.091	Molecular Function	GO:0009016	succinyldiaminopimelate transaminase activity	0.450165	0.778323	0	2	2	22
GO:0016675 oxidoreductase activity, acting on a heme group of donors	2	0.778323	0.171	0.091	Molecular Function	GO:0016675	oxidoreductase activity, acting on a heme group of donors	0.450165	0.778323	1	1	2	22
GO:0016676 oxidoreductase activity, acting on a heme group of donors, oxygen as acceptor	2	0.778323	0.171	0.091	Molecular Function	GO:0016676	oxidoreductase activity, acting on a heme group of donors, oxygen as acceptor	0.450165	0.778323	1	1	2	22
GO:0033293 monocarboxylic acid binding	2	0.778323	0.171	0.091	Molecular Function	GO:0033293	monocarboxylic acid binding	0.450165	0.778323	1	1	2	22
GO:0047688 aspartate 4-decarboxylase activity	2	0.778323	0.171	0.091	Molecular Function	GO:0047688	aspartate 4-decarboxylase activity	0.450165	0.778323	0	2	2	22
GO:0045330 aspartyl esterase activity	3	0.779142	0.257	0.083	Molecular Function	GO:0045330	aspartyl esterase activity	0.45124	0.779142	0	3	3	36
GO:0030864 cortical actin cytoskeleton	4	0.77946	0.484	0.16	Cellular Component	GO:0030864	cortical actin cytoskeleton	0.0742343	0.77946	1	3	4	25
GO:0009789 positive regulation of abscisic acid-activated signaling pathway	4	0.780187	0.359	0.138	Biological Process	GO:0009789	positive regulation of abscisic acid-activated signaling pathway	0.14011	0.780187	2	2	4	29
GO:0042128 nitrate assimilation	4	0.780187	0.359	0.138	Biological Process	GO:0042128	nitrate assimilation	0.14011	0.780187	1	3	4	29
GO:0009306 protein secretion	44	0.780187	3.946	0.082	Biological Process	GO:0009306	protein secretion	0.140253	0.780187	22	22	44	534
GO:0006829 zinc II ion transport	3	0.785484	0.269	0.158	Biological Process	GO:0006829	zinc II ion transport	0.14264	0.785484	1	2	3	19
GO:0009092 homoserine metabolic process	3	0.785484	0.269	0.158	Biological Process	GO:0009092	homoserine metabolic process	0.14264	0.785484	2	1	3	19
GO:0009268 response to pH	3	0.785484	0.269	0.158	Biological Process	GO:0009268	response to pH	0.14264	0.785484	0	3	3	19
GO:0016106 sesquiterpenoid biosynthetic process	3	0.785484	0.269	0.158	Biological Process	GO:0016106	sesquiterpenoid biosynthetic process	0.14264	0.785484	1	2	3	19
GO:0071668 plant-type cell wall assembly	3	0.785484	0.269	0.158	Biological Process	GO:0071668	plant-type cell wall assembly	0.14264	0.785484	0	3	3	19
GO:0006298 mismatch repair	5	0.785484	0.448	0.125	Biological Process	GO:0006298	mismatch repair	0.143476	0.785484	2	3	5	40
GO:0009834 plant-type secondary cell wall biogenesis	5	0.785484	0.448	0.125	Biological Process	GO:0009834	plant-type secondary cell wall biogenesis	0.143476	0.785484	0	5	5	40
GO:0015694 mercury ion transport	5	0.785484	0.448	0.125	Biological Process	GO:0015694	mercury ion transport	0.143476	0.785484	0	5	5	40
GO:0050787 detoxification of mercury ion	5	0.785484	0.448	0.125	Biological Process	GO:0050787	detoxification of mercury ion	0.143476	0.785484	0	5	5	40
GO:0061687 detoxification of inorganic compound	5	0.785484	0.448	0.125	Biological Process	GO:0061687	detoxification of inorganic compound	0.143476	0.785484	0	5	5	40
GO:0003844 1,4-alpha-glucan branching enzyme activity	1	0.790076	0.086	0.111	Molecular Function	GO:0003844	1,4-alpha-glucan branching enzyme activity	0.471775	0.790076	1	0	1	9
GO:0003955 NAD(P)H dehydrogenase (quinone) activity	1	0.790076	0.086	0.111	Molecular Function	GO:0003955	NAD(P)H dehydrogenase (quinone) activity	0.471775	0.790076	0	1	1	9
GO:0003997 acyl-CoA oxidase activity	1	0.790076	0.086	0.111	Molecular Function	GO:0003997	acyl-CoA oxidase activity	0.471775	0.790076	0	1	1	9
GO:0004084 branched-chain-amino-acid transaminase activity	1	0.790076	0.086	0.111	Molecular Function	GO:0004084	branched-chain-amino-acid transaminase activity	0.471775	0.790076	1	0	1	9
GO:0004325 ferrochelatase activity	1	0.790076	0.086	0.111	Molecular Function	GO:0004325	ferrochelatase activity	0.471775	0.790076	0	1	1	9
GO:0004671 protein C-terminal S-isoprenylcysteine carboxyl O-methyltransferase activity	1	0.790076	0.086	0.111	Molecular Function	GO:0004671	protein C-terminal S-isoprenylcysteine carboxyl O-methyltransferase activity	0.471775	0.790076	0	1	1	9
GO:0005545 1-phosphatidylinositol binding	1	0.790076	0.086	0.111	Molecular Function	GO:0005545	1-phosphatidylinositol binding	0.471775	0.790076	1	0	1	9
GO:0015113 nitrite transmembrane transporter activity	1	0.790076	0.086	0.111	Molecular Function	GO:0015113	nitrite transmembrane transporter activity	0.471775	0.790076	1	0	1	9
GO:0016161 beta-amylase activity	1	0.790076	0.086	0.111	Molecular Function	GO:0016161	beta-amylase activity	0.471775	0.790076	0	1	1	9
GO:0016803 ether hydrolase activity	1	0.790076	0.086	0.111	Molecular Function	GO:0016803	ether hydrolase activity	0.471775	0.790076	1	0	1	9
GO:0016842 amidine-lyase activity	1	0.790076	0.086	0.111	Molecular Function	GO:0016842	amidine-lyase activity	0.471775	0.790076	1	0	1	9
GO:0017136 NAD-dependent histone deacetylase activity	1	0.790076	0.086	0.111	Molecular Function	GO:0017136	NAD-dependent histone deacetylase activity	0.471775	0.790076	1	0	1	9
GO:0019838 growth factor binding	1	0.790076	0.086	0.111	Molecular Function	GO:0019838	growth factor binding	0.471775	0.790076	0	1	1	9
GO:0019865 immunoglobulin binding	1	0.790076	0.086	0.111	Molecular Function	GO:0019865	immunoglobulin binding	0.471775	0.790076	0	1	1	9
GO:0034979 NAD-dependent protein deacetylase activity	1	0.790076	0.086	0.111	Molecular Function	GO:0034979	NAD-dependent protein deacetylase activity	0.471775	0.790076	1	0	1	9
GO:0043024 ribosomal small subunit binding	1	0.790076	0.086	0.111	Molecular Function	GO:0043024	ribosomal small subunit binding	0.471775	0.790076	1	0	1	9
GO:0043142 single-stranded DNA-dependent ATPase activity	1	0.790076	0.086	0.111	Molecular Function	GO:0043142	single-stranded DNA-dependent ATPase activity	0.471775	0.790076	1	0	1	9
GO:0043858 arginine:ornithine antiporter activity	1	0.790076	0.086	0.111	Molecular Function	GO:0043858	arginine:ornithine antiporter activity	0.471775	0.790076	1	0	1	9
GO:0047480 UDP-N-acetylmuramoyl-tripeptide-D-alanyl-D-alanine ligase activity	1	0.790076	0.086	0.111	Molecular Function	GO:0047480	UDP-N-acetylmuramoyl-tripeptide-D-alanyl-D-alanine ligase activity	0.471775	0.790076	1	0	1	9
GO:0047810 D-alanine:2-oxoglutarate aminotransferase activity	1	0.790076	0.086	0.111	Molecular Function	GO:0047810	D-alanine:2-oxoglutarate aminotransferase activity	0.471775	0.790076	1	0	1	9
GO:0051219 phosphoprotein binding	1	0.790076	0.086	0.111	Molecular Function	GO:0051219	phosphoprotein binding	0.471775	0.790076	1	0	1	9
GO:1901683 arsenate ion transmembrane transporter activity	1	0.790076	0.086	0.111	Molecular Function	GO:1901683	arsenate ion transmembrane transporter activity	0.471775	0.790076	1	0	1	9
GO:1990381 ubiquitin-specific protease binding	1	0.790076	0.086	0.111	Molecular Function	GO:1990381	ubiquitin-specific protease binding	0.471775	0.790076	0	1	1	9
GO:0003968 RNA-directed RNA polymerase activity	2	0.790076	0.171	0.087	Molecular Function	GO:0003968	RNA-directed RNA polymerase activity	0.473436	0.790076	0	2	2	23
GO:0016827 hydrolase activity, acting on acid carbon-phosphorus bonds	2	0.790076	0.171	0.087	Molecular Function	GO:0016827	hydrolase activity, acting on acid carbon-phosphorus bonds	0.473436	0.790076	0	2	2	23
GO:0043178 alcohol binding	2	0.790076	0.171	0.087	Molecular Function	GO:0043178	alcohol binding	0.473436	0.790076	1	1	2	23
GO:0006816 calcium ion transport	10	0.791269	0.897	0.102	Biological Process	GO:0006816	calcium ion transport	0.144761	0.791269	3	7	10	98
GO:0070838 divalent metal ion transport	16	0.797047	1.435	0.093	Biological Process	GO:0070838	divalent metal ion transport	0.146048	0.797047	6	10	16	172
GO:0015925 galactosidase activity	4	0.800736	0.342	0.077	Molecular Function	GO:0015925	galactosidase activity	0.480442	0.800736	0	4	4	52
GO:0005057 receptor signaling protein activity	10	0.802152	0.855	0.072	Molecular Function	GO:0005057	receptor signaling protein activity	0.48253	0.802152	5	5	10	139
GO:0016645 oxidoreductase activity, acting on the CH-NH group of donors	10	0.802152	0.855	0.072	Molecular Function	GO:0016645	oxidoreductase activity, acting on the CH-NH group of donors	0.48253	0.802152	6	4	10	139
GO:0008299 isoprenoid biosynthetic process	31	0.803054	2.78	0.085	Biological Process	GO:0008299	isoprenoid biosynthetic process	0.147381	0.803054	10	21	31	365
GO:0009250 glucan biosynthetic process	13	0.803404	1.166	0.096	Biological Process	GO:0009250	glucan biosynthetic process	0.147678	0.803404	6	7	13	135
GO:0006873 cellular ion homeostasis	15	0.806212	1.345	0.094	Biological Process	GO:0006873	cellular ion homeostasis	0.14868	0.806212	11	4	15	160
GO:0098660 inorganic ion transmembrane transport	38	0.806212	3.408	0.083	Biological Process	GO:0098660	inorganic ion transmembrane transport	0.150461	0.806212	14	24	38	458
GO:0046148 pigment biosynthetic process	32	0.806212	2.87	0.084	Biological Process	GO:0046148	pigment biosynthetic process	0.150516	0.806212	15	17	32	379
GO:0006297 nucleotide-excision repair, DNA gap filling	2	0.806212	0.179	0.2	Biological Process	GO:0006297	nucleotide-excision repair, DNA gap filling	0.150757	0.806212	2	0	2	10
GO:0006540 glutamate decarboxylation to succinate	2	0.806212	0.179	0.2	Biological Process	GO:0006540	glutamate decarboxylation to succinate	0.150757	0.806212	0	2	2	10
GO:0008217 regulation of blood pressure	2	0.806212	0.179	0.2	Biological Process	GO:0008217	regulation of blood pressure	0.150757	0.806212	1	1	2	10
GO:0016115 terpenoid catabolic process	2	0.806212	0.179	0.2	Biological Process	GO:0016115	terpenoid catabolic process	0.150757	0.806212	0	2	2	10
GO:0032201 telomere maintenance via semi-conservative replication	2	0.806212	0.179	0.2	Biological Process	GO:0032201	telomere maintenance via semi-conservative replication	0.150757	0.806212	2	0	2	10
GO:0035150 regulation of tube size	2	0.806212	0.179	0.2	Biological Process	GO:0035150	regulation of tube size	0.150757	0.806212	2	0	2	10
GO:0080036 regulation of cytokinin-activated signaling pathway	2	0.806212	0.179	0.2	Biological Process	GO:0080036	regulation of cytokinin-activated signaling pathway	0.150757	0.806212	2	0	2	10
GO:1901684 arsenate ion transmembrane transport	2	0.806212	0.179	0.2	Biological Process	GO:1901684	arsenate ion transmembrane transport	0.150757	0.806212	2	0	2	10
GO:0050451 CoA-disulfide reductase activity	3	0.808995	0.257	0.079	Molecular Function	GO:0050451	CoA-disulfide reductase activity	0.487271	0.808995	1	2	3	38
GO:0016117 carotenoid biosynthetic process	9	0.809755	0.807	0.103	Biological Process	GO:0016117	carotenoid biosynthetic process	0.151681	0.809755	2	7	9	87
GO:0010029 regulation of seed germination	6	0.809755	0.538	0.115	Biological Process	GO:0010029	regulation of seed germination	0.152122	0.809755	2	4	6	52
GO:1901160 primary amino compound metabolic process	6	0.809755	0.538	0.115	Biological Process	GO:1901160	primary amino compound metabolic process	0.152122	0.809755	3	3	6	52
GO:0098562 cytoplasmic side of membrane	20	0.811279	2.421	0.09	Cellular Component	GO:0098562	cytoplasmic side of membrane	0.0797646	0.811279	15	5	20	221
GO:0045250 cytosolic pyruvate dehydrogenase complex	3	0.811279	0.363	0.188	Cellular Component	GO:0045250	cytosolic pyruvate dehydrogenase complex	0.0802364	0.811279	1	2	3	16
GO:0006592 ornithine biosynthetic process	4	0.813537	0.359	0.133	Biological Process	GO:0006592	ornithine biosynthetic process	0.153302	0.813537	1	3	4	30
GO:0046336 ethanolamine catabolic process	4	0.813537	0.359	0.133	Biological Process	GO:0046336	ethanolamine catabolic process	0.153302	0.813537	3	1	4	30
GO:0006591 ornithine metabolic process	5	0.818147	0.448	0.122	Biological Process	GO:0006591	ornithine metabolic process	0.154644	0.818147	2	3	5	41
GO:0055074 calcium ion homeostasis	5	0.818147	0.448	0.122	Biological Process	GO:0055074	calcium ion homeostasis	0.154644	0.818147	2	3	5	41
GO:0019842 vitamin binding	11	0.820496	0.941	0.071	Molecular Function	GO:0019842	vitamin binding	0.495611	0.820496	4	7	11	155
GO:0005262 calcium channel activity	2	0.820496	0.171	0.083	Molecular Function	GO:0005262	calcium channel activity	0.496099	0.820496	2	0	2	24
GO:0030976 thiamine pyrophosphate binding	2	0.820496	0.171	0.083	Molecular Function	GO:0030976	thiamine pyrophosphate binding	0.496099	0.820496	1	1	2	24
GO:0004536 deoxyribonuclease activity	20	0.823356	1.711	0.07	Molecular Function	GO:0004536	deoxyribonuclease activity	0.500289	0.823356	16	4	20	287
GO:0015491 cation:cation antiporter activity	5	0.823356	0.428	0.074	Molecular Function	GO:0015491	cation:cation antiporter activity	0.501416	0.823356	1	4	5	68
GO:0003880 protein C-terminal carboxyl O-methyltransferase activity	1	0.823356	0.086	0.1	Molecular Function	GO:0003880	protein C-terminal carboxyl O-methyltransferase activity	0.507947	0.823356	0	1	1	10
GO:0003913 DNA photolyase activity	1	0.823356	0.086	0.1	Molecular Function	GO:0003913	DNA photolyase activity	0.507947	0.823356	1	0	1	10
GO:0003961 O-acetylhomoserine aminocarboxypropyltransferase activity	1	0.823356	0.086	0.1	Molecular Function	GO:0003961	O-acetylhomoserine aminocarboxypropyltransferase activity	0.507947	0.823356	1	0	1	10
GO:0004623 phospholipase A2 activity	1	0.823356	0.086	0.1	Molecular Function	GO:0004623	phospholipase A2 activity	0.507947	0.823356	0	1	1	10
GO:0005199 structural constituent of cell wall	1	0.823356	0.086	0.1	Molecular Function	GO:0005199	structural constituent of cell wall	0.507947	0.823356	0	1	1	10
GO:0008199 ferric iron binding	1	0.823356	0.086	0.1	Molecular Function	GO:0008199	ferric iron binding	0.507947	0.823356	1	0	1	10
GO:0008309 double-stranded DNA exodeoxyribonuclease activity	1	0.823356	0.086	0.1	Molecular Function	GO:0008309	double-stranded DNA exodeoxyribonuclease activity	0.507947	0.823356	1	0	1	10
GO:0008679 2-hydroxy-3-oxopropionate reductase activity	1	0.823356	0.086	0.1	Molecular Function	GO:0008679	2-hydroxy-3-oxopropionate reductase activity	0.507947	0.823356	1	0	1	10
GO:0015386 potassium:proton antiporter activity	1	0.823356	0.086	0.1	Molecular Function	GO:0015386	potassium:proton antiporter activity	0.507947	0.823356	0	1	1	10
GO:0015929 hexosaminidase activity	1	0.823356	0.086	0.1	Molecular Function	GO:0015929	hexosaminidase activity	0.507947	0.823356	0	1	1	10
GO:0016504 peptidase activator activity	1	0.823356	0.086	0.1	Molecular Function	GO:0016504	peptidase activator activity	0.507947	0.823356	0	1	1	10
GO:0052381 tRNA dimethylallyltransferase activity	1	0.823356	0.086	0.1	Molecular Function	GO:0052381	tRNA dimethylallyltransferase activity	0.507947	0.823356	1	0	1	10
GO:0052745 inositol phosphate phosphatase activity	1	0.823356	0.086	0.1	Molecular Function	GO:0052745	inositol phosphate phosphatase activity	0.507947	0.823356	0	1	1	10
GO:0004520 endodeoxyribonuclease activity	15	0.823356	1.283	0.07	Molecular Function	GO:0004520	endodeoxyribonuclease activity	0.508001	0.823356	12	3	15	215
GO:0004355 glutamate synthase (NADPH) activity	4	0.825119	0.342	0.074	Molecular Function	GO:0004355	glutamate synthase (NADPH) activity	0.510363	0.825119	1	3	4	54
GO:0016647 oxidoreductase activity, acting on the CH-NH group of donors, oxygen as acceptor	4	0.825119	0.342	0.074	Molecular Function	GO:0016647	oxidoreductase activity, acting on the CH-NH group of donors, oxygen as acceptor	0.510363	0.825119	1	3	4	54
GO:0006534 cysteine metabolic process	7	0.826122	0.628	0.109	Biological Process	GO:0006534	cysteine metabolic process	0.156662	0.826122	4	3	7	64
GO:0048868 pollen tube development	7	0.826122	0.628	0.109	Biological Process	GO:0048868	pollen tube development	0.156662	0.826122	3	4	7	64
GO:0009735 response to cytokinin	14	0.826122	1.256	0.094	Biological Process	GO:0009735	response to cytokinin	0.156868	0.826122	9	5	14	149
GO:0008081 phosphoric diester hydrolase activity	6	0.829372	0.513	0.071	Molecular Function	GO:0008081	phosphoric diester hydrolase activity	0.517966	0.829372	5	1	6	84
GO:0004402 histone acetyltransferase activity	2	0.829372	0.171	0.08	Molecular Function	GO:0004402	histone acetyltransferase activity	0.518131	0.829372	1	1	2	25
GO:0008172 S-methyltransferase activity	2	0.829372	0.171	0.08	Molecular Function	GO:0008172	S-methyltransferase activity	0.518131	0.829372	2	0	2	25
GO:0008773 [protein-PII] uridylyltransferase activity	2	0.829372	0.171	0.08	Molecular Function	GO:0008773	[protein-PII] uridylyltransferase activity	0.518131	0.829372	1	1	2	25
GO:0008810 cellulase activity	2	0.829372	0.171	0.08	Molecular Function	GO:0008810	cellulase activity	0.518131	0.829372	1	1	2	25
GO:0009931 calcium-dependent protein serine/threonine kinase activity	2	0.829372	0.171	0.08	Molecular Function	GO:0009931	calcium-dependent protein serine/threonine kinase activity	0.518131	0.829372	0	2	2	25
GO:0010857 calcium-dependent protein kinase activity	2	0.829372	0.171	0.08	Molecular Function	GO:0010857	calcium-dependent protein kinase activity	0.518131	0.829372	0	2	2	25
GO:0016646 oxidoreductase activity, acting on the CH-NH group of donors, NAD or NADP as acceptor	5	0.829372	0.428	0.071	Molecular Function	GO:0016646	oxidoreductase activity, acting on the CH-NH group of donors, NAD or NADP as acceptor	0.527502	0.829372	4	1	5	70
GO:0015444 magnesium-importing ATPase activity	3	0.829372	0.257	0.073	Molecular Function	GO:0015444	magnesium-importing ATPase activity	0.53904	0.829372	0	3	3	41
GO:0050218 propionate-CoA ligase activity	3	0.829372	0.257	0.073	Molecular Function	GO:0050218	propionate-CoA ligase activity	0.53904	0.829372	2	1	3	41
GO:0001716 L-amino-acid oxidase activity	2	0.829372	0.171	0.077	Molecular Function	GO:0001716	L-amino-acid oxidase activity	0.539509	0.829372	0	2	2	26
GO:0002094 polyprenyltransferase activity	2	0.829372	0.171	0.077	Molecular Function	GO:0002094	polyprenyltransferase activity	0.539509	0.829372	2	0	2	26
GO:0004838 L-tyrosine:2-oxoglutarate aminotransferase activity	2	0.829372	0.171	0.077	Molecular Function	GO:0004838	L-tyrosine:2-oxoglutarate aminotransferase activity	0.539509	0.829372	0	2	2	26
GO:0008734 L-aspartate oxidase activity	2	0.829372	0.171	0.077	Molecular Function	GO:0008734	L-aspartate oxidase activity	0.539509	0.829372	0	2	2	26
GO:0015922 aspartate oxidase activity	2	0.829372	0.171	0.077	Molecular Function	GO:0015922	aspartate oxidase activity	0.539509	0.829372	0	2	2	26
GO:0015923 mannosidase activity	2	0.829372	0.171	0.077	Molecular Function	GO:0015923	mannosidase activity	0.539509	0.829372	0	2	2	26
GO:0044390 ubiquitin-like protein conjugating enzyme binding	2	0.829372	0.171	0.077	Molecular Function	GO:0044390	ubiquitin-like protein conjugating enzyme binding	0.539509	0.829372	1	1	2	26
GO:0061733 peptide-lysine-N-acetyltransferase activity	2	0.829372	0.171	0.077	Molecular Function	GO:0061733	peptide-lysine-N-acetyltransferase activity	0.539509	0.829372	1	1	2	26
GO:0070547 L-tyrosine aminotransferase activity	2	0.829372	0.171	0.077	Molecular Function	GO:0070547	L-tyrosine aminotransferase activity	0.539509	0.829372	0	2	2	26
GO:0016782 transferase activity, transferring sulfur-containing groups	5	0.829372	0.428	0.07	Molecular Function	GO:0016782	transferase activity, transferring sulfur-containing groups	0.540317	0.829372	5	0	5	71
GO:0004332 fructose-bisphosphate aldolase activity	1	0.829372	0.086	0.091	Molecular Function	GO:0004332	fructose-bisphosphate aldolase activity	0.541644	0.829372	0	1	1	11
GO:0004396 hexokinase activity	1	0.829372	0.086	0.091	Molecular Function	GO:0004396	hexokinase activity	0.541644	0.829372	1	0	1	11
GO:0004407 histone deacetylase activity	1	0.829372	0.086	0.091	Molecular Function	GO:0004407	histone deacetylase activity	0.541644	0.829372	1	0	1	11
GO:0004634 phosphopyruvate hydratase activity	1	0.829372	0.086	0.091	Molecular Function	GO:0004634	phosphopyruvate hydratase activity	0.541644	0.829372	1	0	1	11
GO:0008442 3-hydroxyisobutyrate dehydrogenase activity	1	0.829372	0.086	0.091	Molecular Function	GO:0008442	3-hydroxyisobutyrate dehydrogenase activity	0.541644	0.829372	1	0	1	11
GO:0008788 alpha,alpha-phosphotrehalase activity	1	0.829372	0.086	0.091	Molecular Function	GO:0008788	alpha,alpha-phosphotrehalase activity	0.541644	0.829372	1	0	1	11
GO:0015042 trypanothione-disulfide reductase activity	1	0.829372	0.086	0.091	Molecular Function	GO:0015042	trypanothione-disulfide reductase activity	0.541644	0.829372	1	0	1	11
GO:0015174 basic amino acid transmembrane transporter activity	1	0.829372	0.086	0.091	Molecular Function	GO:0015174	basic amino acid transmembrane transporter activity	0.541644	0.829372	1	0	1	11
GO:0015181 arginine transmembrane transporter activity	1	0.829372	0.086	0.091	Molecular Function	GO:0015181	arginine transmembrane transporter activity	0.541644	0.829372	1	0	1	11
GO:0015645 fatty acid ligase activity	1	0.829372	0.086	0.091	Molecular Function	GO:0015645	fatty acid ligase activity	0.541644	0.829372	0	1	1	11
GO:0016307 phosphatidylinositol phosphate kinase activity	1	0.829372	0.086	0.091	Molecular Function	GO:0016307	phosphatidylinositol phosphate kinase activity	0.541644	0.829372	0	1	1	11
GO:0016849 phosphorus-oxygen lyase activity	1	0.829372	0.086	0.091	Molecular Function	GO:0016849	phosphorus-oxygen lyase activity	0.541644	0.829372	0	1	1	11
GO:0019143 3-deoxy-manno-octulosonate-8-phosphatase activity	1	0.829372	0.086	0.091	Molecular Function	GO:0019143	3-deoxy-manno-octulosonate-8-phosphatase activity	0.541644	0.829372	0	1	1	11
GO:0022821 potassium ion antiporter activity	1	0.829372	0.086	0.091	Molecular Function	GO:0022821	potassium ion antiporter activity	0.541644	0.829372	0	1	1	11
GO:0032452 histone demethylase activity	1	0.829372	0.086	0.091	Molecular Function	GO:0032452	histone demethylase activity	0.541644	0.829372	0	1	1	11
GO:0033170 protein-DNA loading ATPase activity	1	0.829372	0.086	0.091	Molecular Function	GO:0033170	protein-DNA loading ATPase activity	0.541644	0.829372	1	0	1	11
GO:0033558 protein deacetylase activity	1	0.829372	0.086	0.091	Molecular Function	GO:0033558	protein deacetylase activity	0.541644	0.829372	1	0	1	11
GO:0036361 racemase activity, acting on amino acids and derivatives	1	0.829372	0.086	0.091	Molecular Function	GO:0036361	racemase activity, acting on amino acids and derivatives	0.541644	0.829372	1	0	1	11
GO:0042286 glutamate-1-semialdehyde 2,1-aminomutase activity	1	0.829372	0.086	0.091	Molecular Function	GO:0042286	glutamate-1-semialdehyde 2,1-aminomutase activity	0.541644	0.829372	0	1	1	11
GO:0042287 MHC protein binding	1	0.829372	0.086	0.091	Molecular Function	GO:0042287	MHC protein binding	0.541644	0.829372	0	1	1	11
GO:0047471 maltose alpha-D-glucosyltransferase activity	1	0.829372	0.086	0.091	Molecular Function	GO:0047471	maltose alpha-D-glucosyltransferase activity	0.541644	0.829372	1	0	1	11
GO:0047475 phenylacetate-CoA ligase activity	1	0.829372	0.086	0.091	Molecular Function	GO:0047475	phenylacetate-CoA ligase activity	0.541644	0.829372	1	0	1	11
GO:0047661 amino-acid racemase activity	1	0.829372	0.086	0.091	Molecular Function	GO:0047661	amino-acid racemase activity	0.541644	0.829372	1	0	1	11
GO:0051060 pullulanase activity	1	0.829372	0.086	0.091	Molecular Function	GO:0051060	pullulanase activity	0.541644	0.829372	1	0	1	11
GO:0043565 sequence-specific DNA binding	48	0.829372	4.106	0.068	Molecular Function	GO:0043565	sequence-specific DNA binding	0.541813	0.829372	22	26	48	706
GO:0010508 positive regulation of autophagy	3	0.83369	0.269	0.15	Biological Process	GO:0010508	positive regulation of autophagy	0.159611	0.83369	1	2	3	20
GO:0046889 positive regulation of lipid biosynthetic process	3	0.83369	0.269	0.15	Biological Process	GO:0046889	positive regulation of lipid biosynthetic process	0.159611	0.83369	1	2	3	20
GO:0050829 defense response to Gram-negative bacterium	3	0.83369	0.269	0.15	Biological Process	GO:0050829	defense response to Gram-negative bacterium	0.159611	0.83369	0	3	3	20
GO:0010476 gibberellin mediated signaling pathway	6	0.83369	0.538	0.113	Biological Process	GO:0010476	gibberellin mediated signaling pathway	0.162123	0.83369	5	1	6	53
GO:0071370 cellular response to gibberellin stimulus	6	0.83369	0.538	0.113	Biological Process	GO:0071370	cellular response to gibberellin stimulus	0.162123	0.83369	5	1	6	53
GO:0009698 phenylpropanoid metabolic process	10	0.83369	0.897	0.099	Biological Process	GO:0009698	phenylpropanoid metabolic process	0.165869	0.83369	5	5	10	101
GO:0042173 regulation of sporulation resulting in formation of a cellular spore	5	0.83369	0.448	0.119	Biological Process	GO:0042173	regulation of sporulation resulting in formation of a cellular spore	0.166158	0.83369	1	4	5	42
GO:0016310 phosphorylation	123	0.83369	11.031	0.076	Biological Process	GO:0016310	phosphorylation	0.16688	0.83369	46	77	123	1622
GO:0034310 primary alcohol catabolic process	4	0.83369	0.359	0.129	Biological Process	GO:0034310	primary alcohol catabolic process	0.166941	0.83369	3	1	4	31
GO:0051788 response to misfolded protein	4	0.83369	0.359	0.129	Biological Process	GO:0051788	response to misfolded protein	0.166941	0.83369	1	3	4	31
GO:0044262 cellular carbohydrate metabolic process	53	0.83369	4.753	0.08	Biological Process	GO:0044262	cellular carbohydrate metabolic process	0.166971	0.83369	19	34	53	664
GO:0050801 ion homeostasis	21	0.83369	1.883	0.087	Biological Process	GO:0050801	ion homeostasis	0.167196	0.83369	13	8	21	240
GO:0051181 cofactor transport	14	0.83369	1.256	0.093	Biological Process	GO:0051181	cofactor transport	0.168539	0.83369	11	3	14	151
GO:0006629 lipid metabolic process	117	0.83369	10.493	0.076	Biological Process	GO:0006629	lipid metabolic process	0.170489	0.83369	45	72	117	1541
GO:0006720 isoprenoid metabolic process	32	0.83369	2.87	0.083	Biological Process	GO:0006720	isoprenoid metabolic process	0.172024	0.83369	10	22	32	385
GO:0034754 cellular hormone metabolic process	6	0.83369	0.538	0.111	Biological Process	GO:0034754	cellular hormone metabolic process	0.172397	0.83369	4	2	6	54
GO:1900140 regulation of seedling development	6	0.83369	0.538	0.111	Biological Process	GO:1900140	regulation of seedling development	0.172397	0.83369	2	4	6	54
GO:0008037 cell recognition	10	0.83369	0.897	0.098	Biological Process	GO:0008037	cell recognition	0.173219	0.83369	6	4	10	102
GO:0042952 beta-ketoadipate pathway	9	0.83369	0.807	0.1	Biological Process	GO:0042952	beta-ketoadipate pathway	0.174842	0.83369	5	4	9	90
GO:0006517 protein deglycosylation	2	0.83369	0.179	0.182	Biological Process	GO:0006517	protein deglycosylation	0.176133	0.83369	0	2	2	11
GO:0006882 cellular zinc ion homeostasis	2	0.83369	0.179	0.182	Biological Process	GO:0006882	cellular zinc ion homeostasis	0.176133	0.83369	0	2	2	11
GO:0009093 cysteine catabolic process	2	0.83369	0.179	0.182	Biological Process	GO:0009093	cysteine catabolic process	0.176133	0.83369	2	0	2	11
GO:0051881 regulation of mitochondrial membrane potential	2	0.83369	0.179	0.182	Biological Process	GO:0051881	regulation of mitochondrial membrane potential	0.176133	0.83369	0	2	2	11
GO:0055001 muscle cell development	2	0.83369	0.179	0.182	Biological Process	GO:0055001	muscle cell development	0.176133	0.83369	1	1	2	11
GO:0097352 autophagosome maturation	2	0.83369	0.179	0.182	Biological Process	GO:0097352	autophagosome maturation	0.176133	0.83369	0	2	2	11
GO:2001169 regulation of ATP biosynthetic process	2	0.83369	0.179	0.182	Biological Process	GO:2001169	regulation of ATP biosynthetic process	0.176133	0.83369	1	1	2	11
GO:0009827 plant-type cell wall modification	3	0.83369	0.269	0.143	Biological Process	GO:0009827	plant-type cell wall modification	0.177154	0.83369	2	1	3	21
GO:0016998 cell wall macromolecule catabolic process	3	0.83369	0.269	0.143	Biological Process	GO:0016998	cell wall macromolecule catabolic process	0.177154	0.83369	3	0	3	21
GO:0019760 glucosinolate metabolic process	3	0.83369	0.269	0.143	Biological Process	GO:0019760	glucosinolate metabolic process	0.177154	0.83369	1	2	3	21
GO:0060271 cilium morphogenesis	5	0.83369	0.448	0.116	Biological Process	GO:0060271	cilium morphogenesis	0.177998	0.83369	3	2	5	43
GO:0071236 cellular response to antibiotic	5	0.83369	0.448	0.116	Biological Process	GO:0071236	cellular response to antibiotic	0.177998	0.83369	0	5	5	43
GO:1901568 fatty acid derivative metabolic process	5	0.83369	0.448	0.116	Biological Process	GO:1901568	fatty acid derivative metabolic process	0.177998	0.83369	1	4	5	43
GO:0016226 iron-sulfur cluster assembly	17	0.83369	1.525	0.089	Biological Process	GO:0016226	iron-sulfur cluster assembly	0.179444	0.83369	14	3	17	191
GO:0031163 metallo-sulfur cluster assembly	17	0.83369	1.525	0.089	Biological Process	GO:0031163	metallo-sulfur cluster assembly	0.179444	0.83369	14	3	17	191
GO:0006515 misfolded or incompletely synthesized protein catabolic process	4	0.83369	0.359	0.125	Biological Process	GO:0006515	misfolded or incompletely synthesized protein catabolic process	0.180989	0.83369	1	3	4	32
GO:0006561 proline biosynthetic process	4	0.83369	0.359	0.125	Biological Process	GO:0006561	proline biosynthetic process	0.180989	0.83369	3	1	4	32
GO:0006580 ethanolamine metabolic process	4	0.83369	0.359	0.125	Biological Process	GO:0006580	ethanolamine metabolic process	0.180989	0.83369	3	1	4	32
GO:0009856 pollination	15	0.83369	1.345	0.09	Biological Process	GO:0009856	pollination	0.18251	0.83369	5	10	15	166
GO:0015822 ornithine transport	6	0.83369	0.538	0.109	Biological Process	GO:0015822	ornithine transport	0.182932	0.83369	6	0	6	55
GO:0019627 urea metabolic process	6	0.83369	0.538	0.109	Biological Process	GO:0019627	urea metabolic process	0.182932	0.83369	5	1	6	55
GO:0055088 lipid homeostasis	6	0.83369	0.538	0.109	Biological Process	GO:0055088	lipid homeostasis	0.182932	0.83369	5	1	6	55
GO:0016052 carbohydrate catabolic process	43	0.83369	3.857	0.08	Biological Process	GO:0016052	carbohydrate catabolic process	0.186997	0.83369	10	33	43	536
GO:1901615 organic hydroxy compound metabolic process	38	0.83369	3.408	0.081	Biological Process	GO:1901615	organic hydroxy compound metabolic process	0.187221	0.83369	14	24	38	469
GO:0044765 single-organism transport	238	0.83369	21.345	0.073	Biological Process	GO:0044765	single-organism transport	0.190021	0.83369	102	136	238	3243
GO:0016116 carotenoid metabolic process	9	0.83369	0.807	0.098	Biological Process	GO:0016116	carotenoid metabolic process	0.191128	0.83369	2	7	9	92
GO:0015802 basic amino acid transport	6	0.83369	0.538	0.107	Biological Process	GO:0015802	basic amino acid transport	0.193714	0.83369	6	0	6	56
GO:0015809 arginine transport	6	0.83369	0.538	0.107	Biological Process	GO:0015809	arginine transport	0.193714	0.83369	6	0	6	56
GO:0015819 lysine transport	6	0.83369	0.538	0.107	Biological Process	GO:0015819	lysine transport	0.193714	0.83369	6	0	6	56
GO:0002027 regulation of heart rate	1	0.83369	0.09	0.333	Biological Process	GO:0002027	regulation of heart rate	0.194968	0.83369	1	0	1	3
GO:0002101 tRNA wobble cytosine modification	1	0.83369	0.09	0.333	Biological Process	GO:0002101	tRNA wobble cytosine modification	0.194968	0.83369	1	0	1	3
GO:0006046 N-acetylglucosamine catabolic process	1	0.83369	0.09	0.333	Biological Process	GO:0006046	N-acetylglucosamine catabolic process	0.194968	0.83369	1	0	1	3
GO:0006048 UDP-N-acetylglucosamine biosynthetic process	1	0.83369	0.09	0.333	Biological Process	GO:0006048	UDP-N-acetylglucosamine biosynthetic process	0.194968	0.83369	1	0	1	3
GO:0006228 UTP biosynthetic process	1	0.83369	0.09	0.333	Biological Process	GO:0006228	UTP biosynthetic process	0.194968	0.83369	0	1	1	3
GO:0006678 glucosylceramide metabolic process	1	0.83369	0.09	0.333	Biological Process	GO:0006678	glucosylceramide metabolic process	0.194968	0.83369	1	0	1	3
GO:0006680 glucosylceramide catabolic process	1	0.83369	0.09	0.333	Biological Process	GO:0006680	glucosylceramide catabolic process	0.194968	0.83369	1	0	1	3
GO:0007340 acrosome reaction	1	0.83369	0.09	0.333	Biological Process	GO:0007340	acrosome reaction	0.194968	0.83369	0	1	1	3
GO:0007413 axonal fasciculation	1	0.83369	0.09	0.333	Biological Process	GO:0007413	axonal fasciculation	0.194968	0.83369	1	0	1	3
GO:0009133 nucleoside diphosphate biosynthetic process	1	0.83369	0.09	0.333	Biological Process	GO:0009133	nucleoside diphosphate biosynthetic process	0.194968	0.83369	0	1	1	3
GO:0009186 deoxyribonucleoside diphosphate metabolic process	1	0.83369	0.09	0.333	Biological Process	GO:0009186	deoxyribonucleoside diphosphate metabolic process	0.194968	0.83369	0	1	1	3
GO:0009189 deoxyribonucleoside diphosphate biosynthetic process	1	0.83369	0.09	0.333	Biological Process	GO:0009189	deoxyribonucleoside diphosphate biosynthetic process	0.194968	0.83369	0	1	1	3
GO:0009554 megasporogenesis	1	0.83369	0.09	0.333	Biological Process	GO:0009554	megasporogenesis	0.194968	0.83369	0	1	1	3
GO:0009758 carbohydrate utilization	1	0.83369	0.09	0.333	Biological Process	GO:0009758	carbohydrate utilization	0.194968	0.83369	1	0	1	3
GO:0009963 positive regulation of flavonoid biosynthetic process	1	0.83369	0.09	0.333	Biological Process	GO:0009963	positive regulation of flavonoid biosynthetic process	0.194968	0.83369	0	1	1	3
GO:0010055 atrichoblast differentiation	1	0.83369	0.09	0.333	Biological Process	GO:0010055	atrichoblast differentiation	0.194968	0.83369	1	0	1	3
GO:0010148 transpiration	1	0.83369	0.09	0.333	Biological Process	GO:0010148	transpiration	0.194968	0.83369	0	1	1	3
GO:0010289 homogalacturonan biosynthetic process	1	0.83369	0.09	0.333	Biological Process	GO:0010289	homogalacturonan biosynthetic process	0.194968	0.83369	0	1	1	3
GO:0010394 homogalacturonan metabolic process	1	0.83369	0.09	0.333	Biological Process	GO:0010394	homogalacturonan metabolic process	0.194968	0.83369	0	1	1	3
GO:0010483 pollen tube reception	1	0.83369	0.09	0.333	Biological Process	GO:0010483	pollen tube reception	0.194968	0.83369	0	1	1	3
GO:0010880 regulation of release of sequestered calcium ion into cytosol by sarcoplasmic reticulum	1	0.83369	0.09	0.333	Biological Process	GO:0010880	regulation of release of sequestered calcium ion into cytosol by sarcoplasmic reticulum	0.194968	0.83369	1	0	1	3
GO:0010881 regulation of cardiac muscle contraction by regulation of the release of sequestered calcium ion	1	0.83369	0.09	0.333	Biological Process	GO:0010881	regulation of cardiac muscle contraction by regulation of the release of sequestered calcium ion	0.194968	0.83369	1	0	1	3
GO:0010882 regulation of cardiac muscle contraction by calcium ion signaling	1	0.83369	0.09	0.333	Biological Process	GO:0010882	regulation of cardiac muscle contraction by calcium ion signaling	0.194968	0.83369	1	0	1	3
GO:0010966 regulation of phosphate transport	1	0.83369	0.09	0.333	Biological Process	GO:0010966	regulation of phosphate transport	0.194968	0.83369	0	1	1	3
GO:0014808 release of sequestered calcium ion into cytosol by sarcoplasmic reticulum	1	0.83369	0.09	0.333	Biological Process	GO:0014808	release of sequestered calcium ion into cytosol by sarcoplasmic reticulum	0.194968	0.83369	1	0	1	3
GO:0015688 iron chelate transport	1	0.83369	0.09	0.333	Biological Process	GO:0015688	iron chelate transport	0.194968	0.83369	0	1	1	3
GO:0015690 aluminum cation transport	1	0.83369	0.09	0.333	Biological Process	GO:0015690	aluminum cation transport	0.194968	0.83369	1	0	1	3
GO:0015714 phosphoenolpyruvate transport	1	0.83369	0.09	0.333	Biological Process	GO:0015714	phosphoenolpyruvate transport	0.194968	0.83369	0	1	1	3
GO:0015752 D-ribose transport	1	0.83369	0.09	0.333	Biological Process	GO:0015752	D-ribose transport	0.194968	0.83369	0	1	1	3
GO:0015795 sorbitol transport	1	0.83369	0.09	0.333	Biological Process	GO:0015795	sorbitol transport	0.194968	0.83369	0	1	1	3
GO:0015843 methylammonium transport	1	0.83369	0.09	0.333	Biological Process	GO:0015843	methylammonium transport	0.194968	0.83369	0	1	1	3
GO:0015844 monoamine transport	1	0.83369	0.09	0.333	Biological Process	GO:0015844	monoamine transport	0.194968	0.83369	1	0	1	3
GO:0016080 synaptic vesicle targeting	1	0.83369	0.09	0.333	Biological Process	GO:0016080	synaptic vesicle targeting	0.194968	0.83369	0	1	1	3
GO:0016103 diterpenoid catabolic process	1	0.83369	0.09	0.333	Biological Process	GO:0016103	diterpenoid catabolic process	0.194968	0.83369	0	1	1	3
GO:0019441 tryptophan catabolic process to kynurenine	1	0.83369	0.09	0.333	Biological Process	GO:0019441	tryptophan catabolic process to kynurenine	0.194968	0.83369	0	1	1	3
GO:0019586 galacturonate metabolic process	1	0.83369	0.09	0.333	Biological Process	GO:0019586	galacturonate metabolic process	0.194968	0.83369	0	1	1	3
GO:0021954 central nervous system neuron development	1	0.83369	0.09	0.333	Biological Process	GO:0021954	central nervous system neuron development	0.194968	0.83369	1	0	1	3
GO:0030643 cellular phosphate ion homeostasis	1	0.83369	0.09	0.333	Biological Process	GO:0030643	cellular phosphate ion homeostasis	0.194968	0.83369	1	0	1	3
GO:0030728 ovulation	1	0.83369	0.09	0.333	Biological Process	GO:0030728	ovulation	0.194968	0.83369	0	1	1	3
GO:0031134 sister chromatid biorientation	1	0.83369	0.09	0.333	Biological Process	GO:0031134	sister chromatid biorientation	0.194968	0.83369	0	1	1	3
GO:0032581 ER-dependent peroxisome organization	1	0.83369	0.09	0.333	Biological Process	GO:0032581	ER-dependent peroxisome organization	0.194968	0.83369	0	1	1	3
GO:0033280 response to vitamin D	1	0.83369	0.09	0.333	Biological Process	GO:0033280	response to vitamin D	0.194968	0.83369	0	1	1	3
GO:0033499 galactose catabolic process via UDP-galactose	1	0.83369	0.09	0.333	Biological Process	GO:0033499	galactose catabolic process via UDP-galactose	0.194968	0.83369	0	1	1	3
GO:0035404 histone-serine phosphorylation	1	0.83369	0.09	0.333	Biological Process	GO:0035404	histone-serine phosphorylation	0.194968	0.83369	0	1	1	3
GO:0036148 phosphatidylglycerol acyl-chain remodeling	1	0.83369	0.09	0.333	Biological Process	GO:0036148	phosphatidylglycerol acyl-chain remodeling	0.194968	0.83369	0	1	1	3
GO:0039693 viral DNA genome replication	1	0.83369	0.09	0.333	Biological Process	GO:0039693	viral DNA genome replication	0.194968	0.83369	0	1	1	3
GO:0043268 positive regulation of potassium ion transport	1	0.83369	0.09	0.333	Biological Process	GO:0043268	positive regulation of potassium ion transport	0.194968	0.83369	1	0	1	3
GO:0045004 DNA replication proofreading	1	0.83369	0.09	0.333	Biological Process	GO:0045004	DNA replication proofreading	0.194968	0.83369	1	0	1	3
GO:0045487 gibberellin catabolic process	1	0.83369	0.09	0.333	Biological Process	GO:0045487	gibberellin catabolic process	0.194968	0.83369	0	1	1	3
GO:0045778 positive regulation of ossification	1	0.83369	0.09	0.333	Biological Process	GO:0045778	positive regulation of ossification	0.194968	0.83369	0	1	1	3
GO:0046051 UTP metabolic process	1	0.83369	0.09	0.333	Biological Process	GO:0046051	UTP metabolic process	0.194968	0.83369	0	1	1	3
GO:0046278 3,4-dihydroxybenzoate metabolic process	1	0.83369	0.09	0.333	Biological Process	GO:0046278	3,4-dihydroxybenzoate metabolic process	0.194968	0.83369	0	1	1	3
GO:0046710 GDP metabolic process	1	0.83369	0.09	0.333	Biological Process	GO:0046710	GDP metabolic process	0.194968	0.83369	0	1	1	3
GO:0046836 glycolipid transport	1	0.83369	0.09	0.333	Biological Process	GO:0046836	glycolipid transport	0.194968	0.83369	1	0	1	3
GO:0046900 tetrahydrofolylpolyglutamate metabolic process	1	0.83369	0.09	0.333	Biological Process	GO:0046900	tetrahydrofolylpolyglutamate metabolic process	0.194968	0.83369	1	0	1	3
GO:0046963 3'-phosphoadenosine 5'-phosphosulfate transport	1	0.83369	0.09	0.333	Biological Process	GO:0046963	3'-phosphoadenosine 5'-phosphosulfate transport	0.194968	0.83369	1	0	1	3
GO:0048016 inositol phosphate-mediated signaling	1	0.83369	0.09	0.333	Biological Process	GO:0048016	inositol phosphate-mediated signaling	0.194968	0.83369	0	1	1	3
GO:0050892 intestinal absorption	1	0.83369	0.09	0.333	Biological Process	GO:0050892	intestinal absorption	0.194968	0.83369	1	0	1	3
GO:0051036 regulation of endosome size	1	0.83369	0.09	0.333	Biological Process	GO:0051036	regulation of endosome size	0.194968	0.83369	0	1	1	3
GO:0051791 medium-chain fatty acid metabolic process	1	0.83369	0.09	0.333	Biological Process	GO:0051791	medium-chain fatty acid metabolic process	0.194968	0.83369	0	1	1	3
GO:0052008 disruption by symbiont of host cellular component	1	0.83369	0.09	0.333	Biological Process	GO:0052008	disruption by symbiont of host cellular component	0.194968	0.83369	0	1	1	3
GO:0052368 disruption by organism of cellular component in other organism involved in symbiotic interaction	1	0.83369	0.09	0.333	Biological Process	GO:0052368	disruption by organism of cellular component in other organism involved in symbiotic interaction	0.194968	0.83369	0	1	1	3
GO:0060478 acrosomal vesicle exocytosis	1	0.83369	0.09	0.333	Biological Process	GO:0060478	acrosomal vesicle exocytosis	0.194968	0.83369	0	1	1	3
GO:0060632 regulation of microtubule-based movement	1	0.83369	0.09	0.333	Biological Process	GO:0060632	regulation of microtubule-based movement	0.194968	0.83369	0	1	1	3
GO:0061635 regulation of protein complex stability	1	0.83369	0.09	0.333	Biological Process	GO:0061635	regulation of protein complex stability	0.194968	0.83369	1	0	1	3
GO:0070286 axonemal dynein complex assembly	1	0.83369	0.09	0.333	Biological Process	GO:0070286	axonemal dynein complex assembly	0.194968	0.83369	0	1	1	3
GO:0070291 N-acylethanolamine metabolic process	1	0.83369	0.09	0.333	Biological Process	GO:0070291	N-acylethanolamine metabolic process	0.194968	0.83369	0	1	1	3
GO:0070296 sarcoplasmic reticulum calcium ion transport	1	0.83369	0.09	0.333	Biological Process	GO:0070296	sarcoplasmic reticulum calcium ion transport	0.194968	0.83369	1	0	1	3
GO:0070544 histone H3-K36 demethylation	1	0.83369	0.09	0.333	Biological Process	GO:0070544	histone H3-K36 demethylation	0.194968	0.83369	0	1	1	3
GO:0071049 nuclear retention of pre-mRNA with aberrant 3'-ends at the site of transcription	1	0.83369	0.09	0.333	Biological Process	GO:0071049	nuclear retention of pre-mRNA with aberrant 3'-ends at the site of transcription	0.194968	0.83369	1	0	1	3
GO:0071276 cellular response to cadmium ion	1	0.83369	0.09	0.333	Biological Process	GO:0071276	cellular response to cadmium ion	0.194968	0.83369	0	1	1	3
GO:0071320 cellular response to cAMP	1	0.83369	0.09	0.333	Biological Process	GO:0071320	cellular response to cAMP	0.194968	0.83369	1	0	1	3
GO:0071323 cellular response to chitin	1	0.83369	0.09	0.333	Biological Process	GO:0071323	cellular response to chitin	0.194968	0.83369	0	1	1	3
GO:0072502 cellular trivalent inorganic anion homeostasis	1	0.83369	0.09	0.333	Biological Process	GO:0072502	cellular trivalent inorganic anion homeostasis	0.194968	0.83369	1	0	1	3
GO:0072671 mitochondria-associated ubiquitin-dependent protein catabolic process	1	0.83369	0.09	0.333	Biological Process	GO:0072671	mitochondria-associated ubiquitin-dependent protein catabolic process	0.194968	0.83369	0	1	1	3
GO:0086002 cardiac muscle cell action potential involved in contraction	1	0.83369	0.09	0.333	Biological Process	GO:0086002	cardiac muscle cell action potential involved in contraction	0.194968	0.83369	1	0	1	3
GO:0086004 regulation of cardiac muscle cell contraction	1	0.83369	0.09	0.333	Biological Process	GO:0086004	regulation of cardiac muscle cell contraction	0.194968	0.83369	1	0	1	3
GO:0086014 atrial cardiac muscle cell action potential	1	0.83369	0.09	0.333	Biological Process	GO:0086014	atrial cardiac muscle cell action potential	0.194968	0.83369	1	0	1	3
GO:0086026 atrial cardiac muscle cell to AV node cell signaling	1	0.83369	0.09	0.333	Biological Process	GO:0086026	atrial cardiac muscle cell to AV node cell signaling	0.194968	0.83369	1	0	1	3
GO:0086066 atrial cardiac muscle cell to AV node cell communication	1	0.83369	0.09	0.333	Biological Process	GO:0086066	atrial cardiac muscle cell to AV node cell communication	0.194968	0.83369	1	0	1	3
GO:0090088 regulation of oligopeptide transport	1	0.83369	0.09	0.333	Biological Process	GO:0090088	regulation of oligopeptide transport	0.194968	0.83369	1	0	1	3
GO:0090089 regulation of dipeptide transport	1	0.83369	0.09	0.333	Biological Process	GO:0090089	regulation of dipeptide transport	0.194968	0.83369	1	0	1	3
GO:0090116 C-5 methylation of cytosine	1	0.83369	0.09	0.333	Biological Process	GO:0090116	C-5 methylation of cytosine	0.194968	0.83369	0	1	1	3
GO:0098501 polynucleotide dephosphorylation	1	0.83369	0.09	0.333	Biological Process	GO:0098501	polynucleotide dephosphorylation	0.194968	0.83369	1	0	1	3
GO:1901021 positive regulation of calcium ion transmembrane transporter activity	1	0.83369	0.09	0.333	Biological Process	GO:1901021	positive regulation of calcium ion transmembrane transporter activity	0.194968	0.83369	1	0	1	3
GO:1901381 positive regulation of potassium ion transmembrane transport	1	0.83369	0.09	0.333	Biological Process	GO:1901381	positive regulation of potassium ion transmembrane transport	0.194968	0.83369	1	0	1	3
GO:1901529 positive regulation of anion channel activity	1	0.83369	0.09	0.333	Biological Process	GO:1901529	positive regulation of anion channel activity	0.194968	0.83369	0	1	1	3
GO:1902559 3'-phospho-5'-adenylyl sulfate transmembrane transport	1	0.83369	0.09	0.333	Biological Process	GO:1902559	3'-phospho-5'-adenylyl sulfate transmembrane transport	0.194968	0.83369	1	0	1	3
GO:1902667 regulation of axon guidance	1	0.83369	0.09	0.333	Biological Process	GO:1902667	regulation of axon guidance	0.194968	0.83369	1	0	1	3
GO:1903115 regulation of actin filament-based movement	1	0.83369	0.09	0.333	Biological Process	GO:1903115	regulation of actin filament-based movement	0.194968	0.83369	1	0	1	3
GO:1903438 positive regulation of mitotic cytokinetic process	1	0.83369	0.09	0.333	Biological Process	GO:1903438	positive regulation of mitotic cytokinetic process	0.194968	0.83369	1	0	1	3
GO:1903459 mitotic DNA replication lagging strand elongation	1	0.83369	0.09	0.333	Biological Process	GO:1903459	mitotic DNA replication lagging strand elongation	0.194968	0.83369	1	0	1	3
GO:1903490 positive regulation of mitotic cytokinesis	1	0.83369	0.09	0.333	Biological Process	GO:1903490	positive regulation of mitotic cytokinesis	0.194968	0.83369	1	0	1	3
GO:1903514 calcium ion transport from endoplasmic reticulum to cytosol	1	0.83369	0.09	0.333	Biological Process	GO:1903514	calcium ion transport from endoplasmic reticulum to cytosol	0.194968	0.83369	1	0	1	3
GO:1903779 regulation of cardiac conduction	1	0.83369	0.09	0.333	Biological Process	GO:1903779	regulation of cardiac conduction	0.194968	0.83369	1	0	1	3
GO:1903961 positive regulation of anion transmembrane transport	1	0.83369	0.09	0.333	Biological Process	GO:1903961	positive regulation of anion transmembrane transport	0.194968	0.83369	0	1	1	3
GO:1990116 ribosome-associated ubiquitin-dependent protein catabolic process	1	0.83369	0.09	0.333	Biological Process	GO:1990116	ribosome-associated ubiquitin-dependent protein catabolic process	0.194968	0.83369	0	1	1	3
GO:2001222 regulation of neuron migration	1	0.83369	0.09	0.333	Biological Process	GO:2001222	regulation of neuron migration	0.194968	0.83369	1	0	1	3
GO:0003013 circulatory system process	3	0.83369	0.269	0.136	Biological Process	GO:0003013	circulatory system process	0.195193	0.83369	2	1	3	22
GO:0008015 blood circulation	3	0.83369	0.269	0.136	Biological Process	GO:0008015	blood circulation	0.195193	0.83369	2	1	3	22
GO:0010143 cutin biosynthetic process	3	0.83369	0.269	0.136	Biological Process	GO:0010143	cutin biosynthetic process	0.195193	0.83369	1	2	3	22
GO:0010286 heat acclimation	3	0.83369	0.269	0.136	Biological Process	GO:0010286	heat acclimation	0.195193	0.83369	0	3	3	22
GO:0019252 starch biosynthetic process	3	0.83369	0.269	0.136	Biological Process	GO:0019252	starch biosynthetic process	0.195193	0.83369	3	0	3	22
GO:0070726 cell wall assembly	3	0.83369	0.269	0.136	Biological Process	GO:0070726	cell wall assembly	0.195193	0.83369	0	3	3	22
GO:0006833 water transport	4	0.83369	0.359	0.121	Biological Process	GO:0006833	water transport	0.195411	0.83369	1	3	4	33
GO:0042126 nitrate metabolic process	4	0.83369	0.359	0.121	Biological Process	GO:0042126	nitrate metabolic process	0.195411	0.83369	1	3	4	33
GO:1901616 organic hydroxy compound catabolic process	10	0.835837	0.897	0.095	Biological Process	GO:1901616	organic hydroxy compound catabolic process	0.196156	0.835837	6	4	10	105
GO:0034220 ion transmembrane transport	51	0.836435	4.574	0.079	Biological Process	GO:0034220	ion transmembrane transport	0.196538	0.836435	20	31	51	647
GO:0048511 rhythmic process	13	0.841083	1.166	0.091	Biological Process	GO:0048511	rhythmic process	0.197873	0.841083	3	10	13	143
GO:0000098 sulfur amino acid catabolic process	2	0.845488	0.179	0.167	Biological Process	GO:0000098	sulfur amino acid catabolic process	0.202102	0.845488	2	0	2	12
GO:0006013 mannose metabolic process	2	0.845488	0.179	0.167	Biological Process	GO:0006013	mannose metabolic process	0.202102	0.845488	0	2	2	12
GO:0008300 isoprenoid catabolic process	2	0.845488	0.179	0.167	Biological Process	GO:0008300	isoprenoid catabolic process	0.202102	0.845488	0	2	2	12
GO:0034767 positive regulation of ion transmembrane transport	2	0.845488	0.179	0.167	Biological Process	GO:0034767	positive regulation of ion transmembrane transport	0.202102	0.845488	1	1	2	12
GO:0042058 regulation of epidermal growth factor receptor signaling pathway	2	0.845488	0.179	0.167	Biological Process	GO:0042058	regulation of epidermal growth factor receptor signaling pathway	0.202102	0.845488	0	2	2	12
GO:0044804 nucleophagy	2	0.845488	0.179	0.167	Biological Process	GO:0044804	nucleophagy	0.202102	0.845488	1	1	2	12
GO:0071467 cellular response to pH	2	0.845488	0.179	0.167	Biological Process	GO:0071467	cellular response to pH	0.202102	0.845488	0	2	2	12
GO:0080092 regulation of pollen tube growth	2	0.845488	0.179	0.167	Biological Process	GO:0080092	regulation of pollen tube growth	0.202102	0.845488	2	0	2	12
GO:0090376 seed trichome differentiation	2	0.845488	0.179	0.167	Biological Process	GO:0090376	seed trichome differentiation	0.202102	0.845488	1	1	2	12
GO:0090378 seed trichome elongation	2	0.845488	0.179	0.167	Biological Process	GO:0090378	seed trichome elongation	0.202102	0.845488	1	1	2	12
GO:1901184 regulation of ERBB signaling pathway	2	0.845488	0.179	0.167	Biological Process	GO:1901184	regulation of ERBB signaling pathway	0.202102	0.845488	0	2	2	12
GO:0048366 leaf development	18	0.845488	1.614	0.087	Biological Process	GO:0048366	leaf development	0.202128	0.845488	8	10	18	208
GO:0034308 primary alcohol metabolic process	5	0.845488	0.448	0.111	Biological Process	GO:0034308	primary alcohol metabolic process	0.202575	0.845488	3	2	5	45
GO:0043937 regulation of sporulation	5	0.845488	0.448	0.111	Biological Process	GO:0043937	regulation of sporulation	0.202575	0.845488	1	4	5	45
GO:2001057 reactive nitrogen species metabolic process	5	0.845488	0.448	0.111	Biological Process	GO:2001057	reactive nitrogen species metabolic process	0.202575	0.845488	1	4	5	45
GO:0016634 oxidoreductase activity, acting on the CH-CH group of donors, oxygen as acceptor	4	0.845506	0.342	0.07	Molecular Function	GO:0016634	oxidoreductase activity, acting on the CH-CH group of donors, oxygen as acceptor	0.553697	0.845506	1	3	4	57
GO:0070403 NAD+ binding	4	0.845506	0.342	0.07	Molecular Function	GO:0070403	NAD+ binding	0.553697	0.845506	3	1	4	57
GO:0008668 (2,3-dihydroxybenzoyl)adenylate synthase activity	3	0.845506	0.257	0.071	Molecular Function	GO:0008668	(2,3-dihydroxybenzoyl)adenylate synthase activity	0.555618	0.845506	2	1	3	42
GO:0047473 D-alanine-poly(phosphoribitol) ligase activity	3	0.845506	0.257	0.071	Molecular Function	GO:0047473	D-alanine-poly(phosphoribitol) ligase activity	0.555618	0.845506	2	1	3	42
GO:0070840 dynein complex binding	3	0.845506	0.257	0.071	Molecular Function	GO:0070840	dynein complex binding	0.555618	0.845506	1	2	3	42
GO:0030234 enzyme regulator activity	32	0.85011	2.737	0.068	Molecular Function	GO:0030234	enzyme regulator activity	0.5593	0.85011	7	25	32	474
GO:0040007 growth	41	0.850147	3.677	0.08	Biological Process	GO:0040007	growth	0.203937	0.850147	20	21	41	514
GO:0004499 N,N-dimethylaniline monooxygenase activity	2	0.850513	0.171	0.074	Molecular Function	GO:0004499	N,N-dimethylaniline monooxygenase activity	0.560222	0.850513	0	2	2	27
GO:0097602 cullin family protein binding	14	0.855918	1.198	0.067	Molecular Function	GO:0097602	cullin family protein binding	0.565708	0.855918	6	8	14	208
GO:0004647 phosphoserine phosphatase activity	4	0.855918	0.342	0.069	Molecular Function	GO:0004647	phosphoserine phosphatase activity	0.567681	0.855918	1	3	4	58
GO:0003987 acetate-CoA ligase activity	3	0.855918	0.257	0.07	Molecular Function	GO:0003987	acetate-CoA ligase activity	0.571833	0.855918	2	1	3	43
GO:0008756 o-succinylbenzoate-CoA ligase activity	3	0.855918	0.257	0.07	Molecular Function	GO:0008756	o-succinylbenzoate-CoA ligase activity	0.571833	0.855918	2	1	3	43
GO:0004630 phospholipase D activity	1	0.855918	0.086	0.083	Molecular Function	GO:0004630	phospholipase D activity	0.573035	0.855918	1	0	1	12
GO:0004743 pyruvate kinase activity	1	0.855918	0.086	0.083	Molecular Function	GO:0004743	pyruvate kinase activity	0.573035	0.855918	0	1	1	12
GO:0008200 ion channel inhibitor activity	1	0.855918	0.086	0.083	Molecular Function	GO:0008200	ion channel inhibitor activity	0.573035	0.855918	0	1	1	12
GO:0008296 3'-5'-exodeoxyribonuclease activity	1	0.855918	0.086	0.083	Molecular Function	GO:0008296	3'-5'-exodeoxyribonuclease activity	0.573035	0.855918	1	0	1	12
GO:0008574 ATP-dependent microtubule motor activity, plus-end-directed	1	0.855918	0.086	0.083	Molecular Function	GO:0008574	ATP-dependent microtubule motor activity, plus-end-directed	0.573035	0.855918	0	1	1	12
GO:0016248 channel inhibitor activity	1	0.855918	0.086	0.083	Molecular Function	GO:0016248	channel inhibitor activity	0.573035	0.855918	0	1	1	12
GO:0016813 hydrolase activity, acting on carbon-nitrogen (but not peptide) bonds, in linear amidines	1	0.855918	0.086	0.083	Molecular Function	GO:0016813	hydrolase activity, acting on carbon-nitrogen (but not peptide) bonds, in linear amidines	0.573035	0.855918	0	1	1	12
GO:0018492 carbon-monoxide dehydrogenase (acceptor) activity	1	0.855918	0.086	0.083	Molecular Function	GO:0018492	carbon-monoxide dehydrogenase (acceptor) activity	0.573035	0.855918	1	0	1	12
GO:0033613 activating transcription factor binding	1	0.855918	0.086	0.083	Molecular Function	GO:0033613	activating transcription factor binding	0.573035	0.855918	1	0	1	12
GO:0070290 N-acylphosphatidylethanolamine-specific phospholipase D activity	1	0.855918	0.086	0.083	Molecular Function	GO:0070290	N-acylphosphatidylethanolamine-specific phospholipase D activity	0.573035	0.855918	1	0	1	12
GO:0050661 NADP binding	7	0.856431	0.599	0.067	Molecular Function	GO:0050661	NADP binding	0.57404	0.856431	3	4	7	104
GO:0000987 core promoter proximal region sequence-specific DNA binding	2	0.862727	0.171	0.071	Molecular Function	GO:0000987	core promoter proximal region sequence-specific DNA binding	0.580259	0.862727	2	0	2	28
GO:0001159 core promoter proximal region DNA binding	2	0.862727	0.171	0.071	Molecular Function	GO:0001159	core promoter proximal region DNA binding	0.580259	0.862727	2	0	2	28
GO:0015002 heme-copper terminal oxidase activity	2	0.862727	0.171	0.071	Molecular Function	GO:0015002	heme-copper terminal oxidase activity	0.580259	0.862727	1	1	2	28
GO:0070569 uridylyltransferase activity	4	0.863461	0.342	0.068	Molecular Function	GO:0070569	uridylyltransferase activity	0.581419	0.863461	3	1	4	59
GO:0007178 transmembrane receptor protein serine/threonine kinase signaling pathway	12	0.871748	1.076	0.091	Biological Process	GO:0007178	transmembrane receptor protein serine/threonine kinase signaling pathway	0.209826	0.871748	1	11	12	132
GO:0046777 protein autophosphorylation	12	0.871748	1.076	0.091	Biological Process	GO:0046777	protein autophosphorylation	0.209826	0.871748	3	9	12	132
GO:0030254 protein secretion by the type III secretion system	4	0.871748	0.359	0.118	Biological Process	GO:0030254	protein secretion by the type III secretion system	0.210171	0.871748	4	0	4	34
GO:0072529 pyrimidine-containing compound catabolic process	4	0.871748	0.359	0.118	Biological Process	GO:0072529	pyrimidine-containing compound catabolic process	0.210171	0.871748	1	3	4	34
GO:0033692 cellular polysaccharide biosynthetic process	26	0.871748	2.332	0.083	Biological Process	GO:0033692	cellular polysaccharide biosynthetic process	0.211431	0.871748	12	14	26	315
GO:0030243 cellulose metabolic process	8	0.871748	0.717	0.098	Biological Process	GO:0030243	cellulose metabolic process	0.211578	0.871748	2	6	8	82
GO:1901698 response to nitrogen compound	29	0.871748	2.601	0.082	Biological Process	GO:1901698	response to nitrogen compound	0.211787	0.871748	6	23	29	355
GO:0042440 pigment metabolic process	34	0.871748	3.049	0.081	Biological Process	GO:0042440	pigment metabolic process	0.212172	0.871748	17	17	34	422
GO:0009873 ethylene-activated signaling pathway	14	0.871748	1.256	0.089	Biological Process	GO:0009873	ethylene-activated signaling pathway	0.212647	0.871748	3	11	14	158
GO:0006538 glutamate catabolic process	3	0.871748	0.269	0.13	Biological Process	GO:0006538	glutamate catabolic process	0.213654	0.871748	0	3	3	23
GO:0009151 purine deoxyribonucleotide metabolic process	3	0.871748	0.269	0.13	Biological Process	GO:0009151	purine deoxyribonucleotide metabolic process	0.213654	0.871748	2	1	3	23
GO:0009403 toxin biosynthetic process	3	0.871748	0.269	0.13	Biological Process	GO:0009403	toxin biosynthetic process	0.213654	0.871748	1	2	3	23
GO:0010223 secondary shoot formation	3	0.871748	0.269	0.13	Biological Process	GO:0010223	secondary shoot formation	0.213654	0.871748	2	1	3	23
GO:0010346 shoot axis formation	3	0.871748	0.269	0.13	Biological Process	GO:0010346	shoot axis formation	0.213654	0.871748	2	1	3	23
GO:0015940 pantothenate biosynthetic process	3	0.871748	0.269	0.13	Biological Process	GO:0015940	pantothenate biosynthetic process	0.213654	0.871748	2	1	3	23
GO:0016132 brassinosteroid biosynthetic process	3	0.871748	0.269	0.13	Biological Process	GO:0016132	brassinosteroid biosynthetic process	0.213654	0.871748	2	1	3	23
GO:0019985 translesion synthesis	3	0.871748	0.269	0.13	Biological Process	GO:0019985	translesion synthesis	0.213654	0.871748	2	1	3	23
GO:1901000 regulation of response to salt stress	3	0.871748	0.269	0.13	Biological Process	GO:1901000	regulation of response to salt stress	0.213654	0.871748	1	2	3	23
GO:0004020 adenylylsulfate kinase activity	3	0.871753	0.257	0.068	Molecular Function	GO:0004020	adenylylsulfate kinase activity	0.587676	0.871753	3	0	3	44
GO:0055114 oxidation-reduction process	161	0.875224	14.439	0.074	Biological Process	GO:0055114	oxidation-reduction process	0.214759	0.875224	73	88	161	2177
GO:0042406 extrinsic component of endoplasmic reticulum membrane	2	0.878318	0.242	0.25	Cellular Component	GO:0042406	extrinsic component of endoplasmic reticulum membrane	0.0900839	0.878318	1	1	2	8
GO:0043625 delta DNA polymerase complex	2	0.878318	0.242	0.25	Cellular Component	GO:0043625	delta DNA polymerase complex	0.0900839	0.878318	2	0	2	8
GO:0045490 pectin catabolic process	6	0.879091	0.538	0.103	Biological Process	GO:0045490	pectin catabolic process	0.215962	0.879091	0	6	6	58
GO:0006066 alcohol metabolic process	28	0.88185	2.511	0.082	Biological Process	GO:0006066	alcohol metabolic process	0.217759	0.88185	10	18	28	343
GO:0005984 disaccharide metabolic process	10	0.88185	0.897	0.093	Biological Process	GO:0005984	disaccharide metabolic process	0.22033	0.88185	2	8	10	108
GO:0000160 phosphorelay signal transduction system	22	0.88185	1.973	0.083	Biological Process	GO:0000160	phosphorelay signal transduction system	0.221275	0.88185	6	16	22	264
GO:0016129 phytosteroid biosynthetic process	4	0.88185	0.359	0.114	Biological Process	GO:0016129	phytosteroid biosynthetic process	0.225232	0.88185	2	2	4	35
GO:0070592 cell wall polysaccharide biosynthetic process	4	0.88185	0.359	0.114	Biological Process	GO:0070592	cell wall polysaccharide biosynthetic process	0.225232	0.88185	0	4	4	35
GO:0006813 potassium ion transport	17	0.88185	1.525	0.085	Biological Process	GO:0006813	potassium ion transport	0.22572	0.88185	6	11	17	199
GO:0015748 organophosphate ester transport	17	0.88185	1.525	0.085	Biological Process	GO:0015748	organophosphate ester transport	0.22572	0.88185	12	5	17	199
GO:0072507 divalent inorganic cation homeostasis	6	0.88185	0.538	0.102	Biological Process	GO:0072507	divalent inorganic cation homeostasis	0.227399	0.88185	2	4	6	59
GO:0006241 CTP biosynthetic process	2	0.88185	0.179	0.154	Biological Process	GO:0006241	CTP biosynthetic process	0.228458	0.88185	0	2	2	13
GO:0006949 syncytium formation	2	0.88185	0.179	0.154	Biological Process	GO:0006949	syncytium formation	0.228458	0.88185	0	2	2	13
GO:0009095 aromatic amino acid family biosynthetic process, prephenate pathway	2	0.88185	0.179	0.154	Biological Process	GO:0009095	aromatic amino acid family biosynthetic process, prephenate pathway	0.228458	0.88185	1	1	2	13
GO:0009118 regulation of nucleoside metabolic process	2	0.88185	0.179	0.154	Biological Process	GO:0009118	regulation of nucleoside metabolic process	0.228458	0.88185	1	1	2	13
GO:0009208 pyrimidine ribonucleoside triphosphate metabolic process	2	0.88185	0.179	0.154	Biological Process	GO:0009208	pyrimidine ribonucleoside triphosphate metabolic process	0.228458	0.88185	0	2	2	13
GO:0009209 pyrimidine ribonucleoside triphosphate biosynthetic process	2	0.88185	0.179	0.154	Biological Process	GO:0009209	pyrimidine ribonucleoside triphosphate biosynthetic process	0.228458	0.88185	0	2	2	13
GO:0009691 cytokinin biosynthetic process	2	0.88185	0.179	0.154	Biological Process	GO:0009691	cytokinin biosynthetic process	0.228458	0.88185	1	1	2	13
GO:0010413 glucuronoxylan metabolic process	2	0.88185	0.179	0.154	Biological Process	GO:0010413	glucuronoxylan metabolic process	0.228458	0.88185	0	2	2	13
GO:0010417 glucuronoxylan biosynthetic process	2	0.88185	0.179	0.154	Biological Process	GO:0010417	glucuronoxylan biosynthetic process	0.228458	0.88185	0	2	2	13
GO:0010929 positive regulation of auxin mediated signaling pathway	2	0.88185	0.179	0.154	Biological Process	GO:0010929	positive regulation of auxin mediated signaling pathway	0.228458	0.88185	0	2	2	13
GO:0046036 CTP metabolic process	2	0.88185	0.179	0.154	Biological Process	GO:0046036	CTP metabolic process	0.228458	0.88185	0	2	2	13
GO:0048309 endoplasmic reticulum inheritance	2	0.88185	0.179	0.154	Biological Process	GO:0048309	endoplasmic reticulum inheritance	0.228458	0.88185	0	2	2	13
GO:0052325 cell wall pectin biosynthetic process	2	0.88185	0.179	0.154	Biological Process	GO:0052325	cell wall pectin biosynthetic process	0.228458	0.88185	0	2	2	13
GO:0052698 ergothioneine metabolic process	2	0.88185	0.179	0.154	Biological Process	GO:0052698	ergothioneine metabolic process	0.228458	0.88185	2	0	2	13
GO:0052699 ergothioneine biosynthetic process	2	0.88185	0.179	0.154	Biological Process	GO:0052699	ergothioneine biosynthetic process	0.228458	0.88185	2	0	2	13
GO:0052701 cellular modified histidine metabolic process	2	0.88185	0.179	0.154	Biological Process	GO:0052701	cellular modified histidine metabolic process	0.228458	0.88185	2	0	2	13
GO:0052703 cellular modified histidine biosynthetic process	2	0.88185	0.179	0.154	Biological Process	GO:0052703	cellular modified histidine biosynthetic process	0.228458	0.88185	2	0	2	13
GO:0071973 bacterial-type flagellum-dependent cell motility	2	0.88185	0.179	0.154	Biological Process	GO:0071973	bacterial-type flagellum-dependent cell motility	0.228458	0.88185	1	1	2	13
GO:0097588 archaeal or bacterial-type flagellum-dependent cell motility	2	0.88185	0.179	0.154	Biological Process	GO:0097588	archaeal or bacterial-type flagellum-dependent cell motility	0.228458	0.88185	1	1	2	13
GO:1901002 positive regulation of response to salt stress	2	0.88185	0.179	0.154	Biological Process	GO:1901002	positive regulation of response to salt stress	0.228458	0.88185	0	2	2	13
GO:1903578 regulation of ATP metabolic process	2	0.88185	0.179	0.154	Biological Process	GO:1903578	regulation of ATP metabolic process	0.228458	0.88185	1	1	2	13
GO:0009066 aspartate family amino acid metabolic process	32	0.88185	2.87	0.08	Biological Process	GO:0009066	aspartate family amino acid metabolic process	0.236997	0.88185	18	14	32	401
GO:0097305 response to alcohol	35	0.88185	3.139	0.079	Biological Process	GO:0097305	response to alcohol	0.238955	0.88185	12	23	35	442
GO:0009626 plant-type hypersensitive response	6	0.88185	0.538	0.1	Biological Process	GO:0009626	plant-type hypersensitive response	0.239026	0.88185	2	4	6	60
GO:0034050 host programmed cell death induced by symbiont	6	0.88185	0.538	0.1	Biological Process	GO:0034050	host programmed cell death induced by symbiont	0.239026	0.88185	2	4	6	60
GO:0016036 cellular response to phosphate starvation	4	0.88185	0.359	0.111	Biological Process	GO:0016036	cellular response to phosphate starvation	0.240558	0.88185	2	2	4	36
GO:0034644 cellular response to UV	4	0.88185	0.359	0.111	Biological Process	GO:0034644	cellular response to UV	0.240558	0.88185	4	0	4	36
GO:0003008 system process	18	0.88185	1.614	0.084	Biological Process	GO:0003008	system process	0.24307	0.88185	14	4	18	215
GO:0044706 multi-multicellular organism process	16	0.88185	1.435	0.085	Biological Process	GO:0044706	multi-multicellular organism process	0.245381	0.88185	5	11	16	189
GO:0001558 regulation of cell growth	8	0.88185	0.717	0.093	Biological Process	GO:0001558	regulation of cell growth	0.250095	0.88185	4	4	8	86
GO:0019305 dTDP-rhamnose biosynthetic process	8	0.88185	0.717	0.093	Biological Process	GO:0019305	dTDP-rhamnose biosynthetic process	0.250095	0.88185	7	1	8	86
GO:0046383 dTDP-rhamnose metabolic process	8	0.88185	0.717	0.093	Biological Process	GO:0046383	dTDP-rhamnose metabolic process	0.250095	0.88185	7	1	8	86
GO:0009733 response to auxin	26	0.88185	2.332	0.08	Biological Process	GO:0009733	response to auxin	0.250148	0.88185	8	18	26	323
GO:0051274 beta-glucan biosynthetic process	6	0.88185	0.538	0.098	Biological Process	GO:0051274	beta-glucan biosynthetic process	0.250826	0.88185	1	5	6	61
GO:0000916 actomyosin contractile ring contraction	1	0.88185	0.09	0.25	Biological Process	GO:0000916	actomyosin contractile ring contraction	0.251118	0.88185	1	0	1	4
GO:0002215 defense response to nematode	1	0.88185	0.09	0.25	Biological Process	GO:0002215	defense response to nematode	0.251118	0.88185	0	1	1	4
GO:0002238 response to molecule of fungal origin	1	0.88185	0.09	0.25	Biological Process	GO:0002238	response to molecule of fungal origin	0.251118	0.88185	0	1	1	4
GO:0002526 acute inflammatory response	1	0.88185	0.09	0.25	Biological Process	GO:0002526	acute inflammatory response	0.251118	0.88185	0	1	1	4
GO:0006044 N-acetylglucosamine metabolic process	1	0.88185	0.09	0.25	Biological Process	GO:0006044	N-acetylglucosamine metabolic process	0.251118	0.88185	1	0	1	4
GO:0006063 uronic acid metabolic process	1	0.88185	0.09	0.25	Biological Process	GO:0006063	uronic acid metabolic process	0.251118	0.88185	0	1	1	4
GO:0006182 cGMP biosynthetic process	1	0.88185	0.09	0.25	Biological Process	GO:0006182	cGMP biosynthetic process	0.251118	0.88185	0	1	1	4
GO:0006556 S-adenosylmethionine biosynthetic process	1	0.88185	0.09	0.25	Biological Process	GO:0006556	S-adenosylmethionine biosynthetic process	0.251118	0.88185	0	1	1	4
GO:0006557 S-adenosylmethioninamine biosynthetic process	1	0.88185	0.09	0.25	Biological Process	GO:0006557	S-adenosylmethioninamine biosynthetic process	0.251118	0.88185	0	1	1	4
GO:0006942 regulation of striated muscle contraction	1	0.88185	0.09	0.25	Biological Process	GO:0006942	regulation of striated muscle contraction	0.251118	0.88185	1	0	1	4
GO:0007342 fusion of sperm to egg plasma membrane	1	0.88185	0.09	0.25	Biological Process	GO:0007342	fusion of sperm to egg plasma membrane	0.251118	0.88185	0	1	1	4
GO:0008612 peptidyl-lysine modification to peptidyl-hypusine	1	0.88185	0.09	0.25	Biological Process	GO:0008612	peptidyl-lysine modification to peptidyl-hypusine	0.251118	0.88185	1	0	1	4
GO:0009697 salicylic acid biosynthetic process	1	0.88185	0.09	0.25	Biological Process	GO:0009697	salicylic acid biosynthetic process	0.251118	0.88185	0	1	1	4
GO:0009810 stilbene metabolic process	1	0.88185	0.09	0.25	Biological Process	GO:0009810	stilbene metabolic process	0.251118	0.88185	1	0	1	4
GO:0009970 cellular response to sulfate starvation	1	0.88185	0.09	0.25	Biological Process	GO:0009970	cellular response to sulfate starvation	0.251118	0.88185	1	0	1	4
GO:0010045 response to nickel cation	1	0.88185	0.09	0.25	Biological Process	GO:0010045	response to nickel cation	0.251118	0.88185	0	1	1	4
GO:0010116 positive regulation of abscisic acid biosynthetic process	1	0.88185	0.09	0.25	Biological Process	GO:0010116	positive regulation of abscisic acid biosynthetic process	0.251118	0.88185	0	1	1	4
GO:0010120 camalexin biosynthetic process	1	0.88185	0.09	0.25	Biological Process	GO:0010120	camalexin biosynthetic process	0.251118	0.88185	0	1	1	4
GO:0010439 regulation of glucosinolate biosynthetic process	1	0.88185	0.09	0.25	Biological Process	GO:0010439	regulation of glucosinolate biosynthetic process	0.251118	0.88185	1	0	1	4
GO:0010560 positive regulation of glycoprotein biosynthetic process	1	0.88185	0.09	0.25	Biological Process	GO:0010560	positive regulation of glycoprotein biosynthetic process	0.251118	0.88185	1	0	1	4
GO:0010918 positive regulation of mitochondrial membrane potential	1	0.88185	0.09	0.25	Biological Process	GO:0010918	positive regulation of mitochondrial membrane potential	0.251118	0.88185	0	1	1	4
GO:0015757 galactose transport	1	0.88185	0.09	0.25	Biological Process	GO:0015757	galactose transport	0.251118	0.88185	0	1	1	4
GO:0015793 glycerol transport	1	0.88185	0.09	0.25	Biological Process	GO:0015793	glycerol transport	0.251118	0.88185	0	1	1	4
GO:0016139 glycoside catabolic process	1	0.88185	0.09	0.25	Biological Process	GO:0016139	glycoside catabolic process	0.251118	0.88185	1	0	1	4
GO:0016322 neuron remodeling	1	0.88185	0.09	0.25	Biological Process	GO:0016322	neuron remodeling	0.251118	0.88185	0	1	1	4
GO:0019042 viral latency	1	0.88185	0.09	0.25	Biological Process	GO:0019042	viral latency	0.251118	0.88185	0	1	1	4
GO:0019299 rhamnose metabolic process	1	0.88185	0.09	0.25	Biological Process	GO:0019299	rhamnose metabolic process	0.251118	0.88185	0	1	1	4
GO:0019301 rhamnose catabolic process	1	0.88185	0.09	0.25	Biological Process	GO:0019301	rhamnose catabolic process	0.251118	0.88185	0	1	1	4
GO:0019557 histidine catabolic process to glutamate and formate	1	0.88185	0.09	0.25	Biological Process	GO:0019557	histidine catabolic process to glutamate and formate	0.251118	0.88185	0	1	1	4
GO:0030278 regulation of ossification	1	0.88185	0.09	0.25	Biological Process	GO:0030278	regulation of ossification	0.251118	0.88185	0	1	1	4
GO:0030282 bone mineralization	1	0.88185	0.09	0.25	Biological Process	GO:0030282	bone mineralization	0.251118	0.88185	0	1	1	4
GO:0030647 aminoglycoside antibiotic metabolic process	1	0.88185	0.09	0.25	Biological Process	GO:0030647	aminoglycoside antibiotic metabolic process	0.251118	0.88185	0	1	1	4
GO:0031340 positive regulation of vesicle fusion	1	0.88185	0.09	0.25	Biological Process	GO:0031340	positive regulation of vesicle fusion	0.251118	0.88185	0	1	1	4
GO:0033182 regulation of histone ubiquitination	1	0.88185	0.09	0.25	Biological Process	GO:0033182	regulation of histone ubiquitination	0.251118	0.88185	0	1	1	4
GO:0035103 sterol regulatory element binding protein cleavage	1	0.88185	0.09	0.25	Biological Process	GO:0035103	sterol regulatory element binding protein cleavage	0.251118	0.88185	0	1	1	4
GO:0035152 regulation of tube architecture, open tracheal system	1	0.88185	0.09	0.25	Biological Process	GO:0035152	regulation of tube architecture, open tracheal system	0.251118	0.88185	1	0	1	4
GO:0035469 determination of pancreatic left/right asymmetry	1	0.88185	0.09	0.25	Biological Process	GO:0035469	determination of pancreatic left/right asymmetry	0.251118	0.88185	0	1	1	4
GO:0036213 contractile ring contraction	1	0.88185	0.09	0.25	Biological Process	GO:0036213	contractile ring contraction	0.251118	0.88185	1	0	1	4
GO:0038171 cannabinoid signaling pathway	1	0.88185	0.09	0.25	Biological Process	GO:0038171	cannabinoid signaling pathway	0.251118	0.88185	1	0	1	4
GO:0042217 1-aminocyclopropane-1-carboxylate catabolic process	1	0.88185	0.09	0.25	Biological Process	GO:0042217	1-aminocyclopropane-1-carboxylate catabolic process	0.251118	0.88185	0	1	1	4
GO:0044034 multi-organism biosynthetic process	1	0.88185	0.09	0.25	Biological Process	GO:0044034	multi-organism biosynthetic process	0.251118	0.88185	0	1	1	4
GO:0044110 growth involved in symbiotic interaction	1	0.88185	0.09	0.25	Biological Process	GO:0044110	growth involved in symbiotic interaction	0.251118	0.88185	0	1	1	4
GO:0044116 growth of symbiont involved in interaction with host	1	0.88185	0.09	0.25	Biological Process	GO:0044116	growth of symbiont involved in interaction with host	0.251118	0.88185	0	1	1	4
GO:0044117 growth of symbiont in host	1	0.88185	0.09	0.25	Biological Process	GO:0044117	growth of symbiont in host	0.251118	0.88185	0	1	1	4
GO:0044210 'de novo' CTP biosynthetic process	1	0.88185	0.09	0.25	Biological Process	GO:0044210	'de novo' CTP biosynthetic process	0.251118	0.88185	0	1	1	4
GO:0044236 multicellular organism metabolic process	1	0.88185	0.09	0.25	Biological Process	GO:0044236	multicellular organism metabolic process	0.251118	0.88185	0	1	1	4
GO:0046068 cGMP metabolic process	1	0.88185	0.09	0.25	Biological Process	GO:0046068	cGMP metabolic process	0.251118	0.88185	0	1	1	4
GO:0046272 stilbene catabolic process	1	0.88185	0.09	0.25	Biological Process	GO:0046272	stilbene catabolic process	0.251118	0.88185	1	0	1	4
GO:0046499 S-adenosylmethioninamine metabolic process	1	0.88185	0.09	0.25	Biological Process	GO:0046499	S-adenosylmethioninamine metabolic process	0.251118	0.88185	0	1	1	4
GO:0046618 drug export	1	0.88185	0.09	0.25	Biological Process	GO:0046618	drug export	0.251118	0.88185	0	1	1	4
GO:0048240 sperm capacitation	1	0.88185	0.09	0.25	Biological Process	GO:0048240	sperm capacitation	0.251118	0.88185	1	0	1	4
GO:0048281 inflorescence morphogenesis	1	0.88185	0.09	0.25	Biological Process	GO:0048281	inflorescence morphogenesis	0.251118	0.88185	0	1	1	4
GO:0052043 modification by symbiont of host cellular component	1	0.88185	0.09	0.25	Biological Process	GO:0052043	modification by symbiont of host cellular component	0.251118	0.88185	0	1	1	4
GO:0052111 modification by symbiont of host structure	1	0.88185	0.09	0.25	Biological Process	GO:0052111	modification by symbiont of host structure	0.251118	0.88185	0	1	1	4
GO:0052185 modification of structure of other organism involved in symbiotic interaction	1	0.88185	0.09	0.25	Biological Process	GO:0052185	modification of structure of other organism involved in symbiotic interaction	0.251118	0.88185	0	1	1	4
GO:0052188 modification of cellular component in other organism involved in symbiotic interaction	1	0.88185	0.09	0.25	Biological Process	GO:0052188	modification of cellular component in other organism involved in symbiotic interaction	0.251118	0.88185	0	1	1	4
GO:0052317 camalexin metabolic process	1	0.88185	0.09	0.25	Biological Process	GO:0052317	camalexin metabolic process	0.251118	0.88185	0	1	1	4
GO:0055117 regulation of cardiac muscle contraction	1	0.88185	0.09	0.25	Biological Process	GO:0055117	regulation of cardiac muscle contraction	0.251118	0.88185	1	0	1	4
GO:0060050 positive regulation of protein glycosylation	1	0.88185	0.09	0.25	Biological Process	GO:0060050	positive regulation of protein glycosylation	0.251118	0.88185	1	0	1	4
GO:0061087 positive regulation of histone H3-K27 methylation	1	0.88185	0.09	0.25	Biological Process	GO:0061087	positive regulation of histone H3-K27 methylation	0.251118	0.88185	0	1	1	4
GO:0070189 kynurenine metabolic process	1	0.88185	0.09	0.25	Biological Process	GO:0070189	kynurenine metabolic process	0.251118	0.88185	0	1	1	4
GO:0070207 protein homotrimerization	1	0.88185	0.09	0.25	Biological Process	GO:0070207	protein homotrimerization	0.251118	0.88185	1	0	1	4
GO:0070842 aggresome assembly	1	0.88185	0.09	0.25	Biological Process	GO:0070842	aggresome assembly	0.251118	0.88185	0	1	1	4
GO:0071630 nucleus-associated proteasomal ubiquitin-dependent protein catabolic process	1	0.88185	0.09	0.25	Biological Process	GO:0071630	nucleus-associated proteasomal ubiquitin-dependent protein catabolic process	0.251118	0.88185	0	1	1	4
GO:0071907 determination of digestive tract left/right asymmetry	1	0.88185	0.09	0.25	Biological Process	GO:0071907	determination of digestive tract left/right asymmetry	0.251118	0.88185	0	1	1	4
GO:0071910 determination of liver left/right asymmetry	1	0.88185	0.09	0.25	Biological Process	GO:0071910	determination of liver left/right asymmetry	0.251118	0.88185	0	1	1	4
GO:0071926 endocannabinoid signaling pathway	1	0.88185	0.09	0.25	Biological Process	GO:0071926	endocannabinoid signaling pathway	0.251118	0.88185	1	0	1	4
GO:0072389 flavin adenine dinucleotide catabolic process	1	0.88185	0.09	0.25	Biological Process	GO:0072389	flavin adenine dinucleotide catabolic process	0.251118	0.88185	0	1	1	4
GO:0072501 cellular divalent inorganic anion homeostasis	1	0.88185	0.09	0.25	Biological Process	GO:0072501	cellular divalent inorganic anion homeostasis	0.251118	0.88185	1	0	1	4
GO:0072512 trivalent inorganic cation transport	1	0.88185	0.09	0.25	Biological Process	GO:0072512	trivalent inorganic cation transport	0.251118	0.88185	1	0	1	4
GO:0086003 cardiac muscle cell contraction	1	0.88185	0.09	0.25	Biological Process	GO:0086003	cardiac muscle cell contraction	0.251118	0.88185	1	0	1	4
GO:0086019 cell-cell signaling involved in cardiac conduction	1	0.88185	0.09	0.25	Biological Process	GO:0086019	cell-cell signaling involved in cardiac conduction	0.251118	0.88185	1	0	1	4
GO:0090435 protein localization to nuclear envelope	1	0.88185	0.09	0.25	Biological Process	GO:0090435	protein localization to nuclear envelope	0.251118	0.88185	1	0	1	4
GO:0097176 epoxide metabolic process	1	0.88185	0.09	0.25	Biological Process	GO:0097176	epoxide metabolic process	0.251118	0.88185	1	0	1	4
GO:1900057 positive regulation of leaf senescence	1	0.88185	0.09	0.25	Biological Process	GO:1900057	positive regulation of leaf senescence	0.251118	0.88185	0	1	1	4
GO:1900459 positive regulation of brassinosteroid mediated signaling pathway	1	0.88185	0.09	0.25	Biological Process	GO:1900459	positive regulation of brassinosteroid mediated signaling pathway	0.251118	0.88185	1	0	1	4
GO:1901403 positive regulation of tetrapyrrole metabolic process	1	0.88185	0.09	0.25	Biological Process	GO:1901403	positive regulation of tetrapyrrole metabolic process	0.251118	0.88185	1	0	1	4
GO:1901465 positive regulation of tetrapyrrole biosynthetic process	1	0.88185	0.09	0.25	Biological Process	GO:1901465	positive regulation of tetrapyrrole biosynthetic process	0.251118	0.88185	1	0	1	4
GO:1902326 positive regulation of chlorophyll biosynthetic process	1	0.88185	0.09	0.25	Biological Process	GO:1902326	positive regulation of chlorophyll biosynthetic process	0.251118	0.88185	1	0	1	4
GO:1903007 positive regulation of Lys63-specific deubiquitinase activity	1	0.88185	0.09	0.25	Biological Process	GO:1903007	positive regulation of Lys63-specific deubiquitinase activity	0.251118	0.88185	0	1	1	4
GO:1903020 positive regulation of glycoprotein metabolic process	1	0.88185	0.09	0.25	Biological Process	GO:1903020	positive regulation of glycoprotein metabolic process	0.251118	0.88185	1	0	1	4
GO:1903862 positive regulation of oxidative phosphorylation	1	0.88185	0.09	0.25	Biological Process	GO:1903862	positive regulation of oxidative phosphorylation	0.251118	0.88185	0	1	1	4
GO:1904426 positive regulation of GTP binding	1	0.88185	0.09	0.25	Biological Process	GO:1904426	positive regulation of GTP binding	0.251118	0.88185	1	0	1	4
GO:1904475 regulation of Ras GTPase binding	1	0.88185	0.09	0.25	Biological Process	GO:1904475	regulation of Ras GTPase binding	0.251118	0.88185	1	0	1	4
GO:1904477 positive regulation of Ras GTPase binding	1	0.88185	0.09	0.25	Biological Process	GO:1904477	positive regulation of Ras GTPase binding	0.251118	0.88185	1	0	1	4
GO:1904669 ATP export	1	0.88185	0.09	0.25	Biological Process	GO:1904669	ATP export	0.251118	0.88185	0	1	1	4
GO:2000152 regulation of ubiquitin-specific protease activity	1	0.88185	0.09	0.25	Biological Process	GO:2000152	regulation of ubiquitin-specific protease activity	0.251118	0.88185	0	1	1	4
GO:2000158 positive regulation of ubiquitin-specific protease activity	1	0.88185	0.09	0.25	Biological Process	GO:2000158	positive regulation of ubiquitin-specific protease activity	0.251118	0.88185	0	1	1	4
GO:2001106 regulation of Rho guanyl-nucleotide exchange factor activity	1	0.88185	0.09	0.25	Biological Process	GO:2001106	regulation of Rho guanyl-nucleotide exchange factor activity	0.251118	0.88185	1	0	1	4
GO:2001108 positive regulation of Rho guanyl-nucleotide exchange factor activity	1	0.88185	0.09	0.25	Biological Process	GO:2001108	positive regulation of Rho guanyl-nucleotide exchange factor activity	0.251118	0.88185	1	0	1	4
GO:2001166 regulation of histone H2B ubiquitination	1	0.88185	0.09	0.25	Biological Process	GO:2001166	regulation of histone H2B ubiquitination	0.251118	0.88185	0	1	1	4
GO:2001259 positive regulation of cation channel activity	1	0.88185	0.09	0.25	Biological Process	GO:2001259	positive regulation of cation channel activity	0.251118	0.88185	1	0	1	4
GO:0006535 cysteine biosynthetic process from serine	3	0.88185	0.269	0.12	Biological Process	GO:0006535	cysteine biosynthetic process from serine	0.251557	0.88185	1	2	3	25
GO:0006954 inflammatory response	3	0.88185	0.269	0.12	Biological Process	GO:0006954	inflammatory response	0.251557	0.88185	1	2	3	25
GO:0010268 brassinosteroid homeostasis	3	0.88185	0.269	0.12	Biological Process	GO:0010268	brassinosteroid homeostasis	0.251557	0.88185	2	1	3	25
GO:0004849 uridine kinase activity	2	0.882967	0.171	0.069	Molecular Function	GO:0004849	uridine kinase activity	0.599616	0.882967	1	1	2	29
GO:0016778 diphosphotransferase activity	2	0.882967	0.171	0.069	Molecular Function	GO:0016778	diphosphotransferase activity	0.599616	0.882967	0	2	2	29
GO:0004133 glycogen debranching enzyme activity	1	0.882967	0.086	0.077	Molecular Function	GO:0004133	glycogen debranching enzyme activity	0.602278	0.882967	1	0	1	13
GO:0004427 inorganic diphosphatase activity	1	0.882967	0.086	0.077	Molecular Function	GO:0004427	inorganic diphosphatase activity	0.602278	0.882967	1	0	1	13
GO:0004813 alanine-tRNA ligase activity	1	0.882967	0.086	0.077	Molecular Function	GO:0004813	alanine-tRNA ligase activity	0.602278	0.882967	1	0	1	13
GO:0004869 cysteine-type endopeptidase inhibitor activity	1	0.882967	0.086	0.077	Molecular Function	GO:0004869	cysteine-type endopeptidase inhibitor activity	0.602278	0.882967	1	0	1	13
GO:0008146 sulfotransferase activity	1	0.882967	0.086	0.077	Molecular Function	GO:0008146	sulfotransferase activity	0.602278	0.882967	1	0	1	13
GO:0008969 phosphohistidine phosphatase activity	1	0.882967	0.086	0.077	Molecular Function	GO:0008969	phosphohistidine phosphatase activity	0.602278	0.882967	0	1	1	13
GO:0009008 DNA-methyltransferase activity	1	0.882967	0.086	0.077	Molecular Function	GO:0009008	DNA-methyltransferase activity	0.602278	0.882967	0	1	1	13
GO:0004729 oxygen-dependent protoporphyrinogen oxidase activity	3	0.882967	0.257	0.067	Molecular Function	GO:0004729	oxygen-dependent protoporphyrinogen oxidase activity	0.603137	0.882967	1	2	3	45
GO:0070818 protoporphyrinogen oxidase activity	3	0.882967	0.257	0.067	Molecular Function	GO:0070818	protoporphyrinogen oxidase activity	0.603137	0.882967	1	2	3	45
GO:0070011 peptidase activity, acting on L-amino acid peptides	56	0.882967	4.79	0.067	Molecular Function	GO:0070011	peptidase activity, acting on L-amino acid peptides	0.603417	0.882967	21	35	56	840
GO:0006105 succinate metabolic process	2	0.8877	0.179	0.143	Biological Process	GO:0006105	succinate metabolic process	0.255021	0.8877	0	2	2	14
GO:0010540 basipetal auxin transport	2	0.8877	0.179	0.143	Biological Process	GO:0010540	basipetal auxin transport	0.255021	0.8877	2	0	2	14
GO:0017156 calcium ion regulated exocytosis	2	0.8877	0.179	0.143	Biological Process	GO:0017156	calcium ion regulated exocytosis	0.255021	0.8877	0	2	2	14
GO:0042762 regulation of sulfur metabolic process	2	0.8877	0.179	0.143	Biological Process	GO:0042762	regulation of sulfur metabolic process	0.255021	0.8877	2	0	2	14
GO:0043270 positive regulation of ion transport	2	0.8877	0.179	0.143	Biological Process	GO:0043270	positive regulation of ion transport	0.255021	0.8877	1	1	2	14
GO:0070914 UV-damage excision repair	2	0.8877	0.179	0.143	Biological Process	GO:0070914	UV-damage excision repair	0.255021	0.8877	2	0	2	14
GO:1900055 regulation of leaf senescence	2	0.8877	0.179	0.143	Biological Process	GO:1900055	regulation of leaf senescence	0.255021	0.8877	0	2	2	14
GO:0006574 valine catabolic process	4	0.887926	0.359	0.108	Biological Process	GO:0006574	valine catabolic process	0.256113	0.887926	4	0	4	37
GO:0010675 regulation of cellular carbohydrate metabolic process	4	0.887926	0.359	0.108	Biological Process	GO:0010675	regulation of cellular carbohydrate metabolic process	0.256113	0.887926	3	1	4	37
GO:0030641 regulation of cellular pH	4	0.887926	0.359	0.108	Biological Process	GO:0030641	regulation of cellular pH	0.256113	0.887926	4	0	4	37
GO:0051453 regulation of intracellular pH	4	0.887926	0.359	0.108	Biological Process	GO:0051453	regulation of intracellular pH	0.256113	0.887926	4	0	4	37
GO:0036094 small molecule binding	276	0.889614	23.61	0.068	Molecular Function	GO:0036094	small molecule binding	0.608647	0.889614	125	151	276	4083
GO:0008565 protein transporter activity	18	0.895148	1.54	0.065	Molecular Function	GO:0008565	protein transporter activity	0.613125	0.895148	12	6	18	275
GO:0004565 beta-galactosidase activity	3	0.898519	0.257	0.065	Molecular Function	GO:0004565	beta-galactosidase activity	0.618209	0.898519	0	3	3	46
GO:0004693 cyclin-dependent protein serine/threonine kinase activity	3	0.898519	0.257	0.065	Molecular Function	GO:0004693	cyclin-dependent protein serine/threonine kinase activity	0.618209	0.898519	1	2	3	46
GO:0016861 intramolecular oxidoreductase activity, interconverting aldoses and ketoses	3	0.898519	0.257	0.065	Molecular Function	GO:0016861	intramolecular oxidoreductase activity, interconverting aldoses and ketoses	0.618209	0.898519	1	2	3	46
GO:0097472 cyclin-dependent protein kinase activity	3	0.898519	0.257	0.065	Molecular Function	GO:0097472	cyclin-dependent protein kinase activity	0.618209	0.898519	1	2	3	46
GO:0000989 transcription factor activity, transcription factor binding	17	0.899811	1.454	0.065	Molecular Function	GO:0000989	transcription factor activity, transcription factor binding	0.620052	0.899811	7	10	17	261
GO:0000156 phosphorelay response regulator activity	4	0.899811	0.342	0.065	Molecular Function	GO:0000156	phosphorelay response regulator activity	0.621077	0.899811	2	2	4	62
GO:0004039 allophanate hydrolase activity	1	0.899811	0.086	0.071	Molecular Function	GO:0004039	allophanate hydrolase activity	0.62952	0.899811	0	1	1	14
GO:0004040 amidase activity	1	0.899811	0.086	0.071	Molecular Function	GO:0004040	amidase activity	0.62952	0.899811	0	1	1	14
GO:0004707 MAP kinase activity	1	0.899811	0.086	0.071	Molecular Function	GO:0004707	MAP kinase activity	0.62952	0.899811	1	0	1	14
GO:0004803 transposase activity	1	0.899811	0.086	0.071	Molecular Function	GO:0004803	transposase activity	0.62952	0.899811	0	1	1	14
GO:0008677 2-dehydropantoate 2-reductase activity	1	0.899811	0.086	0.071	Molecular Function	GO:0008677	2-dehydropantoate 2-reductase activity	0.62952	0.899811	1	0	1	14
GO:0008879 glucose-1-phosphate thymidylyltransferase activity	1	0.899811	0.086	0.071	Molecular Function	GO:0008879	glucose-1-phosphate thymidylyltransferase activity	0.62952	0.899811	1	0	1	14
GO:0015179 L-amino acid transmembrane transporter activity	1	0.899811	0.086	0.071	Molecular Function	GO:0015179	L-amino acid transmembrane transporter activity	0.62952	0.899811	0	1	1	14
GO:0015927 trehalase activity	1	0.899811	0.086	0.071	Molecular Function	GO:0015927	trehalase activity	0.62952	0.899811	1	0	1	14
GO:0017048 Rho GTPase binding	1	0.899811	0.086	0.071	Molecular Function	GO:0017048	Rho GTPase binding	0.62952	0.899811	1	0	1	14
GO:0032266 phosphatidylinositol-3-phosphate binding	1	0.899811	0.086	0.071	Molecular Function	GO:0032266	phosphatidylinositol-3-phosphate binding	0.62952	0.899811	0	1	1	14
GO:0043140 ATP-dependent 3'-5' DNA helicase activity	1	0.899811	0.086	0.071	Molecular Function	GO:0043140	ATP-dependent 3'-5' DNA helicase activity	0.62952	0.899811	0	1	1	14
GO:0047429 nucleoside-triphosphate diphosphatase activity	1	0.899811	0.086	0.071	Molecular Function	GO:0047429	nucleoside-triphosphate diphosphatase activity	0.62952	0.899811	0	1	1	14
GO:0050145 nucleoside phosphate kinase activity	1	0.899811	0.086	0.071	Molecular Function	GO:0050145	nucleoside phosphate kinase activity	0.62952	0.899811	0	1	1	14
GO:0004312 fatty acid synthase activity	9	0.904496	0.77	0.064	Molecular Function	GO:0004312	fatty acid synthase activity	0.634361	0.904496	2	7	9	141
GO:0005337 nucleoside transmembrane transporter activity	2	0.904496	0.171	0.065	Molecular Function	GO:0005337	nucleoside transmembrane transporter activity	0.63629	0.904496	2	0	2	31
GO:0016151 nickel cation binding	2	0.904496	0.171	0.065	Molecular Function	GO:0016151	nickel cation binding	0.63629	0.904496	1	1	2	31
GO:0016748 succinyltransferase activity	2	0.904496	0.171	0.065	Molecular Function	GO:0016748	succinyltransferase activity	0.63629	0.904496	1	1	2	31
GO:0046608 carotenoid isomerase activity	2	0.904496	0.171	0.065	Molecular Function	GO:0046608	carotenoid isomerase activity	0.63629	0.904496	1	1	2	31
GO:0016410 N-acyltransferase activity	8	0.906383	0.684	0.063	Molecular Function	GO:0016410	N-acyltransferase activity	0.638318	0.906383	5	3	8	126
GO:0016811 hydrolase activity, acting on carbon-nitrogen (but not peptide) bonds, in linear amides	6	0.907245	0.513	0.063	Molecular Function	GO:0016811	hydrolase activity, acting on carbon-nitrogen (but not peptide) bonds, in linear amides	0.639626	0.907245	2	4	6	95
GO:0016853 isomerase activity	44	0.907766	3.764	0.066	Molecular Function	GO:0016853	isomerase activity	0.640694	0.907766	19	25	44	671
GO:0043021 ribonucleoprotein complex binding	18	0.911085	1.54	0.064	Molecular Function	GO:0043021	ribonucleoprotein complex binding	0.64374	0.911085	12	6	18	280
GO:0016840 carbon-nitrogen lyase activity	5	0.911927	0.428	0.062	Molecular Function	GO:0016840	carbon-nitrogen lyase activity	0.647402	0.911927	3	2	5	80
GO:0000175 3'-5'-exoribonuclease activity	2	0.911927	0.171	0.062	Molecular Function	GO:0000175	3'-5'-exoribonuclease activity	0.653615	0.911927	1	1	2	32
GO:0004525 ribonuclease III activity	2	0.911927	0.171	0.062	Molecular Function	GO:0004525	ribonuclease III activity	0.653615	0.911927	1	1	2	32
GO:0015639 ferrous iron uptake transmembrane transporter activity	2	0.911927	0.171	0.062	Molecular Function	GO:0015639	ferrous iron uptake transmembrane transporter activity	0.653615	0.911927	2	0	2	32
GO:0016899 oxidoreductase activity, acting on the CH-OH group of donors, oxygen as acceptor	2	0.911927	0.171	0.062	Molecular Function	GO:0016899	oxidoreductase activity, acting on the CH-OH group of donors, oxygen as acceptor	0.653615	0.911927	1	1	2	32
GO:0032296 double-stranded RNA-specific ribonuclease activity	2	0.911927	0.171	0.062	Molecular Function	GO:0032296	double-stranded RNA-specific ribonuclease activity	0.653615	0.911927	1	1	2	32
GO:0008131 primary amine oxidase activity	1	0.911927	0.086	0.067	Molecular Function	GO:0008131	primary amine oxidase activity	0.654898	0.911927	1	0	1	15
GO:0008808 cardiolipin synthase activity	1	0.911927	0.086	0.067	Molecular Function	GO:0008808	cardiolipin synthase activity	0.654898	0.911927	1	0	1	15
GO:0008878 glucose-1-phosphate adenylyltransferase activity	1	0.911927	0.086	0.067	Molecular Function	GO:0008878	glucose-1-phosphate adenylyltransferase activity	0.654898	0.911927	1	0	1	15
GO:0015166 polyol transmembrane transporter activity	1	0.911927	0.086	0.067	Molecular Function	GO:0015166	polyol transmembrane transporter activity	0.654898	0.911927	0	1	1	15
GO:0016160 amylase activity	1	0.911927	0.086	0.067	Molecular Function	GO:0016160	amylase activity	0.654898	0.911927	0	1	1	15
GO:0016894 endonuclease activity, active with either ribo- or deoxyribonucleic acids and producing 3'-phosphomonoesters	1	0.911927	0.086	0.067	Molecular Function	GO:0016894	endonuclease activity, active with either ribo- or deoxyribonucleic acids and producing 3'-phosphomonoesters	0.654898	0.911927	0	1	1	15
GO:0030572 phosphatidyltransferase activity	1	0.911927	0.086	0.067	Molecular Function	GO:0030572	phosphatidyltransferase activity	0.654898	0.911927	1	0	1	15
GO:0035447 mycothiol synthase activity	1	0.911927	0.086	0.067	Molecular Function	GO:0035447	mycothiol synthase activity	0.654898	0.911927	1	0	1	15
GO:0047746 chlorophyllase activity	1	0.911927	0.086	0.067	Molecular Function	GO:0047746	chlorophyllase activity	0.654898	0.911927	1	0	1	15
GO:0005543 phospholipid binding	8	0.912305	0.684	0.062	Molecular Function	GO:0005543	phospholipid binding	0.655873	0.912305	3	5	8	128
GO:0004673 protein histidine kinase activity	5	0.913692	0.428	0.062	Molecular Function	GO:0004673	protein histidine kinase activity	0.65828	0.913692	3	2	5	81
GO:0015095 magnesium ion transmembrane transporter activity	4	0.913692	0.342	0.062	Molecular Function	GO:0015095	magnesium ion transmembrane transporter activity	0.658282	0.913692	0	4	4	65
GO:0008233 peptidase activity	57	0.914597	4.876	0.065	Molecular Function	GO:0008233	peptidase activity	0.660635	0.914597	21	36	57	871
GO:0016841 ammonia-lyase activity	3	0.914597	0.257	0.061	Molecular Function	GO:0016841	ammonia-lyase activity	0.661052	0.914597	1	2	3	49
GO:0034212 peptide N-acetyltransferase activity	3	0.914597	0.257	0.061	Molecular Function	GO:0034212	peptide N-acetyltransferase activity	0.661052	0.914597	2	1	3	49
GO:0004529 exodeoxyribonuclease activity	5	0.917878	0.428	0.061	Molecular Function	GO:0004529	exodeoxyribonuclease activity	0.668939	0.917878	4	1	5	82
GO:0016775 phosphotransferase activity, nitrogenous group as acceptor	5	0.917878	0.428	0.061	Molecular Function	GO:0016775	phosphotransferase activity, nitrogenous group as acceptor	0.668939	0.917878	3	2	5	82
GO:0016895 exodeoxyribonuclease activity, producing 5'-phosphomonoesters	5	0.917878	0.428	0.061	Molecular Function	GO:0016895	exodeoxyribonuclease activity, producing 5'-phosphomonoesters	0.668939	0.917878	4	1	5	82
GO:0071949 FAD binding	5	0.917878	0.428	0.061	Molecular Function	GO:0071949	FAD binding	0.668939	0.917878	1	4	5	82
GO:0030695 GTPase regulator activity	6	0.917878	0.513	0.061	Molecular Function	GO:0030695	GTPase regulator activity	0.669436	0.917878	1	5	6	98
GO:0015093 ferrous iron transmembrane transporter activity	2	0.917878	0.171	0.061	Molecular Function	GO:0015093	ferrous iron transmembrane transporter activity	0.670275	0.917878	2	0	2	33
GO:0004659 prenyltransferase activity	3	0.917878	0.257	0.06	Molecular Function	GO:0004659	prenyltransferase activity	0.674535	0.917878	3	0	3	50
GO:0016641 oxidoreductase activity, acting on the CH-NH2 group of donors, oxygen as acceptor	3	0.917878	0.257	0.06	Molecular Function	GO:0016641	oxidoreductase activity, acting on the CH-NH2 group of donors, oxygen as acceptor	0.674535	0.917878	1	2	3	50
GO:0000295 adenine nucleotide transmembrane transporter activity	1	0.917878	0.086	0.062	Molecular Function	GO:0000295	adenine nucleotide transmembrane transporter activity	0.678538	0.917878	1	0	1	16
[truncated: 3,302 more rows]

## Sheet: BP
GO ID	Description	CK-vs-T3 (1115)	All (15989)	pvalue	p.adjust	Genes
GO:0010200	response to chitin	20	86	1.36236e-06	0.00372826	Morus002006(PUB20);Morus003682(ZAT10);Morus006790(MYB73);Morus006867(XERICO);Morus007199(ATL2);Morus007236(WRKY15);Morus007682(At2g40140);Morus008593(ATL24);Morus008909(ZAT11);Morus009288(MYB73);Morus010840(ZAT12);Morus011135(WRKY24);Morus013515(WRKY40);Morus014996(ATL61);Morus016918(PUB22);Morus020739(PUB27);Morus021468(BRH1);Morus021956(PUB16);Morus024776(LYK5);Morus027531(ERF109)
GO:0009607	response to biotic stimulus	84	722	2.15507e-06	0.00372826	MSTRG.10678(CHI-L1);MSTRG.10715(PME41);MSTRG.11099(UDA1);MSTRG.11103(CHIT1B);MSTRG.11104(UDA1);MSTRG.13332(CHI2);MSTRG.17318(--);MSTRG.19039(FER);MSTRG.23297(TIFY10B);MSTRG.3163(DLO2);MSTRG.4401(SCPL51);MSTRG.6345(TR);MSTRG.6346(SAG13);MSTRG.7067(WRKY11);Morus000803(WUN1);Morus000923(CBP60B);Morus001589(LECRK82);Morus001767(ERF025);Morus001890(PERK1);Morus002537(TIFY10A);Morus002911(ABCC9);Morus0…
GO:0051707	response to other organism	79	685	6.05203e-06	0.00513082	MSTRG.10678(CHI-L1);MSTRG.10715(PME41);MSTRG.11099(UDA1);MSTRG.11103(CHIT1B);MSTRG.11104(UDA1);MSTRG.13332(CHI2);MSTRG.17318(--);MSTRG.19039(FER);MSTRG.23297(TIFY10B);MSTRG.3163(DLO2);MSTRG.4401(SCPL51);MSTRG.6345(TR);MSTRG.6346(SAG13);MSTRG.7067(WRKY11);Morus000803(WUN1);Morus000923(CBP60B);Morus001589(LECRK82);Morus001767(ERF025);Morus001890(PERK1);Morus002537(TIFY10A);Morus002911(ABCC9);Morus0…
GO:0001101	response to acid chemical	84	743	6.64493e-06	0.00513082	MSTRG.17580(CHS2);MSTRG.18681(GAST1);MSTRG.18969(BOR2);MSTRG.19039(FER);MSTRG.21687(AGP41);MSTRG.23297(TIFY10B);MSTRG.3163(DLO2);MSTRG.842(HDA6);Morus000803(WUN1);Morus000923(CBP60B);Morus002184(CML39);Morus002537(TIFY10A);Morus003231(PIP2-4);Morus003477(DMR6);Morus003682(ZAT10);Morus003895(GASA9);Morus004228(FER);Morus004465(--);Morus005010(MYB306);Morus005303(CRK29);Morus006249(RPV1);Morus00631…
GO:0043207	response to external biotic stimulus	79	692	8.81047e-06	0.00513082	MSTRG.10678(CHI-L1);MSTRG.10715(PME41);MSTRG.11099(UDA1);MSTRG.11103(CHIT1B);MSTRG.11104(UDA1);MSTRG.13332(CHI2);MSTRG.17318(--);MSTRG.19039(FER);MSTRG.23297(TIFY10B);MSTRG.3163(DLO2);MSTRG.4401(SCPL51);MSTRG.6345(TR);MSTRG.6346(SAG13);MSTRG.7067(WRKY11);Morus000803(WUN1);Morus000923(CBP60B);Morus001589(LECRK82);Morus001767(ERF025);Morus001890(PERK1);Morus002537(TIFY10A);Morus002911(ABCC9);Morus0…
GO:0042493	response to drug	71	603	8.89738e-06	0.00513082	Morus000158(HEX6);Morus000803(WUN1);Morus001769(DTX49);Morus002006(PUB20);Morus002184(CML39);Morus002192(PLT5);Morus002911(ABCC9);Morus003216(MSSP2);Morus003477(DMR6);Morus003682(ZAT10);Morus004299(PAP17);Morus004550(ABCC8);Morus005010(MYB306);Morus005142(BOR4);Morus006118(ABCA2);Morus006120(ABCA7);Morus006249(RPV1);Morus006295(DTX40);Morus006387(VPS28-2);Morus006790(MYB73);Morus006867(XERICO);Mo…
GO:0006952	defense response	97	903	1.11886e-05	0.00553039	MSTRG.23297(TIFY10B);MSTRG.3163(DLO2);MSTRG.4401(SCPL51);Morus000349(At1g32860);Morus000600(GLC1);Morus000923(CBP60B);Morus001589(LECRK82);Morus001663(PTI5);Morus001767(ERF025);Morus002328(At3g13560);Morus002537(TIFY10A);Morus002842(At1g64760);Morus003245(NHL26);Morus003477(DMR6);Morus003861(PBL7);Morus004210(HGN1);Morus004228(FER);Morus004852(PUB17);Morus005010(MYB306);Morus005581(CRT3);Morus005…
GO:0019285	glycine betaine biosynthetic process from choline	9	24	1.89419e-05	0.0065539	Morus005099(HTH);Morus011703(FAO1);Morus012986(SQE1);Morus023038(MDL2);Morus023039(MDL1);Morus023040(MDL4);Morus023043(MDL2);Morus023132(HTH);Morus027409(BTG-26)
GO:0031455	glycine betaine metabolic process	9	24	1.89419e-05	0.0065539	Morus005099(HTH);Morus011703(FAO1);Morus012986(SQE1);Morus023038(MDL2);Morus023039(MDL1);Morus023040(MDL4);Morus023043(MDL2);Morus023132(HTH);Morus027409(BTG-26)
GO:0031456	glycine betaine biosynthetic process	9	24	1.89419e-05	0.0065539	Morus005099(HTH);Morus011703(FAO1);Morus012986(SQE1);Morus023038(MDL2);Morus023039(MDL1);Morus023040(MDL4);Morus023043(MDL2);Morus023132(HTH);Morus027409(BTG-26)
GO:1901700	response to oxygen-containing compound	111	1094	3.24816e-05	0.010217	MSTRG.12944(CHS2);MSTRG.17580(CHS2);MSTRG.18681(GAST1);MSTRG.19039(FER);MSTRG.23297(TIFY10B);MSTRG.3163(DLO2);MSTRG.6737(WAT1);Morus000803(WUN1);Morus000923(CBP60B);Morus001950(At1g16060);Morus002006(PUB20);Morus002184(CML39);Morus002537(TIFY10A);Morus003093(yugF);Morus003231(PIP2-4);Morus003477(DMR6);Morus003682(ZAT10);Morus003693(SCPL24);Morus003861(PBL7);Morus003895(GASA9);Morus004228(FER);Mor…
GO:0005976	polysaccharide metabolic process	74	667	4.44386e-05	0.0122169	MSTRG.10678(CHI-L1);MSTRG.10715(PME41);MSTRG.17318(--);MSTRG.6737(WAT1);MSTRG.9540(TBL35);Morus000710(CML25);Morus002798(At5g51830);Morus004833(At2g32990);Morus006819(PME34);Morus007869(CSLD2);Morus008173(Os04g0179200);Morus009170(GATL1);Morus009269(CP1);Morus009351(BACOVA_02659);Morus009661(GAUT9);Morus010137(HSD3);Morus010507(GATL10);Morus011120(PME40);Morus011300(GATL4);Morus011999(CEL1);Morus…
GO:0071554	cell wall organization or biogenesis	77	702	4.59015e-05	0.0122169	MSTRG.10678(CHI-L1);MSTRG.10715(PME41);MSTRG.11103(CHIT1B);MSTRG.11104(UDA1);MSTRG.13332(CHI2);MSTRG.17318(--);MSTRG.17928(SEP2);MSTRG.17929(SEP2);MSTRG.6737(WAT1);MSTRG.9540(TBL35);MSTRG.9636(--);Morus000280(MPE3);Morus000536(4CLL9);Morus001400(TBL43);Morus002842(At1g64760);Morus004675(PAO1);Morus004833(At2g32990);Morus004869(COBL7);Morus006746(4CLL9);Morus006819(PME34);Morus009170(GATL1);Morus0…
GO:0045489	pectin biosynthetic process	10	34	7.30264e-05	0.0178977	Morus009170(GATL1);Morus009661(GAUT9);Morus010507(GATL10);Morus011300(GATL4);Morus012723(QUA2);Morus017960(GAUT4);Morus021223(GATL1);Morus022969(GATL3);Morus023920(KDSA);Morus027849(GATL9)
GO:0019695	choline metabolic process	9	28	7.75913e-05	0.0178977	Morus005099(HTH);Morus011703(FAO1);Morus012986(SQE1);Morus023038(MDL2);Morus023039(MDL1);Morus023040(MDL4);Morus023043(MDL2);Morus023132(HTH);Morus027409(BTG-26)
GO:0030001	metal ion transport	73	682	0.000155064	0.0322869	MSTRG.1740(MLP28);MSTRG.1742(MLP28);MSTRG.18969(BOR2);MSTRG.2000(ZIP11);MSTRG.21114(At1g56130);MSTRG.21115(At1g56140);MSTRG.21687(AGP41);Morus000618(At5g43745);Morus001672(At5g43745);Morus002168(HIPP05);Morus002603(HIPP09);Morus002911(ABCC9);Morus003379(SKS1);Morus004550(ABCC8);Morus006118(ABCA2);Morus006120(ABCA7);Morus006161(At5g28300);Morus006251(ZIP10);Morus007062(GLR3.6);Morus007156(GDU3);Mo…
GO:0000041	transition metal ion transport	43	346	0.000158635	0.0322869	MSTRG.18969(BOR2);MSTRG.2000(ZIP11);MSTRG.21687(AGP41);Morus002168(HIPP05);Morus002603(HIPP09);Morus002911(ABCC9);Morus003379(SKS1);Morus004550(ABCC8);Morus006118(ABCA2);Morus006120(ABCA7);Morus006161(At5g28300);Morus006251(ZIP10);Morus007174(LAC17);Morus008243(LSC30);Morus009198(HMA2);Morus009398(ACA2);Morus009439(LAC17);Morus012463(ZIP11);Morus013221(Bp10);Morus013344(ACA13);Morus013784(ABCG39)…
GO:0009415	response to water	32	234	0.000192529	0.0323507	Morus000923(CBP60B);Morus003231(PIP2-4);Morus003682(ZAT10);Morus004465(--);Morus006790(MYB73);Morus008873(RAP2-1);Morus009288(MYB73);Morus011135(WRKY24);Morus011587(ERF053);Morus011931(SLAH1);Morus012847(At1g07660);Morus013057(PSRP2);Morus013686(NAC047);Morus014162(RBCX1);Morus014282(ERF020);Morus014784(--);Morus015342(MGL);Morus015513(ERD15);Morus016352(BHLH92);Morus016678(At5g08100);Morus016918…
GO:0009414	response to water deprivation	31	224	0.000194006	0.0323507	Morus000923(CBP60B);Morus003231(PIP2-4);Morus003682(ZAT10);Morus004465(--);Morus006790(MYB73);Morus008873(RAP2-1);Morus009288(MYB73);Morus011135(WRKY24);Morus011587(ERF053);Morus011931(SLAH1);Morus012847(At1g07660);Morus013057(PSRP2);Morus014162(RBCX1);Morus014282(ERF020);Morus014784(--);Morus015342(MGL);Morus015513(ERD15);Morus016352(BHLH92);Morus016678(At5g08100);Morus016918(PUB22);Morus016978(…
GO:0006577	amino-acid betaine metabolic process	13	60	0.00020396	0.0323507	Morus005099(HTH);Morus011703(FAO1);Morus012986(SQE1);Morus013881(LCD);Morus015342(MGL);Morus020821(ALDH2C4);Morus020822(ALDH2C4);Morus023038(MDL2);Morus023039(MDL1);Morus023040(MDL4);Morus023043(MDL2);Morus023132(HTH);Morus027409(BTG-26)
GO:0006578	amino-acid betaine biosynthetic process	13	60	0.00020396	0.0323507	Morus005099(HTH);Morus011703(FAO1);Morus012986(SQE1);Morus013881(LCD);Morus015342(MGL);Morus020821(ALDH2C4);Morus020822(ALDH2C4);Morus023038(MDL2);Morus023039(MDL1);Morus023040(MDL4);Morus023043(MDL2);Morus023132(HTH);Morus027409(BTG-26)
GO:0005975	carbohydrate metabolic process	157	1721	0.000205698	0.0323507	MSTRG.10678(CHI-L1);MSTRG.10715(PME41);MSTRG.11104(UDA1);MSTRG.13332(CHI2);MSTRG.17318(--);MSTRG.19039(FER);MSTRG.23308(BGLU17);MSTRG.6737(WAT1);MSTRG.9540(TBL35);MSTRG.9636(--);Morus000282(GSVIVT00026920001);Morus000349(At1g32860);Morus000478(ITPK4);Morus000600(GLC1);Morus000710(CML25);Morus001657(OsI_031067);Morus001767(ERF025);Morus001870(SNL6);Morus001950(At1g16060);Morus002001(GALM);Morus002…
GO:0006811	ion transport	131	1400	0.000255732	0.038471	MSTRG.10715(PME41);MSTRG.1278(BOR4);MSTRG.1740(MLP28);MSTRG.1742(MLP28);MSTRG.18969(BOR2);MSTRG.2000(ZIP11);MSTRG.21114(At1g56130);MSTRG.21115(At1g56140);MSTRG.21687(AGP41);Morus000166(HEX6);Morus000618(At5g43745);Morus000855(At3g19553);Morus001460(ALMT2);Morus001672(At5g43745);Morus002168(HIPP05);Morus002192(PLT5);Morus002268(At3g13620);Morus002603(HIPP09);Morus002697(CNGC1);Morus002700(CNGC1);M…
GO:0009755	hormone-mediated signaling pathway	68	642	0.000348562	0.050251	MSTRG.18681(GAST1);MSTRG.19039(FER);MSTRG.23297(TIFY10B);MSTRG.6737(WAT1);Morus000159(At4g18380);Morus000923(CBP60B);Morus001232(ERF106);Morus001767(ERF025);Morus001950(At1g16060);Morus002530(ERF017);Morus002537(TIFY10A);Morus003693(SCPL24);Morus003861(PBL7);Morus003895(GASA9);Morus004228(FER);Morus004500(IAA29);Morus005887(PHP5);Morus006547(At2g30020);Morus006790(MYB73);Morus006867(XERICO);Morus…
GO:0015718	monocarboxylic acid transport	29	212	0.000374723	0.0518616	Morus002192(PLT5);Morus002911(ABCC9);Morus003216(MSSP2);Morus004550(ABCC8);Morus006118(ABCA2);Morus006120(ABCA7);Morus009557(GLR2.9);Morus011584(PLT4);Morus013784(ABCG39);Morus013879(ABCB11);Morus014440(NPF4.6);Morus014617(PLT6);Morus016221(ABCC3);Morus016224(ABCC3);Morus017179(ABCG11);Morus019479(PDR1);Morus019692(At5g17010);Morus020529(PPT2);Morus020664(At1g54730);Morus020793(NTMC2T6.1);Morus02…
GO:0009825	multidimensional cell growth	9	35	0.000509251	0.0676014	Morus011999(CEL1);Morus012134(NAC025);Morus013686(NAC047);Morus016523(CESA2);Morus017494(NAC083);Morus020689(NAC104);Morus026141(At1g48100);Morus027754(At1g48100);Morus027795(XTH33)
GO:0071669	plant-type cell wall organization or biogenesis	26	186	0.000527525	0.0676014	MSTRG.17318(--);MSTRG.17928(SEP2);MSTRG.17929(SEP2);MSTRG.6737(WAT1);Morus002842(At1g64760);Morus004869(COBL7);Morus010673(EXPA8);Morus012723(QUA2);Morus014324(EXPA11);Morus014391(FLA11);Morus015671(EXPA1);Morus016523(CESA2);Morus018179(COBL4);Morus018180(BC1L6);Morus019681(CSLD2);Morus020420(--);Morus020837(LRX4);Morus023595(IRX12);Morus023920(KDSA);Morus024406(FLA11);Morus024421(PER21);Morus024…
GO:0009719	response to endogenous stimulus	126	1369	0.000650461	0.0803784	MSTRG.10715(PME41);MSTRG.17580(CHS2);MSTRG.18681(GAST1);MSTRG.19039(FER);MSTRG.23297(TIFY10B);MSTRG.3163(DLO2);MSTRG.6737(WAT1);MSTRG.7067(WRKY11);Morus000159(At4g18380);Morus000923(CBP60B);Morus001232(ERF106);Morus001767(ERF025);Morus001950(At1g16060);Morus002006(PUB20);Morus002194(Rca);Morus002530(ERF017);Morus002537(TIFY10A);Morus003477(DMR6);Morus003682(ZAT10);Morus003693(SCPL24);Morus003861(…
GO:0006825	copper ion transport	19	121	0.000695083	0.0829306	Morus002168(HIPP05);Morus002603(HIPP09);Morus003379(SKS1);Morus007174(LAC17);Morus009198(HMA2);Morus009398(ACA2);Morus009439(LAC17);Morus013221(Bp10);Morus013344(ACA13);Morus014196(Bp10);Morus014338(Bp10);Morus016619(AAO);Morus020605(HIPP03);Morus022065(IRX12);Morus022066(IRX12);Morus023595(IRX12);Morus023639(LAC7);Morus024296(HMA5);Morus025281(LAC2)
GO:0042439	ethanolamine-containing compound metabolic process	15	85	0.000722609	0.0833409	Morus004550(ABCC8);Morus005099(HTH);Morus010437(FAAH);Morus011703(FAO1);Morus012986(SQE1);Morus013784(ABCG39);Morus019479(PDR1);Morus020793(NTMC2T6.1);Morus023038(MDL2);Morus023039(MDL1);Morus023040(MDL4);Morus023043(MDL2);Morus023132(HTH);Morus025146(PDR3);Morus027409(BTG-26)
GO:0071229	cellular response to acid chemical	41	351	0.000799714	0.0892585	MSTRG.18681(GAST1);MSTRG.19039(FER);MSTRG.23297(TIFY10B);MSTRG.3163(DLO2);Morus000923(CBP60B);Morus002537(TIFY10A);Morus003895(GASA9);Morus004228(FER);Morus006249(RPV1);Morus006547(At2g30020);Morus006790(MYB73);Morus006867(XERICO);Morus007062(GLR3.6);Morus007595(At2g30020);Morus007917(NAC048);Morus008519(TPR1);Morus009288(MYB73);Morus010533(GRXC9);Morus012269(DREB2C);Morus012931(GA20ox1D);Morus01…
GO:0009308	amine metabolic process	33	266	0.000906848	0.098053	MSTRG.6737(WAT1);Morus001471(RCS3);Morus002730(RABG3A);Morus004483(ADC2);Morus004550(ABCC8);Morus004675(PAO1);Morus005099(HTH);Morus008044(LOG1);Morus010031(IPT5);Morus010437(FAAH);Morus011703(FAO1);Morus012891(TSB);Morus012986(SQE1);Morus013686(NAC047);Morus013784(ABCG39);Morus017799(TSB);Morus018783(GLB1);Morus019230(RGLG4);Morus019479(PDR1);Morus020793(NTMC2T6.1);Morus021356(RAB11D);Morus02303…
GO:0015749	monosaccharide transport	22	154	0.00102453	0.102457	Morus000166(HEX6);Morus002192(PLT5);Morus002911(ABCC9);Morus003216(MSSP2);Morus004550(ABCC8);Morus005064(RPV1);Morus006118(ABCA2);Morus006120(ABCA7);Morus007213(SWEET17);Morus011584(PLT4);Morus013784(ABCG39);Morus013879(ABCB11);Morus014617(PLT6);Morus016221(ABCC3);Morus016224(ABCC3);Morus017179(ABCG11);Morus019479(PDR1);Morus019692(At5g17010);Morus025146(PDR3);Morus025603(ABCG32);Morus026124(ABCB…
GO:0032870	cellular response to hormone stimulus	71	704	0.00102875	0.102457	MSTRG.18681(GAST1);MSTRG.19039(FER);MSTRG.23297(TIFY10B);MSTRG.6737(WAT1);Morus000159(At4g18380);Morus000923(CBP60B);Morus001232(ERF106);Morus001767(ERF025);Morus001950(At1g16060);Morus002530(ERF017);Morus002537(TIFY10A);Morus003693(SCPL24);Morus003861(PBL7);Morus003895(GASA9);Morus004228(FER);Morus004500(IAA29);Morus005887(PHP5);Morus006249(RPV1);Morus006547(At2g30020);Morus006790(MYB73);Morus00…
GO:0045488	pectin metabolic process	16	97	0.00104417	0.102457	Morus006819(PME34);Morus009170(GATL1);Morus009661(GAUT9);Morus010507(GATL10);Morus011120(PME40);Morus011300(GATL4);Morus012176(OSCBPY);Morus012723(QUA2);Morus013846(OSCBPY);Morus017690(At5g63180);Morus017960(GAUT4);Morus019570(PME44);Morus021223(GATL1);Morus022969(GATL3);Morus023920(KDSA);Morus027849(GATL9)
GO:0006812	cation transport	95	998	0.00107647	0.102457	MSTRG.10715(PME41);MSTRG.1740(MLP28);MSTRG.1742(MLP28);MSTRG.18969(BOR2);MSTRG.2000(ZIP11);MSTRG.21114(At1g56130);MSTRG.21115(At1g56140);MSTRG.21687(AGP41);Morus000166(HEX6);Morus000618(At5g43745);Morus001672(At5g43745);Morus002168(HIPP05);Morus002192(PLT5);Morus002603(HIPP09);Morus002911(ABCC9);Morus003216(MSSP2);Morus003379(SKS1);Morus004268(PUB14);Morus004550(ABCC8);Morus004966(GK-2);Morus0061…
GO:0015893	drug transport	33	269	0.00109924	0.102457	Morus000158(HEX6);Morus001769(DTX49);Morus002192(PLT5);Morus002911(ABCC9);Morus003216(MSSP2);Morus004550(ABCC8);Morus005142(BOR4);Morus006118(ABCA2);Morus006120(ABCA7);Morus006295(DTX40);Morus006387(VPS28-2);Morus007715(PUMP4);Morus008545(PUMP5);Morus011584(PLT4);Morus013784(ABCG39);Morus013879(ABCB11);Morus014617(PLT6);Morus015735(DTX49);Morus016221(ABCC3);Morus016224(ABCC3);Morus017179(ABCG11);…
GO:0009409	response to cold	31	248	0.00112908	0.102457	MSTRG.17552(AGL42);MSTRG.17928(SEP2);MSTRG.17929(SEP2);Morus000710(CML25);Morus003682(ZAT10);Morus004665(KCS11);Morus007213(SWEET17);Morus007682(At2g40140);Morus008243(LSC30);Morus008873(RAP2-1);Morus010291(KCS11);Morus011031(NUP160);Morus011135(WRKY24);Morus011703(FAO1);Morus013057(PSRP2);Morus014162(RBCX1);Morus014554(S1);Morus014784(--);Morus014996(ATL61);Morus016648(At2g25060);Morus016978(AKR…
GO:0071555	cell wall organization	48	437	0.00116586	0.102457	MSTRG.10715(PME41);MSTRG.17318(--);MSTRG.17928(SEP2);MSTRG.17929(SEP2);MSTRG.9636(--);Morus000280(MPE3);Morus002842(At1g64760);Morus004833(At2g32990);Morus004869(COBL7);Morus006819(PME34);Morus009170(GATL1);Morus010507(GATL10);Morus010673(EXPA8);Morus011120(PME40);Morus011300(GATL4);Morus011812(PGSIP8);Morus011999(CEL1);Morus012637(SUN4);Morus012723(QUA2);Morus012896(PME18);Morus012899(PME2.1);Mo…
GO:0010817	regulation of hormone levels	34	281	0.00118448	0.102457	MSTRG.12944(CHS2);MSTRG.17580(CHS2);MSTRG.4282(At2g27500);MSTRG.6737(WAT1);Morus000159(At4g18380);Morus000350(PPD);Morus000383(GA2OX1);Morus000536(4CLL9);Morus000923(CBP60B);Morus003477(DMR6);Morus006746(4CLL9);Morus008044(LOG1);Morus008779(CYP707A1);Morus009583(NSP1);Morus010031(IPT5);Morus011897(GA2OX8);Morus012919(ACS1);Morus012931(GA20ox1D);Morus013686(NAC047);Morus013879(ABCB11);Morus014335(…
GO:0045229	external encapsulating structure organization	51	473	0.00125249	0.103198	MSTRG.10715(PME41);MSTRG.17318(--);MSTRG.17928(SEP2);MSTRG.17929(SEP2);MSTRG.6737(WAT1);MSTRG.9636(--);Morus000280(MPE3);Morus000349(At1g32860);Morus002842(At1g64760);Morus004833(At2g32990);Morus004869(COBL7);Morus006819(PME34);Morus009170(GATL1);Morus010507(GATL10);Morus010673(EXPA8);Morus011120(PME40);Morus011300(GATL4);Morus011812(PGSIP8);Morus011999(CEL1);Morus012637(SUN4);Morus012723(QUA2);M…
GO:0031035	myosin filament disassembly	3	4	0.00128252	0.103198	Morus021255(JGB);Morus026986(JGB);Morus027648(JGB)
GO:0031037	myosin II filament disassembly	3	4	0.00128252	0.103198	Morus021255(JGB);Morus026986(JGB);Morus027648(JGB)
GO:0015849	organic acid transport	41	361	0.0013804	0.106137	Morus000855(At3g19553);Morus001460(ALMT2);Morus002192(PLT5);Morus002268(At3g13620);Morus002911(ABCC9);Morus003216(MSSP2);Morus004550(ABCC8);Morus004966(GK-2);Morus006118(ABCA2);Morus006120(ABCA7);Morus007715(PUMP4);Morus008545(PUMP5);Morus009557(GLR2.9);Morus010560(RFC2);Morus011584(PLT4);Morus012036(BHLH140);Morus013669(TDT);Morus013784(ABCG39);Morus013879(ABCB11);Morus014346(AATL1);Morus014440(…
GO:0046942	carboxylic acid transport	41	361	0.0013804	0.106137	Morus000855(At3g19553);Morus001460(ALMT2);Morus002192(PLT5);Morus002268(At3g13620);Morus002911(ABCC9);Morus003216(MSSP2);Morus004550(ABCC8);Morus004966(GK-2);Morus006118(ABCA2);Morus006120(ABCA7);Morus007715(PUMP4);Morus008545(PUMP5);Morus009557(GLR2.9);Morus010560(RFC2);Morus011584(PLT4);Morus012036(BHLH140);Morus013669(TDT);Morus013784(ABCG39);Morus013879(ABCB11);Morus014346(AATL1);Morus014440(…
GO:0009664	plant-type cell wall organization	18	119	0.00147582	0.110969	MSTRG.17318(--);MSTRG.17928(SEP2);MSTRG.17929(SEP2);Morus002842(At1g64760);Morus004869(COBL7);Morus010673(EXPA8);Morus012723(QUA2);Morus014324(EXPA11);Morus015671(EXPA1);Morus018179(COBL4);Morus018180(BC1L6);Morus020420(--);Morus020837(LRX4);Morus023920(KDSA);Morus024421(PER21);Morus026141(At1g48100);Morus027754(At1g48100);Morus027795(XTH33)
GO:0015698	inorganic anion transport	37	318	0.00150738	0.110969	MSTRG.18969(BOR2);MSTRG.21687(AGP41);Morus002192(PLT5);Morus002911(ABCC9);Morus003216(MSSP2);Morus004550(ABCC8);Morus005142(BOR4);Morus006118(ABCA2);Morus006120(ABCA7);Morus007715(PUMP4);Morus008545(PUMP5);Morus008753(HSR4);Morus009110(SULTR3;1);Morus011584(PLT4);Morus011704(PHO1);Morus011931(SLAH1);Morus013784(ABCG39);Morus013879(ABCB11);Morus014617(PLT6);Morus014996(ATL61);Morus015693(PHO1;H3);…
GO:0010393	galacturonan metabolic process	16	101	0.00162093	0.113455	Morus006819(PME34);Morus009170(GATL1);Morus009661(GAUT9);Morus010507(GATL10);Morus011120(PME40);Morus011300(GATL4);Morus012176(OSCBPY);Morus012723(QUA2);Morus013846(OSCBPY);Morus017690(At5g63180);Morus017960(GAUT4);Morus019570(PME44);Morus021223(GATL1);Morus022969(GATL3);Morus023920(KDSA);Morus027849(GATL9)
GO:0009725	response to hormone	108	1175	0.00166111	0.113455	MSTRG.10715(PME41);MSTRG.17580(CHS2);MSTRG.18681(GAST1);MSTRG.19039(FER);MSTRG.23297(TIFY10B);MSTRG.6737(WAT1);Morus000159(At4g18380);Morus000923(CBP60B);Morus001232(ERF106);Morus001767(ERF025);Morus001950(At1g16060);Morus002530(ERF017);Morus002537(TIFY10A);Morus003477(DMR6);Morus003682(ZAT10);Morus003693(SCPL24);Morus003861(PBL7);Morus003895(GASA9);Morus004228(FER);Morus004500(IAA29);Morus005010…
GO:0009605	response to external stimulus	106	1150	0.0016708	0.113455	MSTRG.10678(CHI-L1);MSTRG.10715(PME41);MSTRG.11099(UDA1);MSTRG.11103(CHIT1B);MSTRG.11104(UDA1);MSTRG.13332(CHI2);MSTRG.17318(--);MSTRG.17552(AGL42);MSTRG.17928(SEP2);MSTRG.17929(SEP2);MSTRG.18969(BOR2);MSTRG.19039(FER);MSTRG.21687(AGP41);MSTRG.23297(TIFY10B);MSTRG.3163(DLO2);MSTRG.4401(SCPL51);MSTRG.6345(TR);MSTRG.6346(SAG13);MSTRG.6737(WAT1);MSTRG.7067(WRKY11);Morus000803(WUN1);Morus000923(CBP60…
GO:0044106	cellular amine metabolic process	28	222	0.00167231	0.113455	MSTRG.6737(WAT1);Morus001471(RCS3);Morus002730(RABG3A);Morus004483(ADC2);Morus004550(ABCC8);Morus004675(PAO1);Morus005099(HTH);Morus010437(FAAH);Morus011703(FAO1);Morus012891(TSB);Morus012986(SQE1);Morus013686(NAC047);Morus013784(ABCG39);Morus017799(TSB);Morus018783(GLB1);Morus019479(PDR1);Morus020793(NTMC2T6.1);Morus021356(RAB11D);Morus023038(MDL2);Morus023039(MDL1);Morus023040(MDL4);Morus023043…
GO:0006817	phosphate ion transport	27	212	0.00173889	0.115703	Morus002192(PLT5);Morus002911(ABCC9);Morus003216(MSSP2);Morus004550(ABCC8);Morus006118(ABCA2);Morus006120(ABCA7);Morus007715(PUMP4);Morus008545(PUMP5);Morus011584(PLT4);Morus011704(PHO1);Morus013784(ABCG39);Morus013879(ABCB11);Morus014617(PLT6);Morus014996(ATL61);Morus015693(PHO1;H3);Morus016221(ABCC3);Morus016224(ABCC3);Morus017179(ABCG11);Morus019479(PDR1);Morus019692(At5g17010);Morus021419(PHT…
GO:0042398	cellular modified amino acid biosynthetic process	21	151	0.00185377	0.12102	Morus002203(BCAT2);Morus005099(HTH);Morus009992(At1g71180);Morus010560(RFC2);Morus011460(DHFS);Morus011703(FAO1);Morus012036(BHLH140);Morus012909(KPHMT2);Morus012919(ACS1);Morus012986(SQE1);Morus013881(LCD);Morus015342(MGL);Morus022214(TDC2);Morus022555(SAMS3);Morus023038(MDL2);Morus023039(MDL1);Morus023040(MDL4);Morus023043(MDL2);Morus023132(HTH);Morus024218(ACS1);Morus027409(BTG-26)
GO:1902358	sulfate transmembrane transport	5	14	0.00192213	0.121649	Morus007715(PUMP4);Morus008545(PUMP5);Morus009110(SULTR3;1);Morus016614(SULTR2;1);Morus021534(SULTR1;3)
GO:0042445	hormone metabolic process	26	203	0.00193373	0.121649	MSTRG.6737(WAT1);Morus000350(PPD);Morus000383(GA2OX1);Morus000536(4CLL9);Morus000923(CBP60B);Morus003477(DMR6);Morus006746(4CLL9);Morus008044(LOG1);Morus008779(CYP707A1);Morus009583(NSP1);Morus010031(IPT5);Morus011897(GA2OX8);Morus012919(ACS1);Morus012931(GA20ox1D);Morus013686(NAC047);Morus015070(NSL1);Morus018176(BA13);Morus018775(GA2OX2);Morus019230(RGLG4);Morus019464(LE);Morus023309(KAO2);Moru…
GO:0016049	cell growth	32	268	0.00201502	0.124499	MSTRG.17318(--);MSTRG.19039(FER);MSTRG.6737(WAT1);Morus000710(CML25);Morus004228(FER);Morus006388(SYP124);Morus006491(AGL65);Morus011999(CEL1);Morus012134(NAC025);Morus012931(GA20ox1D);Morus012959(XLT2);Morus013686(NAC047);Morus014335(ROPGEF1);Morus015662(MPSR1);Morus016523(CESA2);Morus017222(ANN5);Morus017494(NAC083);Morus017744(JMJ706);Morus019806(ATHB-16);Morus020053(GDI1);Morus020420(--);Moru…
GO:0016114	terpenoid biosynthetic process	27	215	0.00213309	0.127617	MSTRG.2858(HST);Morus000383(GA2OX1);Morus004675(PAO1);Morus006867(XERICO);Morus006923(OSCBPW);Morus011897(GA2OX8);Morus012176(OSCBPY);Morus012931(GA20ox1D);Morus012986(SQE1);Morus013706(OSCBPW);Morus013749(HMG1);Morus013846(OSCBPY);Morus015235(At5g07800);Morus018775(GA2OX2);Morus019464(LE);Morus019485(CYP711A1);Morus019496(SQD1);Morus022865(Os07g0190000);Morus023038(MDL2);Morus023039(MDL1);Morus0…
GO:0010383	cell wall polysaccharide metabolic process	13	76	0.00213924	0.127617	MSTRG.17318(--);MSTRG.9540(TBL35);Morus012723(QUA2);Morus012959(XLT2);Morus020627(XTH32);Morus021223(GATL1);Morus021404(XTH16);Morus021491(XTHB);Morus022907(XTH23);Morus023920(KDSA);Morus024442(IRX9);Morus024626(XTH17);Morus027795(XTH33)
GO:0042547	cell wall modification involved in multidimensional cell growth	4	9	0.00223052	0.130807	Morus011999(CEL1);Morus026141(At1g48100);Morus027754(At1g48100);Morus027795(XTH33)
GO:0009718	anthocyanin-containing compound biosynthetic process	7	28	0.00254296	0.146644	MSTRG.17580(CHS2);Morus002150(RNS1);Morus007681(At5g05600);Morus016409(At3g11180);Morus018783(GLB1);Morus019664(--);Morus021942(DFR)
GO:0031038	myosin II filament organization	3	5	0.00303962	0.172411	Morus021255(JGB);Morus026986(JGB);Morus027648(JGB)
GO:0035428	hexose transmembrane transport	7	29	0.00315341	0.175154	Morus000166(HEX6);Morus002192(PLT5);Morus003216(MSSP2);Morus007213(SWEET17);Morus011584(PLT4);Morus014617(PLT6);Morus019692(At5g17010)
GO:0006721	terpenoid metabolic process	28	232	0.00318921	0.175154	MSTRG.2858(HST);Morus000383(GA2OX1);Morus004675(PAO1);Morus006867(XERICO);Morus006923(OSCBPW);Morus008779(CYP707A1);Morus011897(GA2OX8);Morus012176(OSCBPY);Morus012931(GA20ox1D);Morus012986(SQE1);Morus013706(OSCBPW);Morus013749(HMG1);Morus013846(OSCBPY);Morus015235(At5g07800);Morus018775(GA2OX2);Morus019464(LE);Morus019485(CYP711A1);Morus019496(SQD1);Morus022865(Os07g0190000);Morus023038(MDL2);Mo…
GO:0019755	one-carbon compound transport	19	138	0.00334238	0.180697	Morus002911(ABCC9);Morus004550(ABCC8);Morus006118(ABCA2);Morus006120(ABCA7);Morus013784(ABCG39);Morus013879(ABCB11);Morus015285(der);Morus016221(ABCC3);Morus016224(ABCC3);Morus017179(ABCG11);Morus018923(RPM1);Morus019479(PDR1);Morus025146(PDR3);Morus025400(TIP1-3);Morus025603(ABCG32);Morus026124(ABCB11);Morus026245(TIP2-1);Morus026832(RAD50);Morus027581(ABCC3)
GO:0042908	xenobiotic transport	13	80	0.00341173	0.181609	Morus000166(HEX6);Morus002192(PLT5);Morus002911(ABCC9);Morus003216(MSSP2);Morus004550(ABCC8);Morus011584(PLT4);Morus014617(PLT6);Morus019692(At5g17010);Morus020664(At1g54730);Morus021419(PHT1-4);Morus023607(ANTR3);Morus024813(PHT1-9);Morus027581(ABCC3)
GO:0044042	glucan metabolic process	29	245	0.00361519	0.189524	Morus002798(At5g51830);Morus004833(At2g32990);Morus007869(CSLD2);Morus009351(BACOVA_02659);Morus011999(CEL1);Morus012959(XLT2);Morus014730(BACOVA_02659);Morus016523(CESA2);Morus017416(CSLG2);Morus018572(AGPS1);Morus019681(CSLD2);Morus020627(XTH32);Morus021001(PHO1);Morus021404(XTH16);Morus021491(XTHB);Morus021999(IPUT1);Morus022062(BACOVA_02659);Morus022745(--);Morus022900(XTH23);Morus022901(XTH2…
GO:0010411	xyloglucan metabolic process	7	30	0.00386967	0.199837	Morus012959(XLT2);Morus020627(XTH32);Morus021404(XTH16);Morus021491(XTHB);Morus022907(XTH23);Morus024626(XTH17);Morus027795(XTH33)
GO:0008272	sulfate transport	19	140	0.00392813	0.199872	Morus002911(ABCC9);Morus004550(ABCC8);Morus006118(ABCA2);Morus006120(ABCA7);Morus007715(PUMP4);Morus008545(PUMP5);Morus009110(SULTR3;1);Morus013784(ABCG39);Morus013879(ABCB11);Morus016221(ABCC3);Morus016224(ABCC3);Morus016614(SULTR2;1);Morus017179(ABCG11);Morus019479(PDR1);Morus021534(SULTR1;3);Morus025146(PDR3);Morus025603(ABCG32);Morus026124(ABCB11);Morus027581(ABCC3)
GO:0009620	response to fungus	27	226	0.00429721	0.215133	MSTRG.10678(CHI-L1);MSTRG.11099(UDA1);MSTRG.11104(UDA1);MSTRG.13332(CHI2);MSTRG.19039(FER);MSTRG.3163(DLO2);Morus000803(WUN1);Morus000923(CBP60B);Morus001767(ERF025);Morus001890(PERK1);Morus003477(DMR6);Morus004210(HGN1);Morus004228(FER);Morus006790(MYB73);Morus007595(At2g30020);Morus007682(At2g40140);Morus009288(MYB73);Morus010196(THE1);Morus011135(WRKY24);Morus013515(WRKY40);Morus015534(CML35);…
GO:0009617	response to bacterium	36	327	0.00437532	0.215133	MSTRG.3163(DLO2);MSTRG.7067(WRKY11);Morus000923(CBP60B);Morus002537(TIFY10A);Morus003477(DMR6);Morus003861(PBL7);Morus005010(MYB306);Morus005581(CRT3);Morus005718(PP2C38);Morus005807(RLP51);Morus006249(RPV1);Morus006790(MYB73);Morus006939(ENGASE1);Morus007062(GLR3.6);Morus007924(At4g10780);Morus008243(LSC30);Morus009288(MYB73);Morus010437(FAAH);Morus011120(PME40);Morus011135(WRKY24);Morus011547(C…
[truncated: 3,390 more rows]

## Sheet: MF
GO ID	Description	CK-vs-T3 (1169)	All (17080)	pvalue	p.adjust	Genes
[truncated: 1,295 more rows]

## Sheet: CC
GO ID	Description	CK-vs-T3 (826)	All (12781)	pvalue	p.adjust	Genes
[truncated: 546 more rows]
