# Supplementary material for: Comparative Physio-Biochemical and Transcriptome Analyses Reveal Contrasting Responses to Magnesium Imbalances in Leaves of Mulberry (Morus alba L.) Plants
Source: Antioxidants (Basel). 2024 Apr 25;13(5):516. doi: 10.3390/antiox13050516 (PMC11117640; doi:10.3390/antiox13050516)
Supplement: Supplementary file 1 [file antioxidants-13-00516-s001.zip › Table S6.xlsx]

## Sheet: Level2 GO terms 
GO ID (level1)	GO Term (level1)	GO ID (level2)	GO Term (level2)	number_of_CK-vs-T5 (up)	number_of_CK-vs-T5 (down)	Genes_of_CK-vs-T4_up	Genes_of_CK-vs-T4_down
GO:0008150	Biological Process	GO:0008152	metabolic process	242	399	MSTRG.13149(SELMODRAFT_444075),MSTRG.13183(At5g39130),MSTRG.16492(CRK10),MSTRG.16940(At4g27290),MSTRG.1717(At1g56140),MSTRG.17580(CHS2),MSTRG.18970(F6H1-3),MSTRG.19614(CHS3),MSTRG.20412(F6H1-3),MSTRG.20649(At4g27290),MSTRG.20650(At4g27290),MSTRG.21114(At1g56130),MSTRG.21115(At1g56140),MSTRG.23667(CHS1),MSTRG.3189(CCR1),MSTRG.4926(Herc6),MSTRG.5372(At4g09670),MSTRG.6346(SAG13),MSTRG.6737(WAT1),MST…	MSTRG.10715(PME41),MSTRG.11103(CHIT1B),MSTRG.11104(UDA1),MSTRG.12096(CYP71AN24),MSTRG.12097(CYP71AN24),MSTRG.13337(CHN14),MSTRG.16256(--),MSTRG.18566(At4g03230),MSTRG.2004(At3g14460),MSTRG.2017(AG2),MSTRG.22943(GASA4),MSTRG.23297(TIFY10B),MSTRG.23308(BGLU17),MSTRG.24189(PMEI11),MSTRG.4401(SCPL51),MSTRG.4851(SBT4.4),MSTRG.8398(--),MSTRG.9406(DREB1D),MSTRG.9540(TBL35),Morus000001(NRPE5A),Morus00016…
GO:0008150	Biological Process	GO:0051704	multi-organism process	30	56	MSTRG.6346(SAG13),MSTRG.842(HDA6),Morus001589(LECRK82),Morus004312(ENO1),Morus004476(ERF110),Morus004550(ABCC8),Morus006491(AGL65),Morus006598(FMO1),Morus006683(atad1a),Morus006711(ABR1),Morus006792(PK1),Morus007062(GLR3.6),Morus008243(LSC30),Morus008727(At4g03230),Morus009043(ATHB-40),Morus011773(PAO),Morus012026(ERDJ3A),Morus014199(At5g24080),Morus016648(At2g25060),Morus016678(At5g08100),Morus0…	MSTRG.10715(PME41),MSTRG.11103(CHIT1B),MSTRG.11104(UDA1),MSTRG.13337(CHN14),MSTRG.23297(TIFY10B),MSTRG.4401(SCPL51),Morus001053(--),Morus001767(ERF025),Morus001890(PERK1),Morus002537(TIFY10A),Morus003290(CSLA2),Morus003500(CSLC4),Morus004618(RCH2),Morus004619(RCH2),Morus006523(CMT3),Morus007083(CSLC12),Morus007595(At2g30020),Morus007657(PBL28),Morus007869(CSLD2),Morus008454(PVA22),Morus010007(At3…
GO:0008150	Biological Process	GO:0048511	rhythmic process	1	7	Morus019505(CGA1)	Morus004454(WNK1),Morus007213(SWEET17),Morus013360(RR4),Morus013524(PER42),Morus020793(NTMC2T6.1),Morus024421(PER21),Morus027845(ARR4)
GO:0008150	Biological Process	GO:0098754	detoxification	1	11	Morus022009(CAX3)	Morus002603(HIPP09),Morus003495(PER63),Morus004299(PAP17),Morus011651(GSTF8),Morus013081(PER47),Morus013524(PER42),Morus014325(PER64),Morus023284(LOL1),Morus024296(HMA5),Morus024421(PER21),Morus026629(PER64)
GO:0008150	Biological Process	GO:0001906	cell killing	0	1	--	MSTRG.13337(CHN14)
GO:0008150	Biological Process	GO:0044699	single-organism process	200	341	MSTRG.13183(At5g39130),MSTRG.1717(At1g56140),MSTRG.17580(CHS2),MSTRG.18969(BOR2),MSTRG.18970(F6H1-3),MSTRG.19614(CHS3),MSTRG.20412(F6H1-3),MSTRG.20649(At4g27290),MSTRG.21114(At1g56130),MSTRG.21115(At1g56140),MSTRG.23667(CHS1),MSTRG.3189(CCR1),MSTRG.5372(At4g09670),MSTRG.6346(SAG13),MSTRG.6737(WAT1),MSTRG.8410(ERF5),MSTRG.842(HDA6),MSTRG.938(F6H1-3),Morus000076(SPAC1F5.03c),Morus000536(4CLL9),Moru…	MSTRG.10715(PME41),MSTRG.12096(CYP71AN24),MSTRG.12097(CYP71AN24),MSTRG.13409(TLP1),MSTRG.14436(MLP28),MSTRG.14438(MLP28),MSTRG.15790(DTX14),MSTRG.18566(At4g03230),MSTRG.2017(AG2),MSTRG.22943(GASA4),MSTRG.23297(TIFY10B),MSTRG.24189(PMEI11),MSTRG.6611(SWEET17),MSTRG.8398(--),Morus000169(At5g19250),Morus000349(At1g32860),Morus000350(PPD),Morus000383(GA2OX1),Morus000482(DRT100),Morus000710(CML25),Mor…
GO:0008150	Biological Process	GO:0050896	response to stimulus	101	164	MSTRG.17580(CHS2),MSTRG.18969(BOR2),MSTRG.19614(CHS3),MSTRG.20540(PRUA1),MSTRG.23667(CHS1),MSTRG.4926(Herc6),MSTRG.6346(SAG13),MSTRG.6737(WAT1),MSTRG.8410(ERF5),MSTRG.842(HDA6),Morus000076(SPAC1F5.03c),Morus000536(4CLL9),Morus001589(LECRK82),Morus001663(PTI5),Morus001950(At1g16060),Morus002126(MPT3),Morus002284(ATL5),Morus003176(AATP1),Morus003186(PDR1),Morus003245(NHL26),Morus003464(apaG),Morus0…	MSTRG.10715(PME41),MSTRG.11103(CHIT1B),MSTRG.11104(UDA1),MSTRG.13337(CHN14),MSTRG.13409(TLP1),MSTRG.14436(MLP28),MSTRG.14438(MLP28),MSTRG.22943(GASA4),MSTRG.23297(TIFY10B),MSTRG.24189(PMEI11),MSTRG.4401(SCPL51),MSTRG.4564(EX1),Morus000349(At1g32860),Morus000383(GA2OX1),Morus000482(DRT100),Morus000600(GLC1),Morus000710(CML25),Morus001220(TMK2),Morus001224(TMK1),Morus001400(TBL43),Morus001767(ERF02…
GO:0008150	Biological Process	GO:0051179	localization	70	110	MSTRG.13183(At5g39130),MSTRG.17580(CHS2),MSTRG.18969(BOR2),MSTRG.19614(CHS3),MSTRG.21114(At1g56130),MSTRG.21115(At1g56140),MSTRG.23667(CHS1),MSTRG.6737(WAT1),Morus000076(SPAC1F5.03c),Morus000446(At2g02150),Morus000855(At3g19553),Morus000972(LAC7),Morus002126(MPT3),Morus002632(At3g47570),Morus003176(AATP1),Morus003186(PDR1),Morus003705(--),Morus004063(At1g12200),Morus004109(AVP1),Morus004476(ERF11…	MSTRG.10715(PME41),MSTRG.14436(MLP28),MSTRG.14438(MLP28),MSTRG.24189(PMEI11),MSTRG.6611(SWEET17),Morus000710(CML25),Morus000854(At2g02150),Morus000858(dlcB),Morus001053(--),Morus001224(TMK1),Morus001543(CLT3),Morus001769(DTX49),Morus002009(RHM1),Morus002192(PLT5),Morus002479(SBT1.5),Morus002603(HIPP09),Morus002697(CNGC1),Morus003052(SWEET16),Morus003205(--),Morus003379(SKS1),Morus003470(BOR1),Mor…
GO:0008150	Biological Process	GO:0040007	growth	11	10	MSTRG.6737(WAT1),Morus006491(AGL65),Morus009659(RING1),Morus012026(ERDJ3A),Morus013686(NAC047),Morus015662(MPSR1),Morus015682(NAP2),Morus020689(NAC104),Morus026141(At1g48100),Morus027015(DLO2),Morus027754(At1g48100)	Morus000710(CML25),Morus004618(RCH2),Morus004619(RCH2),Morus018607(ERECTA),Morus019028(TPPF),Morus020053(GDI1),Morus022555(SAMS3),Morus023920(KDSA),Morus026440(CYP78A5),Morus027795(XTH33)
GO:0008150	Biological Process	GO:0040011	locomotion	6	4	Morus004550(ABCC8),Morus015658(rimM),Morus018255(SYP132),Morus023561(RUK),Morus024781(--),Morus027581(ABCC3)	Morus002603(HIPP09),Morus010137(HSD3),Morus010562(RBL2),Morus019187(PRCP)
GO:0008150	Biological Process	GO:0023052	signaling	23	55	MSTRG.6737(WAT1),MSTRG.8410(ERF5),Morus001950(At1g16060),Morus004476(ERF110),Morus005124(ARF5),Morus006598(FMO1),Morus006711(ABR1),Morus006867(XERICO),Morus007062(GLR3.6),Morus012827(ERF1B),Morus013879(ABCB11),Morus014051(At1g15670),Morus015632(ABCB9),Morus018247(spg1),Morus019451(At1g15670),Morus019505(CGA1),Morus020426(--),Morus021999(IPUT1),Morus023561(RUK),Morus025042(IPT5),Morus025537(At5g64…	MSTRG.22943(GASA4),MSTRG.23297(TIFY10B),Morus001220(TMK2),Morus001224(TMK1),Morus001767(ERF025),Morus001890(PERK1),Morus002009(RHM1),Morus002530(ERF017),Morus002537(TIFY10A),Morus003693(SCPL24),Morus004454(WNK1),Morus004580(ROQ1),Morus005064(RPV1),Morus005080(ILK1),Morus006470(PUB9),Morus007595(At2g30020),Morus007657(PBL28),Morus008384(RBK2),Morus008619(DSC1),Morus008912(At2g37460),Morus009075(AP…
GO:0008150	Biological Process	GO:0007610	behavior	1	1	Morus015658(rimM)	Morus025695(--)
GO:0008150	Biological Process	GO:0022610	biological adhesion	2	1	Morus015132(At3g02645),Morus024781(--)	Morus018607(ERECTA)
GO:0008150	Biological Process	GO:0022414	reproductive process	25	30	MSTRG.3189(CCR1),MSTRG.842(HDA6),Morus000934(KAN4),Morus004312(ENO1),Morus005124(ARF5),Morus005808(DOT4),Morus006491(AGL65),Morus006703(At4g23560),Morus006792(PK1),Morus008243(LSC30),Morus008727(At4g03230),Morus009659(RING1),Morus011773(PAO),Morus012026(ERDJ3A),Morus012919(ACS1),Morus013686(NAC047),Morus014199(At5g24080),Morus015662(MPSR1),Morus015682(NAP2),Morus019219(atxn10),Morus019505(CGA1),M…	MSTRG.13409(TLP1),MSTRG.2017(AG2),Morus000349(At1g32860),Morus002537(TIFY10A),Morus004454(WNK1),Morus006948(CLSY2),Morus009426(SBT1.7),Morus010665(RF2b),Morus012318(At4g27290),Morus013714(At4g27290),Morus014470(--),Morus014554(S1),Morus014996(ATL61),Morus015615(TPS1),Morus016962(PK1),Morus017781(ITPK1),Morus018320(--),Morus018607(ERECTA),Morus018657(At1g78850),Morus018658(At1g78850),Morus020054(F…
GO:0008150	Biological Process	GO:0000003	reproduction	29	34	MSTRG.3189(CCR1),MSTRG.842(HDA6),Morus000934(KAN4),Morus004312(ENO1),Morus004713(CLPB1),Morus005124(ARF5),Morus005808(DOT4),Morus006491(AGL65),Morus006703(At4g23560),Morus006792(PK1),Morus008243(LSC30),Morus008727(At4g03230),Morus009659(RING1),Morus011773(PAO),Morus012026(ERDJ3A),Morus012919(ACS1),Morus013596(FTSH6),Morus013686(NAC047),Morus013784(ABCG39),Morus014199(At5g24080),Morus015662(MPSR1)…	MSTRG.13409(TLP1),MSTRG.2017(AG2),Morus000349(At1g32860),Morus002537(TIFY10A),Morus004454(WNK1),Morus006948(CLSY2),Morus009426(SBT1.7),Morus010430(HEMA1),Morus010665(RF2b),Morus012318(At4g27290),Morus013360(RR4),Morus013714(At4g27290),Morus014470(--),Morus014554(S1),Morus014996(ATL61),Morus015615(TPS1),Morus016962(PK1),Morus017781(ITPK1),Morus018320(--),Morus018607(ERECTA),Morus018657(At1g78850),…
GO:0008150	Biological Process	GO:0032501	multicellular organismal process	48	51	MSTRG.6737(WAT1),MSTRG.842(HDA6),Morus000934(KAN4),Morus001950(At1g16060),Morus003186(PDR1),Morus004476(ERF110),Morus004550(ABCC8),Morus005078(MLS),Morus005124(ARF5),Morus005808(DOT4),Morus006118(ABCA2),Morus006120(ABCA7),Morus006491(AGL65),Morus006703(At4g23560),Morus006792(PK1),Morus008243(LSC30),Morus008727(At4g03230),Morus009659(RING1),Morus011773(PAO),Morus011905(ABCC3),Morus012026(ERDJ3A),M…	MSTRG.13409(TLP1),MSTRG.2017(AG2),MSTRG.23297(TIFY10B),Morus000349(At1g32860),Morus000350(PPD),Morus000710(CML25),Morus002192(PLT5),Morus002537(TIFY10A),Morus003470(BOR1),Morus004454(WNK1),Morus004618(RCH2),Morus004619(RCH2),Morus004658(PDR1),Morus008779(CYP707A1),Morus008909(ZAT11),Morus009426(SBT1.7),Morus012318(At4g27290),Morus013159(ACL1),Morus013714(At4g27290),Morus014470(--),Morus014554(S1)…
GO:0008150	Biological Process	GO:0002376	immune system process	5	9	Morus006598(FMO1),Morus006867(XERICO),Morus007062(GLR3.6),Morus011773(PAO),Morus016678(At5g08100)	MSTRG.4401(SCPL51),Morus010007(At3g03300),Morus013159(ACL1),Morus013167(TIFY9),Morus014081(AGO5),Morus014470(--),Morus015070(NSL1),Morus020187(LYM1),Morus023284(LOL1)
GO:0008150	Biological Process	GO:0032502	developmental process	44	50	MSTRG.3189(CCR1),MSTRG.6346(SAG13),MSTRG.6737(WAT1),MSTRG.842(HDA6),Morus000934(KAN4),Morus001950(At1g16060),Morus004312(ENO1),Morus004476(ERF110),Morus004713(CLPB1),Morus005078(MLS),Morus005124(ARF5),Morus005808(DOT4),Morus006491(AGL65),Morus006703(At4g23560),Morus008243(LSC30),Morus009580(MYB1),Morus009659(RING1),Morus010844(MYB48),Morus011773(PAO),Morus012026(ERDJ3A),Morus012919(ACS1),Morus013…	MSTRG.13409(TLP1),MSTRG.2017(AG2),MSTRG.23297(TIFY10B),Morus000349(At1g32860),Morus000350(PPD),Morus000710(CML25),Morus000858(dlcB),Morus002009(RHM1),Morus002192(PLT5),Morus002537(TIFY10A),Morus003470(BOR1),Morus004454(WNK1),Morus004618(RCH2),Morus004619(RCH2),Morus008779(CYP707A1),Morus008909(ZAT11),Morus009426(SBT1.7),Morus010137(HSD3),Morus010430(HEMA1),Morus013159(ACL1),Morus013360(RR4),Morus…
GO:0008150	Biological Process	GO:0065007	biological regulation	89	140	MSTRG.1717(At1g56140),MSTRG.17580(CHS2),MSTRG.19614(CHS3),MSTRG.21114(At1g56130),MSTRG.21115(At1g56140),MSTRG.23667(CHS1),MSTRG.6737(WAT1),MSTRG.8410(ERF5),MSTRG.842(HDA6),Morus000076(SPAC1F5.03c),Morus000446(At2g02150),Morus000536(4CLL9),Morus000934(KAN4),Morus001663(PTI5),Morus001839(SOC1),Morus001950(At1g16060),Morus004063(At1g12200),Morus004476(ERF110),Morus004550(ABCC8),Morus004713(CLPB1),Mo…	MSTRG.10715(PME41),MSTRG.13409(TLP1),MSTRG.14436(MLP28),MSTRG.14438(MLP28),MSTRG.16256(--),MSTRG.2017(AG2),MSTRG.22943(GASA4),MSTRG.23297(TIFY10B),MSTRG.24189(PMEI11),Morus000350(PPD),Morus000383(GA2OX1),Morus000853(--),Morus000858(dlcB),Morus001049(DREB1F),Morus001137(--),Morus001220(TMK2),Morus001224(TMK1),Morus001766(DREB1D),Morus001767(ERF025),Morus001890(PERK1),Morus002009(RHM1),Morus002184(…
GO:0008150	Biological Process	GO:0048519	negative regulation of biological process	13	23	MSTRG.842(HDA6),Morus004476(ERF110),Morus004550(ABCC8),Morus004713(CLPB1),Morus006683(atad1a),Morus006711(ABR1),Morus013596(FTSH6),Morus014051(At1g15670),Morus017459(WRKY75),Morus019451(At1g15670),Morus019505(CGA1),Morus020426(--),Morus027581(ABCC3)	MSTRG.10715(PME41),MSTRG.24189(PMEI11),Morus000853(--),Morus002537(TIFY10A),Morus002886(--),Morus002887(--),Morus004394(--),Morus004398(--),Morus006948(CLSY2),Morus010007(At3g03300),Morus010562(RBL2),Morus010665(RF2b),Morus011120(PME40),Morus013167(TIFY9),Morus013554(At4g27190),Morus014081(AGO5),Morus014470(--),Morus020197(--),Morus020198(--),Morus021640(TIFY5A),Morus022623(PAB7),Morus023284(LOL1…
GO:0008150	Biological Process	GO:0071840	cellular component organization or biogenesis	62	81	MSTRG.6737(WAT1),MSTRG.842(HDA6),Morus000536(4CLL9),Morus001764(BIOF),Morus001879(tilS),Morus003186(PDR1),Morus004063(At1g12200),Morus004312(ENO1),Morus004550(ABCC8),Morus004713(CLPB1),Morus004898(AAR2),Morus006118(ABCA2),Morus006120(ABCA7),Morus006491(AGL65),Morus006629(rft1),Morus006683(atad1a),Morus006703(At4g23560),Morus006746(4CLL9),Morus008382(MSI3),Morus009043(ATHB-40),Morus009095(At3g2267…	MSTRG.10715(PME41),MSTRG.13409(TLP1),MSTRG.24189(PMEI11),MSTRG.8398(--),MSTRG.9540(TBL35),Morus000097(MYB73),Morus000349(At1g32860),Morus000858(dlcB),Morus002009(RHM1),Morus003500(CSLC4),Morus004646(At2g38370),Morus004658(PDR1),Morus004833(At2g32990),Morus004869(COBL7),Morus004986(At1g73050),Morus006269(RPM1),Morus006523(CMT3),Morus006948(CLSY2),Morus007213(SWEET17),Morus007532(At4g00740),Morus00…
GO:0008150	Biological Process	GO:0050789	regulation of biological process	71	123	MSTRG.1717(At1g56140),MSTRG.21114(At1g56130),MSTRG.21115(At1g56140),MSTRG.6737(WAT1),MSTRG.8410(ERF5),MSTRG.842(HDA6),Morus000076(SPAC1F5.03c),Morus000446(At2g02150),Morus000934(KAN4),Morus001663(PTI5),Morus001839(SOC1),Morus001950(At1g16060),Morus004063(At1g12200),Morus004476(ERF110),Morus004550(ABCC8),Morus004713(CLPB1),Morus005124(ARF5),Morus005808(DOT4),Morus005972(MYB78),Morus006491(AGL65),M…	MSTRG.10715(PME41),MSTRG.13409(TLP1),MSTRG.16256(--),MSTRG.2017(AG2),MSTRG.22943(GASA4),MSTRG.23297(TIFY10B),MSTRG.24189(PMEI11),Morus000853(--),Morus000858(dlcB),Morus001049(DREB1F),Morus001137(--),Morus001220(TMK2),Morus001224(TMK1),Morus001766(DREB1D),Morus001767(ERF025),Morus001890(PERK1),Morus002009(RHM1),Morus002184(CML39),Morus002264(At2g44130),Morus002530(ERF017),Morus002537(TIFY10A),Moru…
GO:0008150	Biological Process	GO:0009987	cellular process	224	386	MSTRG.13149(SELMODRAFT_444075),MSTRG.13183(At5g39130),MSTRG.16492(CRK10),MSTRG.16940(At4g27290),MSTRG.1717(At1g56140),MSTRG.17580(CHS2),MSTRG.18969(BOR2),MSTRG.19614(CHS3),MSTRG.20649(At4g27290),MSTRG.20650(At4g27290),MSTRG.21114(At1g56130),MSTRG.21115(At1g56140),MSTRG.3189(CCR1),MSTRG.6737(WAT1),MSTRG.8410(ERF5),MSTRG.842(HDA6),Morus000076(SPAC1F5.03c),Morus000446(At2g02150),Morus000536(4CLL9),M…	MSTRG.10715(PME41),MSTRG.11103(CHIT1B),MSTRG.11104(UDA1),MSTRG.12096(CYP71AN24),MSTRG.12097(CYP71AN24),MSTRG.13337(CHN14),MSTRG.13409(TLP1),MSTRG.14436(MLP28),MSTRG.14438(MLP28),MSTRG.15790(DTX14),MSTRG.16256(--),MSTRG.18566(At4g03230),MSTRG.2017(AG2),MSTRG.22943(GASA4),MSTRG.23297(TIFY10B),MSTRG.24189(PMEI11),MSTRG.4401(SCPL51),MSTRG.8398(--),MSTRG.9406(DREB1D),MSTRG.9540(TBL35),Morus000001(NRPE…
GO:0008150	Biological Process	GO:0048518	positive regulation of biological process	17	14	MSTRG.1717(At1g56140),MSTRG.21115(At1g56140),MSTRG.6737(WAT1),Morus001950(At1g16060),Morus004476(ERF110),Morus004713(CLPB1),Morus006491(AGL65),Morus006598(FMO1),Morus006867(XERICO),Morus007062(GLR3.6),Morus013686(NAC047),Morus015658(rimM),Morus018247(spg1),Morus019505(CGA1),Morus020426(--),Morus023454(HOX22),Morus027138(NHL6)	Morus000858(dlcB),Morus010702(DREB3),Morus012269(DREB2C),Morus014696(Dusp12),Morus015048(GRXC9),Morus016770(AIL5),Morus019459(IAA17),Morus020053(GDI1),Morus020793(NTMC2T6.1),Morus021065(DNAJB1),Morus023284(LOL1),Morus026440(CYP78A5),Morus027206(CAR1),Morus027723(XERICO)
GO:0003674	Molecular Function	GO:0003824	catalytic activity	207	367	MSTRG.10036(--),MSTRG.13149(SELMODRAFT_444075),MSTRG.13183(At5g39130),MSTRG.16492(CRK10),MSTRG.16940(At4g27290),MSTRG.1717(At1g56140),MSTRG.17580(CHS2),MSTRG.18282(CYP71D9),MSTRG.18970(F6H1-3),MSTRG.19614(CHS3),MSTRG.20412(F6H1-3),MSTRG.20649(At4g27290),MSTRG.20650(At4g27290),MSTRG.21114(At1g56130),MSTRG.21115(At1g56140),MSTRG.23667(CHS1),MSTRG.3189(CCR1),MSTRG.5372(At4g09670),MSTRG.6346(SAG13),M…	MSTRG.10179(ASO),MSTRG.10715(PME41),MSTRG.11103(CHIT1B),MSTRG.11104(UDA1),MSTRG.12096(CYP71AN24),MSTRG.12097(CYP71AN24),MSTRG.13337(CHN14),MSTRG.18566(At4g03230),MSTRG.20064(RRT1),MSTRG.23308(BGLU17),MSTRG.24189(PMEI11),MSTRG.4401(SCPL51),MSTRG.4851(SBT4.4),Morus000001(NRPE5A),Morus000097(MYB73),Morus000169(At5g19250),Morus000282(GSVIVT00026920001),Morus000288(UGT43),Morus000349(At1g32860),Morus0…
GO:0003674	Molecular Function	GO:0045735	nutrient reservoir activity	0	4	--	Morus002740(--),Morus013182(PLP2),Morus025071(PLP9),Morus026994(LEGB)
GO:0003674	Molecular Function	GO:0005215	transporter activity	36	64	MSTRG.18969(BOR2),Morus000855(At3g19553),Morus000972(LAC7),Morus002126(MPT3),Morus003176(AATP1),Morus003186(PDR1),Morus003705(--),Morus004109(AVP1),Morus004476(ERF110),Morus004550(ABCC8),Morus006118(ABCA2),Morus006120(ABCA7),Morus006295(DTX40),Morus006629(rft1),Morus007062(GLR3.6),Morus007642(POR1),Morus010002(BAT1),Morus011200(NPF2.3),Morus011905(ABCC3),Morus012003(NPF3.1),Morus012358(STP13),Mor…	MSTRG.15790(DTX14),Morus000710(CML25),Morus001053(--),Morus001224(TMK1),Morus001769(DTX49),Morus002192(PLT5),Morus002697(CNGC1),Morus003052(SWEET16),Morus003205(--),Morus003379(SKS1),Morus003470(BOR1),Morus004616(At3g07010),Morus004658(PDR1),Morus005064(RPV1),Morus006251(ZIP10),Morus006269(RPM1),Morus006767(VIT1),Morus007156(GDU3),Morus007163(GLR2.8),Morus007174(LAC17),Morus007213(SWEET17),Morus0…
GO:0003674	Molecular Function	GO:0016530	metallochaperone activity	3	1	Morus004550(ABCC8),Morus011905(ABCC3),Morus027581(ABCC3)	Morus025142(PDR3)
GO:0003674	Molecular Function	GO:0060089	molecular transducer activity	2	17	Morus007062(GLR3.6),Morus025042(IPT5)	Morus001220(TMK2),Morus001224(TMK1),Morus001890(PERK1),Morus003052(SWEET16),Morus004616(At3g07010),Morus007163(GLR2.8),Morus007657(PBL28),Morus008384(RBK2),Morus011043(At1g01540),Morus011287(RBK2),Morus013360(RR4),Morus014160(SRF8),Morus018607(ERECTA),Morus018645(GLR2.8),Morus023585(PERK13),Morus027434(At4g34500),Morus027845(ARR4)
GO:0003674	Molecular Function	GO:0004871	signal transducer activity	5	15	MSTRG.1717(At1g56140),MSTRG.21114(At1g56130),MSTRG.21115(At1g56140),Morus007062(GLR3.6),Morus025042(IPT5)	Morus001220(TMK2),Morus001224(TMK1),Morus001890(PERK1),Morus007163(GLR2.8),Morus007657(PBL28),Morus008384(RBK2),Morus011043(At1g01540),Morus011287(RBK2),Morus013360(RR4),Morus014160(SRF8),Morus018607(ERECTA),Morus018645(GLR2.8),Morus023585(PERK13),Morus027434(At4g34500),Morus027845(ARR4)
GO:0003674	Molecular Function	GO:0016209	antioxidant activity	2	12	Morus004063(At1g12200),Morus016517(MO2)	Morus003495(PER63),Morus004299(PAP17),Morus006380(NDA2),Morus011651(GSTF8),Morus013081(PER47),Morus013524(PER42),Morus014325(PER64),Morus015235(At5g07800),Morus017226(PNC2),Morus017228(PNC2),Morus024421(PER21),Morus026629(PER64)
GO:0003674	Molecular Function	GO:0001071	nucleic acid binding transcription factor activity	27	25	Morus000934(KAN4),Morus001663(PTI5),Morus001839(SOC1),Morus001950(At1g16060),Morus004476(ERF110),Morus005124(ARF5),Morus006491(AGL65),Morus006711(ABR1),Morus007780(SUS6),Morus009043(ATHB-40),Morus009580(MYB1),Morus010031(IPT5),Morus010613(NFYB2),Morus010844(MYB48),Morus011274(HSFB3),Morus011778(ZAT5),Morus012827(ERF1B),Morus013686(NAC047),Morus015682(NAP2),Morus016913(NFYA2),Morus017459(WRKY75),M…	MSTRG.2017(AG2),Morus001049(DREB1F),Morus001766(DREB1D),Morus001767(ERF025),Morus002184(CML39),Morus002530(ERF017),Morus004347(--),Morus008909(ZAT11),Morus009535(At1g50590),Morus009976(At1g50680),Morus010665(RF2b),Morus010702(DREB3),Morus012269(DREB2C),Morus013360(RR4),Morus015728(DREB1B),Morus015729(ERF026),Morus016300(NAC090),Morus016352(BHLH92),Morus016770(AIL5),Morus018377(DIVARICATA),Morus01…
GO:0003674	Molecular Function	GO:0009055	electron carrier activity	4	6	Morus009355(AAO1),Morus016646(BCB),Morus016648(At2g25060),Morus020137(NIA)	Morus006167(NDL2),Morus009602(ENODL1),Morus010533(GRXC9),Morus015048(GRXC9),Morus021470(FRO2),Morus024185(ARPN)
GO:0003674	Molecular Function	GO:0098772	molecular function regulator	6	15	Morus004476(ERF110),Morus010983(ASP),Morus010984(--),Morus010986(RASI),Morus010987(ASP),Morus018177(At5g67130)	MSTRG.24189(PMEI11),Morus000853(--),Morus002886(--),Morus002887(--),Morus004394(--),Morus004398(--),Morus011120(PME40),Morus012896(PME18),Morus012899(PME2.1),Morus020053(GDI1),Morus020197(--),Morus020198(--),Morus021065(DNAJB1),Morus027206(CAR1),Morus027395(CYP92C5)
GO:0003674	Molecular Function	GO:0000988	transcription factor activity, protein binding	3	6	Morus009580(MYB1),Morus010844(MYB48),Morus011773(PAO)	Morus002537(TIFY10A),Morus004347(--),Morus009402(BT4),Morus013167(TIFY9),Morus013732(XCP1),Morus021640(TIFY5A)
GO:0003674	Molecular Function	GO:0045182	translation regulator activity	2	0	Morus000446(At2g02150),Morus005808(DOT4)	--
GO:0003674	Molecular Function	GO:0005198	structural molecule activity	7	5	Morus004713(CLPB1),Morus006683(atad1a),Morus007318(--),Morus010031(IPT5),Morus013596(FTSH6),Morus020426(--),Morus027078(POPTR_0012s05040g)	Morus007657(PBL28),Morus011354(--),Morus013159(ACL1),Morus014124(LBD1),Morus020054(FLA7)
GO:0003674	Molecular Function	GO:0005488	binding	198	291	MSTRG.10036(--),MSTRG.13149(SELMODRAFT_444075),MSTRG.13183(At5g39130),MSTRG.16492(CRK10),MSTRG.16940(At4g27290),MSTRG.1717(At1g56140),MSTRG.17580(CHS2),MSTRG.18282(CYP71D9),MSTRG.18970(F6H1-3),MSTRG.19614(CHS3),MSTRG.20412(F6H1-3),MSTRG.20649(At4g27290),MSTRG.20650(At4g27290),MSTRG.21114(At1g56130),MSTRG.21115(At1g56140),MSTRG.3189(CCR1),MSTRG.4926(Herc6),MSTRG.842(HDA6),MSTRG.938(F6H1-3),Morus00…	MSTRG.11103(CHIT1B),MSTRG.11104(UDA1),MSTRG.12096(CYP71AN24),MSTRG.12097(CYP71AN24),MSTRG.13337(CHN14),MSTRG.14288(JAL19),MSTRG.14290(--),MSTRG.14291(JAL19),MSTRG.18566(At4g03230),MSTRG.2017(AG2),Morus000001(NRPE5A),Morus000097(MYB73),Morus000349(At1g32860),Morus000383(GA2OX1),Morus000482(DRT100),Morus000710(CML25),Morus000858(dlcB),Morus000963(CYP82A3),Morus001053(--),Morus001080(CCR4),Morus0011…
GO:0005575	Cellular Component	GO:0005576	extracellular region	14	77	MSTRG.13183(At5g39130),Morus006703(At4g23560),Morus007780(SUS6),Morus010385(SBT4.3),Morus015146(SCPL20),Morus015784(LTI65),Morus018177(At5g67130),Morus018259(ICL),Morus023338(EXLB1),Morus024568(HEV1),Morus024781(--),Morus026141(At1g48100),Morus027581(ABCC3),Morus027754(At1g48100)	Morus000581(HIDM),Morus000690(EXL5),Morus000853(--),Morus001220(TMK2),Morus001224(TMK1),Morus002464(SCPL31),Morus002479(SBT1.5),Morus002886(--),Morus002887(--),Morus003495(PER63),Morus003526(SCPL42),Morus003693(SCPL24),Morus004032(SCPL45),Morus004299(PAP17),Morus004394(--),Morus004398(--),Morus004833(At2g32990),Morus006382(ENDO4),Morus006655(BGLU40),Morus006923(OSCBPW),Morus007174(LAC17),Morus007…
GO:0005575	Cellular Component	GO:0030054	cell junction	11	21	MSTRG.1660(spp27),MSTRG.21114(At1g56130),MSTRG.21115(At1g56140),MSTRG.3189(CCR1),Morus003245(NHL26),Morus006120(ABCA7),Morus012026(ERDJ3A),Morus012358(STP13),Morus013879(ABCB11),Morus020426(--),Morus027581(ABCC3)	MSTRG.3441(At1g50180),Morus002009(RHM1),Morus003379(SKS1),Morus004032(SCPL45),Morus004563(RKL1),Morus005288(ERD4),Morus007869(CSLD2),Morus012273(IMK3),Morus012318(At4g27290),Morus013081(PER47),Morus013524(PER42),Morus014325(PER64),Morus014354(EXLA2),Morus016719(RECQL4A),Morus021550(BXL7),Morus022555(SAMS3),Morus023936(ANN4),Morus024421(PER21),Morus026245(TIP2-1),Morus026629(PER64),Morus027403(SBT…
GO:0005575	Cellular Component	GO:0055044	symplast	6	19	Morus003245(NHL26),Morus006120(ABCA7),Morus012026(ERDJ3A),Morus012358(STP13),Morus013879(ABCB11),Morus027581(ABCC3)	Morus002009(RHM1),Morus003379(SKS1),Morus004032(SCPL45),Morus004563(RKL1),Morus005288(ERD4),Morus012273(IMK3),Morus012318(At4g27290),Morus013081(PER47),Morus013524(PER42),Morus014325(PER64),Morus014354(EXLA2),Morus016719(RECQL4A),Morus021550(BXL7),Morus022555(SAMS3),Morus023936(ANN4),Morus024421(PER21),Morus026245(TIP2-1),Morus026629(PER64),Morus027403(SBT1.8)
GO:0005575	Cellular Component	GO:0044425	membrane part	78	121	MSTRG.1717(At1g56140),MSTRG.18969(BOR2),MSTRG.21115(At1g56140),MSTRG.6737(WAT1),Morus000855(At3g19553),Morus001340(TAR4),Morus001589(LECRK82),Morus002126(MPT3),Morus002284(ATL5),Morus003176(AATP1),Morus003186(PDR1),Morus003245(NHL26),Morus003705(--),Morus004109(AVP1),Morus004122(PSKR1),Morus004476(ERF110),Morus004550(ABCC8),Morus005207(GINT1),Morus005209(GINT1),Morus005210(GINT1),Morus005303(CRK2…	MSTRG.12097(CYP71AN24),MSTRG.13409(TLP1),MSTRG.15790(DTX14),Morus000349(At1g32860),Morus001080(CCR4),Morus001220(TMK2),Morus001224(TMK1),Morus001379(NDPK3),Morus001400(TBL43),Morus001769(DTX49),Morus001890(PERK1),Morus002192(PLT5),Morus003052(SWEET16),Morus003191(SBH2),Morus003379(SKS1),Morus003470(BOR1),Morus003500(CSLC4),Morus004563(RKL1),Morus004618(RCH2),Morus004619(RCH2),Morus004658(PDR1),Mo…
GO:0005575	Cellular Component	GO:0044420	extracellular matrix component	1	0	MSTRG.18969(BOR2)	--
GO:0005575	Cellular Component	GO:0031012	extracellular matrix	1	1	MSTRG.18969(BOR2)	Morus024185(ARPN)
GO:0005575	Cellular Component	GO:0016020	membrane	101	164	MSTRG.1717(At1g56140),MSTRG.17580(CHS2),MSTRG.18969(BOR2),MSTRG.19614(CHS3),MSTRG.21114(At1g56130),MSTRG.21115(At1g56140),MSTRG.23667(CHS1),MSTRG.3189(CCR1),MSTRG.6737(WAT1),Morus000855(At3g19553),Morus001340(TAR4),Morus001589(LECRK82),Morus002126(MPT3),Morus002284(ATL5),Morus003176(AATP1),Morus003186(PDR1),Morus003245(NHL26),Morus003705(--),Morus004109(AVP1),Morus004122(PSKR1),Morus004476(ERF110…	MSTRG.12096(CYP71AN24),MSTRG.12097(CYP71AN24),MSTRG.13409(TLP1),MSTRG.15790(DTX14),Morus000349(At1g32860),Morus000710(CML25),Morus001080(CCR4),Morus001220(TMK2),Morus001224(TMK1),Morus001379(NDPK3),Morus001400(TBL43),Morus001769(DTX49),Morus001890(PERK1),Morus001999(IQD31),Morus002192(PLT5),Morus002697(CNGC1),Morus003052(SWEET16),Morus003191(SBH2),Morus003205(--),Morus003379(SKS1),Morus003470(BOR…
GO:0005575	Cellular Component	GO:0044421	extracellular region part	0	8	--	Morus000690(EXL5),Morus003693(SCPL24),Morus006923(OSCBPW),Morus012176(OSCBPY),Morus012731(PHI-1),Morus013221(Bp10),Morus013732(XCP1),Morus024185(ARPN)
GO:0005575	Cellular Component	GO:0019012	virion	1	5	Morus018255(SYP132)	Morus011354(--),Morus012318(At4g27290),Morus014554(S1),Morus016758(At5g24080),Morus018392(LECRK3)
GO:0005575	Cellular Component	GO:0044423	virion part	1	3	Morus018255(SYP132)	Morus011354(--),Morus012318(At4g27290),Morus016758(At5g24080)
GO:0005575	Cellular Component	GO:0044456	synapse part	1	0	Morus020426(--)	--
GO:0005575	Cellular Component	GO:0045202	synapse	1	0	Morus020426(--)	--
GO:0005575	Cellular Component	GO:0099512	supramolecular fiber	2	3	Morus004713(CLPB1),Morus020426(--)	Morus000858(dlcB),Morus016957(dlc-1),Morus022457(AUR3)
GO:0005575	Cellular Component	GO:0005623	cell	170	283	MSTRG.13183(At5g39130),MSTRG.1660(spp27),MSTRG.17580(CHS2),MSTRG.18969(BOR2),MSTRG.19614(CHS3),MSTRG.23667(CHS1),MSTRG.3189(CCR1),MSTRG.4926(Herc6),MSTRG.5372(At4g09670),MSTRG.6737(WAT1),MSTRG.842(HDA6),Morus000076(SPAC1F5.03c),Morus000536(4CLL9),Morus000855(At3g19553),Morus000934(KAN4),Morus001340(TAR4),Morus001471(RCS3),Morus001589(LECRK82),Morus001663(PTI5),Morus001839(SOC1),Morus001950(At1g16…	MSTRG.10715(PME41),MSTRG.12096(CYP71AN24),MSTRG.12097(CYP71AN24),MSTRG.13337(CHN14),MSTRG.14436(MLP28),MSTRG.14438(MLP28),MSTRG.16256(--),MSTRG.2017(AG2),MSTRG.23297(TIFY10B),MSTRG.23308(BGLU17),MSTRG.4564(EX1),MSTRG.8398(--),MSTRG.9540(TBL35),Morus000097(MYB73),Morus000349(At1g32860),Morus000482(DRT100),Morus000710(CML25),Morus000819(3AT1),Morus000853(--),Morus000858(dlcB),Morus001053(--),Morus0…
GO:0005575	Cellular Component	GO:0044464	cell part	170	282	MSTRG.13183(At5g39130),MSTRG.1660(spp27),MSTRG.17580(CHS2),MSTRG.18969(BOR2),MSTRG.19614(CHS3),MSTRG.23667(CHS1),MSTRG.3189(CCR1),MSTRG.4926(Herc6),MSTRG.5372(At4g09670),MSTRG.6737(WAT1),MSTRG.842(HDA6),Morus000076(SPAC1F5.03c),Morus000536(4CLL9),Morus000855(At3g19553),Morus000934(KAN4),Morus001340(TAR4),Morus001471(RCS3),Morus001589(LECRK82),Morus001663(PTI5),Morus001839(SOC1),Morus001950(At1g16…	MSTRG.10715(PME41),MSTRG.12096(CYP71AN24),MSTRG.12097(CYP71AN24),MSTRG.13337(CHN14),MSTRG.14436(MLP28),MSTRG.14438(MLP28),MSTRG.16256(--),MSTRG.2017(AG2),MSTRG.23308(BGLU17),MSTRG.4564(EX1),MSTRG.8398(--),MSTRG.9540(TBL35),Morus000097(MYB73),Morus000349(At1g32860),Morus000482(DRT100),Morus000710(CML25),Morus000819(3AT1),Morus000853(--),Morus000858(dlcB),Morus001053(--),Morus001137(--),Morus001220…
GO:0005575	Cellular Component	GO:0031974	membrane-enclosed lumen	11	11	Morus002284(ATL5),Morus004476(ERF110),Morus004713(CLPB1),Morus005078(MLS),Morus012026(ERDJ3A),Morus018259(ICL),Morus020675(POLD1),Morus023839(NLE1),Morus024781(--),Morus027156(MMD1),Morus027409(BTG-26)	Morus001379(NDPK3),Morus010137(HSD3),Morus010430(HEMA1),Morus015197(SDI1),Morus017398(EXO1),Morus020288(Os03g0621600),Morus020793(NTMC2T6.1),Morus020850(At4g13360),Morus021065(DNAJB1),Morus022457(AUR3),Morus023121(At5g63440)
GO:0005575	Cellular Component	GO:0032991	macromolecular complex	52	44	Morus000076(SPAC1F5.03c),Morus002284(ATL5),Morus003186(PDR1),Morus003464(apaG),Morus003705(--),Morus004063(At1g12200),Morus004312(ENO1),Morus004476(ERF110),Morus004550(ABCC8),Morus004713(CLPB1),Morus004898(AAR2),Morus006118(ABCA2),Morus006120(ABCA7),Morus006683(atad1a),Morus006867(XERICO),Morus007318(--),Morus007642(POR1),Morus007905(ATL76),Morus008382(MSI3),Morus009501(RGA5),Morus009659(RING1),M…	Morus000858(dlcB),Morus001224(TMK1),Morus001379(NDPK3),Morus001999(IQD31),Morus002410(BGLU17),Morus002994(BHLH35),Morus004465(--),Morus004658(PDR1),Morus005064(RPV1),Morus006167(NDL2),Morus006269(RPM1),Morus006655(BGLU40),Morus007672(BGAL8),Morus008619(DSC1),Morus009398(ACA2),Morus009402(BT4),Morus010007(At3g03300),Morus010137(HSD3),Morus010430(HEMA1),Morus010437(FAAH),Morus010563(IQD31),Morus012…
GO:0005575	Cellular Component	GO:0043226	organelle	110	167	MSTRG.1660(spp27),MSTRG.17580(CHS2),MSTRG.18969(BOR2),MSTRG.19614(CHS3),MSTRG.23667(CHS1),MSTRG.3189(CCR1),MSTRG.4926(Herc6),MSTRG.6737(WAT1),MSTRG.842(HDA6),Morus000536(4CLL9),Morus000934(KAN4),Morus001663(PTI5),Morus001839(SOC1),Morus001950(At1g16060),Morus002126(MPT3),Morus002284(ATL5),Morus003176(AATP1),Morus003245(NHL26),Morus003705(--),Morus004312(ENO1),Morus004476(ERF110),Morus004550(ABCC8…	MSTRG.12096(CYP71AN24),MSTRG.12097(CYP71AN24),MSTRG.13337(CHN14),MSTRG.14436(MLP28),MSTRG.14438(MLP28),MSTRG.16256(--),MSTRG.2017(AG2),MSTRG.23308(BGLU17),MSTRG.4564(EX1),MSTRG.8398(--),MSTRG.9540(TBL35),Morus000097(MYB73),Morus000482(DRT100),Morus000710(CML25),Morus000858(dlcB),Morus001137(--),Morus001224(TMK1),Morus001379(NDPK3),Morus001400(TBL43),Morus001767(ERF025),Morus001999(IQD31),Morus002…
GO:0005575	Cellular Component	GO:0044422	organelle part	53	70	MSTRG.17580(CHS2),MSTRG.19614(CHS3),MSTRG.23667(CHS1),MSTRG.6737(WAT1),MSTRG.842(HDA6),Morus002126(MPT3),Morus002284(ATL5),Morus003176(AATP1),Morus003245(NHL26),Morus003705(--),Morus004312(ENO1),Morus004476(ERF110),Morus004550(ABCC8),Morus004713(CLPB1),Morus004898(AAR2),Morus005078(MLS),Morus006629(rft1),Morus006683(atad1a),Morus006867(XERICO),Morus007318(--),Morus007642(POR1),Morus007905(ATL76),…	MSTRG.12097(CYP71AN24),Morus000858(dlcB),Morus001379(NDPK3),Morus001999(IQD31),Morus002603(HIPP09),Morus002994(BHLH35),Morus003500(CSLC4),Morus004563(RKL1),Morus005114(GLYR2),Morus005288(ERD4),Morus005500(CYP94B1),Morus006948(CLSY2),Morus007002(erd-2.2),Morus007213(SWEET17),Morus007529(At4g00750),Morus007532(At4g00740),Morus007715(PUMP4),Morus008454(PVA22),Morus008779(CYP707A1),Morus009170(GATL1)…

## Sheet: Gradient.bar graph
id	num	qvalue	per	ratio	class	ID	Descrption	Pvalue	Qvalue	Up	Down	fg_num	bg_num
GO:0005576 extracellular region	91	8.73416e-11	16.308	0.097	Cellular Component	GO:0005576	extracellular region	2.17809e-13	8.73416e-11	14	77	91	939
GO:0003824 catalytic activity	574	1.34774e-07	72.75	0.054	Molecular Function	GO:0003824	catalytic activity	2.09573e-10	1.34774e-07	207	367	574	10656
GO:0004553 hydrolase activity, hydrolyzing O-glycosyl compounds	51	1.34774e-07	6.464	0.122	Molecular Function	GO:0004553	hydrolase activity, hydrolyzing O-glycosyl compounds	2.41963e-10	1.34774e-07	13	38	51	419
GO:0048046 apoplast	29	4.84461e-07	5.197	0.155	Cellular Component	GO:0048046	apoplast	2.41626e-09	4.84461e-07	1	28	29	187
GO:0016798 hydrolase activity, acting on glycosyl bonds	52	1.76246e-06	6.591	0.111	Molecular Function	GO:0016798	hydrolase activity, acting on glycosyl bonds	4.74629e-09	1.76246e-06	13	39	52	470
GO:0005618 cell wall	41	1.20561e-05	7.348	0.107	Cellular Component	GO:0005618	cell wall	9.01954e-08	1.20561e-05	5	36	41	382
GO:0016740 transferase activity	285	9.79666e-05	36.122	0.059	Molecular Function	GO:0016740	transferase activity	3.51765e-07	9.79666e-05	122	163	285	4804
GO:0031226 intrinsic component of plasma membrane	54	0.000101498	9.677	0.087	Cellular Component	GO:0031226	intrinsic component of plasma membrane	1.01245e-06	0.000101498	21	33	54	623
GO:0071944 cell periphery	165	0.000221715	29.57	0.06	Cellular Component	GO:0071944	cell periphery	2.88545e-06	0.000221715	47	118	165	2747
GO:0030312 external encapsulating structure	45	0.000221715	8.065	0.09	Cellular Component	GO:0030312	external encapsulating structure	3.31744e-06	0.000221715	6	39	45	501
GO:0030414 peptidase inhibitor activity	12	0.000290194	1.521	0.25	Molecular Function	GO:0030414	peptidase inhibitor activity	1.30249e-06	0.000290194	5	7	12	48
GO:0005975 carbohydrate metabolic process	127	0.000590799	16.733	0.074	Biological Process	GO:0005975	carbohydrate metabolic process	2.14836e-07	0.000590799	39	88	127	1721
GO:0008194 UDP-glycosyltransferase activity	35	0.000636116	4.436	0.107	Molecular Function	GO:0008194	UDP-glycosyltransferase activity	3.42612e-06	0.000636116	11	24	35	327
GO:0016758 transferase activity, transferring hexosyl groups	40	0.000873695	5.07	0.099	Molecular Function	GO:0016758	transferase activity, transferring hexosyl groups	5.49e-06	0.000873695	11	29	40	406
GO:0004866 endopeptidase inhibitor activity	11	0.00100513	1.394	0.234	Molecular Function	GO:0004866	endopeptidase inhibitor activity	7.21816e-06	0.00100513	4	7	11	47
GO:0015144 carbohydrate transmembrane transporter activity	27	0.00108981	3.422	0.116	Molecular Function	GO:0015144	carbohydrate transmembrane transporter activity	9.78282e-06	0.00108981	13	14	27	232
GO:1901476 carbohydrate transporter activity	27	0.00108981	3.422	0.116	Molecular Function	GO:1901476	carbohydrate transporter activity	9.78282e-06	0.00108981	13	14	27	232
GO:0061134 peptidase regulator activity	12	0.00109953	1.521	0.207	Molecular Function	GO:0061134	peptidase regulator activity	1.08993e-05	0.00109953	5	7	12	58
GO:0051119 sugar transmembrane transporter activity	25	0.00109953	3.169	0.12	Molecular Function	GO:0051119	sugar transmembrane transporter activity	1.18441e-05	0.00109953	13	12	25	208
GO:0005887 integral component of plasma membrane	44	0.00116093	7.885	0.084	Cellular Component	GO:0005887	integral component of plasma membrane	2.02655e-05	0.00116093	19	25	44	521
GO:0061135 endopeptidase regulator activity	11	0.00173705	1.394	0.212	Molecular Function	GO:0061135	endopeptidase regulator activity	2.02708e-05	0.00173705	4	7	11	52
GO:0016682 oxidoreductase activity, acting on diphenols and related substances as donors, oxygen as acceptor	11	0.00195139	1.394	0.208	Molecular Function	GO:0016682	oxidoreductase activity, acting on diphenols and related substances as donors, oxygen as acceptor	2.45238e-05	0.00195139	3	8	11	53
GO:0008028 monocarboxylic acid transmembrane transporter activity	24	0.0021956	3.042	0.117	Molecular Function	GO:0008028	monocarboxylic acid transmembrane transporter activity	2.95637e-05	0.0021956	13	11	24	206
GO:0016747 transferase activity, transferring acyl groups other than amino-acyl groups	47	0.00320684	5.957	0.085	Molecular Function	GO:0016747	transferase activity, transferring acyl groups other than amino-acyl groups	4.8387e-05	0.00320684	20	27	47	556
GO:0016757 transferase activity, transferring glycosyl groups	61	0.00320684	7.731	0.078	Molecular Function	GO:0016757	transferase activity, transferring glycosyl groups	4.89374e-05	0.00320684	21	40	61	786
GO:0005342 organic acid transmembrane transporter activity	30	0.00328886	3.802	0.1	Molecular Function	GO:0005342	organic acid transmembrane transporter activity	6.10529e-05	0.00328886	15	15	30	300
GO:0046943 carboxylic acid transmembrane transporter activity	30	0.00328886	3.802	0.1	Molecular Function	GO:0046943	carboxylic acid transmembrane transporter activity	6.10529e-05	0.00328886	15	15	30	300
GO:0046421 methylisocitrate lyase activity	4	0.00328886	0.507	0.667	Molecular Function	GO:0046421	methylisocitrate lyase activity	6.29176e-05	0.00328886	2	2	4	6
GO:0015145 monosaccharide transmembrane transporter activity	19	0.00328886	2.408	0.127	Molecular Function	GO:0015145	monosaccharide transmembrane transporter activity	6.31996e-05	0.00328886	12	7	19	150
GO:0042887 amide transmembrane transporter activity	25	0.00328886	3.169	0.109	Molecular Function	GO:0042887	amide transmembrane transporter activity	6.49505e-05	0.00328886	16	9	25	230
GO:0016762 xyloglucan:xyloglucosyl transferase activity	7	0.00489909	0.887	0.28	Molecular Function	GO:0016762	xyloglucan:xyloglucosyl transferase activity	0.000101148	0.00489909	0	7	7	25
GO:0009505 plant-type cell wall	17	0.00559849	3.047	0.122	Cellular Component	GO:0009505	plant-type cell wall	0.000115495	0.00559849	0	17	17	139
GO:0044459 plasma membrane part	62	0.00559849	11.111	0.07	Cellular Component	GO:0044459	plasma membrane part	0.000125652	0.00559849	25	37	62	883
GO:0015146 pentose transmembrane transporter activity	16	0.00570483	2.028	0.133	Molecular Function	GO:0015146	pentose transmembrane transporter activity	0.000128026	0.00570483	10	6	16	120
GO:0015148 D-xylose transmembrane transporter activity	16	0.00570483	2.028	0.133	Molecular Function	GO:0015148	D-xylose transmembrane transporter activity	0.000128026	0.00570483	10	6	16	120
GO:0004451 isocitrate lyase activity	4	0.00605953	0.507	0.571	Molecular Function	GO:0004451	isocitrate lyase activity	0.000141425	0.00605953	2	2	4	7
GO:0015204 urea transmembrane transporter activity	17	0.00670873	2.155	0.126	Molecular Function	GO:0015204	urea transmembrane transporter activity	0.000162599	0.00670873	12	5	17	135
GO:0008514 organic anion transmembrane transporter activity	31	0.00690109	3.929	0.093	Molecular Function	GO:0008514	organic anion transmembrane transporter activity	0.000173456	0.00690109	16	15	31	333
GO:0046915 transition metal ion transmembrane transporter activity	29	0.00788507	3.676	0.095	Molecular Function	GO:0046915	transition metal ion transmembrane transporter activity	0.000205267	0.00788507	13	16	29	306
GO:0016491 oxidoreductase activity	141	0.00833109	17.871	0.061	Molecular Function	GO:0016491	oxidoreductase activity	0.000224356	0.00833109	53	88	141	2304
GO:0033221 urea-transporting ATPase activity	16	0.0086523	2.028	0.125	Molecular Function	GO:0033221	urea-transporting ATPase activity	0.000273196	0.0086523	12	4	16	128
GO:0015197 peptide transporter activity	23	0.0086523	2.915	0.103	Molecular Function	GO:0015197	peptide transporter activity	0.000273277	0.0086523	14	9	23	223
GO:0016746 transferase activity, transferring acyl groups	48	0.0086523	6.084	0.078	Molecular Function	GO:0016746	transferase activity, transferring acyl groups	0.000282949	0.0086523	21	27	48	616
GO:0004185 serine-type carboxypeptidase activity	8	0.0086523	1.014	0.211	Molecular Function	GO:0004185	serine-type carboxypeptidase activity	0.000284796	0.0086523	1	7	8	38
GO:0004180 carboxypeptidase activity	10	0.0086523	1.267	0.172	Molecular Function	GO:0004180	carboxypeptidase activity	0.000290858	0.0086523	1	9	10	58
GO:0016679 oxidoreductase activity, acting on diphenols and related substances as donors	11	0.0086523	1.394	0.159	Molecular Function	GO:0016679	oxidoreductase activity, acting on diphenols and related substances as donors	0.000299516	0.0086523	3	8	11	69
GO:1904680 peptide transmembrane transporter activity	22	0.0086523	2.788	0.104	Molecular Function	GO:1904680	peptide transmembrane transporter activity	0.000316129	0.0086523	14	8	22	211
GO:0015407 monosaccharide-transporting ATPase activity	15	0.0086523	1.901	0.128	Molecular Function	GO:0015407	monosaccharide-transporting ATPase activity	0.000318442	0.0086523	10	5	15	117
GO:0015608 carbohydrate-importing ATPase activity	15	0.0086523	1.901	0.128	Molecular Function	GO:0015608	carbohydrate-importing ATPase activity	0.000318442	0.0086523	10	5	15	117
GO:0015614 D-xylose-importing ATPase activity	15	0.0086523	1.901	0.128	Molecular Function	GO:0015614	D-xylose-importing ATPase activity	0.000318442	0.0086523	10	5	15	117
GO:0043216 daunorubicin-transporting ATPase activity	15	0.0086523	1.901	0.128	Molecular Function	GO:0043216	daunorubicin-transporting ATPase activity	0.000318442	0.0086523	11	4	15	117
GO:0033220 amide-transporting ATPase activity	16	0.00865904	2.028	0.123	Molecular Function	GO:0033220	amide-transporting ATPase activity	0.000326463	0.00865904	12	4	16	130
GO:0008807 carboxyvinyl-carboxyphosphonate phosphorylmutase activity	3	0.00960343	0.38	0.75	Molecular Function	GO:0008807	carboxyvinyl-carboxyphosphonate phosphorylmutase activity	0.00037931	0.00960343	1	2	3	4
GO:0033978 phosphonopyruvate hydrolase activity	3	0.00960343	0.38	0.75	Molecular Function	GO:0033978	phosphonopyruvate hydrolase activity	0.00037931	0.00960343	1	2	3	4
GO:0071554 cell wall organization or biogenesis	60	0.00965157	7.905	0.085	Biological Process	GO:0071554	cell wall organization or biogenesis	7.01932e-06	0.00965157	15	45	60	702
GO:0016705 oxidoreductase activity, acting on paired donors, with incorporation or reduction of molecular oxygen	42	0.0106563	5.323	0.079	Molecular Function	GO:0016705	oxidoreductase activity, acting on paired donors, with incorporation or reduction of molecular oxygen	0.000457271	0.0106563	18	24	42	529
GO:0022885 bacteriocin transmembrane transporter activity	15	0.0106563	1.901	0.124	Molecular Function	GO:0022885	bacteriocin transmembrane transporter activity	0.000459158	0.0106563	10	5	15	121
GO:0043211 carbohydrate-transporting ATPase activity	15	0.0106563	1.901	0.124	Molecular Function	GO:0043211	carbohydrate-transporting ATPase activity	0.000459158	0.0106563	10	5	15	121
GO:0043214 bacteriocin-transporting ATPase activity	15	0.0106563	1.901	0.124	Molecular Function	GO:0043214	bacteriocin-transporting ATPase activity	0.000459158	0.0106563	10	5	15	121
GO:0015462 protein-transmembrane transporting ATPase activity	15	0.0124477	1.901	0.122	Molecular Function	GO:0015462	protein-transmembrane transporting ATPase activity	0.000547519	0.0124477	10	5	15	123
GO:0008422 beta-glucosidase activity	10	0.012692	1.267	0.159	Molecular Function	GO:0008422	beta-glucosidase activity	0.000578706	0.012692	1	9	10	63
GO:0015116 sulfate transmembrane transporter activity	16	0.012692	2.028	0.117	Molecular Function	GO:0015116	sulfate transmembrane transporter activity	0.000589463	0.012692	10	6	16	137
GO:0004097 catechol oxidase activity	5	0.012692	0.634	0.312	Molecular Function	GO:0004097	catechol oxidase activity	0.000592446	0.012692	2	3	5	16
GO:0016722 oxidoreductase activity, oxidizing metal ions	11	0.013128	1.394	0.147	Molecular Function	GO:0016722	oxidoreductase activity, oxidizing metal ions	0.000625776	0.013128	3	8	11	75
GO:0033232 D-methionine-transporting ATPase activity	14	0.013128	1.774	0.124	Molecular Function	GO:0033232	D-methionine-transporting ATPase activity	0.000706529	0.013128	10	4	14	113
GO:0042943 D-amino acid transmembrane transporter activity	14	0.013128	1.774	0.124	Molecular Function	GO:0042943	D-amino acid transmembrane transporter activity	0.000706529	0.013128	10	4	14	113
GO:0043865 methionine transmembrane transporter activity	14	0.013128	1.774	0.124	Molecular Function	GO:0043865	methionine transmembrane transporter activity	0.000706529	0.013128	10	4	14	113
GO:0048474 D-methionine transmembrane transporter activity	14	0.013128	1.774	0.124	Molecular Function	GO:0048474	D-methionine transmembrane transporter activity	0.000706529	0.013128	10	4	14	113
GO:1901243 methionine transmembrane-transporting ATPase activity	14	0.013128	1.774	0.124	Molecular Function	GO:1901243	methionine transmembrane-transporting ATPase activity	0.000706529	0.013128	10	4	14	113
GO:0051183 vitamin transporter activity	15	0.013128	1.901	0.119	Molecular Function	GO:0051183	vitamin transporter activity	0.000707074	0.013128	11	4	15	126
GO:0090482 vitamin transmembrane transporter activity	15	0.013128	1.901	0.119	Molecular Function	GO:0090482	vitamin transmembrane transporter activity	0.000707074	0.013128	11	4	15	126
GO:0070008 serine-type exopeptidase activity	9	0.0137025	1.141	0.167	Molecular Function	GO:0070008	serine-type exopeptidase activity	0.000750316	0.0137025	1	8	9	54
GO:0015414 nitrate transmembrane-transporting ATPase activity	14	0.013871	1.774	0.123	Molecular Function	GO:0015414	nitrate transmembrane-transporting ATPase activity	0.000771996	0.013871	10	4	14	114
GO:0015238 drug transmembrane transporter activity	24	0.0140084	3.042	0.094	Molecular Function	GO:0015238	drug transmembrane transporter activity	0.000817971	0.0140084	15	9	24	256
GO:0090484 drug transporter activity	24	0.0140084	3.042	0.094	Molecular Function	GO:0090484	drug transporter activity	0.000817971	0.0140084	15	9	24	256
GO:0015112 nitrate transmembrane transporter activity	15	0.0140084	1.901	0.117	Molecular Function	GO:0015112	nitrate transmembrane transporter activity	0.000834084	0.0140084	11	4	15	128
GO:0015417 polyamine-transporting ATPase activity	14	0.0140084	1.774	0.122	Molecular Function	GO:0015417	polyamine-transporting ATPase activity	0.000842513	0.0140084	10	4	14	115
GO:0043212 carbohydrate-exporting ATPase activity	14	0.0140084	1.774	0.122	Molecular Function	GO:0043212	carbohydrate-exporting ATPase activity	0.000842513	0.0140084	10	4	14	115
GO:0005976 polysaccharide metabolic process	56	0.0141459	7.378	0.084	Biological Process	GO:0005976	polysaccharide metabolic process	2.37794e-05	0.0141459	12	44	56	667
GO:0006817 phosphate ion transport	25	0.0141459	3.294	0.118	Biological Process	GO:0006817	phosphate ion transport	2.57199e-05	0.0141459	13	12	25	212
GO:0015718 monocarboxylic acid transport	25	0.0141459	3.294	0.118	Biological Process	GO:0015718	monocarboxylic acid transport	2.57199e-05	0.0141459	13	12	25	212
GO:0016829 lyase activity	64	0.0146155	8.112	0.069	Molecular Function	GO:0016829	lyase activity	0.000897348	0.0146155	33	31	64	930
GO:0050188 phosphoenolpyruvate mutase activity	3	0.0146155	0.38	0.6	Molecular Function	GO:0050188	phosphoenolpyruvate mutase activity	0.000915616	0.0146155	1	2	3	5
GO:0015220 choline transmembrane transporter activity	14	0.0146155	1.774	0.121	Molecular Function	GO:0015220	choline transmembrane transporter activity	0.000918387	0.0146155	10	4	14	116
GO:0015203 polyamine transmembrane transporter activity	14	0.0156891	1.774	0.12	Molecular Function	GO:0015203	polyamine transmembrane transporter activity	0.000999933	0.0156891	10	4	14	117
GO:0005375 copper ion transmembrane transporter activity	12	0.0163316	1.521	0.13	Molecular Function	GO:0005375	copper ion transmembrane transporter activity	0.00105555	0.0163316	2	10	12	92
GO:0020037 heme binding	32	0.016371	4.056	0.083	Molecular Function	GO:0020037	heme binding	0.00108704	0.016371	9	23	32	387
GO:0015221 lipopolysaccharide transmembrane transporter activity	14	0.016371	1.774	0.119	Molecular Function	GO:0015221	lipopolysaccharide transmembrane transporter activity	0.00108748	0.016371	10	4	14	118
GO:0015101 organic cation transmembrane transporter activity	15	0.0170326	1.901	0.114	Molecular Function	GO:0015101	organic cation transmembrane transporter activity	0.00114672	0.0170326	10	5	15	132
GO:0051213 dioxygenase activity	18	0.017281	2.281	0.103	Molecular Function	GO:0051213	dioxygenase activity	0.00125406	0.017281	6	12	18	175
GO:0015099 nickel cation transmembrane transporter activity	14	0.017281	1.774	0.117	Molecular Function	GO:0015099	nickel cation transmembrane transporter activity	0.00128196	0.017281	10	4	14	120
GO:0015413 nickel-transporting ATPase activity	14	0.017281	1.774	0.117	Molecular Function	GO:0015413	nickel-transporting ATPase activity	0.00128196	0.017281	10	4	14	120
GO:0015419 sulfate transmembrane-transporting ATPase activity	14	0.017281	1.774	0.117	Molecular Function	GO:0015419	sulfate transmembrane-transporting ATPase activity	0.00128196	0.017281	10	4	14	120
GO:0015619 thiamine pyrophosphate-transporting ATPase activity	14	0.017281	1.774	0.117	Molecular Function	GO:0015619	thiamine pyrophosphate-transporting ATPase activity	0.00128196	0.017281	10	4	14	120
GO:0042954 lipoprotein transporter activity	14	0.017281	1.774	0.117	Molecular Function	GO:0042954	lipoprotein transporter activity	0.00128196	0.017281	10	4	14	120
GO:0048502 thiamine-transporting ATPase activity	14	0.017281	1.774	0.117	Molecular Function	GO:0048502	thiamine-transporting ATPase activity	0.00128196	0.017281	10	4	14	120
GO:0008519 ammonium transmembrane transporter activity	15	0.017281	1.901	0.112	Molecular Function	GO:0008519	ammonium transmembrane transporter activity	0.00133682	0.017281	10	5	15	134
GO:0015234 thiamine transmembrane transporter activity	14	0.017281	1.774	0.116	Molecular Function	GO:0015234	thiamine transmembrane transporter activity	0.00138962	0.017281	10	4	14	121
GO:0015412 molybdate transmembrane-transporting ATPase activity	14	0.017281	1.774	0.116	Molecular Function	GO:0015412	molybdate transmembrane-transporting ATPase activity	0.00138962	0.017281	10	4	14	121
GO:0032778 cobalt-transporting ATPase activity	14	0.017281	1.774	0.116	Molecular Function	GO:0032778	cobalt-transporting ATPase activity	0.00138962	0.017281	10	4	14	121
GO:0090422 thiamine pyrophosphate transporter activity	14	0.017281	1.774	0.116	Molecular Function	GO:0090422	thiamine pyrophosphate transporter activity	0.00138962	0.017281	10	4	14	121
GO:0015416 organic phosphonate transmembrane-transporting ATPase activity	14	0.017281	1.774	0.115	Molecular Function	GO:0015416	organic phosphonate transmembrane-transporting ATPase activity	0.00150472	0.017281	10	4	14	122
GO:0015439 heme-transporting ATPase activity	14	0.017281	1.774	0.115	Molecular Function	GO:0015439	heme-transporting ATPase activity	0.00150472	0.017281	10	4	14	122
GO:0015604 organic phosphonate transmembrane transporter activity	14	0.017281	1.774	0.115	Molecular Function	GO:0015604	organic phosphonate transmembrane transporter activity	0.00150472	0.017281	10	4	14	122
GO:0033283 organic acid-transporting ATPase activity	14	0.017281	1.774	0.115	Molecular Function	GO:0033283	organic acid-transporting ATPase activity	0.00150472	0.017281	10	4	14	122
GO:0033284 carboxylic acid-transporting ATPase activity	14	0.017281	1.774	0.115	Molecular Function	GO:0033284	carboxylic acid-transporting ATPase activity	0.00150472	0.017281	10	4	14	122
GO:0033285 monocarboxylic acid-transporting ATPase activity	14	0.017281	1.774	0.115	Molecular Function	GO:0033285	monocarboxylic acid-transporting ATPase activity	0.00150472	0.017281	10	4	14	122
GO:0033286 ectoine-transporting ATPase activity	14	0.017281	1.774	0.115	Molecular Function	GO:0033286	ectoine-transporting ATPase activity	0.00150472	0.017281	10	4	14	122
GO:0033287 hydroxyectoine transmembrane transporter activity	14	0.017281	1.774	0.115	Molecular Function	GO:0033287	hydroxyectoine transmembrane transporter activity	0.00150472	0.017281	10	4	14	122
GO:0033288 hydroxyectoine-transporting ATPase activity	14	0.017281	1.774	0.115	Molecular Function	GO:0033288	hydroxyectoine-transporting ATPase activity	0.00150472	0.017281	10	4	14	122
GO:0051471 ectoine transmembrane transporter activity	14	0.017281	1.774	0.115	Molecular Function	GO:0051471	ectoine transmembrane transporter activity	0.00150472	0.017281	10	4	14	122
GO:0015440 peptide-transporting ATPase activity	14	0.0181322	1.774	0.114	Molecular Function	GO:0015440	peptide-transporting ATPase activity	0.00162767	0.0181322	10	4	14	123
GO:0045118 azole transporter activity	14	0.0181322	1.774	0.114	Molecular Function	GO:0045118	azole transporter activity	0.00162767	0.0181322	10	4	14	123
GO:1901474 azole transmembrane transporter activity	14	0.0181322	1.774	0.114	Molecular Function	GO:1901474	azole transmembrane transporter activity	0.00162767	0.0181322	10	4	14	123
GO:0046906 tetrapyrrole binding	34	0.0189055	4.309	0.079	Molecular Function	GO:0046906	tetrapyrrole binding	0.00171405	0.0189055	9	25	34	431
GO:0015232 heme transporter activity	14	0.0192095	1.774	0.113	Molecular Function	GO:0015232	heme transporter activity	0.00175886	0.0192095	10	4	14	124
GO:0047262 polygalacturonate 4-alpha-galacturonosyltransferase activity	5	0.0194863	0.634	0.25	Molecular Function	GO:0047262	polygalacturonate 4-alpha-galacturonosyltransferase activity	0.00180311	0.0194863	1	4	5	20
GO:0008374 O-acyltransferase activity	13	0.0194863	1.648	0.117	Molecular Function	GO:0008374	O-acyltransferase activity	0.00181919	0.0194863	5	8	13	111
GO:0008236 serine-type peptidase activity	31	0.0197821	3.929	0.081	Molecular Function	GO:0008236	serine-type peptidase activity	0.00188232	0.0197821	7	24	31	384
GO:0017171 serine hydrolase activity	31	0.0197821	3.929	0.081	Molecular Function	GO:0017171	serine hydrolase activity	0.00188232	0.0197821	7	24	31	384
GO:0033224 2-aminoethylphosphonate transmembrane transporter activity	14	0.0211213	1.774	0.111	Molecular Function	GO:0033224	2-aminoethylphosphonate transmembrane transporter activity	0.00204767	0.0211213	10	4	14	126
GO:0033225 2-aminoethylphosphonate transporting ATPase activity	14	0.0211213	1.774	0.111	Molecular Function	GO:0033225	2-aminoethylphosphonate transporting ATPase activity	0.00204767	0.0211213	10	4	14	126
GO:0016413 O-acetyltransferase activity	8	0.0223345	1.014	0.157	Molecular Function	GO:0016413	O-acetyltransferase activity	0.00218533	0.0223345	4	4	8	51
GO:0004414 homoserine O-acetyltransferase activity	5	0.0229196	0.634	0.238	Molecular Function	GO:0004414	homoserine O-acetyltransferase activity	0.0022776	0.0229196	2	3	5	21
GO:0015926 glucosidase activity	10	0.0229196	1.267	0.133	Molecular Function	GO:0015926	glucosidase activity	0.00228373	0.0229196	1	9	10	75
GO:0015925 galactosidase activity	8	0.0245192	1.014	0.154	Molecular Function	GO:0015925	galactosidase activity	0.00248019	0.0245192	1	7	8	52
GO:0016408 C-acyltransferase activity	7	0.0245192	0.887	0.171	Molecular Function	GO:0016408	C-acyltransferase activity	0.00248714	0.0245192	5	2	7	41
GO:0015098 molybdate ion transmembrane transporter activity	14	0.0265769	1.774	0.108	Molecular Function	GO:0015098	molybdate ion transmembrane transporter activity	0.00274358	0.0265769	10	4	14	130
GO:0015415 phosphate ion transmembrane-transporting ATPase activity	14	0.0265769	1.774	0.108	Molecular Function	GO:0015415	phosphate ion transmembrane-transporting ATPase activity	0.00274358	0.0265769	10	4	14	130
GO:0015087 cobalt ion transmembrane transporter activity	14	0.0280827	1.774	0.107	Molecular Function	GO:0015087	cobalt ion transmembrane transporter activity	0.00294496	0.0280827	10	4	14	131
GO:1901677 phosphate transmembrane transporter activity	18	0.0280827	2.281	0.095	Molecular Function	GO:1901677	phosphate transmembrane transporter activity	0.00294944	0.0280827	12	6	18	189
GO:0003870 5-aminolevulinate synthase activity	3	0.0282133	0.38	0.429	Molecular Function	GO:0003870	5-aminolevulinate synthase activity	0.00298848	0.0282133	2	1	3	7
GO:0015665 alcohol transmembrane transporter activity	15	0.0291858	1.901	0.103	Molecular Function	GO:0015665	alcohol transmembrane transporter activity	0.00311769	0.0291858	10	5	15	146
GO:0016833 oxo-acid-lyase activity	8	0.0293261	1.014	0.148	Molecular Function	GO:0016833	oxo-acid-lyase activity	0.00316267	0.0293261	5	3	8	54
GO:0004672 protein kinase activity	79	0.0293261	10.013	0.063	Molecular Function	GO:0004672	protein kinase activity	0.00318533	0.0293261	30	49	79	1259
GO:0015171 amino acid transmembrane transporter activity	19	0.0315981	2.408	0.092	Molecular Function	GO:0015171	amino acid transmembrane transporter activity	0.00346288	0.0315981	12	7	19	207
GO:0016827 hydrolase activity, acting on acid carbon-phosphorus bonds	5	0.0315981	0.634	0.217	Molecular Function	GO:0016827	hydrolase activity, acting on acid carbon-phosphorus bonds	0.00348884	0.0315981	1	4	5	23
GO:0016706 oxidoreductase activity, acting on paired donors, with incorporation or reduction of molecular oxygen, 2-oxoglutarate as one donor, and incorporation of one atom each of oxygen into both donors	9	0.0318126	1.141	0.134	Molecular Function	GO:0016706	oxidoreductase activity, acting on paired donors, with incorporation or reduction of molecular oxygen, 2-oxoglutarate as one donor, and incorporation of one atom each of oxygen into both donors	0.00354108	0.0318126	5	4	9	67
GO:0018835 carbon phosphorus lyase activity	14	0.0322882	1.774	0.104	Molecular Function	GO:0018835	carbon phosphorus lyase activity	0.00362301	0.0322882	10	4	14	134
GO:0005275 amine transmembrane transporter activity	17	0.0345429	2.155	0.095	Molecular Function	GO:0005275	amine transmembrane transporter activity	0.00390945	0.0345429	11	6	17	179
GO:0016835 carbon-oxygen lyase activity	33	0.0345429	4.183	0.076	Molecular Function	GO:0016835	carbon-oxygen lyase activity	0.00393801	0.0345429	14	19	33	437
GO:0016301 kinase activity	100	0.0354054	12.674	0.06	Molecular Function	GO:0016301	kinase activity	0.00407438	0.0354054	45	55	100	1672
GO:0052716 hydroquinone:oxygen oxidoreductase activity	4	0.0354054	0.507	0.267	Molecular Function	GO:0052716	hydroquinone:oxygen oxidoreductase activity	0.0040999	0.0354054	0	4	4	15
GO:0051184 cofactor transporter activity	14	0.0404443	1.774	0.101	Molecular Function	GO:0051184	cofactor transporter activity	0.00471971	0.0404443	10	4	14	138
GO:0019755 one-carbon compound transport	18	0.042842	2.372	0.13	Biological Process	GO:0019755	one-carbon compound transport	9.34735e-05	0.042842	12	6	18	138
GO:0004764 shikimate 3-dehydrogenase (NADP+) activity	5	0.0430746	0.634	0.2	Molecular Function	GO:0004764	shikimate 3-dehydrogenase (NADP+) activity	0.00510399	0.0430746	0	5	5	25
GO:0015301 anion:anion antiporter activity	5	0.0430746	0.634	0.2	Molecular Function	GO:0015301	anion:anion antiporter activity	0.00510399	0.0430746	2	3	5	25
GO:1901618 organic hydroxy compound transmembrane transporter activity	15	0.0431348	1.901	0.097	Molecular Function	GO:1901618	organic hydroxy compound transmembrane transporter activity	0.00514984	0.0431348	10	5	15	154
GO:0055052 ATP-binding cassette (ABC) transporter complex, substrate-binding subunit-containing	17	0.0433323	3.047	0.101	Cellular Component	GO:0055052	ATP-binding cassette (ABC) transporter complex, substrate-binding subunit-containing	0.00115398	0.0433323	12	5	17	169
GO:0031224 intrinsic component of membrane	183	0.0433323	32.796	0.053	Cellular Component	GO:0031224	intrinsic component of membrane	0.00118867	0.0433323	70	113	183	3454
GO:0004144 diacylglycerol O-acyltransferase activity	4	0.043804	0.507	0.25	Molecular Function	GO:0004144	diacylglycerol O-acyltransferase activity	0.00526906	0.043804	0	4	4	16
GO:0015749 monosaccharide transport	19	0.0442032	2.503	0.123	Biological Process	GO:0015749	monosaccharide transport	0.000128376	0.0442032	12	7	19	154
GO:0032787 monocarboxylic acid metabolic process	84	0.0442032	11.067	0.07	Biological Process	GO:0032787	monocarboxylic acid metabolic process	0.000168363	0.0442032	38	46	84	1195
GO:0015750 pentose transport	16	0.0442032	2.108	0.133	Biological Process	GO:0015750	pentose transport	0.000174088	0.0442032	10	6	16	120
GO:0015753 D-xylose transport	16	0.0442032	2.108	0.133	Biological Process	GO:0015753	D-xylose transport	0.000174088	0.0442032	10	6	16	120
GO:0055114 oxidation-reduction process	138	0.0442032	18.182	0.063	Biological Process	GO:0055114	oxidation-reduction process	0.000176813	0.0442032	53	85	138	2177
GO:0015840 urea transport	17	0.0443851	2.24	0.126	Biological Process	GO:0015840	urea transport	0.000223278	0.0443851	12	5	17	135
GO:0071555 cell wall organization	38	0.0443851	5.007	0.087	Biological Process	GO:0071555	cell wall organization	0.00024163	0.0443851	6	32	38	437
GO:0015849 organic acid transport	33	0.0443851	4.348	0.091	Biological Process	GO:0015849	organic acid transport	0.000248566	0.0443851	16	17	33	361
GO:0046942 carboxylic acid transport	33	0.0443851	4.348	0.091	Biological Process	GO:0046942	carboxylic acid transport	0.000248566	0.0443851	16	17	33	361
GO:0019634 organic phosphonate metabolic process	19	0.0443851	2.503	0.117	Biological Process	GO:0019634	organic phosphonate metabolic process	0.000270777	0.0443851	11	8	19	163
GO:0015698 inorganic anion transport	30	0.0443851	3.953	0.094	Biological Process	GO:0015698	inorganic anion transport	0.000274381	0.0443851	16	14	30	318
GO:0045229 external encapsulating structure organization	40	0.0454766	5.27	0.085	Biological Process	GO:0045229	external encapsulating structure organization	0.000297665	0.0454766	7	33	40	473
GO:0015450 P-P-bond-hydrolysis-driven protein transmembrane transporter activity	15	0.0478393	1.901	0.096	Molecular Function	GO:0015450	P-P-bond-hydrolysis-driven protein transmembrane transporter activity	0.0057974	0.0478393	10	5	15	156
GO:0022884 macromolecule transmembrane transporter activity	16	0.0489653	2.028	0.093	Molecular Function	GO:0022884	macromolecule transmembrane transporter activity	0.00613382	0.0489653	10	6	16	172
GO:0052622 ATP dimethylallyltransferase activity	2	0.0489653	0.253	0.667	Molecular Function	GO:0052622	ATP dimethylallyltransferase activity	0.00619759	0.0489653	2	0	2	3
GO:0052623 ADP dimethylallyltransferase activity	2	0.0489653	0.253	0.667	Molecular Function	GO:0052623	ADP dimethylallyltransferase activity	0.00619759	0.0489653	2	0	2	3
GO:0052654 L-leucine transaminase activity	2	0.0489653	0.253	0.667	Molecular Function	GO:0052654	L-leucine transaminase activity	0.00619759	0.0489653	2	0	2	3
GO:0052655 L-valine transaminase activity	2	0.0489653	0.253	0.667	Molecular Function	GO:0052655	L-valine transaminase activity	0.00619759	0.0489653	2	0	2	3
GO:0052656 L-isoleucine transaminase activity	2	0.0489653	0.253	0.667	Molecular Function	GO:0052656	L-isoleucine transaminase activity	0.00619759	0.0489653	2	0	2	3
GO:0019865 immunoglobulin binding	3	0.0522172	0.38	0.333	Molecular Function	GO:0019865	immunoglobulin binding	0.00669082	0.0522172	0	3	3	9
GO:0022857 transmembrane transporter activity	94	0.0522172	11.914	0.059	Molecular Function	GO:0022857	transmembrane transporter activity	0.00670292	0.0522172	35	59	94	1585
GO:0044712 single-organism catabolic process	88	0.0528576	11.594	0.068	Biological Process	GO:0044712	single-organism catabolic process	0.000372622	0.0528576	37	51	88	1296
GO:0033231 carbohydrate export	15	0.0528576	1.976	0.129	Biological Process	GO:0033231	carbohydrate export	0.000385166	0.0528576	10	5	15	116
GO:0043215 daunorubicin transport	15	0.0528576	1.976	0.128	Biological Process	GO:0043215	daunorubicin transport	0.000422861	0.0528576	11	4	15	117
GO:1901656 glycoside transport	15	0.0528576	1.976	0.128	Biological Process	GO:1901656	glycoside transport	0.000422861	0.0528576	11	4	15	117
GO:0030001 metal ion transport	52	0.056228	6.851	0.076	Biological Process	GO:0030001	metal ion transport	0.000503396	0.056228	25	27	52	682
GO:0010466 negative regulation of peptidase activity	7	0.056228	0.922	0.226	Biological Process	GO:0010466	negative regulation of peptidase activity	0.000511163	0.056228	0	7	7	31
GO:0010951 negative regulation of endopeptidase activity	7	0.056228	0.922	0.226	Biological Process	GO:0010951	negative regulation of endopeptidase activity	0.000511163	0.056228	0	7	7	31
GO:0000041 transition metal ion transport	31	0.0564185	4.084	0.09	Biological Process	GO:0000041	transition metal ion transport	0.000533411	0.0564185	15	16	31	346
GO:0015605 organophosphate ester transmembrane transporter activity	16	0.0576782	2.028	0.091	Molecular Function	GO:0015605	organophosphate ester transmembrane transporter activity	0.00760839	0.0576782	11	5	16	176
GO:1901682 sulfur compound transmembrane transporter activity	16	0.0576782	2.028	0.091	Molecular Function	GO:1901682	sulfur compound transmembrane transporter activity	0.00760839	0.0576782	10	6	16	176
GO:0000099 sulfur amino acid transmembrane transporter activity	14	0.0576782	1.774	0.096	Molecular Function	GO:0000099	sulfur amino acid transmembrane transporter activity	0.00771458	0.0576782	10	4	14	146
GO:0015424 amino acid-transporting ATPase activity	14	0.0576782	1.774	0.096	Molecular Function	GO:0015424	amino acid-transporting ATPase activity	0.00771458	0.0576782	10	4	14	146
GO:0033229 cysteine transmembrane transporter activity	14	0.0576782	1.774	0.096	Molecular Function	GO:0033229	cysteine transmembrane transporter activity	0.00771458	0.0576782	10	4	14	146
GO:0033230 cysteine-transporting ATPase activity	14	0.0576782	1.774	0.096	Molecular Function	GO:0033230	cysteine-transporting ATPase activity	0.00771458	0.0576782	10	4	14	146
GO:0043225 anion transmembrane-transporting ATPase activity	14	0.0607228	1.774	0.095	Molecular Function	GO:0043225	anion transmembrane-transporting ATPase activity	0.00817632	0.0607228	10	4	14	147
GO:0008238 exopeptidase activity	12	0.0618456	1.521	0.102	Molecular Function	GO:0008238	exopeptidase activity	0.00838302	0.0618456	2	10	12	118
GO:0007601 visual perception	14	0.0627046	1.845	0.128	Biological Process	GO:0007601	visual perception	0.000638447	0.0627046	10	4	14	109
GO:0050953 sensory perception of light stimulus	14	0.0627046	1.845	0.128	Biological Process	GO:0050953	sensory perception of light stimulus	0.000638447	0.0627046	10	4	14	109
GO:0015837 amine transport	17	0.0627053	2.24	0.115	Biological Process	GO:0015837	amine transport	0.000661256	0.0627053	11	6	17	148
GO:0008320 protein transmembrane transporter activity	15	0.063014	1.901	0.092	Molecular Function	GO:0008320	protein transmembrane transporter activity	0.00859796	0.063014	10	5	15	163
GO:1901505 carbohydrate derivative transporter activity	16	0.0647337	2.028	0.089	Molecular Function	GO:1901505	carbohydrate derivative transporter activity	0.00889072	0.0647337	11	5	16	179
GO:0016838 carbon-oxygen lyase activity, acting on phosphates	8	0.0650618	1.014	0.125	Molecular Function	GO:0016838	carbon-oxygen lyase activity, acting on phosphates	0.00899418	0.0650618	4	4	8	64
GO:0042910 xenobiotic transporter activity	13	0.0656561	1.648	0.097	Molecular Function	GO:0042910	xenobiotic transporter activity	0.00913527	0.0656561	7	6	13	134
GO:0009898 cytoplasmic side of plasma membrane	19	0.0675653	3.405	0.091	Cellular Component	GO:0009898	cytoplasmic side of plasma membrane	0.00202191	0.0675653	13	6	19	209
GO:0015114 phosphate ion transmembrane transporter activity	38	0.0687657	4.816	0.069	Molecular Function	GO:0015114	phosphate ion transmembrane transporter activity	0.00962967	0.0687657	19	19	38	553
GO:0009381 excinuclease ABC activity	14	0.0727024	1.774	0.093	Molecular Function	GO:0009381	excinuclease ABC activity	0.0102462	0.0727024	10	4	14	151
GO:0015821 methionine transport	14	0.0749679	1.845	0.124	Biological Process	GO:0015821	methionine transport	0.000917304	0.0749679	10	4	14	113
GO:0042940 D-amino acid transport	14	0.0749679	1.845	0.124	Biological Process	GO:0042940	D-amino acid transport	0.000917304	0.0749679	10	4	14	113
GO:0048473 D-methionine transport	14	0.0749679	1.845	0.124	Biological Process	GO:0048473	D-methionine transport	0.000917304	0.0749679	10	4	14	113
GO:0015695 organic cation transport	16	0.0749679	2.108	0.115	Biological Process	GO:0015695	organic cation transport	0.000920282	0.0749679	11	5	16	139
GO:0043213 bacteriocin transport	15	0.0749679	1.976	0.119	Biological Process	GO:0043213	bacteriocin transport	0.000929275	0.0749679	10	5	15	126
GO:0009698 phenylpropanoid metabolic process	13	0.0749679	1.713	0.129	Biological Process	GO:0009698	phenylpropanoid metabolic process	0.000965344	0.0749679	6	7	13	101
GO:0008272 sulfate transport	16	0.0749679	2.108	0.114	Biological Process	GO:0008272	sulfate transport	0.000994441	0.0749679	10	6	16	140
GO:0051180 vitamin transport	15	0.0749679	1.976	0.118	Biological Process	GO:0051180	vitamin transport	0.00100866	0.0749679	11	4	15	127
GO:0046873 metal ion transmembrane transporter activity	36	0.0750299	4.563	0.069	Molecular Function	GO:0046873	metal ion transmembrane transporter activity	0.0106416	0.0750299	16	20	36	521
GO:0015696 ammonium transport	16	0.0797025	2.108	0.113	Biological Process	GO:0015696	ammonium transport	0.00115804	0.0797025	11	5	16	142
GO:0015706 nitrate transport	15	0.0797025	1.976	0.116	Biological Process	GO:0015706	nitrate transport	0.00118469	0.0797025	11	4	15	129
GO:1901678 iron coordination entity transport	15	0.0797025	1.976	0.116	Biological Process	GO:1901678	iron coordination entity transport	0.00118469	0.0797025	10	5	15	129
GO:0015871 choline transport	14	0.0797025	1.845	0.121	Biological Process	GO:0015871	choline transport	0.00118829	0.0797025	10	4	14	116
GO:0004857 enzyme inhibitor activity	16	0.0799063	2.028	0.087	Molecular Function	GO:0004857	enzyme inhibitor activity	0.0114049	0.0799063	5	11	16	184
GO:0016773 phosphotransferase activity, alcohol group as acceptor	89	0.0816106	11.28	0.058	Molecular Function	GO:0016773	phosphotransferase activity, alcohol group as acceptor	0.0117535	0.0816106	37	52	89	1522
GO:0004321 fatty-acyl-CoA synthase activity	2	0.0816106	0.253	0.5	Molecular Function	GO:0004321	fatty-acyl-CoA synthase activity	0.0120159	0.0816106	2	0	2	4
GO:0047325 inositol tetrakisphosphate 1-kinase activity	2	0.0816106	0.253	0.5	Molecular Function	GO:0047325	inositol tetrakisphosphate 1-kinase activity	0.0120159	0.0816106	1	1	2	4
GO:0047714 galactolipase activity	2	0.0816106	0.253	0.5	Molecular Function	GO:0047714	galactolipase activity	0.0120159	0.0816106	0	2	2	4
GO:0052726 inositol-1,3,4-trisphosphate 5-kinase activity	2	0.0816106	0.253	0.5	Molecular Function	GO:0052726	inositol-1,3,4-trisphosphate 5-kinase activity	0.0120159	0.0816106	1	1	2	4
GO:0010333 terpene synthase activity	6	0.0816106	0.76	0.143	Molecular Function	GO:0010333	terpene synthase activity	0.0120877	0.0816106	3	3	6	42
GO:0004634 phosphopyruvate hydratase activity	3	0.0818129	0.38	0.273	Molecular Function	GO:0004634	phosphopyruvate hydratase activity	0.0122646	0.0818129	2	1	3	11
GO:0008970 phosphatidylcholine 1-acylhydrolase activity	3	0.0818129	0.38	0.273	Molecular Function	GO:0008970	phosphatidylcholine 1-acylhydrolase activity	0.0122646	0.0818129	0	3	3	11
GO:0015175 neutral amino acid transmembrane transporter activity	14	0.0837042	1.774	0.09	Molecular Function	GO:0015175	neutral amino acid transmembrane transporter activity	0.012706	0.0837042	10	4	14	155
GO:0008375 acetylglucosaminyltransferase activity	8	0.0837042	1.014	0.118	Molecular Function	GO:0008375	acetylglucosaminyltransferase activity	0.012797	0.0837042	1	7	8	68
GO:0022891 substrate-specific transmembrane transporter activity	77	0.0837042	9.759	0.059	Molecular Function	GO:0022891	substrate-specific transmembrane transporter activity	0.0128726	0.0837042	31	46	77	1295
GO:0015103 inorganic anion transmembrane transporter activity	39	0.0837042	4.943	0.067	Molecular Function	GO:0015103	inorganic anion transmembrane transporter activity	0.0129113	0.0837042	20	19	39	582
GO:0016759 cellulose synthase activity	5	0.0837042	0.634	0.161	Molecular Function	GO:0016759	cellulose synthase activity	0.0129989	0.0837042	2	3	5	31
GO:0016760 cellulose synthase (UDP-forming) activity	5	0.0837042	0.634	0.161	Molecular Function	GO:0016760	cellulose synthase (UDP-forming) activity	0.0129989	0.0837042	2	3	5	31
GO:0015075 ion transmembrane transporter activity	69	0.0847554	8.745	0.06	Molecular Function	GO:0015075	ion transmembrane transporter activity	0.0132383	0.0847554	28	41	69	1143
GO:0015920 lipopolysaccharide transport	14	0.0880865	1.845	0.119	Biological Process	GO:0015920	lipopolysaccharide transport	0.00140388	0.0880865	10	4	14	118
GO:0009835 fruit ripening	6	0.0880865	0.791	0.222	Biological Process	GO:0009835	fruit ripening	0.00140938	0.0880865	5	1	6	27
GO:0043455 regulation of secondary metabolic process	6	0.0880865	0.791	0.222	Biological Process	GO:0043455	regulation of secondary metabolic process	0.00140938	0.0880865	4	2	6	27
GO:0008509 anion transmembrane transporter activity	44	0.0904226	5.577	0.065	Molecular Function	GO:0008509	anion transmembrane transporter activity	0.0142046	0.0904226	22	22	44	677
GO:0015846 polyamine transport	14	0.0908156	1.845	0.118	Biological Process	GO:0015846	polyamine transport	0.00152336	0.0908156	10	4	14	119
GO:0006629 lipid metabolic process	98	0.0908156	12.912	0.064	Biological Process	GO:0006629	lipid metabolic process	0.00155736	0.0908156	31	67	98	1541
GO:0007600 sensory perception	15	0.0908156	1.976	0.113	Biological Process	GO:0007600	sensory perception	0.00161502	0.0908156	11	4	15	133
GO:0015675 nickel cation transport	14	0.0908156	1.845	0.117	Biological Process	GO:0015675	nickel cation transport	0.00165119	0.0908156	10	4	14	120
GO:0042953 lipoprotein transport	14	0.0908156	1.845	0.117	Biological Process	GO:0042953	lipoprotein transport	0.00165119	0.0908156	10	4	14	120
GO:0044872 lipoprotein localization	14	0.0908156	1.845	0.117	Biological Process	GO:0044872	lipoprotein localization	0.00165119	0.0908156	10	4	14	120
GO:0006811 ion transport	90	0.0923005	11.858	0.064	Biological Process	GO:0006811	ion transport	0.00177437	0.0923005	37	53	90	1400
GO:0015888 thiamine transport	14	0.0923005	1.845	0.116	Biological Process	GO:0015888	thiamine transport	0.00178783	0.0923005	10	4	14	121
GO:0030974 thiamine pyrophosphate transport	14	0.0923005	1.845	0.116	Biological Process	GO:0030974	thiamine pyrophosphate transport	0.00178783	0.0923005	10	4	14	121
GO:0006820 anion transport	44	0.0923005	5.797	0.075	Biological Process	GO:0006820	anion transport	0.00191785	0.0923005	21	23	44	588
GO:0015716 organic phosphonate transport	14	0.0923005	1.845	0.115	Biological Process	GO:0015716	organic phosphonate transport	0.00193372	0.0923005	10	4	14	122
GO:0033308 hydroxyectoine transport	14	0.0923005	1.845	0.115	Biological Process	GO:0033308	hydroxyectoine transport	0.00193372	0.0923005	10	4	14	122
GO:0051470 ectoine transport	14	0.0923005	1.845	0.115	Biological Process	GO:0051470	ectoine transport	0.00193372	0.0923005	10	4	14	122
GO:0015711 organic anion transport	34	0.0923005	4.48	0.08	Biological Process	GO:0015711	organic anion transport	0.0019467	0.0923005	17	17	34	423
GO:0001101 response to acid chemical	53	0.0928513	6.983	0.071	Biological Process	GO:0001101	response to acid chemical	0.00199208	0.0928513	22	31	53	743
GO:0046527 glucosyltransferase activity	15	0.0953242	1.901	0.086	Molecular Function	GO:0046527	glucosyltransferase activity	0.0150602	0.0953242	4	11	15	174
GO:0045117 azole transport	14	0.0955125	1.845	0.114	Biological Process	GO:0045117	azole transport	0.00208935	0.0955125	10	4	14	123
GO:0009755 hormone-mediated signaling pathway	47	0.0955125	6.192	0.073	Biological Process	GO:0009755	hormone-mediated signaling pathway	0.00211864	0.0955125	14	33	47	642
GO:0031263 amine-transporting ATPase activity	14	0.0981875	1.774	0.088	Molecular Function	GO:0031263	amine-transporting ATPase activity	0.0156007	0.0981875	10	4	14	159
GO:0045733 acetate catabolic process	2	0.0998244	0.264	1	Biological Process	GO:0045733	acetate catabolic process	0.00225059	0.0998244	2	0	2	2
GO:0015893 drug transport	24	0.100053	3.162	0.089	Biological Process	GO:0015893	drug transport	0.00229458	0.100053	15	9	24	269
GO:0008299 isoprenoid biosynthetic process	30	0.100053	3.953	0.082	Biological Process	GO:0008299	isoprenoid biosynthetic process	0.00251087	0.100053	14	16	30	365
GO:0019543 propionate catabolic process	4	0.100053	0.527	0.308	Biological Process	GO:0019543	propionate catabolic process	0.0025536	0.100053	2	2	4	13
GO:0019626 short-chain fatty acid catabolic process	4	0.100053	0.527	0.308	Biological Process	GO:0019626	short-chain fatty acid catabolic process	0.0025536	0.100053	2	2	4	13
GO:0019629 propionate catabolic process, 2-methylcitrate cycle	4	0.100053	0.527	0.308	Biological Process	GO:0019629	propionate catabolic process, 2-methylcitrate cycle	0.0025536	0.100053	2	2	4	13
GO:0009687 abscisic acid metabolic process	5	0.100053	0.659	0.238	Biological Process	GO:0009687	abscisic acid metabolic process	0.00256445	0.100053	3	2	5	21
GO:0043288 apocarotenoid metabolic process	5	0.100053	0.659	0.238	Biological Process	GO:0043288	apocarotenoid metabolic process	0.00256445	0.100053	3	2	5	21
GO:1902644 tertiary alcohol metabolic process	5	0.100053	0.659	0.238	Biological Process	GO:1902644	tertiary alcohol metabolic process	0.00256445	0.100053	3	2	5	21
GO:0015886 heme transport	14	0.100053	1.845	0.111	Biological Process	GO:0015886	heme transport	0.00261957	0.100053	10	4	14	126
GO:0033223 2-aminoethylphosphonate transport	14	0.100053	1.845	0.111	Biological Process	GO:0033223	2-aminoethylphosphonate transport	0.00261957	0.100053	10	4	14	126
GO:0005886 plasma membrane	125	0.108217	22.401	0.054	Cellular Component	GO:0005886	plasma membrane	0.00371335	0.108217	42	83	125	2295
GO:0098562 cytoplasmic side of membrane	19	0.108217	3.405	0.086	Cellular Component	GO:0098562	cytoplasmic side of membrane	0.00377815	0.108217	13	6	19	221
GO:0005319 lipid transporter activity	15	0.108579	1.901	0.085	Molecular Function	GO:0005319	lipid transporter activity	0.0173492	0.108579	11	4	15	177
GO:0006720 isoprenoid metabolic process	31	0.110588	4.084	0.081	Biological Process	GO:0006720	isoprenoid metabolic process	0.00293561	0.110588	14	17	31	385
GO:0072509 divalent inorganic cation transmembrane transporter activity	21	0.112988	2.662	0.076	Molecular Function	GO:0072509	divalent inorganic cation transmembrane transporter activity	0.0181552	0.112988	13	8	21	277
GO:0004565 beta-galactosidase activity	6	0.114436	0.76	0.13	Molecular Function	GO:0004565	beta-galactosidase activity	0.0184906	0.114436	1	5	6	46
GO:0046394 carboxylic acid biosynthetic process	87	0.114475	11.462	0.063	Biological Process	GO:0046394	carboxylic acid biosynthetic process	0.00311052	0.114475	40	47	87	1372
GO:0072330 monocarboxylic acid biosynthetic process	46	0.114475	6.061	0.072	Biological Process	GO:0072330	monocarboxylic acid biosynthetic process	0.00314869	0.114475	22	24	46	638
GO:0044042 glucan metabolic process	22	0.114475	2.899	0.09	Biological Process	GO:0044042	glucan metabolic process	0.00316368	0.114475	7	15	22	245
GO:0071669 plant-type cell wall organization or biogenesis	18	0.116585	2.372	0.097	Biological Process	GO:0071669	plant-type cell wall organization or biogenesis	0.00329833	0.116585	5	13	18	186
GO:0019748 secondary metabolic process	26	0.116585	3.426	0.084	Biological Process	GO:0019748	secondary metabolic process	0.00330678	0.116585	13	13	26	308
GO:0019541 propionate metabolic process	4	0.116839	0.527	0.286	Biological Process	GO:0019541	propionate metabolic process	0.00344195	0.116839	2	2	4	14
GO:0046274 lignin catabolic process	4	0.116839	0.527	0.286	Biological Process	GO:0046274	lignin catabolic process	0.00344195	0.116839	0	4	4	14
GO:2000762 regulation of phenylpropanoid metabolic process	4	0.116839	0.527	0.286	Biological Process	GO:2000762	regulation of phenylpropanoid metabolic process	0.00344195	0.116839	3	1	4	14
GO:0015689 molybdate ion transport	14	0.116839	1.845	0.108	Biological Process	GO:0015689	molybdate ion transport	0.00349405	0.116839	10	4	14	130
GO:0009877 nodulation	6	0.116839	0.791	0.188	Biological Process	GO:0009877	nodulation	0.00352642	0.116839	2	4	6	32
GO:0009824 AMP dimethylallyltransferase activity	2	0.117551	0.253	0.4	Molecular Function	GO:0009824	AMP dimethylallyltransferase activity	0.019416	0.117551	2	0	2	5
GO:0016847 1-aminocyclopropane-1-carboxylate synthase activity	2	0.117551	0.253	0.4	Molecular Function	GO:0016847	1-aminocyclopropane-1-carboxylate synthase activity	0.019416	0.117551	1	1	2	5
GO:0051766 inositol trisphosphate kinase activity	2	0.117551	0.253	0.4	Molecular Function	GO:0051766	inositol trisphosphate kinase activity	0.019416	0.117551	1	1	2	5
GO:0052725 inositol-1,3,4-trisphosphate 6-kinase activity	2	0.117551	0.253	0.4	Molecular Function	GO:0052725	inositol-1,3,4-trisphosphate 6-kinase activity	0.019416	0.117551	1	1	2	5
GO:0008643 carbohydrate transport	28	0.118759	3.689	0.082	Biological Process	GO:0008643	carbohydrate transport	0.00362755	0.118759	14	14	28	342
GO:0004837 tyrosine decarboxylase activity	3	0.119501	0.38	0.231	Molecular Function	GO:0004837	tyrosine decarboxylase activity	0.0198453	0.119501	2	1	3	13
GO:0006824 cobalt ion transport	14	0.121204	1.845	0.107	Biological Process	GO:0006824	cobalt ion transport	0.00374631	0.121204	10	4	14	131
GO:0016053 organic acid biosynthetic process	87	0.121362	11.462	0.063	Biological Process	GO:0016053	organic acid biosynthetic process	0.00379533	0.121362	40	47	87	1382
GO:0015267 channel activity	22	0.124175	2.788	0.074	Molecular Function	GO:0015267	channel activity	0.0208445	0.124175	11	11	22	298
GO:0022803 passive transmembrane transporter activity	22	0.124175	2.788	0.074	Molecular Function	GO:0022803	passive transmembrane transporter activity	0.0208445	0.124175	11	11	22	298
GO:0048037 cofactor binding	67	0.124751	8.492	0.059	Molecular Function	GO:0048037	cofactor binding	0.0210532	0.124751	27	40	67	1131
GO:0055051 ATP-binding cassette (ABC) transporter complex, integrated substrate binding	14	0.125677	2.509	0.096	Cellular Component	GO:0055051	ATP-binding cassette (ABC) transporter complex, integrated substrate binding	0.00470115	0.125677	10	4	14	146
GO:0004140 dephospho-CoA kinase activity	5	0.125903	0.634	0.143	Molecular Function	GO:0004140	dephospho-CoA kinase activity	0.0213606	0.125903	4	1	5	35
GO:0043436 oxoacid metabolic process	130	0.133631	17.128	0.059	Biological Process	GO:0043436	oxoacid metabolic process	0.004287	0.133631	58	72	130	2202
GO:0016226 iron-sulfur cluster assembly	18	0.133631	2.372	0.094	Biological Process	GO:0016226	iron-sulfur cluster assembly	0.00436868	0.133631	14	4	18	191
GO:0031163 metallo-sulfur cluster assembly	18	0.133631	2.372	0.094	Biological Process	GO:0031163	metallo-sulfur cluster assembly	0.00436868	0.133631	14	4	18	191
GO:0042908 xenobiotic transport	10	0.133631	1.318	0.125	Biological Process	GO:0042908	xenobiotic transport	0.00446462	0.133631	5	5	10	80
GO:0009688 abscisic acid biosynthetic process	4	0.133631	0.527	0.267	Biological Process	GO:0009688	abscisic acid biosynthetic process	0.00451914	0.133631	3	1	4	15
GO:0043289 apocarotenoid biosynthetic process	4	0.133631	0.527	0.267	Biological Process	GO:0043289	apocarotenoid biosynthetic process	0.00451914	0.133631	3	1	4	15
GO:1902645 tertiary alcohol biosynthetic process	4	0.133631	0.527	0.267	Biological Process	GO:1902645	tertiary alcohol biosynthetic process	0.00451914	0.133631	3	1	4	15
GO:1901264 carbohydrate derivative transport	18	0.134978	2.372	0.094	Biological Process	GO:1901264	carbohydrate derivative transport	0.00461381	0.134978	13	5	18	192
GO:0015295 solute:proton symporter activity	11	0.135105	1.394	0.092	Molecular Function	GO:0015295	solute:proton symporter activity	0.023043	0.135105	6	5	11	120
GO:0032870 cellular response to hormone stimulus	49	0.135148	6.456	0.07	Biological Process	GO:0032870	cellular response to hormone stimulus	0.00466873	0.135148	15	34	49	704
GO:0045489 pectin biosynthetic process	6	0.138341	0.791	0.176	Biological Process	GO:0045489	pectin biosynthetic process	0.00482936	0.138341	1	5	6	34
GO:0006825 copper ion transport	13	0.138665	1.713	0.107	Biological Process	GO:0006825	copper ion transport	0.00489109	0.138665	2	11	13	121
GO:0009831 plant-type cell wall modification involved in multidimensional cell growth	3	0.138974	0.395	0.375	Biological Process	GO:0009831	plant-type cell wall modification involved in multidimensional cell growth	0.00498633	0.138974	2	1	3	8
GO:0006082 organic acid metabolic process	130	0.138974	17.128	0.059	Biological Process	GO:0006082	organic acid metabolic process	0.00500306	0.138974	58	72	130	2212
GO:0042493 response to drug	43	0.141078	5.665	0.071	Biological Process	GO:0042493	response to drug	0.00513012	0.141078	20	23	43	603
GO:0005911 cell-cell junction	31	0.141776	5.556	0.071	Cellular Component	GO:0005911	cell-cell junction	0.00575291	0.141776	11	20	31	439
GO:0031225 anchored component of membrane	12	0.141776	2.151	0.1	Cellular Component	GO:0031225	anchored component of membrane	0.006151	0.141776	2	10	12	120
GO:0009380 excinuclease repair complex	14	0.141776	2.509	0.092	Cellular Component	GO:0009380	excinuclease repair complex	0.00669109	0.141776	10	4	14	152
GO:0046658 anchored component of plasma membrane	10	0.141776	1.792	0.109	Cellular Component	GO:0046658	anchored component of plasma membrane	0.00671755	0.141776	2	8	10	92
GO:0016749 N-succinyltransferase activity	3	0.142352	0.38	0.214	Molecular Function	GO:0016749	N-succinyltransferase activity	0.0244069	0.142352	2	1	3	14
GO:0030170 pyridoxal phosphate binding	10	0.143172	1.267	0.094	Molecular Function	GO:0030170	pyridoxal phosphate binding	0.0246759	0.143172	6	4	10	106
GO:0008967 phosphoglycolate phosphatase activity	8	0.146894	1.014	0.104	Molecular Function	GO:0008967	phosphoglycolate phosphatase activity	0.0254494	0.146894	0	8	8	77
GO:0000272 polysaccharide catabolic process	23	0.147332	3.03	0.085	Biological Process	GO:0000272	polysaccharide catabolic process	0.00541112	0.147332	4	19	23	272
GO:0030253 protein secretion by the type I secretion system	15	0.147742	1.976	0.099	Biological Process	GO:0030253	protein secretion by the type I secretion system	0.0054799	0.147742	10	5	15	151
GO:0009825 multidimensional cell growth	6	0.149495	0.791	0.171	Biological Process	GO:0009825	multidimensional cell growth	0.00559926	0.149495	5	1	6	35
GO:0070205 2-succinyl-6-hydroxy-2,4-cyclohexadiene-1-carboxylate synthase activity	9	0.149534	1.141	0.098	Molecular Function	GO:0070205	2-succinyl-6-hydroxy-2,4-cyclohexadiene-1-carboxylate synthase activity	0.0261432	0.149534	5	4	9	92
GO:0005507 copper ion binding	14	0.149534	1.774	0.082	Molecular Function	GO:0005507	copper ion binding	0.0261752	0.149534	3	11	14	170
GO:0009699 phenylpropanoid biosynthetic process	9	0.149885	1.186	0.129	Biological Process	GO:0009699	phenylpropanoid biosynthetic process	0.00567334	0.149885	4	5	9	70
GO:0006714 sesquiterpenoid metabolic process	5	0.149885	0.659	0.2	Biological Process	GO:0006714	sesquiterpenoid metabolic process	0.00572289	0.149885	3	2	5	25
GO:0042446 hormone biosynthetic process	15	0.151036	1.976	0.099	Biological Process	GO:0042446	hormone biosynthetic process	0.00582175	0.151036	8	7	15	152
GO:0016021 integral component of membrane	168	0.155402	30.108	0.051	Cellular Component	GO:0016021	integral component of membrane	0.00775073	0.155402	67	101	168	3270
GO:0016042 lipid catabolic process	22	0.156902	2.899	0.085	Biological Process	GO:0016042	lipid catabolic process	0.0061049	0.156902	5	17	22	259
GO:0004557 alpha-galactosidase activity	2	0.157296	0.253	0.333	Molecular Function	GO:0004557	alpha-galactosidase activity	0.0282399	0.157296	0	2	2	6
GO:0010011 auxin binding	2	0.157296	0.253	0.333	Molecular Function	GO:0010011	auxin binding	0.0282399	0.157296	0	2	2	6
GO:0016707 gibberellin 3-beta-dioxygenase activity	2	0.157296	0.253	0.333	Molecular Function	GO:0016707	gibberellin 3-beta-dioxygenase activity	0.0282399	0.157296	0	2	2	6
GO:0051765 inositol tetrakisphosphate kinase activity	2	0.157296	0.253	0.333	Molecular Function	GO:0051765	inositol tetrakisphosphate kinase activity	0.0282399	0.157296	1	1	2	6
GO:0052692 raffinose alpha-galactosidase activity	2	0.157296	0.253	0.333	Molecular Function	GO:0052692	raffinose alpha-galactosidase activity	0.0282399	0.157296	0	2	2	6
GO:0015297 antiporter activity	16	0.157511	2.028	0.078	Molecular Function	GO:0015297	antiporter activity	0.0285355	0.157511	9	7	16	205
GO:0016701 oxidoreductase activity, acting on single donors with incorporation of molecular oxygen	14	0.157511	1.774	0.081	Molecular Function	GO:0016701	oxidoreductase activity, acting on single donors with incorporation of molecular oxygen	0.0285612	0.157511	7	7	14	172
GO:0045488 pectin metabolic process	11	0.157976	1.449	0.113	Biological Process	GO:0045488	pectin metabolic process	0.00620414	0.157976	1	10	11	97
GO:0022804 active transmembrane transporter activity	49	0.158434	6.21	0.061	Molecular Function	GO:0022804	active transmembrane transporter activity	0.0288829	0.158434	26	23	49	804
GO:0005506 iron ion binding	25	0.158434	3.169	0.069	Molecular Function	GO:0005506	iron ion binding	0.0290131	0.158434	9	16	25	361
GO:0022892 substrate-specific transporter activity	81	0.158447	10.266	0.057	Molecular Function	GO:0022892	substrate-specific transporter activity	0.0291577	0.158447	32	49	81	1425
GO:0016846 carbon-sulfur lyase activity	6	0.158615	0.76	0.118	Molecular Function	GO:0016846	carbon-sulfur lyase activity	0.029331	0.158615	4	2	6	51
GO:0001716 L-amino-acid oxidase activity	4	0.16026	0.507	0.154	Molecular Function	GO:0001716	L-amino-acid oxidase activity	0.0300667	0.16026	2	2	4	26
GO:0008734 L-aspartate oxidase activity	4	0.16026	0.507	0.154	Molecular Function	GO:0008734	L-aspartate oxidase activity	0.0300667	0.16026	2	2	4	26
GO:0015922 aspartate oxidase activity	4	0.16026	0.507	0.154	Molecular Function	GO:0015922	aspartate oxidase activity	0.0300667	0.16026	2	2	4	26
GO:0004312 fatty acid synthase activity	12	0.16064	1.521	0.085	Molecular Function	GO:0004312	fatty acid synthase activity	0.0302822	0.16064	2	10	12	141
GO:0080037 negative regulation of cytokinin-activated signaling pathway	2	0.164965	0.264	0.667	Biological Process	GO:0080037	negative regulation of cytokinin-activated signaling pathway	0.00653862	0.164965	2	0	2	3
GO:0042439 ethanolamine-containing compound metabolic process	10	0.17107	1.318	0.118	Biological Process	GO:0042439	ethanolamine-containing compound metabolic process	0.00687038	0.17107	4	6	10	85
GO:0016114 terpenoid biosynthetic process	19	0.17107	2.503	0.088	Biological Process	GO:0016114	terpenoid biosynthetic process	0.00690499	0.17107	8	11	19	215
GO:0000096 sulfur amino acid metabolic process	17	0.171103	2.24	0.092	Biological Process	GO:0000096	sulfur amino acid metabolic process	0.00706295	0.171103	9	8	17	185
GO:0052548 regulation of endopeptidase activity	7	0.171103	0.922	0.146	Biological Process	GO:0052548	regulation of endopeptidase activity	0.00712158	0.171103	0	7	7	48
GO:1901161 primary amino compound catabolic process	7	0.171103	0.922	0.146	Biological Process	GO:1901161	primary amino compound catabolic process	0.00712158	0.171103	3	4	7	48
GO:0018871 1-aminocyclopropane-1-carboxylate metabolic process	3	0.171103	0.395	0.333	Biological Process	GO:0018871	1-aminocyclopropane-1-carboxylate metabolic process	0.00721745	0.171103	1	2	3	9
GO:0042547 cell wall modification involved in multidimensional cell growth	3	0.171103	0.395	0.333	Biological Process	GO:0042547	cell wall modification involved in multidimensional cell growth	0.00721745	0.171103	2	1	3	9
GO:0043190 ATP-binding cassette (ABC) transporter complex	18	0.171514	3.226	0.081	Cellular Component	GO:0043190	ATP-binding cassette (ABC) transporter complex	0.00898203	0.171514	12	6	18	223
GO:0008767 UDP-galactopyranose mutase activity	5	0.17218	0.634	0.128	Molecular Function	GO:0008767	UDP-galactopyranose mutase activity	0.0326121	0.17218	2	3	5	39
GO:0006721 terpenoid metabolic process	20	0.174307	2.635	0.086	Biological Process	GO:0006721	terpenoid metabolic process	0.00741597	0.174307	8	12	20	232
GO:0019199 transmembrane receptor protein kinase activity	11	0.174383	1.394	0.087	Molecular Function	GO:0019199	transmembrane receptor protein kinase activity	0.033186	0.174383	0	11	11	127
GO:0019752 carboxylic acid metabolic process	125	0.178795	16.469	0.058	Biological Process	GO:0019752	carboxylic acid metabolic process	0.00767195	0.178795	56	69	125	2144
GO:0016709 oxidoreductase activity, acting on paired donors, with incorporation or reduction of molecular oxygen, NAD(P)H as one donor, and incorporation of one atom of oxygen	17	0.180785	2.155	0.075	Molecular Function	GO:0016709	oxidoreductase activity, acting on paired donors, with incorporation or reduction of molecular oxygen, NAD(P)H as one donor, and incorporation of one atom of oxygen	0.0345667	0.180785	9	8	17	227
GO:0004805 trehalose-phosphatase activity	3	0.181537	0.38	0.188	Molecular Function	GO:0004805	trehalose-phosphatase activity	0.0350716	0.181537	0	3	3	16
GO:0005544 calcium-dependent phospholipid binding	3	0.181537	0.38	0.188	Molecular Function	GO:0005544	calcium-dependent phospholipid binding	0.0350716	0.181537	1	2	3	16
GO:0008667 2,3-dihydro-2,3-dihydroxybenzoate dehydrogenase activity	9	0.181537	1.141	0.093	Molecular Function	GO:0008667	2,3-dihydro-2,3-dihydroxybenzoate dehydrogenase activity	0.0351994	0.181537	2	7	9	97
GO:0010817 regulation of hormone levels	23	0.183237	3.03	0.082	Biological Process	GO:0010817	regulation of hormone levels	0.00792916	0.183237	13	10	23	281
GO:0055081 anion homeostasis	5	0.184295	0.659	0.185	Biological Process	GO:0055081	anion homeostasis	0.00804196	0.184295	3	2	5	27
GO:0042445 hormone metabolic process	18	0.184885	2.372	0.089	Biological Process	GO:0042445	hormone metabolic process	0.00813496	0.184885	9	9	18	203
GO:0015850 organic hydroxy compound transport	15	0.185127	1.976	0.095	Biological Process	GO:0015850	organic hydroxy compound transport	0.00825075	0.185127	10	5	15	158
GO:0044710 single-organism metabolic process	349	0.185127	45.982	0.052	Biological Process	GO:0044710	single-organism metabolic process	0.00828023	0.185127	145	204	349	6670
GO:0010393 galacturonan metabolic process	11	0.18552	1.449	0.109	Biological Process	GO:0010393	galacturonan metabolic process	0.00836527	0.18552	1	10	11	101
GO:0098552 side of membrane	19	0.186266	3.405	0.078	Cellular Component	GO:0098552	side of membrane	0.0102191	0.186266	13	6	19	243
GO:0052689 carboxylic ester hydrolase activity	20	0.190505	2.535	0.071	Molecular Function	GO:0052689	carboxylic ester hydrolase activity	0.0371091	0.190505	5	15	20	281
GO:0016647 oxidoreductase activity, acting on the CH-NH group of donors, oxygen as acceptor	6	0.191625	0.76	0.111	Molecular Function	GO:0016647	oxidoreductase activity, acting on the CH-NH group of donors, oxygen as acceptor	0.0374994	0.191625	3	3	6	54
GO:0052547 regulation of peptidase activity	7	0.194804	0.922	0.14	Biological Process	GO:0052547	regulation of peptidase activity	0.00890544	0.194804	0	7	7	50
GO:0008037 cell recognition	11	0.194804	1.449	0.108	Biological Process	GO:0008037	cell recognition	0.00898722	0.194804	5	6	11	102
GO:0046271 phenylpropanoid catabolic process	4	0.194804	0.527	0.222	Biological Process	GO:0046271	phenylpropanoid catabolic process	0.00904652	0.194804	0	4	4	18
GO:0044550 secondary metabolite biosynthetic process	17	0.194804	2.24	0.089	Biological Process	GO:0044550	secondary metabolite biosynthetic process	0.00912313	0.194804	8	9	17	190
GO:1901700 response to oxygen-containing compound	69	0.194804	9.091	0.063	Biological Process	GO:1901700	response to oxygen-containing compound	0.00919186	0.194804	25	44	69	1094
GO:0009813 flavonoid biosynthetic process	10	0.194804	1.318	0.112	Biological Process	GO:0009813	flavonoid biosynthetic process	0.00943402	0.194804	5	5	10	89
GO:0009066 aspartate family amino acid metabolic process	30	0.194804	3.953	0.075	Biological Process	GO:0009066	aspartate family amino acid metabolic process	0.00945928	0.194804	17	13	30	401
GO:0009065 glutamine family amino acid catabolic process	8	0.194804	1.054	0.127	Biological Process	GO:0009065	glutamine family amino acid catabolic process	0.00956692	0.194804	5	3	8	63
GO:0000101 sulfur amino acid transport	14	0.194804	1.845	0.096	Biological Process	GO:0000101	sulfur amino acid transport	0.00965084	0.194804	10	4	14	146
GO:0032973 amino acid export	14	0.194804	1.845	0.096	Biological Process	GO:0032973	amino acid export	0.00965084	0.194804	10	4	14	146
GO:0033228 cysteine export	14	0.194804	1.845	0.096	Biological Process	GO:0033228	cysteine export	0.00965084	0.194804	10	4	14	146
GO:0042883 cysteine transport	14	0.194804	1.845	0.096	Biological Process	GO:0042883	cysteine transport	0.00965084	0.194804	10	4	14	146
GO:0006073 cellular glucan metabolic process	20	0.194804	2.635	0.084	Biological Process	GO:0006073	cellular glucan metabolic process	0.00970477	0.194804	6	14	20	238
GO:0004351 glutamate decarboxylase activity	2	0.194926	0.253	0.286	Molecular Function	GO:0004351	glutamate decarboxylase activity	0.0383404	0.194926	1	1	2	7
GO:0004674 protein serine/threonine kinase activity	46	0.194926	5.83	0.06	Molecular Function	GO:0004674	protein serine/threonine kinase activity	0.0390862	0.194926	16	30	46	763
GO:0008678 2-deoxy-D-gluconate 3-dehydrogenase activity	8	0.194926	1.014	0.095	Molecular Function	GO:0008678	2-deoxy-D-gluconate 3-dehydrogenase activity	0.039967	0.194926	1	7	8	84
GO:0099600 transmembrane receptor activity	15	0.194926	1.901	0.076	Molecular Function	GO:0099600	transmembrane receptor activity	0.0399763	0.194926	1	14	15	197
GO:0030570 pectate lyase activity	3	0.194926	0.38	0.176	Molecular Function	GO:0030570	pectate lyase activity	0.0411637	0.194926	0	3	3	17
GO:0015291 secondary active transmembrane transporter activity	25	0.194926	3.169	0.067	Molecular Function	GO:0015291	secondary active transmembrane transporter activity	0.0415313	0.194926	12	13	25	374
GO:0004675 transmembrane receptor protein serine/threonine kinase activity	10	0.194926	1.267	0.086	Molecular Function	GO:0004675	transmembrane receptor protein serine/threonine kinase activity	0.0421848	0.194926	0	10	10	116
GO:0016411 acylglycerol O-acyltransferase activity	4	0.194926	0.507	0.138	Molecular Function	GO:0016411	acylglycerol O-acyltransferase activity	0.0428789	0.194926	0	4	4	29
GO:0045735 nutrient reservoir activity	4	0.194926	0.507	0.138	Molecular Function	GO:0045735	nutrient reservoir activity	0.0428789	0.194926	0	4	4	29
GO:0004536 deoxyribonuclease activity	20	0.194926	2.535	0.07	Molecular Function	GO:0004536	deoxyribonuclease activity	0.0445983	0.194926	11	9	20	287
GO:0016407 acetyltransferase activity	15	0.194926	1.901	0.075	Molecular Function	GO:0016407	acetyltransferase activity	0.0446477	0.194926	7	8	15	200
GO:0005215 transporter activity	99	0.194926	12.548	0.054	Molecular Function	GO:0005215	transporter activity	0.0454092	0.194926	35	64	99	1818
GO:0000825 inositol tetrakisphosphate 6-kinase activity	1	0.194926	0.127	1	Molecular Function	GO:0000825	inositol tetrakisphosphate 6-kinase activity	0.0461944	0.194926	0	1	1	1
GO:0003864 3-methyl-2-oxobutanoate hydroxymethyltransferase activity	1	0.194926	0.127	1	Molecular Function	GO:0003864	3-methyl-2-oxobutanoate hydroxymethyltransferase activity	0.0461944	0.194926	1	0	1	1
GO:0004031 aldehyde oxidase activity	1	0.194926	0.127	1	Molecular Function	GO:0004031	aldehyde oxidase activity	0.0461944	0.194926	1	0	1	1
GO:0004058 aromatic-L-amino-acid decarboxylase activity	1	0.194926	0.127	1	Molecular Function	GO:0004058	aromatic-L-amino-acid decarboxylase activity	0.0461944	0.194926	0	1	1	1
GO:0004336 galactosylceramidase activity	1	0.194926	0.127	1	Molecular Function	GO:0004336	galactosylceramidase activity	0.0461944	0.194926	1	0	1	1
GO:0004474 malate synthase activity	1	0.194926	0.127	1	Molecular Function	GO:0004474	malate synthase activity	0.0461944	0.194926	1	0	1	1
GO:0004793 threonine aldolase activity	1	0.194926	0.127	1	Molecular Function	GO:0004793	threonine aldolase activity	0.0461944	0.194926	1	0	1	1
GO:0005353 fructose transmembrane transporter activity	1	0.194926	0.127	1	Molecular Function	GO:0005353	fructose transmembrane transporter activity	0.0461944	0.194926	0	1	1	1
GO:0008429 phosphatidylethanolamine binding	1	0.194926	0.127	1	Molecular Function	GO:0008429	phosphatidylethanolamine binding	0.0461944	0.194926	1	0	1	1
GO:0008676 3-deoxy-8-phosphooctulonate synthase activity	1	0.194926	0.127	1	Molecular Function	GO:0008676	3-deoxy-8-phosphooctulonate synthase activity	0.0461944	0.194926	0	1	1	1
GO:0008714 AMP nucleosidase activity	1	0.194926	0.127	1	Molecular Function	GO:0008714	AMP nucleosidase activity	0.0461944	0.194926	0	1	1	1
GO:0008732 L-allo-threonine aldolase activity	1	0.194926	0.127	1	Molecular Function	GO:0008732	L-allo-threonine aldolase activity	0.0461944	0.194926	1	0	1	1
GO:0008914 leucyltransferase activity	1	0.194926	0.127	1	Molecular Function	GO:0008914	leucyltransferase activity	0.0461944	0.194926	0	1	1	1
GO:0008922 long-chain fatty acid [acyl-carrier-protein] ligase activity	1	0.194926	0.127	1	Molecular Function	GO:0008922	long-chain fatty acid [acyl-carrier-protein] ligase activity	0.0461944	0.194926	0	1	1	1
GO:0009034 tryptophanase activity	1	0.194926	0.127	1	Molecular Function	GO:0009034	tryptophanase activity	0.0461944	0.194926	1	0	1	1
GO:0009670 triose-phosphate:phosphate antiporter activity	1	0.194926	0.127	1	Molecular Function	GO:0009670	triose-phosphate:phosphate antiporter activity	0.0461944	0.194926	0	1	1	1
GO:0009703 nitrate reductase (NADH) activity	1	0.194926	0.127	1	Molecular Function	GO:0009703	nitrate reductase (NADH) activity	0.0461944	0.194926	1	0	1	1
GO:0018488 aryl-aldehyde oxidase activity	1	0.194926	0.127	1	Molecular Function	GO:0018488	aryl-aldehyde oxidase activity	0.0461944	0.194926	1	0	1	1
GO:0032267 tRNA(Ile)-lysidine synthase activity	1	0.194926	0.127	1	Molecular Function	GO:0032267	tRNA(Ile)-lysidine synthase activity	0.0461944	0.194926	1	0	1	1
GO:0032441 pheophorbide a oxygenase activity	1	0.194926	0.127	1	Molecular Function	GO:0032441	pheophorbide a oxygenase activity	0.0461944	0.194926	1	0	1	1
GO:0033771 licodione synthase activity	1	0.194926	0.127	1	Molecular Function	GO:0033771	licodione synthase activity	0.0461944	0.194926	1	0	1	1
GO:0044022 histone kinase activity (H3-S28 specific)	1	0.194926	0.127	1	Molecular Function	GO:0044022	histone kinase activity (H3-S28 specific)	0.0461944	0.194926	0	1	1	1
GO:0047162 17-O-deacetylvindoline O-acetyltransferase activity	1	0.194926	0.127	1	Molecular Function	GO:0047162	17-O-deacetylvindoline O-acetyltransferase activity	0.0461944	0.194926	1	0	1	1
GO:0047180 salutaridinol 7-O-acetyltransferase activity	1	0.194926	0.127	1	Molecular Function	GO:0047180	salutaridinol 7-O-acetyltransferase activity	0.0461944	0.194926	1	0	1	1
GO:0047183 anthocyanin 5-aromatic acyltransferase activity	1	0.194926	0.127	1	Molecular Function	GO:0047183	anthocyanin 5-aromatic acyltransferase activity	0.0461944	0.194926	0	1	1	1
GO:0047259 glucomannan 4-beta-mannosyltransferase activity	1	0.194926	0.127	1	Molecular Function	GO:0047259	glucomannan 4-beta-mannosyltransferase activity	0.0461944	0.194926	0	1	1	1
GO:0047268 galactinol-raffinose galactosyltransferase activity	1	0.194926	0.127	1	Molecular Function	GO:0047268	galactinol-raffinose galactosyltransferase activity	0.0461944	0.194926	1	0	1	1
GO:0047498 calcium-dependent phospholipase A2 activity	1	0.194926	0.127	1	Molecular Function	GO:0047498	calcium-dependent phospholipase A2 activity	0.0461944	0.194926	0	1	1	1
GO:0050302 indole-3-acetaldehyde oxidase activity	1	0.194926	0.127	1	Molecular Function	GO:0050302	indole-3-acetaldehyde oxidase activity	0.0461944	0.194926	1	0	1	1
GO:0050464 nitrate reductase (NADPH) activity	1	0.194926	0.127	1	Molecular Function	GO:0050464	nitrate reductase (NADPH) activity	0.0461944	0.194926	1	0	1	1
GO:0051717 inositol-1,3,4,5-tetrakisphosphate 3-phosphatase activity	1	0.194926	0.127	1	Molecular Function	GO:0051717	inositol-1,3,4,5-tetrakisphosphate 3-phosphatase activity	0.0461944	0.194926	0	1	1	1
GO:0052615 ent-kaurene oxidase activity	1	0.194926	0.127	1	Molecular Function	GO:0052615	ent-kaurene oxidase activity	0.0461944	0.194926	0	1	1	1
GO:0052616 ent-kaur-16-en-19-ol oxidase activity	1	0.194926	0.127	1	Molecular Function	GO:0052616	ent-kaur-16-en-19-ol oxidase activity	0.0461944	0.194926	0	1	1	1
GO:0052617 ent-kaur-16-en-19-al oxidase activity	1	0.194926	0.127	1	Molecular Function	GO:0052617	ent-kaur-16-en-19-al oxidase activity	0.0461944	0.194926	0	1	1	1
GO:0015307 drug:proton antiporter activity	4	0.200662	0.507	0.133	Molecular Function	GO:0015307	drug:proton antiporter activity	0.0477337	0.200662	2	2	4	30
GO:0009341 beta-galactosidase complex	6	0.202322	1.075	0.136	Cellular Component	GO:0009341	beta-galactosidase complex	0.0116045	0.202322	1	5	6	44
GO:0004506 squalene monooxygenase activity	2	0.203814	0.253	0.25	Molecular Function	GO:0004506	squalene monooxygenase activity	0.0495812	0.203814	1	1	2	8
GO:0008696 4-amino-4-deoxychorismate lyase activity	2	0.203814	0.253	0.25	Molecular Function	GO:0008696	4-amino-4-deoxychorismate lyase activity	0.0495812	0.203814	2	0	2	8
GO:0008705 methionine synthase activity	2	0.203814	0.253	0.25	Molecular Function	GO:0008705	methionine synthase activity	0.0495812	0.203814	2	0	2	8
GO:0042084 5-methyltetrahydrofolate-dependent methyltransferase activity	2	0.203814	0.253	0.25	Molecular Function	GO:0042084	5-methyltetrahydrofolate-dependent methyltransferase activity	0.0495812	0.203814	2	0	2	8
GO:0043546 molybdopterin cofactor binding	2	0.203814	0.253	0.25	Molecular Function	GO:0043546	molybdopterin cofactor binding	0.0495812	0.203814	2	0	2	8
GO:0045543 gibberellin 2-beta-dioxygenase activity	2	0.203814	0.253	0.25	Molecular Function	GO:0045543	gibberellin 2-beta-dioxygenase activity	0.0495812	0.203814	0	2	2	8
GO:0004888 transmembrane signaling receptor activity	14	0.20438	1.774	0.075	Molecular Function	GO:0004888	transmembrane signaling receptor activity	0.0499024	0.20438	1	13	14	186
GO:0016772 transferase activity, transferring phosphorus-containing groups	120	0.205211	15.209	0.053	Molecular Function	GO:0016772	transferase activity, transferring phosphorus-containing groups	0.0502897	0.205211	52	68	120	2253
GO:0005260 channel-conductance-controlling ATPase activity	9	0.208108	1.141	0.087	Molecular Function	GO:0005260	channel-conductance-controlling ATPase activity	0.0511864	0.208108	8	1	9	104
GO:0006865 amino acid transport	20	0.210894	2.635	0.083	Biological Process	GO:0006865	amino acid transport	0.0105831	0.210894	13	7	20	240
GO:0046395 carboxylic acid catabolic process	38	0.211563	5.007	0.07	Biological Process	GO:0046395	carboxylic acid catabolic process	0.0109315	0.211563	22	16	38	543
GO:0009664 plant-type cell wall organization	12	0.211563	1.581	0.101	Biological Process	GO:0009664	plant-type cell wall organization	0.0109322	0.211563	2	10	12	119
GO:1901160 primary amino compound metabolic process	7	0.211563	0.922	0.135	Biological Process	GO:1901160	primary amino compound metabolic process	0.0109966	0.211563	3	4	7	52
GO:0016106 sesquiterpenoid biosynthetic process	4	0.211563	0.527	0.211	Biological Process	GO:0016106	sesquiterpenoid biosynthetic process	0.0110361	0.211563	3	1	4	19
GO:0046459 short-chain fatty acid metabolic process	4	0.211563	0.527	0.211	Biological Process	GO:0046459	short-chain fatty acid metabolic process	0.0110361	0.211563	2	2	4	19
GO:0009056 catabolic process	151	0.211563	19.895	0.056	Biological Process	GO:0009056	catabolic process	0.0110782	0.211563	57	94	151	2678
GO:0042221 response to chemical	153	0.214479	20.158	0.056	Biological Process	GO:0042221	response to chemical	0.0113089	0.214479	62	91	153	2719
GO:0016054 organic acid catabolic process	38	0.217542	5.007	0.07	Biological Process	GO:0016054	organic acid catabolic process	0.0115495	0.217542	22	16	38	545
GO:0030054 cell junction	32	0.218912	5.735	0.066	Cellular Component	GO:0030054	cell junction	0.013102	0.218912	11	21	32	485
GO:0072348 sulfur compound transport	16	0.222263	2.108	0.089	Biological Process	GO:0072348	sulfur compound transport	0.011881	0.222263	10	6	16	180
GO:0016614 oxidoreductase activity, acting on CH-OH group of donors	34	0.223541	4.309	0.061	Molecular Function	GO:0016614	oxidoreductase activity, acting on CH-OH group of donors	0.0551829	0.223541	14	20	34	553
GO:0022838 substrate-specific channel activity	18	0.224078	2.281	0.069	Molecular Function	GO:0022838	substrate-specific channel activity	0.0557523	0.224078	11	7	18	259
GO:0004601 peroxidase activity	10	0.224078	1.267	0.082	Molecular Function	GO:0004601	peroxidase activity	0.0560031	0.224078	0	10	10	122
GO:0045550 geranylgeranyl reductase activity	8	0.224078	1.014	0.089	Molecular Function	GO:0045550	geranylgeranyl reductase activity	0.0561201	0.224078	4	4	8	90
GO:0047570 3-oxoadipate enol-lactonase activity	8	0.224078	1.014	0.089	Molecular Function	GO:0047570	3-oxoadipate enol-lactonase activity	0.0561201	0.224078	5	3	8	90
GO:0006812 cation transport	63	0.226162	8.3	0.063	Biological Process	GO:0006812	cation transport	0.0123042	0.226162	31	32	63	998
GO:0009233 menaquinone metabolic process	18	0.226162	2.372	0.085	Biological Process	GO:0009233	menaquinone metabolic process	0.0124033	0.226162	9	9	18	212
GO:0009234 menaquinone biosynthetic process	18	0.226162	2.372	0.085	Biological Process	GO:0009234	menaquinone biosynthetic process	0.0124033	0.226162	9	9	18	212
GO:0009809 lignin biosynthetic process	5	0.226162	0.659	0.167	Biological Process	GO:0009809	lignin biosynthetic process	0.0126304	0.226162	1	4	5	30
GO:0046336 ethanolamine catabolic process	5	0.226162	0.659	0.167	Biological Process	GO:0046336	ethanolamine catabolic process	0.0126304	0.226162	3	2	5	30
GO:0043137 DNA replication, removal of RNA primer	2	0.226162	0.264	0.5	Biological Process	GO:0043137	DNA replication, removal of RNA primer	0.0126661	0.226162	2	0	2	4
GO:0045764 positive regulation of cellular amino acid metabolic process	2	0.226162	0.264	0.5	Biological Process	GO:0045764	positive regulation of cellular amino acid metabolic process	0.0126661	0.226162	2	0	2	4
GO:0051181 cofactor transport	14	0.226162	1.845	0.093	Biological Process	GO:0051181	cofactor transport	0.0127473	0.226162	10	4	14	151
GO:0004368 glycerol-3-phosphate dehydrogenase activity	4	0.231183	0.507	0.125	Molecular Function	GO:0004368	glycerol-3-phosphate dehydrogenase activity	0.0583145	0.231183	3	1	4	32
GO:0016530 metallochaperone activity	4	0.231183	0.507	0.125	Molecular Function	GO:0016530	metallochaperone activity	0.0583145	0.231183	3	1	4	32
GO:0009753 response to jasmonic acid	12	0.23203	1.581	0.098	Biological Process	GO:0009753	response to jasmonic acid	0.0131624	0.23203	3	9	12	122
GO:0072329 monocarboxylic acid catabolic process	19	0.236619	2.503	0.083	Biological Process	GO:0072329	monocarboxylic acid catabolic process	0.0136234	0.236619	10	9	19	230
GO:0009686 gibberellin biosynthetic process	6	0.236619	0.791	0.143	Biological Process	GO:0009686	gibberellin biosynthetic process	0.0136809	0.236619	1	5	6	42
GO:0009808 lignin metabolic process	6	0.236619	0.791	0.143	Biological Process	GO:0009808	lignin metabolic process	0.0136809	0.236619	1	5	6	42
GO:0009306 protein secretion	37	0.236828	4.875	0.069	Biological Process	GO:0009306	protein secretion	0.0137791	0.236828	16	21	37	534
GO:0016630 protochlorophyllide reductase activity	6	0.237534	0.76	0.098	Molecular Function	GO:0016630	protochlorophyllide reductase activity	0.0617715	0.237534	1	5	6	61
GO:0003825 alpha,alpha-trehalose-phosphate synthase (UDP-forming) activity	2	0.237534	0.253	0.222	Molecular Function	GO:0003825	alpha,alpha-trehalose-phosphate synthase (UDP-forming) activity	0.0618356	0.237534	0	2	2	9
GO:0004084 branched-chain-amino-acid transaminase activity	2	0.237534	0.253	0.222	Molecular Function	GO:0004084	branched-chain-amino-acid transaminase activity	0.0618356	0.237534	2	0	2	9
GO:0008710 8-amino-7-oxononanoate synthase activity	2	0.237534	0.253	0.222	Molecular Function	GO:0008710	8-amino-7-oxononanoate synthase activity	0.0618356	0.237534	2	0	2	9
GO:0008890 glycine C-acetyltransferase activity	2	0.237534	0.253	0.222	Molecular Function	GO:0008890	glycine C-acetyltransferase activity	0.0618356	0.237534	2	0	2	9
GO:0018577 catechol 2,3-dioxygenase activity	2	0.237534	0.253	0.222	Molecular Function	GO:0018577	catechol 2,3-dioxygenase activity	0.0618356	0.237534	1	1	2	9
GO:0043858 arginine:ornithine antiporter activity	2	0.237534	0.253	0.222	Molecular Function	GO:0043858	arginine:ornithine antiporter activity	0.0618356	0.237534	1	1	2	9
GO:0047810 D-alanine:2-oxoglutarate aminotransferase activity	2	0.237534	0.253	0.222	Molecular Function	GO:0047810	D-alanine:2-oxoglutarate aminotransferase activity	0.0618356	0.237534	2	0	2	9
GO:0070967 coenzyme F420 binding	2	0.237534	0.253	0.222	Molecular Function	GO:0070967	coenzyme F420 binding	0.0618356	0.237534	0	2	2	9
GO:0098533 ATPase dependent transmembrane transport complex	20	0.238478	3.584	0.074	Cellular Component	GO:0098533	ATPase dependent transmembrane transport complex	0.0148677	0.238478	12	8	20	270
GO:0016837 carbon-oxygen lyase activity, acting on polysaccharides	3	0.238703	0.38	0.15	Molecular Function	GO:0016837	carbon-oxygen lyase activity, acting on polysaccharides	0.0623542	0.238703	0	3	3	20
GO:0015149 hexose transmembrane transporter activity	4	0.243466	0.507	0.121	Molecular Function	GO:0015149	hexose transmembrane transporter activity	0.0640355	0.243466	2	2	4	33
GO:0016832 aldehyde-lyase activity	4	0.243466	0.507	0.121	Molecular Function	GO:0016832	aldehyde-lyase activity	0.0640355	0.243466	1	3	4	33
GO:0006026 aminoglycan catabolic process	5	0.245277	0.659	0.161	Biological Process	GO:0006026	aminoglycan catabolic process	0.0144856	0.245277	1	4	5	31
GO:0034310 primary alcohol catabolic process	5	0.245277	0.659	0.161	Biological Process	GO:0034310	primary alcohol catabolic process	0.0144856	0.245277	3	2	5	31
GO:0016052 carbohydrate catabolic process	37	0.245277	4.875	0.069	Biological Process	GO:0016052	carbohydrate catabolic process	0.0145383	0.245277	10	27	37	536
GO:0005253 anion channel activity	10	0.252733	1.267	0.079	Molecular Function	GO:0005253	anion channel activity	0.0666997	0.252733	9	1	10	126
GO:0009685 gibberellin metabolic process	6	0.25563	0.791	0.14	Biological Process	GO:0009685	gibberellin metabolic process	0.0152794	0.25563	1	5	6	43
GO:1901575 organic substance catabolic process	138	0.25563	18.182	0.056	Biological Process	GO:1901575	organic substance catabolic process	0.0153378	0.25563	53	85	138	2448
GO:0071395 cellular response to jasmonic acid stimulus	9	0.256856	1.186	0.11	Biological Process	GO:0071395	cellular response to jasmonic acid stimulus	0.0155048	0.256856	3	6	9	82
GO:0016702 oxidoreductase activity, acting on single donors with incorporation of molecular oxygen, incorporation of two atoms of oxygen	7	0.258265	0.887	0.09	Molecular Function	GO:0016702	oxidoreductase activity, acting on single donors with incorporation of molecular oxygen, incorporation of two atoms of oxygen	0.0683915	0.258265	1	6	7	78
GO:0015804 neutral amino acid transport	14	0.259161	1.845	0.09	Biological Process	GO:0015804	neutral amino acid transport	0.0157382	0.259161	10	4	14	155
GO:0004315 3-oxoacyl-[acyl-carrier-protein] synthase activity	4	0.262704	0.507	0.118	Molecular Function	GO:0004315	3-oxoacyl-[acyl-carrier-protein] synthase activity	0.0700388	0.262704	1	3	4	34
GO:0016901 oxidoreductase activity, acting on the CH-OH group of donors, quinone or similar compound as acceptor	4	0.262704	0.507	0.118	Molecular Function	GO:0016901	oxidoreductase activity, acting on the CH-OH group of donors, quinone or similar compound as acceptor	0.0700388	0.262704	3	1	4	34
GO:0009067 aspartate family amino acid biosynthetic process	22	0.26413	2.899	0.078	Biological Process	GO:0009067	aspartate family amino acid biosynthetic process	0.0161359	0.26413	10	12	22	283
GO:0006580 ethanolamine metabolic process	5	0.268737	0.659	0.156	Biological Process	GO:0006580	ethanolamine metabolic process	0.0165151	0.268737	3	2	5	32
GO:0001534 radial spoke	2	0.268756	0.358	0.4	Cellular Component	GO:0001534	radial spoke	0.0174256	0.268756	1	1	2	5
GO:0071229 cellular response to acid chemical	26	0.27014	3.426	0.074	Biological Process	GO:0071229	cellular response to acid chemical	0.0167941	0.27014	9	17	26	351
GO:0035435 phosphate ion transmembrane transport	3	0.27014	0.395	0.25	Biological Process	GO:0035435	phosphate ion transmembrane transport	0.0169943	0.27014	1	2	3	12
GO:0055062 phosphate ion homeostasis	3	0.27014	0.395	0.25	Biological Process	GO:0055062	phosphate ion homeostasis	0.0169943	0.27014	1	2	3	12
GO:0072506 trivalent inorganic anion homeostasis	3	0.27014	0.395	0.25	Biological Process	GO:0072506	trivalent inorganic anion homeostasis	0.0169943	0.27014	1	2	3	12
GO:0015294 solute:cation symporter activity	11	0.271299	1.394	0.076	Molecular Function	GO:0015294	solute:cation symporter activity	0.0728172	0.271299	6	5	11	145
GO:0035251 UDP-glucosyltransferase activity	11	0.271299	1.394	0.076	Molecular Function	GO:0035251	UDP-glucosyltransferase activity	0.0728172	0.271299	4	7	11	145
GO:0071495 cellular response to endogenous stimulus	49	0.27352	6.456	0.065	Biological Process	GO:0071495	cellular response to endogenous stimulus	0.0173064	0.27352	15	34	49	758
GO:0004520 endodeoxyribonuclease activity	15	0.274108	1.901	0.07	Molecular Function	GO:0004520	endodeoxyribonuclease activity	0.0738172	0.274108	10	5	15	215
GO:0017001 antibiotic catabolic process	8	0.274822	1.054	0.114	Biological Process	GO:0017001	antibiotic catabolic process	0.0174887	0.274822	2	6	8	70
GO:0008687 3,4-dihydroxyphenylacetate 2,3-dioxygenase activity	2	0.275692	0.253	0.2	Molecular Function	GO:0008687	3,4-dihydroxyphenylacetate 2,3-dioxygenase activity	0.0749863	0.275692	1	1	2	10
GO:0033828 glucosylglycerol-phosphate synthase activity	2	0.275692	0.253	0.2	Molecular Function	GO:0033828	glucosylglycerol-phosphate synthase activity	0.0749863	0.275692	0	2	2	10
GO:0052381 tRNA dimethylallyltransferase activity	2	0.275692	0.253	0.2	Molecular Function	GO:0052381	tRNA dimethylallyltransferase activity	0.0749863	0.275692	2	0	2	10
GO:0016684 oxidoreductase activity, acting on peroxide as acceptor	10	0.276754	1.267	0.078	Molecular Function	GO:0016684	oxidoreductase activity, acting on peroxide as acceptor	0.0755236	0.276754	0	10	10	129
GO:0016453 C-acetyltransferase activity	4	0.277499	0.507	0.114	Molecular Function	GO:0016453	C-acetyltransferase activity	0.0763198	0.277499	2	2	4	35
GO:0019203 carbohydrate phosphatase activity	4	0.277499	0.507	0.114	Molecular Function	GO:0019203	carbohydrate phosphatase activity	0.0763198	0.277499	0	4	4	35
GO:0005216 ion channel activity	16	0.277499	2.028	0.068	Molecular Function	GO:0005216	ion channel activity	0.076474	0.277499	11	5	16	234
GO:0050877 neurological system process	15	0.279569	1.976	0.087	Biological Process	GO:0050877	neurological system process	0.0178924	0.279569	11	4	15	173
GO:0004970 ionotropic glutamate receptor activity	3	0.281224	0.38	0.136	Molecular Function	GO:0004970	ionotropic glutamate receptor activity	0.0787631	0.281224	1	2	3	22
GO:0005230 extracellular ligand-gated ion channel activity	3	0.281224	0.38	0.136	Molecular Function	GO:0005230	extracellular ligand-gated ion channel activity	0.0787631	0.281224	1	2	3	22
GO:0008066 glutamate receptor activity	3	0.281224	0.38	0.136	Molecular Function	GO:0008066	glutamate receptor activity	0.0787631	0.281224	1	2	3	22
GO:0008883 glutamyl-tRNA reductase activity	3	0.281224	0.38	0.136	Molecular Function	GO:0008883	glutamyl-tRNA reductase activity	0.0787631	0.281224	0	3	3	22
GO:0047688 aspartate 4-decarboxylase activity	3	0.281224	0.38	0.136	Molecular Function	GO:0047688	aspartate 4-decarboxylase activity	0.0787631	0.281224	2	1	3	22
GO:0008152 metabolic process	640	0.2827	84.321	0.049	Biological Process	GO:0008152	metabolic process	0.0182656	0.2827	241	399	640	13018
GO:0044282 small molecule catabolic process	45	0.2827	5.929	0.065	Biological Process	GO:0044282	small molecule catabolic process	0.0182984	0.2827	26	19	45	688
GO:0004650 polygalacturonase activity	5	0.283308	0.634	0.1	Molecular Function	GO:0004650	polygalacturonase activity	0.0798554	0.283308	2	3	5	50
GO:0016641 oxidoreductase activity, acting on the CH-NH2 group of donors, oxygen as acceptor	5	0.283308	0.634	0.1	Molecular Function	GO:0016641	oxidoreductase activity, acting on the CH-NH2 group of donors, oxygen as acceptor	0.0798554	0.283308	3	2	5	50
GO:0008324 cation transmembrane transporter activity	51	0.287999	6.464	0.056	Molecular Function	GO:0008324	cation transmembrane transporter activity	0.0814359	0.287999	23	28	51	905
GO:0034308 primary alcohol metabolic process	6	0.28968	0.791	0.133	Biological Process	GO:0034308	primary alcohol metabolic process	0.0188555	0.28968	3	3	6	45
GO:0042973 glucan endo-1,3-beta-D-glucosidase activity	4	0.29144	0.507	0.111	Molecular Function	GO:0042973	glucan endo-1,3-beta-D-glucosidase activity	0.0828733	0.29144	0	4	4	36
GO:0016166 phytoene dehydrogenase activity	6	0.29144	0.76	0.091	Molecular Function	GO:0016166	phytoene dehydrogenase activity	0.0836963	0.29144	3	3	6	66
GO:0071949 FAD binding	7	0.29144	0.887	0.085	Molecular Function	GO:0071949	FAD binding	0.0843946	0.29144	4	3	7	82
GO:0004497 monooxygenase activity	21	0.29144	2.662	0.064	Molecular Function	GO:0004497	monooxygenase activity	0.0864486	0.29144	11	10	21	330
GO:0004316 3-oxoacyl-[acyl-carrier-protein] reductase (NADPH) activity	8	0.29144	1.014	0.081	Molecular Function	GO:0004316	3-oxoacyl-[acyl-carrier-protein] reductase (NADPH) activity	0.0872034	0.29144	1	7	8	99
GO:0016824 hydrolase activity, acting on acid halide bonds	3	0.29144	0.38	0.13	Molecular Function	GO:0016824	hydrolase activity, acting on acid halide bonds	0.0875998	0.29144	0	3	3	23
GO:0018784 (S)-2-haloacid dehalogenase activity	3	0.29144	0.38	0.13	Molecular Function	GO:0018784	(S)-2-haloacid dehalogenase activity	0.0875998	0.29144	0	3	3	23
GO:0019120 hydrolase activity, acting on acid halide bonds, in C-halide compounds	3	0.29144	0.38	0.13	Molecular Function	GO:0019120	hydrolase activity, acting on acid halide bonds, in C-halide compounds	0.0875998	0.29144	0	3	3	23
GO:0005254 chloride channel activity	9	0.29144	1.141	0.078	Molecular Function	GO:0005254	chloride channel activity	0.0883434	0.29144	8	1	9	116
GO:0004332 fructose-bisphosphate aldolase activity	2	0.29144	0.253	0.182	Molecular Function	GO:0004332	fructose-bisphosphate aldolase activity	0.0889244	0.29144	0	2	2	11
GO:0008559 xenobiotic-transporting ATPase activity	2	0.29144	0.253	0.182	Molecular Function	GO:0008559	xenobiotic-transporting ATPase activity	0.0889244	0.29144	2	0	2	11
GO:0015174 basic amino acid transmembrane transporter activity	2	0.29144	0.253	0.182	Molecular Function	GO:0015174	basic amino acid transmembrane transporter activity	0.0889244	0.29144	1	1	2	11
GO:0015181 arginine transmembrane transporter activity	2	0.29144	0.253	0.182	Molecular Function	GO:0015181	arginine transmembrane transporter activity	0.0889244	0.29144	1	1	2	11
GO:0019114 catechol dioxygenase activity	2	0.29144	0.253	0.182	Molecular Function	GO:0019114	catechol dioxygenase activity	0.0889244	0.29144	1	1	2	11
GO:0047475 phenylacetate-CoA ligase activity	2	0.29144	0.253	0.182	Molecular Function	GO:0047475	phenylacetate-CoA ligase activity	0.0889244	0.29144	1	1	2	11
GO:0070696 transmembrane receptor protein serine/threonine kinase binding	2	0.29144	0.253	0.182	Molecular Function	GO:0070696	transmembrane receptor protein serine/threonine kinase binding	0.0889244	0.29144	0	2	2	11
GO:0004067 asparaginase activity	1	0.29144	0.127	0.5	Molecular Function	GO:0004067	asparaginase activity	0.0902574	0.29144	1	0	1	2
GO:0004792 thiosulfate sulfurtransferase activity	1	0.29144	0.127	0.5	Molecular Function	GO:0004792	thiosulfate sulfurtransferase activity	0.0902574	0.29144	1	0	1	2
GO:0005358 high-affinity hydrogen:glucose symporter activity	1	0.29144	0.127	0.5	Molecular Function	GO:0005358	high-affinity hydrogen:glucose symporter activity	0.0902574	0.29144	1	0	1	2
GO:0008447 L-ascorbate oxidase activity	1	0.29144	0.127	0.5	Molecular Function	GO:0008447	L-ascorbate oxidase activity	0.0902574	0.29144	0	1	1	2
GO:0010290 chlorophyll catabolite transmembrane transporter activity	1	0.29144	0.127	0.5	Molecular Function	GO:0010290	chlorophyll catabolite transmembrane transporter activity	0.0902574	0.29144	1	0	1	2
GO:0015117 thiosulfate transmembrane transporter activity	1	0.29144	0.127	0.5	Molecular Function	GO:0015117	thiosulfate transmembrane transporter activity	0.0902574	0.29144	0	1	1	2
GO:0015121 phosphoenolpyruvate:phosphate antiporter activity	1	0.29144	0.127	0.5	Molecular Function	GO:0015121	phosphoenolpyruvate:phosphate antiporter activity	0.0902574	0.29144	0	1	1	2
GO:0015200 methylammonium transmembrane transporter activity	1	0.29144	0.127	0.5	Molecular Function	GO:0015200	methylammonium transmembrane transporter activity	0.0902574	0.29144	0	1	1	2
GO:0015355 secondary active monocarboxylate transmembrane transporter activity	1	0.29144	0.127	0.5	Molecular Function	GO:0015355	secondary active monocarboxylate transmembrane transporter activity	0.0902574	0.29144	0	1	1	2
GO:0015431 glutathione S-conjugate-exporting ATPase activity	1	0.29144	0.127	0.5	Molecular Function	GO:0015431	glutathione S-conjugate-exporting ATPase activity	0.0902574	0.29144	1	0	1	2
GO:0035175 histone kinase activity (H3-S10 specific)	1	0.29144	0.127	0.5	Molecular Function	GO:0035175	histone kinase activity (H3-S10 specific)	0.0902574	0.29144	0	1	1	2
GO:0071997 glutathione S-conjugate-transporting ATPase activity	1	0.29144	0.127	0.5	Molecular Function	GO:0071997	glutathione S-conjugate-transporting ATPase activity	0.0902574	0.29144	1	0	1	2
GO:0080146 L-cysteine desulfhydrase activity	1	0.29144	0.127	0.5	Molecular Function	GO:0080146	L-cysteine desulfhydrase activity	0.0902574	0.29144	1	0	1	2
GO:0089721 phosphoenolpyruvate transmembrane transporter activity	1	0.29144	0.127	0.5	Molecular Function	GO:0089721	phosphoenolpyruvate transmembrane transporter activity	0.0902574	0.29144	0	1	1	2
GO:0016723 oxidoreductase activity, oxidizing metal ions, NAD or NADP as acceptor	5	0.292697	0.634	0.096	Molecular Function	GO:0016723	oxidoreductase activity, oxidizing metal ions, NAD or NADP as acceptor	0.0910319	0.292697	2	3	5	52
GO:0003978 UDP-glucose 4-epimerase activity	8	0.292697	1.014	0.08	Molecular Function	GO:0003978	UDP-glucose 4-epimerase activity	0.0911723	0.292697	3	5	8	100
GO:0016830 carbon-carbon lyase activity	18	0.29384	2.281	0.065	Molecular Function	GO:0016830	carbon-carbon lyase activity	0.091792	0.29384	9	9	18	277
GO:0060089 molecular transducer activity	19	0.296431	2.408	0.064	Molecular Function	GO:0060089	molecular transducer activity	0.0930813	0.296431	2	17	19	296
GO:0099516 ion antiporter activity	7	0.296431	0.887	0.083	Molecular Function	GO:0099516	ion antiporter activity	0.0931336	0.296431	4	3	7	84
GO:0016616 oxidoreductase activity, acting on the CH-OH group of donors, NAD or NADP as acceptor	29	0.297899	3.676	0.06	Molecular Function	GO:0016616	oxidoreductase activity, acting on the CH-OH group of donors, NAD or NADP as acceptor	0.0938624	0.297899	11	18	29	485
GO:0015276 ligand-gated ion channel activity	4	0.30472	0.507	0.105	Molecular Function	GO:0015276	ligand-gated ion channel activity	0.0967732	0.30472	1	3	4	38
GO:0022834 ligand-gated channel activity	4	0.30472	0.507	0.105	Molecular Function	GO:0022834	ligand-gated channel activity	0.0967732	0.30472	1	3	4	38
GO:0004385 guanylate kinase activity	3	0.30472	0.38	0.125	Molecular Function	GO:0004385	guanylate kinase activity	0.0968322	0.30472	3	0	3	24
GO:0015293 symporter activity	12	0.309413	1.521	0.07	Molecular Function	GO:0015293	symporter activity	0.0986011	0.309413	6	6	12	171
GO:0050662 coenzyme binding	40	0.311785	5.07	0.057	Molecular Function	GO:0050662	coenzyme binding	0.0996368	0.311785	16	24	40	702
GO:0042218 1-aminocyclopropane-1-carboxylate biosynthetic process	2	0.312418	0.264	0.4	Biological Process	GO:0042218	1-aminocyclopropane-1-carboxylate biosynthetic process	0.0204492	0.312418	1	1	2	5
GO:0009423 chorismate biosynthetic process	6	0.31665	0.791	0.13	Biological Process	GO:0009423	chorismate biosynthetic process	0.0208413	0.31665	0	6	6	46
GO:0015333 peptide:proton symporter activity	5	0.320412	0.634	0.093	Molecular Function	GO:0015333	peptide:proton symporter activity	0.102969	0.320412	3	2	5	54
GO:0022897 proton-dependent peptide secondary active transmembrane transporter activity	5	0.320412	0.634	0.093	Molecular Function	GO:0022897	proton-dependent peptide secondary active transmembrane transporter activity	0.102969	0.320412	3	2	5	54
GO:0004462 lactoylglutathione lyase activity	2	0.320869	0.253	0.167	Molecular Function	GO:0004462	lactoylglutathione lyase activity	0.10355	0.320869	1	1	2	12
GO:0015298 solute:cation antiporter activity	8	0.320869	1.014	0.078	Molecular Function	GO:0015298	solute:cation antiporter activity	0.103692	0.320869	5	3	8	103
GO:0072505 divalent inorganic anion homeostasis	3	0.322241	0.395	0.231	Biological Process	GO:0072505	divalent inorganic anion homeostasis	0.0213265	0.322241	1	2	3	13
GO:0004568 chitinase activity	3	0.325752	0.38	0.12	Molecular Function	GO:0004568	chitinase activity	0.10644	0.325752	1	2	3	25
GO:0004806 triglyceride lipase activity	3	0.325752	0.38	0.12	Molecular Function	GO:0004806	triglyceride lipase activity	0.10644	0.325752	0	3	3	25
GO:0008810 cellulase activity	3	0.325752	0.38	0.12	Molecular Function	GO:0008810	cellulase activity	0.10644	0.325752	1	2	3	25
GO:0015198 oligopeptide transporter activity	3	0.325752	0.38	0.12	Molecular Function	GO:0015198	oligopeptide transporter activity	0.10644	0.325752	1	2	3	25
GO:0070417 cellular response to cold	4	0.326211	0.527	0.174	Biological Process	GO:0070417	cellular response to cold	0.0217078	0.326211	1	3	4	23
GO:0016645 oxidoreductase activity, acting on the CH-NH group of donors	10	0.335602	1.267	0.072	Molecular Function	GO:0016645	oxidoreductase activity, acting on the CH-NH group of donors	0.10996	0.335602	6	4	10	139
GO:0015108 chloride transmembrane transporter activity	9	0.339916	1.141	0.074	Molecular Function	GO:0015108	chloride transmembrane transporter activity	0.111678	0.339916	8	1	9	122
GO:0019201 nucleotide kinase activity	7	0.340145	0.887	0.08	Molecular Function	GO:0019201	nucleotide kinase activity	0.112059	0.340145	5	2	7	88
GO:0004872 receptor activity	17	0.351412	2.155	0.063	Molecular Function	GO:0004872	receptor activity	0.116225	0.351412	2	15	17	268
GO:0033612 receptor serine/threonine kinase binding	3	0.351412	0.38	0.115	Molecular Function	GO:0033612	receptor serine/threonine kinase binding	0.116401	0.351412	0	3	3	26
GO:0004350 glutamate-5-semialdehyde dehydrogenase activity	2	0.353401	0.253	0.154	Molecular Function	GO:0004350	glutamate-5-semialdehyde dehydrogenase activity	0.118768	0.353401	2	0	2	13
GO:0035673 oligopeptide transmembrane transporter activity	2	0.353401	0.253	0.154	Molecular Function	GO:0035673	oligopeptide transmembrane transporter activity	0.118768	0.353401	1	1	2	13
GO:0050218 propionate-CoA ligase activity	4	0.353401	0.507	0.098	Molecular Function	GO:0050218	propionate-CoA ligase activity	0.119499	0.353401	3	1	4	41
GO:0043531 ADP binding	16	0.353401	2.028	0.064	Molecular Function	GO:0043531	ADP binding	0.120879	0.353401	8	8	16	251
GO:0004043 L-aminoadipate-semialdehyde dehydrogenase activity	5	0.353401	0.634	0.088	Molecular Function	GO:0004043	L-aminoadipate-semialdehyde dehydrogenase activity	0.12224	0.353401	2	3	5	57
GO:0070403 NAD+ binding	5	0.353401	0.634	0.088	Molecular Function	GO:0070403	NAD+ binding	0.12224	0.353401	3	2	5	57
GO:0008168 methyltransferase activity	27	0.353401	3.422	0.059	Molecular Function	GO:0008168	methyltransferase activity	0.122709	0.353401	12	15	27	461
GO:0016866 intramolecular transferase activity	13	0.353401	1.648	0.066	Molecular Function	GO:0016866	intramolecular transferase activity	0.125184	0.353401	4	9	13	197
GO:0004148 dihydrolipoyl dehydrogenase activity	6	0.353401	0.76	0.081	Molecular Function	GO:0004148	dihydrolipoyl dehydrogenase activity	0.126518	0.353401	3	3	6	74
GO:0003988 acetyl-CoA C-acyltransferase activity	3	0.353401	0.38	0.111	Molecular Function	GO:0003988	acetyl-CoA C-acyltransferase activity	0.126696	0.353401	1	2	3	27
GO:0004124 cysteine synthase activity	3	0.353401	0.38	0.111	Molecular Function	GO:0004124	cysteine synthase activity	0.126696	0.353401	2	1	3	27
GO:0004499 N,N-dimethylaniline monooxygenase activity	3	0.353401	0.38	0.111	Molecular Function	GO:0004499	N,N-dimethylaniline monooxygenase activity	0.126696	0.353401	2	1	3	27
GO:0016787 hydrolase activity	219	0.353401	27.757	0.049	Molecular Function	GO:0016787	hydrolase activity	0.127313	0.353401	63	156	219	4433
GO:0008668 (2,3-dihydroxybenzoyl)adenylate synthase activity	4	0.353401	0.507	0.095	Molecular Function	GO:0008668	(2,3-dihydroxybenzoyl)adenylate synthase activity	0.127542	0.353401	3	1	4	42
GO:0047473 D-alanine-poly(phosphoribitol) ligase activity	4	0.353401	0.507	0.095	Molecular Function	GO:0047473	D-alanine-poly(phosphoribitol) ligase activity	0.127542	0.353401	3	1	4	42
GO:0004322 ferroxidase activity	1	0.353401	0.127	0.333	Molecular Function	GO:0004322	ferroxidase activity	0.132287	0.353401	1	0	1	3
GO:0004338 glucan exo-1,3-beta-glucosidase activity	1	0.353401	0.127	0.333	Molecular Function	GO:0004338	glucan exo-1,3-beta-glucosidase activity	0.132287	0.353401	0	1	1	3
GO:0004622 lysophospholipase activity	1	0.353401	0.127	0.333	Molecular Function	GO:0004622	lysophospholipase activity	0.132287	0.353401	0	1	1	3
GO:0004731 purine-nucleoside phosphorylase activity	1	0.353401	0.127	0.333	Molecular Function	GO:0004731	purine-nucleoside phosphorylase activity	0.132287	0.353401	0	1	1	3
GO:0004753 saccharopine dehydrogenase activity	1	0.353401	0.127	0.333	Molecular Function	GO:0004753	saccharopine dehydrogenase activity	0.132287	0.353401	1	0	1	3
GO:0005356 hydrogen:glucose symporter activity	1	0.353401	0.127	0.333	Molecular Function	GO:0005356	hydrogen:glucose symporter activity	0.132287	0.353401	1	0	1	3
GO:0008794 arsenate reductase (glutaredoxin) activity	1	0.353401	0.127	0.333	Molecular Function	GO:0008794	arsenate reductase (glutaredoxin) activity	0.132287	0.353401	1	0	1	3
GO:0010280 UDP-L-rhamnose synthase activity	1	0.353401	0.127	0.333	Molecular Function	GO:0010280	UDP-L-rhamnose synthase activity	0.132287	0.353401	0	1	1	3
GO:0010436 carotenoid dioxygenase activity	1	0.353401	0.127	0.333	Molecular Function	GO:0010436	carotenoid dioxygenase activity	0.132287	0.353401	0	1	1	3
GO:0015131 oxaloacetate transmembrane transporter activity	1	0.353401	0.127	0.333	Molecular Function	GO:0015131	oxaloacetate transmembrane transporter activity	0.132287	0.353401	0	1	1	3
GO:0015141 succinate transmembrane transporter activity	1	0.353401	0.127	0.333	Molecular Function	GO:0015141	succinate transmembrane transporter activity	0.132287	0.353401	0	1	1	3
GO:0015542 sugar efflux transmembrane transporter activity	1	0.353401	0.127	0.333	Molecular Function	GO:0015542	sugar efflux transmembrane transporter activity	0.132287	0.353401	0	1	1	3
GO:0015575 mannitol transmembrane transporter activity	1	0.353401	0.127	0.333	Molecular Function	GO:0015575	mannitol transmembrane transporter activity	0.132287	0.353401	0	1	1	3
GO:0015576 sorbitol transmembrane transporter activity	1	0.353401	0.127	0.333	Molecular Function	GO:0015576	sorbitol transmembrane transporter activity	0.132287	0.353401	0	1	1	3
GO:0015591 D-ribose transmembrane transporter activity	1	0.353401	0.127	0.333	Molecular Function	GO:0015591	D-ribose transmembrane transporter activity	0.132287	0.353401	0	1	1	3
GO:0016724 oxidoreductase activity, oxidizing metal ions, oxygen as acceptor	1	0.353401	0.127	0.333	Molecular Function	GO:0016724	oxidoreductase activity, oxidizing metal ions, oxygen as acceptor	0.132287	0.353401	1	0	1	3
GO:0016989 sigma factor antagonist activity	1	0.353401	0.127	0.333	Molecular Function	GO:0016989	sigma factor antagonist activity	0.132287	0.353401	1	0	1	3
GO:0017077 oxidative phosphorylation uncoupler activity	1	0.353401	0.127	0.333	Molecular Function	GO:0017077	oxidative phosphorylation uncoupler activity	0.132287	0.353401	0	1	1	3
GO:0030614 oxidoreductase activity, acting on phosphorus or arsenic in donors, disulfide as acceptor	1	0.353401	0.127	0.333	Molecular Function	GO:0030614	oxidoreductase activity, acting on phosphorus or arsenic in donors, disulfide as acceptor	0.132287	0.353401	1	0	1	3
GO:0035174 histone serine kinase activity	1	0.353401	0.127	0.333	Molecular Function	GO:0035174	histone serine kinase activity	0.132287	0.353401	0	1	1	3
GO:0043752 adenosylcobinamide kinase activity	1	0.353401	0.127	0.333	Molecular Function	GO:0043752	adenosylcobinamide kinase activity	0.132287	0.353401	1	0	1	3
GO:0045430 chalcone isomerase activity	1	0.353401	0.127	0.333	Molecular Function	GO:0045430	chalcone isomerase activity	0.132287	0.353401	0	1	1	3
GO:0045549 9-cis-epoxycarotenoid dioxygenase activity	1	0.353401	0.127	0.333	Molecular Function	GO:0045549	9-cis-epoxycarotenoid dioxygenase activity	0.132287	0.353401	0	1	1	3
GO:0046857 oxidoreductase activity, acting on other nitrogenous compounds as donors, with NAD or NADP as acceptor	1	0.353401	0.127	0.333	Molecular Function	GO:0046857	oxidoreductase activity, acting on other nitrogenous compounds as donors, with NAD or NADP as acceptor	0.132287	0.353401	1	0	1	3
GO:0047130 saccharopine dehydrogenase (NADP+, L-lysine-forming) activity	1	0.353401	0.127	0.333	Molecular Function	GO:0047130	saccharopine dehydrogenase (NADP+, L-lysine-forming) activity	0.132287	0.353401	1	0	1	3
GO:0047131 saccharopine dehydrogenase (NAD+, L-glutamate-forming) activity	1	0.353401	0.127	0.333	Molecular Function	GO:0047131	saccharopine dehydrogenase (NAD+, L-glutamate-forming) activity	0.132287	0.353401	1	0	1	3
GO:0047412 N-(long-chain-acyl)ethanolamine deacylase activity	1	0.353401	0.127	0.333	Molecular Function	GO:0047412	N-(long-chain-acyl)ethanolamine deacylase activity	0.132287	0.353401	0	1	1	3
GO:0047458 beta-pyrazolylalanine synthase activity	1	0.353401	0.127	0.333	Molecular Function	GO:0047458	beta-pyrazolylalanine synthase activity	0.132287	0.353401	1	0	1	3
GO:0050234 pyrazolylalanine synthase activity	1	0.353401	0.127	0.333	Molecular Function	GO:0050234	pyrazolylalanine synthase activity	0.132287	0.353401	1	0	1	3
GO:0050377 UDP-glucose 4,6-dehydratase activity	1	0.353401	0.127	0.333	Molecular Function	GO:0050377	UDP-glucose 4,6-dehydratase activity	0.132287	0.353401	0	1	1	3
GO:0050461 L-mimosine synthase activity	1	0.353401	0.127	0.333	Molecular Function	GO:0050461	L-mimosine synthase activity	0.132287	0.353401	1	0	1	3
GO:0080019 fatty-acyl-CoA reductase (alcohol-forming) activity	1	0.353401	0.127	0.333	Molecular Function	GO:0080019	fatty-acyl-CoA reductase (alcohol-forming) activity	0.132287	0.353401	0	1	1	3
GO:0080030 methyl indole-3-acetate esterase activity	1	0.353401	0.127	0.333	Molecular Function	GO:0080030	methyl indole-3-acetate esterase activity	0.132287	0.353401	0	1	1	3
GO:0004795 threonine synthase activity	2	0.357584	0.253	0.143	Molecular Function	GO:0004795	threonine synthase activity	0.134495	0.357584	1	1	2	14
GO:0016623 oxidoreductase activity, acting on the aldehyde or oxo group of donors, oxygen as acceptor	2	0.357584	0.253	0.143	Molecular Function	GO:0016623	oxidoreductase activity, acting on the aldehyde or oxo group of donors, oxygen as acceptor	0.134495	0.357584	2	0	2	14
GO:0003987 acetate-CoA ligase activity	4	0.357652	0.507	0.093	Molecular Function	GO:0003987	acetate-CoA ligase activity	0.135805	0.357652	3	1	4	43
GO:0008756 o-succinylbenzoate-CoA ligase activity	4	0.357652	0.507	0.093	Molecular Function	GO:0008756	o-succinylbenzoate-CoA ligase activity	0.135805	0.357652	3	1	4	43
GO:0016152 mercury (II) reductase activity	4	0.357652	0.507	0.093	Molecular Function	GO:0016152	mercury (II) reductase activity	0.135805	0.357652	2	2	4	43
GO:0016868 intramolecular transferase activity, phosphotransferases	4	0.357652	0.507	0.093	Molecular Function	GO:0016868	intramolecular transferase activity, phosphotransferases	0.135805	0.357652	1	3	4	43
GO:0008565 protein transporter activity	17	0.359635	2.155	0.062	Molecular Function	GO:0008565	protein transporter activity	0.136881	0.359635	10	7	17	275
GO:0005355 glucose transmembrane transporter activity	3	0.359891	0.38	0.107	Molecular Function	GO:0005355	glucose transmembrane transporter activity	0.137301	0.359891	2	1	3	28
GO:0009812 flavonoid metabolic process	10	0.363964	1.318	0.097	Biological Process	GO:0009812	flavonoid metabolic process	0.0243525	0.363964	5	5	10	103
GO:2000022 regulation of jasmonic acid mediated signaling pathway	4	0.373066	0.527	0.167	Biological Process	GO:2000022	regulation of jasmonic acid mediated signaling pathway	0.0250972	0.373066	0	4	4	24
GO:0016405 CoA-ligase activity	5	0.374083	0.634	0.083	Molecular Function	GO:0016405	CoA-ligase activity	0.143051	0.374083	3	2	5	60
GO:0045861 negative regulation of proteolysis	8	0.375319	1.054	0.107	Biological Process	GO:0045861	negative regulation of proteolysis	0.0254739	0.375319	0	8	8	75
GO:0009611 response to wounding	15	0.375319	1.976	0.083	Biological Process	GO:0009611	response to wounding	0.0257121	0.375319	4	11	15	181
GO:0006631 fatty acid metabolic process	31	0.375319	4.084	0.069	Biological Process	GO:0006631	fatty acid metabolic process	0.0257795	0.375319	12	19	31	452
GO:0009693 ethylene biosynthetic process	3	0.375319	0.395	0.214	Biological Process	GO:0009693	ethylene biosynthetic process	0.0262041	0.375319	2	1	3	14
GO:0043450 alkene biosynthetic process	3	0.375319	0.395	0.214	Biological Process	GO:0043450	alkene biosynthetic process	0.0262041	0.375319	2	1	3	14
GO:1900674 olefin biosynthetic process	3	0.375319	0.395	0.214	Biological Process	GO:1900674	olefin biosynthetic process	0.0262041	0.375319	2	1	3	14
GO:1902074 response to salt	3	0.375319	0.395	0.214	Biological Process	GO:1902074	response to salt	0.0262041	0.375319	3	0	3	14
GO:0016783 sulfurtransferase activity	4	0.376408	0.507	0.091	Molecular Function	GO:0016783	sulfurtransferase activity	0.144278	0.376408	4	0	4	44
GO:0019829 cation-transporting ATPase activity	17	0.380882	2.155	0.061	Molecular Function	GO:0019829	cation-transporting ATPase activity	0.146335	0.380882	11	6	17	278
GO:0018659 4-hydroxybenzoate 3-monooxygenase activity	3	0.384827	0.38	0.103	Molecular Function	GO:0018659	4-hydroxybenzoate 3-monooxygenase activity	0.148196	0.384827	1	2	3	29
GO:0002949 tRNA threonylcarbamoyladenosine modification	10	0.388139	1.318	0.095	Biological Process	GO:0002949	tRNA threonylcarbamoyladenosine modification	0.0273986	0.388139	8	2	10	105
GO:0003008 system process	17	0.388139	2.24	0.079	Biological Process	GO:0003008	system process	0.0275372	0.388139	12	5	17	215
GO:0042542 response to hydrogen peroxide	6	0.388139	0.791	0.122	Biological Process	GO:0042542	response to hydrogen peroxide	0.0276342	0.388139	2	4	6	49
GO:0042398 cellular modified amino acid biosynthetic process	13	0.388139	1.713	0.086	Biological Process	GO:0042398	cellular modified amino acid biosynthetic process	0.0276637	0.388139	8	5	13	151
GO:0015748 organophosphate ester transport	16	0.388834	2.108	0.08	Biological Process	GO:0015748	organophosphate ester transport	0.0278547	0.388834	11	5	16	199
GO:0009725 response to hormone	70	0.39	9.223	0.06	Biological Process	GO:0009725	response to hormone	0.02808	0.39	28	42	70	1175
GO:0016160 amylase activity	2	0.390291	0.253	0.133	Molecular Function	GO:0016160	amylase activity	0.150651	0.390291	1	1	2	15
GO:0009308 amine metabolic process	20	0.390952	2.635	0.075	Biological Process	GO:0009308	amine metabolic process	0.0288221	0.390952	12	8	20	266
GO:0071941 nitrogen cycle metabolic process	11	0.390952	1.449	0.091	Biological Process	GO:0071941	nitrogen cycle metabolic process	0.0289066	0.390952	7	4	11	121
GO:0044255 cellular lipid metabolic process	73	0.390952	9.618	0.059	Biological Process	GO:0044255	cellular lipid metabolic process	0.0289611	0.390952	29	44	73	1234
GO:0009251 glucan catabolic process	7	0.390952	0.922	0.111	Biological Process	GO:0009251	glucan catabolic process	0.0291635	0.390952	3	4	7	63
GO:0006527 arginine catabolic process	5	0.390952	0.659	0.135	Biological Process	GO:0006527	arginine catabolic process	0.0294728	0.390952	3	2	5	37
GO:0043207 response to external biotic stimulus	44	0.390952	5.797	0.064	Biological Process	GO:0043207	response to external biotic stimulus	0.0296317	0.390952	15	29	44	692
GO:0032957 inositol trisphosphate metabolic process	2	0.390952	0.264	0.333	Biological Process	GO:0032957	inositol trisphosphate metabolic process	0.0297172	0.390952	1	1	2	6
GO:0033240 positive regulation of cellular amine metabolic process	2	0.390952	0.264	0.333	Biological Process	GO:0033240	positive regulation of cellular amine metabolic process	0.0297172	0.390952	2	0	2	6
GO:0051597 response to methylmercury	2	0.390952	0.264	0.333	Biological Process	GO:0051597	response to methylmercury	0.0297172	0.390952	1	1	2	6
GO:0060285 cilium-dependent cell motility	2	0.390952	0.264	0.333	Biological Process	GO:0060285	cilium-dependent cell motility	0.0297172	0.390952	1	1	2	6
GO:0060294 cilium movement involved in cell motility	2	0.390952	0.264	0.333	Biological Process	GO:0060294	cilium movement involved in cell motility	0.0297172	0.390952	1	1	2	6
GO:0006732 coenzyme metabolic process	65	0.390952	8.564	0.06	Biological Process	GO:0006732	coenzyme metabolic process	0.0298545	0.390952	35	30	65	1084
GO:0016102 diterpenoid biosynthetic process	6	0.391592	0.791	0.12	Biological Process	GO:0016102	diterpenoid biosynthetic process	0.0301881	0.391592	1	5	6	50
GO:0046417 chorismate metabolic process	6	0.391592	0.791	0.12	Biological Process	GO:0046417	chorismate metabolic process	0.0301881	0.391592	0	6	6	50
GO:0004729 oxygen-dependent protoporphyrinogen oxidase activity	4	0.39442	0.507	0.089	Molecular Function	GO:0004729	oxygen-dependent protoporphyrinogen oxidase activity	0.152953	0.39442	3	1	4	45
GO:0070818 protoporphyrinogen oxidase activity	4	0.39442	0.507	0.089	Molecular Function	GO:0070818	protoporphyrinogen oxidase activity	0.152953	0.39442	3	1	4	45
GO:0070525 tRNA threonylcarbamoyladenosine metabolic process	10	0.396453	1.318	0.093	Biological Process	GO:0070525	tRNA threonylcarbamoyladenosine metabolic process	0.0307071	0.396453	8	2	10	107
GO:0016741 transferase activity, transferring one-carbon groups	28	0.396864	3.549	0.057	Molecular Function	GO:0016741	transferase activity, transferring one-carbon groups	0.154257	0.396864	13	15	28	494
GO:0055083 monovalent inorganic anion homeostasis	3	0.4064	0.395	0.2	Biological Process	GO:0055083	monovalent inorganic anion homeostasis	0.0316253	0.4064	1	2	3	15
GO:0042180 cellular ketone metabolic process	37	0.409085	4.875	0.065	Biological Process	GO:0042180	cellular ketone metabolic process	0.031983	0.409085	22	15	37	568
GO:0051287 NAD binding	19	0.414237	2.408	0.059	Molecular Function	GO:0051287	NAD binding	0.161381	0.414237	5	14	19	321
GO:0009867 jasmonic acid mediated signaling pathway	8	0.414422	1.054	0.101	Biological Process	GO:0009867	jasmonic acid mediated signaling pathway	0.0334681	0.414422	2	6	8	79
GO:0048544 recognition of pollen	8	0.414422	1.054	0.101	Biological Process	GO:0048544	recognition of pollen	0.0334681	0.414422	3	5	8	79
GO:0044262 cellular carbohydrate metabolic process	42	0.414422	5.534	0.063	Biological Process	GO:0044262	cellular carbohydrate metabolic process	0.035472	0.414422	14	28	42	664
GO:0044106 cellular amine metabolic process	17	0.414422	2.24	0.077	Biological Process	GO:0044106	cellular amine metabolic process	0.035842	0.414422	9	8	17	222
GO:0051707 response to other organism	43	0.414422	5.665	0.063	Biological Process	GO:0051707	response to other organism	0.0373831	0.414422	15	28	43	685
GO:0009607 response to biotic stimulus	45	0.414422	5.929	0.062	Biological Process	GO:0009607	response to biotic stimulus	0.0374091	0.414422	15	30	45	722
GO:0009692 ethylene metabolic process	3	0.414422	0.395	0.188	Biological Process	GO:0009692	ethylene metabolic process	0.0375845	0.414422	2	1	3	16
GO:0009712 catechol-containing compound metabolic process	3	0.414422	0.395	0.188	Biological Process	GO:0009712	catechol-containing compound metabolic process	0.0375845	0.414422	1	2	3	16
GO:0043449 cellular alkene metabolic process	3	0.414422	0.395	0.188	Biological Process	GO:0043449	cellular alkene metabolic process	0.0375845	0.414422	2	1	3	16
GO:0006165 nucleoside diphosphate phosphorylation	14	0.414422	1.845	0.08	Biological Process	GO:0006165	nucleoside diphosphate phosphorylation	0.0377412	0.414422	6	8	14	174
GO:0072511 divalent inorganic cation transport	23	0.414422	3.03	0.071	Biological Process	GO:0072511	divalent inorganic cation transport	0.0380244	0.414422	14	9	23	326
GO:0046148 pigment biosynthetic process	26	0.414422	3.426	0.069	Biological Process	GO:0046148	pigment biosynthetic process	0.0385853	0.414422	11	15	26	379
GO:0010476 gibberellin mediated signaling pathway	6	0.414422	0.791	0.113	Biological Process	GO:0010476	gibberellin mediated signaling pathway	0.0387581	0.414422	2	4	6	53
GO:0071370 cellular response to gibberellin stimulus	6	0.414422	0.791	0.113	Biological Process	GO:0071370	cellular response to gibberellin stimulus	0.0387581	0.414422	2	4	6	53
GO:0042537 benzene-containing compound metabolic process	14	0.414422	1.845	0.08	Biological Process	GO:0042537	benzene-containing compound metabolic process	0.0393144	0.414422	7	7	14	175
GO:0009102 biotin biosynthetic process	15	0.414422	1.976	0.078	Biological Process	GO:0009102	biotin biosynthetic process	0.0402859	0.414422	8	7	15	192
GO:0033567 DNA replication, Okazaki fragment processing	2	0.414422	0.264	0.286	Biological Process	GO:0033567	DNA replication, Okazaki fragment processing	0.0403121	0.414422	2	0	2	7
GO:0009875 pollen-pistil interaction	8	0.414422	1.054	0.098	Biological Process	GO:0009875	pollen-pistil interaction	0.040478	0.414422	3	5	8	82
GO:0030243 cellulose metabolic process	8	0.414422	1.054	0.098	Biological Process	GO:0030243	cellulose metabolic process	0.040478	0.414422	3	5	8	82
GO:0006575 cellular modified amino acid metabolic process	20	0.414422	2.635	0.072	Biological Process	GO:0006575	cellular modified amino acid metabolic process	0.0413828	0.414422	12	8	20	277
GO:0009718 anthocyanin-containing compound biosynthetic process	4	0.414422	0.527	0.143	Biological Process	GO:0009718	anthocyanin-containing compound biosynthetic process	0.0416971	0.414422	2	2	4	28
GO:0009086 methionine biosynthetic process	10	0.414422	1.318	0.088	Biological Process	GO:0009086	methionine biosynthetic process	0.0423031	0.414422	5	5	10	113
GO:0042044 fluid transport	5	0.414422	0.659	0.122	Biological Process	GO:0042044	fluid transport	0.0434654	0.414422	1	4	5	41
GO:0051186 cofactor metabolic process	91	0.414422	11.989	0.056	Biological Process	GO:0051186	cofactor metabolic process	0.0440183	0.414422	43	48	91	1611
GO:0019346 transsulfuration	3	0.414422	0.395	0.176	Biological Process	GO:0019346	transsulfuration	0.0440727	0.414422	2	1	3	17
GO:0009132 nucleoside diphosphate metabolic process	14	0.414422	1.845	0.079	Biological Process	GO:0009132	nucleoside diphosphate metabolic process	0.0443133	0.414422	6	8	14	178
GO:0006083 acetate metabolic process	7	0.414422	0.922	0.101	Biological Process	GO:0006083	acetate metabolic process	0.044725	0.414422	6	1	7	69
GO:0044272 sulfur compound biosynthetic process	40	0.414422	5.27	0.063	Biological Process	GO:0044272	sulfur compound biosynthetic process	0.0450859	0.414422	22	18	40	639
GO:0006768 biotin metabolic process	15	0.414422	1.976	0.077	Biological Process	GO:0006768	biotin metabolic process	0.0451215	0.414422	8	7	15	195
GO:0046939 nucleotide phosphorylation	14	0.414422	1.845	0.078	Biological Process	GO:0046939	nucleotide phosphorylation	0.0460747	0.414422	6	8	14	179
GO:0035428 hexose transmembrane transport	4	0.414422	0.527	0.138	Biological Process	GO:0035428	hexose transmembrane transport	0.0466178	0.414422	2	2	4	29
GO:0042128 nitrate assimilation	4	0.414422	0.527	0.138	Biological Process	GO:0042128	nitrate assimilation	0.0466178	0.414422	3	1	4	29
GO:0042440 pigment metabolic process	28	0.414422	3.689	0.066	Biological Process	GO:0042440	pigment metabolic process	0.0467363	0.414422	13	15	28	422
GO:0006555 methionine metabolic process	10	0.414422	1.318	0.087	Biological Process	GO:0006555	methionine metabolic process	0.046754	0.414422	5	5	10	115
GO:0055085 transmembrane transport	83	0.414422	10.935	0.057	Biological Process	GO:0055085	transmembrane transport	0.0468643	0.414422	35	48	83	1460
GO:0001542 ovulation from ovarian follicle	1	0.414422	0.132	1	Biological Process	GO:0001542	ovulation from ovarian follicle	0.0474701	0.414422	0	1	1	1
GO:0001554 luteolysis	1	0.414422	0.132	1	Biological Process	GO:0001554	luteolysis	0.0474701	0.414422	0	1	1	1
GO:0001659 temperature homeostasis	1	0.414422	0.132	1	Biological Process	GO:0001659	temperature homeostasis	0.0474701	0.414422	0	1	1	1
GO:0001660 fever generation	1	0.414422	0.132	1	Biological Process	GO:0001660	fever generation	0.0474701	0.414422	0	1	1	1
GO:0001662 behavioral fear response	1	0.414422	0.132	1	Biological Process	GO:0001662	behavioral fear response	0.0474701	0.414422	0	1	1	1
GO:0002127 wobble base cytosine methylation	1	0.414422	0.132	1	Biological Process	GO:0002127	wobble base cytosine methylation	0.0474701	0.414422	1	0	1	1
GO:0002209 behavioral defense response	1	0.414422	0.132	1	Biological Process	GO:0002209	behavioral defense response	0.0474701	0.414422	0	1	1	1
GO:0002675 positive regulation of acute inflammatory response	1	0.414422	0.132	1	Biological Process	GO:0002675	positive regulation of acute inflammatory response	0.0474701	0.414422	0	1	1	1
GO:0002946 tRNA C5-cytosine methylation	1	0.414422	0.132	1	Biological Process	GO:0002946	tRNA C5-cytosine methylation	0.0474701	0.414422	1	0	1	1
GO:0006034 cuticle chitin metabolic process	1	0.414422	0.132	1	Biological Process	GO:0006034	cuticle chitin metabolic process	0.0474701	0.414422	1	0	1	1
GO:0006035 cuticle chitin biosynthetic process	1	0.414422	0.132	1	Biological Process	GO:0006035	cuticle chitin biosynthetic process	0.0474701	0.414422	1	0	1	1
GO:0006080 substituted mannan metabolic process	1	0.414422	0.132	1	Biological Process	GO:0006080	substituted mannan metabolic process	0.0474701	0.414422	0	1	1	1
GO:0006663 platelet activating factor biosynthetic process	1	0.414422	0.132	1	Biological Process	GO:0006663	platelet activating factor biosynthetic process	0.0474701	0.414422	0	1	1	1
GO:0006681 galactosylceramide metabolic process	1	0.414422	0.132	1	Biological Process	GO:0006681	galactosylceramide metabolic process	0.0474701	0.414422	1	0	1	1
GO:0006683 galactosylceramide catabolic process	1	0.414422	0.132	1	Biological Process	GO:0006683	galactosylceramide catabolic process	0.0474701	0.414422	1	0	1	1
GO:0006791 sulfur utilization	1	0.414422	0.132	1	Biological Process	GO:0006791	sulfur utilization	0.0474701	0.414422	0	1	1	1
GO:0006792 regulation of sulfur utilization	1	0.414422	0.132	1	Biological Process	GO:0006792	regulation of sulfur utilization	0.0474701	0.414422	0	1	1	1
GO:0006799 polyphosphate biosynthetic process	1	0.414422	0.132	1	Biological Process	GO:0006799	polyphosphate biosynthetic process	0.0474701	0.414422	0	1	1	1
GO:0006953 acute-phase response	1	0.414422	0.132	1	Biological Process	GO:0006953	acute-phase response	0.0474701	0.414422	0	1	1	1
GO:0008362 chitin-based embryonic cuticle biosynthetic process	1	0.414422	0.132	1	Biological Process	GO:0008362	chitin-based embryonic cuticle biosynthetic process	0.0474701	0.414422	1	0	1	1
GO:0009878 nodule morphogenesis	1	0.414422	0.132	1	Biological Process	GO:0009878	nodule morphogenesis	0.0474701	0.414422	1	0	1	1
GO:0010241 ent-kaurene oxidation to kaurenoic acid	1	0.414422	0.132	1	Biological Process	GO:0010241	ent-kaurene oxidation to kaurenoic acid	0.0474701	0.414422	0	1	1	1
GO:0010306 rhamnogalacturonan II biosynthetic process	1	0.414422	0.132	1	Biological Process	GO:0010306	rhamnogalacturonan II biosynthetic process	0.0474701	0.414422	0	1	1	1
GO:0010392 galactoglucomannan metabolic process	1	0.414422	0.132	1	Biological Process	GO:0010392	galactoglucomannan metabolic process	0.0474701	0.414422	0	1	1	1
GO:0010396 rhamnogalacturonan II metabolic process	1	0.414422	0.132	1	Biological Process	GO:0010396	rhamnogalacturonan II metabolic process	0.0474701	0.414422	0	1	1	1
GO:0010446 response to alkaline pH	1	0.414422	0.132	1	Biological Process	GO:0010446	response to alkaline pH	0.0474701	0.414422	0	1	1	1
GO:0015755 fructose transport	1	0.414422	0.132	1	Biological Process	GO:0015755	fructose transport	0.0474701	0.414422	0	1	1	1
GO:0019294 keto-3-deoxy-D-manno-octulosonic acid biosynthetic process	1	0.414422	0.132	1	Biological Process	GO:0019294	keto-3-deoxy-D-manno-octulosonic acid biosynthetic process	0.0474701	0.414422	0	1	1	1
GO:0019376 galactolipid catabolic process	1	0.414422	0.132	1	Biological Process	GO:0019376	galactolipid catabolic process	0.0474701	0.414422	1	0	1	1
GO:0019448 L-cysteine catabolic process	1	0.414422	0.132	1	Biological Process	GO:0019448	L-cysteine catabolic process	0.0474701	0.414422	1	0	1	1
GO:0019450 L-cysteine catabolic process to pyruvate	1	0.414422	0.132	1	Biological Process	GO:0019450	L-cysteine catabolic process to pyruvate	0.0474701	0.414422	1	0	1	1
GO:0019614 catechol-containing compound catabolic process	1	0.414422	0.132	1	Biological Process	GO:0019614	catechol-containing compound catabolic process	0.0474701	0.414422	0	1	1	1
GO:0019619 3,4-dihydroxybenzoate catabolic process	1	0.414422	0.132	1	Biological Process	GO:0019619	3,4-dihydroxybenzoate catabolic process	0.0474701	0.414422	0	1	1	1
GO:0031392 regulation of prostaglandin biosynthetic process	1	0.414422	0.132	1	Biological Process	GO:0031392	regulation of prostaglandin biosynthetic process	0.0474701	0.414422	0	1	1	1
GO:0031394 positive regulation of prostaglandin biosynthetic process	1	0.414422	0.132	1	Biological Process	GO:0031394	positive regulation of prostaglandin biosynthetic process	0.0474701	0.414422	0	1	1	1
GO:0031620 regulation of fever generation	1	0.414422	0.132	1	Biological Process	GO:0031620	regulation of fever generation	0.0474701	0.414422	0	1	1	1
GO:0031622 positive regulation of fever generation	1	0.414422	0.132	1	Biological Process	GO:0031622	positive regulation of fever generation	0.0474701	0.414422	0	1	1	1
GO:0031649 heat generation	1	0.414422	0.132	1	Biological Process	GO:0031649	heat generation	0.0474701	0.414422	0	1	1	1
GO:0031650 regulation of heat generation	1	0.414422	0.132	1	Biological Process	GO:0031650	regulation of heat generation	0.0474701	0.414422	0	1	1	1
GO:0031652 positive regulation of heat generation	1	0.414422	0.132	1	Biological Process	GO:0031652	positive regulation of heat generation	0.0474701	0.414422	0	1	1	1
GO:0033131 regulation of glucokinase activity	1	0.414422	0.132	1	Biological Process	GO:0033131	regulation of glucokinase activity	0.0474701	0.414422	0	1	1	1
GO:0033133 positive regulation of glucokinase activity	1	0.414422	0.132	1	Biological Process	GO:0033133	positive regulation of glucokinase activity	0.0474701	0.414422	0	1	1	1
GO:0033331 ent-kaurene metabolic process	1	0.414422	0.132	1	Biological Process	GO:0033331	ent-kaurene metabolic process	0.0474701	0.414422	0	1	1	1
GO:0033473 indoleacetic acid conjugate metabolic process	1	0.414422	0.132	1	Biological Process	GO:0033473	indoleacetic acid conjugate metabolic process	0.0474701	0.414422	0	1	1	1
GO:0034203 glycolipid translocation	1	0.414422	0.132	1	Biological Process	GO:0034203	glycolipid translocation	0.0474701	0.414422	1	0	1	1
GO:0036149 phosphatidylinositol acyl-chain remodeling	1	0.414422	0.132	1	Biological Process	GO:0036149	phosphatidylinositol acyl-chain remodeling	0.0474701	0.414422	0	1	1	1
GO:0036150 phosphatidylserine acyl-chain remodeling	1	0.414422	0.132	1	Biological Process	GO:0036150	phosphatidylserine acyl-chain remodeling	0.0474701	0.414422	0	1	1	1
GO:0036152 phosphatidylethanolamine acyl-chain remodeling	1	0.414422	0.132	1	Biological Process	GO:0036152	phosphatidylethanolamine acyl-chain remodeling	0.0474701	0.414422	0	1	1	1
GO:0042596 fear response	1	0.414422	0.132	1	Biological Process	GO:0042596	fear response	0.0474701	0.414422	0	1	1	1
GO:0043988 histone H3-S28 phosphorylation	1	0.414422	0.132	1	Biological Process	GO:0043988	histone H3-S28 phosphorylation	0.0474701	0.414422	0	1	1	1
GO:0046400 keto-3-deoxy-D-manno-octulosonic acid metabolic process	1	0.414422	0.132	1	Biological Process	GO:0046400	keto-3-deoxy-D-manno-octulosonic acid metabolic process	0.0474701	0.414422	0	1	1	1
GO:0046439 L-cysteine metabolic process	1	0.414422	0.132	1	Biological Process	GO:0046439	L-cysteine metabolic process	0.0474701	0.414422	1	0	1	1
GO:0046469 platelet activating factor metabolic process	1	0.414422	0.132	1	Biological Process	GO:0046469	platelet activating factor metabolic process	0.0474701	0.414422	0	1	1	1
GO:0046697 decidualization	1	0.414422	0.132	1	Biological Process	GO:0046697	decidualization	0.0474701	0.414422	0	1	1	1
GO:0051069 galactomannan metabolic process	1	0.414422	0.132	1	Biological Process	GO:0051069	galactomannan metabolic process	0.0474701	0.414422	0	1	1	1
GO:0051070 galactomannan biosynthetic process	1	0.414422	0.132	1	Biological Process	GO:0051070	galactomannan biosynthetic process	0.0474701	0.414422	0	1	1	1
GO:0060771 phyllotactic patterning	1	0.414422	0.132	1	Biological Process	GO:0060771	phyllotactic patterning	0.0474701	0.414422	0	1	1	1
GO:0060772 leaf phyllotactic patterning	1	0.414422	0.132	1	Biological Process	GO:0060772	leaf phyllotactic patterning	0.0474701	0.414422	0	1	1	1
GO:0060774 auxin mediated signaling pathway involved in phyllotactic patterning	1	0.414422	0.132	1	Biological Process	GO:0060774	auxin mediated signaling pathway involved in phyllotactic patterning	0.0474701	0.414422	0	1	1	1
GO:0071469 cellular response to alkaline pH	1	0.414422	0.132	1	Biological Process	GO:0071469	cellular response to alkaline pH	0.0474701	0.414422	0	1	1	1
GO:0090036 regulation of protein kinase C signaling	1	0.414422	0.132	1	Biological Process	GO:0090036	regulation of protein kinase C signaling	0.0474701	0.414422	1	0	1	1
GO:1900067 regulation of cellular response to alkaline pH	1	0.414422	0.132	1	Biological Process	GO:1900067	regulation of cellular response to alkaline pH	0.0474701	0.414422	0	1	1	1
GO:1902334 fructose export from vacuole to cytoplasm	1	0.414422	0.132	1	Biological Process	GO:1902334	fructose export from vacuole to cytoplasm	0.0474701	0.414422	0	1	1	1
GO:1903299 regulation of hexokinase activity	1	0.414422	0.132	1	Biological Process	GO:1903299	regulation of hexokinase activity	0.0474701	0.414422	0	1	1	1
GO:1903301 positive regulation of hexokinase activity	1	0.414422	0.132	1	Biological Process	GO:1903301	positive regulation of hexokinase activity	0.0474701	0.414422	0	1	1	1
GO:0016627 oxidoreductase activity, acting on the CH-CH group of donors	17	0.41711	2.155	0.06	Molecular Function	GO:0016627	oxidoreductase activity, acting on the CH-CH group of donors	0.162875	0.41711	6	11	17	283
GO:0004757 sepiapterin reductase activity	5	0.417454	0.634	0.079	Molecular Function	GO:0004757	sepiapterin reductase activity	0.165272	0.417454	0	5	5	63
GO:0022890 inorganic cation transmembrane transporter activity	42	0.417454	5.323	0.054	Molecular Function	GO:0022890	inorganic cation transmembrane transporter activity	0.167034	0.417454	19	23	42	779
GO:0016002 sulfite reductase activity	2	0.417454	0.253	0.125	Molecular Function	GO:0016002	sulfite reductase activity	0.167162	0.417454	1	1	2	16
GO:0016748 succinyltransferase activity	3	0.417454	0.38	0.097	Molecular Function	GO:0016748	succinyltransferase activity	0.170767	0.417454	2	1	3	31
GO:0031418 L-ascorbic acid binding	3	0.417454	0.38	0.097	Molecular Function	GO:0031418	L-ascorbic acid binding	0.170767	0.417454	1	2	3	31
GO:0046608 carotenoid isomerase activity	3	0.417454	0.38	0.097	Molecular Function	GO:0046608	carotenoid isomerase activity	0.170767	0.417454	2	1	3	31
GO:0004478 methionine adenosyltransferase activity	1	0.417454	0.127	0.25	Molecular Function	GO:0004478	methionine adenosyltransferase activity	0.172378	0.417454	0	1	1	4
GO:0004550 nucleoside diphosphate kinase activity	1	0.417454	0.127	0.25	Molecular Function	GO:0004550	nucleoside diphosphate kinase activity	0.172378	0.417454	0	1	1	4
GO:0004854 xanthine dehydrogenase activity	1	0.417454	0.127	0.25	Molecular Function	GO:0004854	xanthine dehydrogenase activity	0.172378	0.417454	1	0	1	4
GO:0005213 structural constituent of chorion	1	0.417454	0.127	0.25	Molecular Function	GO:0005213	structural constituent of chorion	0.172378	0.417454	0	1	1	4
GO:0005354 galactose transmembrane transporter activity	1	0.417454	0.127	0.25	Molecular Function	GO:0005354	galactose transmembrane transporter activity	0.172378	0.417454	0	1	1	4
GO:0008660 1-aminocyclopropane-1-carboxylate deaminase activity	1	0.417454	0.127	0.25	Molecular Function	GO:0008660	1-aminocyclopropane-1-carboxylate deaminase activity	0.172378	0.417454	0	1	1	4
GO:0015097 mercury ion transmembrane transporter activity	1	0.417454	0.127	0.25	Molecular Function	GO:0015097	mercury ion transmembrane transporter activity	0.172378	0.417454	1	0	1	4
GO:0015159 polysaccharide transmembrane transporter activity	1	0.417454	0.127	0.25	Molecular Function	GO:0015159	polysaccharide transmembrane transporter activity	0.172378	0.417454	0	1	1	4
GO:0015168 glycerol transmembrane transporter activity	1	0.417454	0.127	0.25	Molecular Function	GO:0015168	glycerol transmembrane transporter activity	0.172378	0.417454	0	1	1	4
GO:0016905 myosin heavy chain kinase activity	1	0.417454	0.127	0.25	Molecular Function	GO:0016905	myosin heavy chain kinase activity	0.172378	0.417454	0	1	1	4
GO:0030611 arsenate reductase activity	1	0.417454	0.127	0.25	Molecular Function	GO:0030611	arsenate reductase activity	0.172378	0.417454	1	0	1	4
GO:0035173 histone kinase activity	1	0.417454	0.127	0.25	Molecular Function	GO:0035173	histone kinase activity	0.172378	0.417454	0	1	1	4
GO:0047150 betaine-homocysteine S-methyltransferase activity	1	0.417454	0.127	0.25	Molecular Function	GO:0047150	betaine-homocysteine S-methyltransferase activity	0.172378	0.417454	1	0	1	4
GO:0047274 galactinol-sucrose galactosyltransferase activity	1	0.417454	0.127	0.25	Molecular Function	GO:0047274	galactinol-sucrose galactosyltransferase activity	0.172378	0.417454	1	0	1	4
GO:0051753 mannan synthase activity	1	0.417454	0.127	0.25	Molecular Function	GO:0051753	mannan synthase activity	0.172378	0.417454	0	1	1	4
GO:0052635 C-20 gibberellin 2-beta-dioxygenase activity	1	0.417454	0.127	0.25	Molecular Function	GO:0052635	C-20 gibberellin 2-beta-dioxygenase activity	0.172378	0.417454	0	1	1	4
GO:0052722 fatty acid in-chain hydroxylase activity	1	0.417454	0.127	0.25	Molecular Function	GO:0052722	fatty acid in-chain hydroxylase activity	0.172378	0.417454	0	1	1	4
GO:0052743 inositol tetrakisphosphate phosphatase activity	1	0.417454	0.127	0.25	Molecular Function	GO:0052743	inositol tetrakisphosphate phosphatase activity	0.172378	0.417454	0	1	1	4
GO:1990188 euchromatin binding	1	0.417454	0.127	0.25	Molecular Function	GO:1990188	euchromatin binding	0.172378	0.417454	1	0	1	4
GO:0031406 carboxylic acid binding	7	0.418084	0.887	0.071	Molecular Function	GO:0031406	carboxylic acid binding	0.173388	0.418084	2	5	7	99
GO:0043177 organic acid binding	7	0.418084	0.887	0.071	Molecular Function	GO:0043177	organic acid binding	0.173388	0.418084	2	5	7	99
GO:0016101 diterpenoid metabolic process	6	0.424118	0.791	0.107	Biological Process	GO:0016101	diterpenoid metabolic process	0.048735	0.424118	1	5	6	56
GO:0044264 cellular polysaccharide metabolic process	28	0.425674	3.689	0.066	Biological Process	GO:0044264	cellular polysaccharide metabolic process	0.0490686	0.425674	7	21	28	424
GO:0016878 acid-thiol ligase activity	5	0.435006	0.634	0.077	Molecular Function	GO:0016878	acid-thiol ligase activity	0.180797	0.435006	3	2	5	65
GO:0008446 GDP-mannose 4,6-dehydratase activity	3	0.437893	0.38	0.094	Molecular Function	GO:0008446	GDP-mannose 4,6-dehydratase activity	0.1824	0.437893	1	2	3	32
GO:0004834 tryptophan synthase activity	2	0.437893	0.253	0.118	Molecular Function	GO:0004834	tryptophan synthase activity	0.183962	0.437893	1	1	2	17
GO:0005315 inorganic phosphate transmembrane transporter activity	2	0.437893	0.253	0.118	Molecular Function	GO:0005315	inorganic phosphate transmembrane transporter activity	0.183962	0.437893	1	1	2	17
GO:0016801 hydrolase activity, acting on ether bonds	2	0.437893	0.253	0.118	Molecular Function	GO:0016801	hydrolase activity, acting on ether bonds	0.183962	0.437893	1	1	2	17
GO:0034073 tetrahymanol cyclase activity	2	0.437893	0.253	0.118	Molecular Function	GO:0034073	tetrahymanol cyclase activity	0.183962	0.437893	0	2	2	17
GO:0009625 response to insect	3	0.440327	0.395	0.167	Biological Process	GO:0009625	response to insect	0.051078	0.440327	1	2	3	18
GO:0050667 homocysteine metabolic process	3	0.440327	0.395	0.167	Biological Process	GO:0050667	homocysteine metabolic process	0.051078	0.440327	2	1	3	18
GO:0005992 trehalose biosynthetic process	4	0.443469	0.527	0.133	Biological Process	GO:0005992	trehalose biosynthetic process	0.0518467	0.443469	1	3	4	30
GO:0010411 xyloglucan metabolic process	4	0.443469	0.527	0.133	Biological Process	GO:0010411	xyloglucan metabolic process	0.0518467	0.443469	0	4	4	30
GO:0010205 photoinhibition	2	0.443469	0.264	0.25	Biological Process	GO:0010205	photoinhibition	0.0520874	0.443469	1	1	2	8
GO:0043155 negative regulation of photosynthesis, light reaction	2	0.443469	0.264	0.25	Biological Process	GO:0043155	negative regulation of photosynthesis, light reaction	0.0520874	0.443469	1	1	2	8
GO:0042402 cellular biogenic amine catabolic process	6	0.444589	0.791	0.105	Biological Process	GO:0042402	cellular biogenic amine catabolic process	0.0523807	0.444589	4	2	6	57
GO:0000097 sulfur amino acid biosynthetic process	13	0.445093	1.713	0.078	Biological Process	GO:0000097	sulfur amino acid biosynthetic process	0.0527638	0.445093	6	7	13	166
GO:0009856 pollination	13	0.445093	1.713	0.078	Biological Process	GO:0009856	pollination	0.0527638	0.445093	5	8	13	166
GO:1902495 transmembrane transporter complex	20	0.446641	3.584	0.068	Cellular Component	GO:1902495	transmembrane transporter complex	0.034307	0.446641	12	8	20	295
GO:0009506 plasmodesma	25	0.446641	4.48	0.064	Cellular Component	GO:0009506	plasmodesma	0.0345165	0.446641	6	19	25	389
GO:0055044 symplast	25	0.446641	4.48	0.064	Cellular Component	GO:0055044	symplast	0.0345165	0.446641	6	19	25	389
GO:0042807 central vacuole	2	0.446641	0.358	0.286	Cellular Component	GO:0042807	central vacuole	0.0345283	0.446641	0	2	2	7
GO:0044447 axoneme part	2	0.446641	0.358	0.286	Cellular Component	GO:0044447	axoneme part	0.0345283	0.446641	1	1	2	7
GO:0048029 monosaccharide binding	4	0.450028	0.507	0.082	Molecular Function	GO:0048029	monosaccharide binding	0.189464	0.450028	2	2	4	49
GO:0016820 hydrolase activity, acting on acid anhydrides, catalyzing transmembrane movement of substances	22	0.451833	2.788	0.057	Molecular Function	GO:0016820	hydrolase activity, acting on acid anhydrides, catalyzing transmembrane movement of substances	0.191441	0.451833	13	9	22	389
GO:0042626 ATPase activity, coupled to transmembrane movement of substances	22	0.451833	2.788	0.057	Molecular Function	GO:0042626	ATPase activity, coupled to transmembrane movement of substances	0.191441	0.451833	13	9	22	389
GO:0043492 ATPase activity, coupled to movement of substances	22	0.451833	2.788	0.057	Molecular Function	GO:0043492	ATPase activity, coupled to movement of substances	0.191441	0.451833	13	9	22	389
GO:0038023 signaling receptor activity	15	0.45735	1.901	0.059	Molecular Function	GO:0038023	signaling receptor activity	0.194189	0.45735	2	13	15	253
GO:0030246 carbohydrate binding	19	0.457705	2.408	0.057	Molecular Function	GO:0030246	carbohydrate binding	0.194751	0.457705	6	13	19	331
GO:0016628 oxidoreductase activity, acting on the CH-CH group of donors, NAD or NADP as acceptor	10	0.4589	1.267	0.063	Molecular Function	GO:0016628	oxidoreductase activity, acting on the CH-CH group of donors, NAD or NADP as acceptor	0.195671	0.4589	2	8	10	158
GO:0000939 condensed chromosome inner kinetochore	1	0.460713	0.179	1	Cellular Component	GO:0000939	condensed chromosome inner kinetochore	0.0436586	0.460713	1	0	1	1
GO:0031302 intrinsic component of endosome membrane	1	0.460713	0.179	1	Cellular Component	GO:0031302	intrinsic component of endosome membrane	0.0436586	0.460713	0	1	1	1
GO:0031303 integral component of endosome membrane	1	0.460713	0.179	1	Cellular Component	GO:0031303	integral component of endosome membrane	0.0436586	0.460713	0	1	1	1
GO:0031511 Mis6-Sim4 complex	1	0.460713	0.179	1	Cellular Component	GO:0031511	Mis6-Sim4 complex	0.0436586	0.460713	1	0	1	1
GO:0043667 pollen wall	1	0.460713	0.179	1	Cellular Component	GO:0043667	pollen wall	0.0436586	0.460713	1	0	1	1
GO:0043668 exine	1	0.460713	0.179	1	Cellular Component	GO:0043668	exine	0.0436586	0.460713	1	0	1	1
GO:0043673 sexine	1	0.460713	0.179	1	Cellular Component	GO:0043673	sexine	0.0436586	0.460713	1	0	1	1
GO:0016776 phosphotransferase activity, phosphate group as acceptor	6	0.46595	0.76	0.071	Molecular Function	GO:0016776	phosphotransferase activity, phosphate group as acceptor	0.199095	0.46595	4	2	6	85
GO:0016854 racemase and epimerase activity	10	0.468413	1.267	0.063	Molecular Function	GO:0016854	racemase and epimerase activity	0.200841	0.468413	4	6	10	159
GO:0016703 oxidoreductase activity, acting on single donors with incorporation of molecular oxygen, incorporation of one atom of oxygen (internal monooxygenases or internal mixed function oxidases)	2	0.468413	0.253	0.111	Molecular Function	GO:0016703	oxidoreductase activity, acting on single donors with incorporation of molecular oxygen, incorporation of one atom of oxygen (internal monooxygenases or internal mixed function oxidases)	0.200989	0.468413	2	0	2	18
GO:0042625 ATPase coupled ion transmembrane transporter activity	17	0.470198	2.155	0.058	Molecular Function	GO:0042625	ATPase coupled ion transmembrane transporter activity	0.202539	0.470198	11	6	17	294
GO:0008460 dTDP-glucose 4,6-dehydratase activity	5	0.470198	0.634	0.074	Molecular Function	GO:0008460	dTDP-glucose 4,6-dehydratase activity	0.205038	0.470198	1	4	5	68
GO:0050661 NADP binding	7	0.470198	0.887	0.067	Molecular Function	GO:0050661	NADP binding	0.205221	0.470198	3	4	7	104
GO:0000287 magnesium ion binding	11	0.470198	1.394	0.061	Molecular Function	GO:0000287	magnesium ion binding	0.206277	0.470198	6	5	11	179
GO:0004252 serine-type endopeptidase activity	12	0.470198	1.521	0.06	Molecular Function	GO:0004252	serine-type endopeptidase activity	0.210588	0.470198	4	8	12	199
GO:0000035 acyl binding	1	0.470198	0.127	0.2	Molecular Function	GO:0000035	acyl binding	0.210618	0.470198	0	1	1	5
GO:0000822 inositol hexakisphosphate binding	1	0.470198	0.127	0.2	Molecular Function	GO:0000822	inositol hexakisphosphate binding	0.210618	0.470198	0	1	1	5
GO:0003855 3-dehydroquinate dehydratase activity	1	0.470198	0.127	0.2	Molecular Function	GO:0003855	3-dehydroquinate dehydratase activity	0.210618	0.470198	0	1	1	5
GO:0004808 tRNA (5-methylaminomethyl-2-thiouridylate)-methyltransferase activity	1	0.470198	0.127	0.2	Molecular Function	GO:0004808	tRNA (5-methylaminomethyl-2-thiouridylate)-methyltransferase activity	0.210618	0.470198	1	0	1	5
GO:0005094 Rho GDP-dissociation inhibitor activity	1	0.470198	0.127	0.2	Molecular Function	GO:0005094	Rho GDP-dissociation inhibitor activity	0.210618	0.470198	0	1	1	5
GO:0005365 myo-inositol transmembrane transporter activity	1	0.470198	0.127	0.2	Molecular Function	GO:0005365	myo-inositol transmembrane transporter activity	0.210618	0.470198	0	1	1	5
GO:0008782 adenosylhomocysteine nucleosidase activity	1	0.470198	0.127	0.2	Molecular Function	GO:0008782	adenosylhomocysteine nucleosidase activity	0.210618	0.470198	0	1	1	5
GO:0008930 methylthioadenosine nucleosidase activity	1	0.470198	0.127	0.2	Molecular Function	GO:0008930	methylthioadenosine nucleosidase activity	0.210618	0.470198	0	1	1	5
GO:0015369 calcium:proton antiporter activity	1	0.470198	0.127	0.2	Molecular Function	GO:0015369	calcium:proton antiporter activity	0.210618	0.470198	1	0	1	5
GO:0019187 beta-1,4-mannosyltransferase activity	1	0.470198	0.127	0.2	Molecular Function	GO:0019187	beta-1,4-mannosyltransferase activity	0.210618	0.470198	0	1	1	5
GO:0033773 isoflavone 2'-hydroxylase activity	1	0.470198	0.127	0.2	Molecular Function	GO:0033773	isoflavone 2'-hydroxylase activity	0.210618	0.470198	1	0	1	5
GO:0045505 dynein intermediate chain binding	1	0.470198	0.127	0.2	Molecular Function	GO:0045505	dynein intermediate chain binding	0.210618	0.470198	0	1	1	5
GO:0050531 mannosyl-3-phosphoglycerate phosphatase activity	1	0.470198	0.127	0.2	Molecular Function	GO:0050531	mannosyl-3-phosphoglycerate phosphatase activity	0.210618	0.470198	0	1	1	5
GO:0051787 misfolded protein binding	1	0.470198	0.127	0.2	Molecular Function	GO:0051787	misfolded protein binding	0.210618	0.470198	1	0	1	5
GO:0051959 dynein light intermediate chain binding	1	0.470198	0.127	0.2	Molecular Function	GO:0051959	dynein light intermediate chain binding	0.210618	0.470198	0	1	1	5
GO:0071917 triose-phosphate transmembrane transporter activity	1	0.470198	0.127	0.2	Molecular Function	GO:0071917	triose-phosphate transmembrane transporter activity	0.210618	0.470198	0	1	1	5
GO:0050660 flavin adenine dinucleotide binding	10	0.470894	1.267	0.062	Molecular Function	GO:0050660	flavin adenine dinucleotide binding	0.211353	0.470894	7	3	10	161
GO:1990351 transporter complex	20	0.472151	3.584	0.066	Cellular Component	GO:1990351	transporter complex	0.0459199	0.472151	12	8	20	305
GO:0006525 arginine metabolic process	6	0.472529	0.791	0.103	Biological Process	GO:0006525	arginine metabolic process	0.056188	0.472529	4	2	6	58
GO:0033013 tetrapyrrole metabolic process	32	0.476048	4.216	0.064	Biological Process	GO:0033013	tetrapyrrole metabolic process	0.0567796	0.476048	17	15	32	503
GO:0019205 nucleobase-containing compound kinase activity	9	0.480908	1.141	0.063	Molecular Function	GO:0019205	nucleobase-containing compound kinase activity	0.216326	0.480908	6	3	9	143
GO:0004871 signal transducer activity	20	0.480908	2.535	0.056	Molecular Function	GO:0004871	signal transducer activity	0.216983	0.480908	5	15	20	357
GO:0008812 choline dehydrogenase activity	2	0.480908	0.253	0.105	Molecular Function	GO:0008812	choline dehydrogenase activity	0.218185	0.480908	0	2	2	19
GO:0034072 squalene cyclase activity	2	0.480908	0.253	0.105	Molecular Function	GO:0034072	squalene cyclase activity	0.218185	0.480908	0	2	2	19
GO:0051007 squalene-hopene cyclase activity	2	0.480908	0.253	0.105	Molecular Function	GO:0051007	squalene-hopene cyclase activity	0.218185	0.480908	0	2	2	19
GO:0048472 threonine-phosphate decarboxylase activity	3	0.480908	0.38	0.086	Molecular Function	GO:0048472	threonine-phosphate decarboxylase activity	0.218438	0.480908	2	1	3	35
GO:0044723 single-organism carbohydrate metabolic process	66	0.482386	8.696	0.058	Biological Process	GO:0044723	single-organism carbohydrate metabolic process	0.0577109	0.482386	27	39	66	1146
GO:0006855 drug transmembrane transport	16	0.482922	2.108	0.073	Biological Process	GO:0006855	drug transmembrane transport	0.0579507	0.482922	10	6	16	219
GO:0016857 racemase and epimerase activity, acting on carbohydrates and derivatives	8	0.484932	1.014	0.064	Molecular Function	GO:0016857	racemase and epimerase activity, acting on carbohydrates and derivatives	0.221059	0.484932	3	5	8	125
GO:0015299 solute:proton antiporter activity	6	0.484932	0.76	0.068	Molecular Function	GO:0015299	solute:proton antiporter activity	0.221136	0.484932	4	2	6	88
GO:0009092 homoserine metabolic process	3	0.48674	0.395	0.158	Biological Process	GO:0009092	homoserine metabolic process	0.0585858	0.48674	2	1	3	19
GO:0016877 ligase activity, forming carbon-sulfur bonds	6	0.500133	0.76	0.067	Molecular Function	GO:0016877	ligase activity, forming carbon-sulfur bonds	0.228658	0.500133	3	3	6	89
GO:0016782 transferase activity, transferring sulfur-containing groups	5	0.500133	0.634	0.07	Molecular Function	GO:0016782	transferase activity, transferring sulfur-containing groups	0.230276	0.500133	4	1	5	71
GO:0004400 histidinol-phosphate transaminase activity	3	0.500133	0.38	0.083	Molecular Function	GO:0004400	histidinol-phosphate transaminase activity	0.230762	0.500133	2	1	3	36
GO:0005351 sugar:proton symporter activity	3	0.500133	0.38	0.083	Molecular Function	GO:0005351	sugar:proton symporter activity	0.230762	0.500133	2	1	3	36
GO:0030729 acetoacetate-CoA ligase activity	3	0.500133	0.38	0.083	Molecular Function	GO:0030729	acetoacetate-CoA ligase activity	0.230762	0.500133	2	1	3	36
GO:0046912 transferase activity, transferring acyl groups, acyl groups converted into alkyl on transfer	3	0.500133	0.38	0.083	Molecular Function	GO:0046912	transferase activity, transferring acyl groups, acyl groups converted into alkyl on transfer	0.230762	0.500133	2	1	3	36
GO:0006468 protein phosphorylation	71	0.500205	9.354	0.057	Biological Process	GO:0006468	protein phosphorylation	0.0603884	0.500205	24	47	71	1246
GO:0006869 lipid transport	18	0.50072	2.372	0.071	Biological Process	GO:0006869	lipid transport	0.0608225	0.50072	12	6	18	255
GO:0030244 cellulose biosynthetic process	5	0.50072	0.659	0.111	Biological Process	GO:0030244	cellulose biosynthetic process	0.0608462	0.50072	2	3	5	45
GO:0006096 glycolytic process	13	0.50072	1.713	0.076	Biological Process	GO:0006096	glycolytic process	0.0614721	0.50072	6	7	13	170
GO:0006757 ATP generation from ADP	13	0.50072	1.713	0.076	Biological Process	GO:0006757	ATP generation from ADP	0.0614721	0.50072	6	7	13	170
GO:0009235 cobalamin metabolic process	9	0.50072	1.186	0.086	Biological Process	GO:0009235	cobalamin metabolic process	0.0617252	0.50072	8	1	9	105
GO:0009236 cobalamin biosynthetic process	9	0.50072	1.186	0.086	Biological Process	GO:0009236	cobalamin biosynthetic process	0.0617252	0.50072	8	1	9	105
GO:0030321 transepithelial chloride transport	9	0.50072	1.186	0.086	Biological Process	GO:0030321	transepithelial chloride transport	0.0617252	0.50072	8	1	9	105
GO:1901606 alpha-amino acid catabolic process	22	0.501053	2.899	0.067	Biological Process	GO:1901606	alpha-amino acid catabolic process	0.0619484	0.501053	14	8	22	326
GO:0003854 3-beta-hydroxy-delta5-steroid dehydrogenase activity	7	0.502176	0.887	0.065	Molecular Function	GO:0003854	3-beta-hydroxy-delta5-steroid dehydrogenase activity	0.232155	0.502176	2	5	7	108
GO:0009739 response to gibberellin	8	0.504224	1.054	0.089	Biological Process	GO:0009739	response to gibberellin	0.0637203	0.504224	3	5	8	90
GO:0042952 beta-ketoadipate pathway	8	0.504224	1.054	0.089	Biological Process	GO:0042952	beta-ketoadipate pathway	0.0637203	0.504224	5	3	8	90
GO:0046031 ADP metabolic process	13	0.504224	1.713	0.076	Biological Process	GO:0046031	ADP metabolic process	0.0637907	0.504224	6	7	13	171
GO:0000271 polysaccharide biosynthetic process	23	0.504224	3.03	0.067	Biological Process	GO:0000271	polysaccharide biosynthetic process	0.0638452	0.504224	7	16	23	345
GO:0009310 amine catabolic process	6	0.504224	0.791	0.1	Biological Process	GO:0009310	amine catabolic process	0.0642896	0.504224	4	2	6	60
GO:0070633 transepithelial transport	9	0.504224	1.186	0.085	Biological Process	GO:0070633	transepithelial transport	0.0647597	0.504224	8	1	9	106
GO:0044242 cellular lipid catabolic process	10	0.504224	1.318	0.082	Biological Process	GO:0044242	cellular lipid catabolic process	0.0647732	0.504224	5	5	10	122
GO:0006521 regulation of cellular amino acid metabolic process	2	0.504224	0.264	0.222	Biological Process	GO:0006521	regulation of cellular amino acid metabolic process	0.0649074	0.504224	2	0	2	9
GO:0009616 virus induced gene silencing	2	0.504224	0.264	0.222	Biological Process	GO:0009616	virus induced gene silencing	0.0649074	0.504224	0	2	2	9
GO:0019480 L-alanine oxidation to pyruvate via D-alanine	2	0.504224	0.264	0.222	Biological Process	GO:0019480	L-alanine oxidation to pyruvate via D-alanine	0.0649074	0.504224	2	0	2	9
GO:0045913 positive regulation of carbohydrate metabolic process	2	0.504224	0.264	0.222	Biological Process	GO:0045913	positive regulation of carbohydrate metabolic process	0.0649074	0.504224	1	1	2	9
GO:0052018 modulation by symbiont of RNA levels in host	2	0.504224	0.264	0.222	Biological Process	GO:0052018	modulation by symbiont of RNA levels in host	0.0649074	0.504224	0	2	2	9
GO:0052249 modulation of RNA levels in other organism involved in symbiotic interaction	2	0.504224	0.264	0.222	Biological Process	GO:0052249	modulation of RNA levels in other organism involved in symbiotic interaction	0.0649074	0.504224	0	2	2	9
GO:0070413 trehalose metabolism in response to stress	2	0.504224	0.264	0.222	Biological Process	GO:0070413	trehalose metabolism in response to stress	0.0649074	0.504224	0	2	2	9
GO:0008855 exodeoxyribonuclease VII activity	2	0.507865	0.253	0.1	Molecular Function	GO:0008855	exodeoxyribonuclease VII activity	0.2355	0.507865	0	2	2	20
GO:0016780 phosphotransferase activity, for other substituted phosphate groups	3	0.507865	0.38	0.081	Molecular Function	GO:0016780	phosphotransferase activity, for other substituted phosphate groups	0.243209	0.507865	1	2	3	37
GO:0003849 3-deoxy-7-phosphoheptulonate synthase activity	1	0.507865	0.127	0.167	Molecular Function	GO:0003849	3-deoxy-7-phosphoheptulonate synthase activity	0.247094	0.507865	0	1	1	6
GO:0004106 chorismate mutase activity	1	0.507865	0.127	0.167	Molecular Function	GO:0004106	chorismate mutase activity	0.247094	0.507865	0	1	1	6
GO:0004556 alpha-amylase activity	1	0.507865	0.127	0.167	Molecular Function	GO:0004556	alpha-amylase activity	0.247094	0.507865	1	0	1	6
GO:0005471 ATP:ADP antiporter activity	1	0.507865	0.127	0.167	Molecular Function	GO:0005471	ATP:ADP antiporter activity	0.247094	0.507865	1	0	1	6
GO:0005504 fatty acid binding	1	0.507865	0.127	0.167	Molecular Function	GO:0005504	fatty acid binding	0.247094	0.507865	0	1	1	6
GO:0008254 3'-nucleotidase activity	1	0.507865	0.127	0.167	Molecular Function	GO:0008254	3'-nucleotidase activity	0.247094	0.507865	0	1	1	6
GO:0008792 arginine decarboxylase activity	1	0.507865	0.127	0.167	Molecular Function	GO:0008792	arginine decarboxylase activity	0.247094	0.507865	0	1	1	6
GO:0008795 NAD+ synthase activity	1	0.507865	0.127	0.167	Molecular Function	GO:0008795	NAD+ synthase activity	0.247094	0.507865	1	0	1	6
GO:0010277 chlorophyllide a oxygenase [overall] activity	1	0.507865	0.127	0.167	Molecular Function	GO:0010277	chlorophyllide a oxygenase [overall] activity	0.247094	0.507865	1	0	1	6
GO:0010295 (+)-abscisic acid 8'-hydroxylase activity	1	0.507865	0.127	0.167	Molecular Function	GO:0010295	(+)-abscisic acid 8'-hydroxylase activity	0.247094	0.507865	0	1	1	6
GO:0015120 phosphoglycerate transmembrane transporter activity	1	0.507865	0.127	0.167	Molecular Function	GO:0015120	phosphoglycerate transmembrane transporter activity	0.247094	0.507865	0	1	1	6
GO:0015616 DNA translocase activity	1	0.507865	0.127	0.167	Molecular Function	GO:0015616	DNA translocase activity	0.247094	0.507865	0	1	1	6
GO:0030267 glyoxylate reductase (NADP) activity	1	0.507865	0.127	0.167	Molecular Function	GO:0030267	glyoxylate reductase (NADP) activity	0.247094	0.507865	0	1	1	6
GO:0030507 spectrin binding	1	0.507865	0.127	0.167	Molecular Function	GO:0030507	spectrin binding	0.247094	0.507865	1	0	1	6
GO:0031210 phosphatidylcholine binding	1	0.507865	0.127	0.167	Molecular Function	GO:0031210	phosphatidylcholine binding	0.247094	0.507865	1	0	1	6
GO:0042834 peptidoglycan binding	1	0.507865	0.127	0.167	Molecular Function	GO:0042834	peptidoglycan binding	0.247094	0.507865	0	1	1	6
GO:0045486 naringenin 3-dioxygenase activity	1	0.507865	0.127	0.167	Molecular Function	GO:0045486	naringenin 3-dioxygenase activity	0.247094	0.507865	1	0	1	6
GO:0045502 dynein binding	1	0.507865	0.127	0.167	Molecular Function	GO:0045502	dynein binding	0.247094	0.507865	0	1	1	6
GO:0045544 gibberellin 20-oxidase activity	1	0.507865	0.127	0.167	Molecular Function	GO:0045544	gibberellin 20-oxidase activity	0.247094	0.507865	1	0	1	6
GO:0046593 mandelonitrile lyase activity	1	0.507865	0.127	0.167	Molecular Function	GO:0046593	mandelonitrile lyase activity	0.247094	0.507865	0	1	1	6
GO:0046923 ER retention sequence binding	1	0.507865	0.127	0.167	Molecular Function	GO:0046923	ER retention sequence binding	0.247094	0.507865	0	1	1	6
GO:0047470 (1,4)-alpha-D-glucan 1-alpha-D-glucosylmutase activity	1	0.507865	0.127	0.167	Molecular Function	GO:0047470	(1,4)-alpha-D-glucan 1-alpha-D-glucosylmutase activity	0.247094	0.507865	1	0	1	6
GO:0050096 methylaspartate ammonia-lyase activity	1	0.507865	0.127	0.167	Molecular Function	GO:0050096	methylaspartate ammonia-lyase activity	0.247094	0.507865	1	0	1	6
GO:0050997 quaternary ammonium group binding	1	0.507865	0.127	0.167	Molecular Function	GO:0050997	quaternary ammonium group binding	0.247094	0.507865	1	0	1	6
GO:0051139 metal ion:proton antiporter activity	1	0.507865	0.127	0.167	Molecular Function	GO:0051139	metal ion:proton antiporter activity	0.247094	0.507865	1	0	1	6
GO:0018958 phenol-containing compound metabolic process	5	0.509136	0.659	0.109	Biological Process	GO:0018958	phenol-containing compound metabolic process	0.0657248	0.509136	2	3	5	46
GO:0044706 multi-multicellular organism process	14	0.511436	1.845	0.074	Biological Process	GO:0044706	multi-multicellular organism process	0.0664312	0.511436	5	9	14	189
GO:0031408 oxylipin biosynthetic process	3	0.511436	0.395	0.15	Biological Process	GO:0031408	oxylipin biosynthetic process	0.0665797	0.511436	2	1	3	20
GO:1900673 olefin metabolic process	3	0.511436	0.395	0.15	Biological Process	GO:1900673	olefin metabolic process	0.0665797	0.511436	2	1	3	20
GO:0006790 sulfur compound metabolic process	56	0.514202	7.378	0.058	Biological Process	GO:0006790	sulfur compound metabolic process	0.0671267	0.514202	30	26	56	964
GO:0010876 lipid localization	19	0.514505	2.503	0.069	Biological Process	GO:0010876	lipid localization	0.0673533	0.514505	12	7	19	276
GO:0004794 L-threonine ammonia-lyase activity	2	0.517856	0.253	0.095	Molecular Function	GO:0004794	L-threonine ammonia-lyase activity	0.252885	0.517856	1	1	2	21
GO:0042562 hormone binding	2	0.517856	0.253	0.095	Molecular Function	GO:0042562	hormone binding	0.252885	0.517856	0	2	2	21
GO:1901663 quinone biosynthetic process	30	0.518271	3.953	0.063	Biological Process	GO:1901663	quinone biosynthetic process	0.0683276	0.518271	18	12	30	475
GO:0034219 carbohydrate transmembrane transport	6	0.518271	0.791	0.098	Biological Process	GO:0034219	carbohydrate transmembrane transport	0.0685843	0.518271	2	4	6	61
GO:0009135 purine nucleoside diphosphate metabolic process	13	0.518271	1.713	0.075	Biological Process	GO:0009135	purine nucleoside diphosphate metabolic process	0.0686003	0.518271	6	7	13	173
GO:0009179 purine ribonucleoside diphosphate metabolic process	13	0.518271	1.713	0.075	Biological Process	GO:0009179	purine ribonucleoside diphosphate metabolic process	0.0686003	0.518271	6	7	13	173
GO:0044425 membrane part	197	0.519438	35.305	0.048	Cellular Component	GO:0044425	membrane part	0.0518142	0.519438	76	121	197	4097
GO:0042126 nitrate metabolic process	4	0.522408	0.527	0.121	Biological Process	GO:0042126	nitrate metabolic process	0.0693569	0.522408	3	1	4	33
GO:0006012 galactose metabolic process	11	0.522408	1.449	0.079	Biological Process	GO:0006012	galactose metabolic process	0.0695277	0.522408	4	7	11	140
GO:0050451 CoA-disulfide reductase activity	3	0.522784	0.38	0.079	Molecular Function	GO:0050451	CoA-disulfide reductase activity	0.25576	0.522784	1	2	3	38
GO:1901661 quinone metabolic process	30	0.522893	3.953	0.063	Biological Process	GO:1901661	quinone metabolic process	0.0697824	0.522893	18	12	30	476
GO:0016903 oxidoreductase activity, acting on the aldehyde or oxo group of donors	14	0.525821	1.774	0.056	Molecular Function	GO:0016903	oxidoreductase activity, acting on the aldehyde or oxo group of donors	0.257718	0.525821	7	7	14	248
GO:0042710 biofilm formation	8	0.527608	1.054	0.087	Biological Process	GO:0042710	biofilm formation	0.0706035	0.527608	1	7	8	92
GO:0015405 P-P-bond-hydrolysis-driven transmembrane transporter activity	23	0.528166	2.915	0.054	Molecular Function	GO:0015405	P-P-bond-hydrolysis-driven transmembrane transporter activity	0.259342	0.528166	14	9	23	429
GO:1904949 ATPase complex	20	0.529334	3.584	0.064	Cellular Component	GO:1904949	ATPase complex	0.0541214	0.529334	12	8	20	311
GO:0009185 ribonucleoside diphosphate metabolic process	13	0.529818	1.713	0.075	Biological Process	GO:0009185	ribonucleoside diphosphate metabolic process	0.071092	0.529818	6	7	13	174
GO:0070011 peptidase activity, acting on L-amino acid peptides	43	0.53259	5.45	0.051	Molecular Function	GO:0070011	peptidase activity, acting on L-amino acid peptides	0.261992	0.53259	10	33	43	840
GO:0015399 primary active transmembrane transporter activity	23	0.533519	2.915	0.053	Molecular Function	GO:0015399	primary active transmembrane transporter activity	0.262928	0.533519	14	9	23	430
GO:0070887 cellular response to chemical stimulus	76	0.535069	10.013	0.056	Biological Process	GO:0070887	cellular response to chemical stimulus	0.0719911	0.535069	21	55	76	1357
GO:0051346 negative regulation of hydrolase activity	7	0.537737	0.922	0.091	Biological Process	GO:0051346	negative regulation of hydrolase activity	0.0725456	0.537737	0	7	7	77
GO:0008610 lipid biosynthetic process	61	0.538304	8.037	0.057	Biological Process	GO:0008610	lipid biosynthetic process	0.0728179	0.538304	20	41	61	1066
GO:0019878 lysine biosynthetic process via aminoadipic acid	6	0.538508	0.791	0.097	Biological Process	GO:0019878	lysine biosynthetic process via aminoadipic acid	0.0730412	0.538508	2	4	6	62
GO:0033764 steroid dehydrogenase activity, acting on the CH-OH group of donors, NAD or NADP as acceptor	7	0.53863	0.887	0.062	Molecular Function	GO:0033764	steroid dehydrogenase activity, acting on the CH-OH group of donors, NAD or NADP as acceptor	0.267344	0.53863	2	5	7	113
GO:0008483 transaminase activity	6	0.53863	0.76	0.064	Molecular Function	GO:0008483	transaminase activity	0.267388	0.53863	5	1	6	94
GO:0005402 cation:sugar symporter activity	3	0.53863	0.38	0.077	Molecular Function	GO:0005402	cation:sugar symporter activity	0.268398	0.53863	2	1	3	39
GO:0004620 phospholipase activity	4	0.53863	0.507	0.07	Molecular Function	GO:0004620	phospholipase activity	0.269093	0.53863	1	3	4	57
GO:0016634 oxidoreductase activity, acting on the CH-CH group of donors, oxygen as acceptor	4	0.53863	0.507	0.07	Molecular Function	GO:0016634	oxidoreductase activity, acting on the CH-CH group of donors, oxygen as acceptor	0.269093	0.53863	3	1	4	57
GO:0000996 core DNA-dependent RNA polymerase binding promoter specificity activity	2	0.53863	0.253	0.091	Molecular Function	GO:0000996	core DNA-dependent RNA polymerase binding promoter specificity activity	0.270297	0.53863	0	2	2	22
GO:0004364 glutathione transferase activity	2	0.53863	0.253	0.091	Molecular Function	GO:0004364	glutathione transferase activity	0.270297	0.53863	0	2	2	22
GO:0004713 protein tyrosine kinase activity	2	0.53863	0.253	0.091	Molecular Function	GO:0004713	protein tyrosine kinase activity	0.270297	0.53863	1	1	2	22
GO:0009016 succinyldiaminopimelate transaminase activity	2	0.53863	0.253	0.091	Molecular Function	GO:0009016	succinyldiaminopimelate transaminase activity	0.270297	0.53863	1	1	2	22
GO:0016987 sigma factor activity	2	0.53863	0.253	0.091	Molecular Function	GO:0016987	sigma factor activity	0.270297	0.53863	0	2	2	22
GO:0016769 transferase activity, transferring nitrogenous groups	6	0.53863	0.76	0.063	Molecular Function	GO:0016769	transferase activity, transferring nitrogenous groups	0.275329	0.53863	5	1	6	95
GO:0009378 four-way junction helicase activity	8	0.53863	1.014	0.06	Molecular Function	GO:0009378	four-way junction helicase activity	0.279313	0.53863	4	4	8	134
GO:0003886 DNA (cytosine-5-)-methyltransferase activity	1	0.53863	0.127	0.143	Molecular Function	GO:0003886	DNA (cytosine-5-)-methyltransferase activity	0.281886	0.53863	0	1	1	7
GO:0003942 N-acetyl-gamma-glutamyl-phosphate reductase activity	1	0.53863	0.127	0.143	Molecular Function	GO:0003942	N-acetyl-gamma-glutamyl-phosphate reductase activity	0.281886	0.53863	0	1	1	7
GO:0004735 pyrroline-5-carboxylate reductase activity	1	0.53863	0.127	0.143	Molecular Function	GO:0004735	pyrroline-5-carboxylate reductase activity	0.281886	0.53863	0	1	1	7
GO:0004802 transketolase activity	1	0.53863	0.127	0.143	Molecular Function	GO:0004802	transketolase activity	0.281886	0.53863	1	0	1	7
GO:0005452 inorganic anion exchanger activity	1	0.53863	0.127	0.143	Molecular Function	GO:0005452	inorganic anion exchanger activity	0.281886	0.53863	0	1	1	7
GO:0008477 purine nucleosidase activity	1	0.53863	0.127	0.143	Molecular Function	GO:0008477	purine nucleosidase activity	0.281886	0.53863	0	1	1	7
GO:0008798 beta-aspartyl-peptidase activity	1	0.53863	0.127	0.143	Molecular Function	GO:0008798	beta-aspartyl-peptidase activity	0.281886	0.53863	1	0	1	7
GO:0008836 diaminopimelate decarboxylase activity	1	0.53863	0.127	0.143	Molecular Function	GO:0008836	diaminopimelate decarboxylase activity	0.281886	0.53863	0	1	1	7
GO:0008940 nitrate reductase activity	1	0.53863	0.127	0.143	Molecular Function	GO:0008940	nitrate reductase activity	0.281886	0.53863	1	0	1	7
GO:0009678 hydrogen-translocating pyrophosphatase activity	1	0.53863	0.127	0.143	Molecular Function	GO:0009678	hydrogen-translocating pyrophosphatase activity	0.281886	0.53863	1	0	1	7
GO:0009679 hexose:proton symporter activity	1	0.53863	0.127	0.143	Molecular Function	GO:0009679	hexose:proton symporter activity	0.281886	0.53863	1	0	1	7
GO:0019784 NEDD8-specific protease activity	1	0.53863	0.127	0.143	Molecular Function	GO:0019784	NEDD8-specific protease activity	0.281886	0.53863	0	1	1	7
GO:0030151 molybdenum ion binding	1	0.53863	0.127	0.143	Molecular Function	GO:0030151	molybdenum ion binding	0.281886	0.53863	1	0	1	7
GO:0030613 oxidoreductase activity, acting on phosphorus or arsenic in donors	1	0.53863	0.127	0.143	Molecular Function	GO:0030613	oxidoreductase activity, acting on phosphorus or arsenic in donors	0.281886	0.53863	1	0	1	7
GO:0033885 10-hydroxy-9-(phosphonooxy)octadecanoate phosphatase activity	1	0.53863	0.127	0.143	Molecular Function	GO:0033885	10-hydroxy-9-(phosphonooxy)octadecanoate phosphatase activity	0.281886	0.53863	1	0	1	7
GO:0035035 histone acetyltransferase binding	1	0.53863	0.127	0.143	Molecular Function	GO:0035035	histone acetyltransferase binding	0.281886	0.53863	0	1	1	7
GO:0042132 fructose 1,6-bisphosphate 1-phosphatase activity	1	0.53863	0.127	0.143	Molecular Function	GO:0042132	fructose 1,6-bisphosphate 1-phosphatase activity	0.281886	0.53863	0	1	1	7
GO:0042577 lipid phosphatase activity	1	0.53863	0.127	0.143	Molecular Function	GO:0042577	lipid phosphatase activity	0.281886	0.53863	1	0	1	7
GO:0042879 aldonate transmembrane transporter activity	1	0.53863	0.127	0.143	Molecular Function	GO:0042879	aldonate transmembrane transporter activity	0.281886	0.53863	0	1	1	7
GO:0046556 alpha-L-arabinofuranosidase activity	1	0.53863	0.127	0.143	Molecular Function	GO:0046556	alpha-L-arabinofuranosidase activity	0.281886	0.53863	1	0	1	7
GO:0046935 1-phosphatidylinositol-3-kinase regulator activity	1	0.53863	0.127	0.143	Molecular Function	GO:0046935	1-phosphatidylinositol-3-kinase regulator activity	0.281886	0.53863	1	0	1	7
GO:0070405 ammonium ion binding	1	0.53863	0.127	0.143	Molecular Function	GO:0070405	ammonium ion binding	0.281886	0.53863	1	0	1	7
GO:0033014 tetrapyrrole biosynthetic process	29	0.542368	3.821	0.063	Biological Process	GO:0033014	tetrapyrrole biosynthetic process	0.0749626	0.542368	15	14	29	461
GO:0009827 plant-type cell wall modification	3	0.542368	0.395	0.143	Biological Process	GO:0009827	plant-type cell wall modification	0.0750413	0.542368	2	1	3	21
GO:0016998 cell wall macromolecule catabolic process	3	0.542368	0.395	0.143	Biological Process	GO:0016998	cell wall macromolecule catabolic process	0.0750413	0.542368	2	1	3	21
GO:0031407 oxylipin metabolic process	3	0.542368	0.395	0.143	Biological Process	GO:0031407	oxylipin metabolic process	0.0750413	0.542368	2	1	3	21
GO:0042335 cuticle development	3	0.542368	0.395	0.143	Biological Process	GO:0042335	cuticle development	0.0750413	0.542368	1	2	3	21
GO:0042400 ectoine catabolic process	3	0.542368	0.395	0.143	Biological Process	GO:0042400	ectoine catabolic process	0.0750413	0.542368	1	2	3	21
GO:0042364 water-soluble vitamin biosynthetic process	31	0.542368	4.084	0.062	Biological Process	GO:0042364	water-soluble vitamin biosynthetic process	0.0750509	0.542368	18	13	31	498
GO:0051188 cofactor biosynthetic process	67	0.542368	8.827	0.057	Biological Process	GO:0051188	cofactor biosynthetic process	0.0754003	0.542368	39	28	67	1185
GO:0009644 response to high light intensity	5	0.542368	0.659	0.104	Biological Process	GO:0009644	response to high light intensity	0.0761164	0.542368	2	3	5	48
GO:0009062 fatty acid catabolic process	7	0.542368	0.922	0.09	Biological Process	GO:0009062	fatty acid catabolic process	0.0766093	0.542368	4	3	7	78
GO:0006540 glutamate decarboxylation to succinate	2	0.542368	0.264	0.2	Biological Process	GO:0006540	glutamate decarboxylation to succinate	0.0786467	0.542368	1	1	2	10
GO:0015976 carbon utilization	2	0.542368	0.264	0.2	Biological Process	GO:0015976	carbon utilization	0.0786467	0.542368	2	0	2	10
GO:0080036 regulation of cytokinin-activated signaling pathway	2	0.542368	0.264	0.2	Biological Process	GO:0080036	regulation of cytokinin-activated signaling pathway	0.0786467	0.542368	2	0	2	10
GO:0009108 coenzyme biosynthetic process	53	0.542368	6.983	0.058	Biological Process	GO:0009108	coenzyme biosynthetic process	0.0820676	0.542368	32	21	53	920
GO:0042181 ketone biosynthetic process	30	0.542368	3.953	0.062	Biological Process	GO:0042181	ketone biosynthetic process	0.0822067	0.542368	18	12	30	484
GO:0006534 cysteine metabolic process	6	0.542368	0.791	0.094	Biological Process	GO:0006534	cysteine metabolic process	0.0824396	0.542368	4	2	6	64
GO:0006576 cellular biogenic amine metabolic process	15	0.542368	1.976	0.07	Biological Process	GO:0006576	cellular biogenic amine metabolic process	0.0828391	0.542368	7	8	15	213
GO:0009719 response to endogenous stimulus	76	0.542368	10.013	0.056	Biological Process	GO:0009719	response to endogenous stimulus	0.0833076	0.542368	29	47	76	1369
GO:0046903 secretion	41	0.542368	5.402	0.059	Biological Process	GO:0046903	secretion	0.0841631	0.542368	17	24	41	692
GO:0042744 hydrogen peroxide catabolic process	6	0.542368	0.791	0.092	Biological Process	GO:0042744	hydrogen peroxide catabolic process	0.0873792	0.542368	0	6	6	65
GO:1901615 organic hydroxy compound metabolic process	29	0.542368	3.821	0.062	Biological Process	GO:1901615	organic hydroxy compound metabolic process	0.0882756	0.542368	14	15	29	469
GO:0006633 fatty acid biosynthetic process	19	0.542368	2.503	0.066	Biological Process	GO:0006633	fatty acid biosynthetic process	0.0904321	0.542368	5	14	19	287
GO:0032940 secretion by cell	40	0.542368	5.27	0.059	Biological Process	GO:0032940	secretion by cell	0.0913996	0.542368	17	23	40	678
GO:0001893 maternal placenta development	1	0.542368	0.132	0.5	Biological Process	GO:0001893	maternal placenta development	0.0926897	0.542368	0	1	1	2
GO:0002673 regulation of acute inflammatory response	1	0.542368	0.132	0.5	Biological Process	GO:0002673	regulation of acute inflammatory response	0.0926897	0.542368	0	1	1	2
GO:0006031 chitin biosynthetic process	1	0.542368	0.132	0.5	Biological Process	GO:0006031	chitin biosynthetic process	0.0926897	0.542368	1	0	1	2
GO:0007391 dorsal closure	1	0.542368	0.132	0.5	Biological Process	GO:0007391	dorsal closure	0.0926897	0.542368	1	0	1	2
GO:0009413 response to flooding	1	0.542368	0.132	0.5	Biological Process	GO:0009413	response to flooding	0.0926897	0.542368	1	0	1	2
GO:0010151 chloroplast elongation	1	0.542368	0.132	0.5	Biological Process	GO:0010151	chloroplast elongation	0.0926897	0.542368	1	0	1	2
GO:0010336 gibberellic acid homeostasis	1	0.542368	0.132	0.5	Biological Process	GO:0010336	gibberellic acid homeostasis	0.0926897	0.542368	1	0	1	2
GO:0010365 positive regulation of ethylene biosynthetic process	1	0.542368	0.132	0.5	Biological Process	GO:0010365	positive regulation of ethylene biosynthetic process	0.0926897	0.542368	1	0	1	2
GO:0010438 cellular response to sulfur starvation	1	0.542368	0.132	0.5	Biological Process	GO:0010438	cellular response to sulfur starvation	0.0926897	0.542368	0	1	1	2
GO:0010973 positive regulation of barrier septum assembly	1	0.542368	0.132	0.5	Biological Process	GO:0010973	positive regulation of barrier septum assembly	0.0926897	0.542368	1	0	1	2
GO:0015709 thiosulfate transport	1	0.542368	0.132	0.5	Biological Process	GO:0015709	thiosulfate transport	0.0926897	0.542368	0	1	1	2
GO:0030500 regulation of bone mineralization	1	0.542368	0.132	0.5	Biological Process	GO:0030500	regulation of bone mineralization	0.0926897	0.542368	0	1	1	2
GO:0030501 positive regulation of bone mineralization	1	0.542368	0.132	0.5	Biological Process	GO:0030501	positive regulation of bone mineralization	0.0926897	0.542368	0	1	1	2
GO:0030913 paranodal junction assembly	1	0.542368	0.132	0.5	Biological Process	GO:0030913	paranodal junction assembly	0.0926897	0.542368	1	0	1	2
GO:0031028 septation initiation signaling	1	0.542368	0.132	0.5	Biological Process	GO:0031028	septation initiation signaling	0.0926897	0.542368	1	0	1	2
GO:0031221 arabinan metabolic process	1	0.542368	0.132	0.5	Biological Process	GO:0031221	arabinan metabolic process	0.0926897	0.542368	1	0	1	2
GO:0031337 positive regulation of sulfur amino acid metabolic process	1	0.542368	0.132	0.5	Biological Process	GO:0031337	positive regulation of sulfur amino acid metabolic process	0.0926897	0.542368	1	0	1	2
GO:0031991 regulation of actomyosin contractile ring contraction	1	0.542368	0.132	0.5	Biological Process	GO:0031991	regulation of actomyosin contractile ring contraction	0.0926897	0.542368	1	0	1	2
GO:0033292 T-tubule organization	1	0.542368	0.132	0.5	Biological Process	GO:0033292	T-tubule organization	0.0926897	0.542368	1	0	1	2
GO:0033555 multicellular organismal response to stress	1	0.542368	0.132	0.5	Biological Process	GO:0033555	multicellular organismal response to stress	0.0926897	0.542368	0	1	1	2
GO:0034052 positive regulation of plant-type hypersensitive response	1	0.542368	0.132	0.5	Biological Process	GO:0034052	positive regulation of plant-type hypersensitive response	0.0926897	0.542368	0	1	1	2
GO:0034477 U6 snRNA 3'-end processing	1	0.542368	0.132	0.5	Biological Process	GO:0034477	U6 snRNA 3'-end processing	0.0926897	0.542368	1	0	1	2
GO:0034486 vacuolar transmembrane transport	1	0.542368	0.132	0.5	Biological Process	GO:0034486	vacuolar transmembrane transport	0.0926897	0.542368	0	1	1	2
GO:0035151 regulation of tube size, open tracheal system	1	0.542368	0.132	0.5	Biological Process	GO:0035151	regulation of tube size, open tracheal system	0.0926897	0.542368	1	0	1	2
GO:0035965 cardiolipin acyl-chain remodeling	1	0.542368	0.132	0.5	Biological Process	GO:0035965	cardiolipin acyl-chain remodeling	0.0926897	0.542368	0	1	1	2
GO:0036151 phosphatidylcholine acyl-chain remodeling	1	0.542368	0.132	0.5	Biological Process	GO:0036151	phosphatidylcholine acyl-chain remodeling	0.0926897	0.542368	0	1	1	2
GO:0036309 protein localization to M-band	1	0.542368	0.132	0.5	Biological Process	GO:0036309	protein localization to M-band	0.0926897	0.542368	1	0	1	2
GO:0036371 protein localization to T-tubule	1	0.542368	0.132	0.5	Biological Process	GO:0036371	protein localization to T-tubule	0.0926897	0.542368	1	0	1	2
GO:0038066 p38MAPK cascade	1	0.542368	0.132	0.5	Biological Process	GO:0038066	p38MAPK cascade	0.0926897	0.542368	1	0	1	2
GO:0040003 chitin-based cuticle development	1	0.542368	0.132	0.5	Biological Process	GO:0040003	chitin-based cuticle development	0.0926897	0.542368	1	0	1	2
GO:0043129 surfactant homeostasis	1	0.542368	0.132	0.5	Biological Process	GO:0043129	surfactant homeostasis	0.0926897	0.542368	0	1	1	2
GO:0043610 regulation of carbohydrate utilization	1	0.542368	0.132	0.5	Biological Process	GO:0043610	regulation of carbohydrate utilization	0.0926897	0.542368	1	0	1	2
GO:0043987 histone H3-S10 phosphorylation	1	0.542368	0.132	0.5	Biological Process	GO:0043987	histone H3-S10 phosphorylation	0.0926897	0.542368	0	1	1	2
GO:0044111 development involved in symbiotic interaction	1	0.542368	0.132	0.5	Biological Process	GO:0044111	development involved in symbiotic interaction	0.0926897	0.542368	1	0	1	2
GO:0048875 chemical homeostasis within a tissue	1	0.542368	0.132	0.5	Biological Process	GO:0048875	chemical homeostasis within a tissue	0.0926897	0.542368	0	1	1	2
GO:0050729 positive regulation of inflammatory response	1	0.542368	0.132	0.5	Biological Process	GO:0050729	positive regulation of inflammatory response	0.0926897	0.542368	0	1	1	2
GO:0051214 RNA virus induced gene silencing	1	0.542368	0.132	0.5	Biological Process	GO:0051214	RNA virus induced gene silencing	0.0926897	0.542368	0	1	1	2
GO:0060135 maternal process involved in female pregnancy	1	0.542368	0.132	0.5	Biological Process	GO:0060135	maternal process involved in female pregnancy	0.0926897	0.542368	0	1	1	2
GO:0060306 regulation of membrane repolarization	1	0.542368	0.132	0.5	Biological Process	GO:0060306	regulation of membrane repolarization	0.0926897	0.542368	1	0	1	2
GO:0060307 regulation of ventricular cardiac muscle cell membrane repolarization	1	0.542368	0.132	0.5	Biological Process	GO:0060307	regulation of ventricular cardiac muscle cell membrane repolarization	0.0926897	0.542368	1	0	1	2
GO:0070167 regulation of biomineral tissue development	1	0.542368	0.132	0.5	Biological Process	GO:0070167	regulation of biomineral tissue development	0.0926897	0.542368	0	1	1	2
GO:0070169 positive regulation of biomineral tissue development	1	0.542368	0.132	0.5	Biological Process	GO:0070169	positive regulation of biomineral tissue development	0.0926897	0.542368	0	1	1	2
GO:0070528 protein kinase C signaling	1	0.542368	0.132	0.5	Biological Process	GO:0070528	protein kinase C signaling	0.0926897	0.542368	1	0	1	2
GO:0071289 cellular response to nickel ion	1	0.542368	0.132	0.5	Biological Process	GO:0071289	cellular response to nickel ion	0.0926897	0.542368	0	1	1	2
GO:0072489 methylammonium transmembrane transport	1	0.542368	0.132	0.5	Biological Process	GO:0072489	methylammonium transmembrane transport	0.0926897	0.542368	0	1	1	2
GO:0086005 ventricular cardiac muscle cell action potential	1	0.542368	0.132	0.5	Biological Process	GO:0086005	ventricular cardiac muscle cell action potential	0.0926897	0.542368	1	0	1	2
GO:0086009 membrane repolarization	1	0.542368	0.132	0.5	Biological Process	GO:0086009	membrane repolarization	0.0926897	0.542368	1	0	1	2
GO:0086015 SA node cell action potential	1	0.542368	0.132	0.5	Biological Process	GO:0086015	SA node cell action potential	0.0926897	0.542368	1	0	1	2
GO:0086018 SA node cell to atrial cardiac muscle cell signalling	1	0.542368	0.132	0.5	Biological Process	GO:0086018	SA node cell to atrial cardiac muscle cell signalling	0.0926897	0.542368	1	0	1	2
GO:0086046 membrane depolarization during SA node cell action potential	1	0.542368	0.132	0.5	Biological Process	GO:0086046	membrane depolarization during SA node cell action potential	0.0926897	0.542368	1	0	1	2
GO:0086070 SA node cell to atrial cardiac muscle cell communication	1	0.542368	0.132	0.5	Biological Process	GO:0086070	SA node cell to atrial cardiac muscle cell communication	0.0926897	0.542368	1	0	1	2
GO:0086091 regulation of heart rate by cardiac conduction	1	0.542368	0.132	0.5	Biological Process	GO:0086091	regulation of heart rate by cardiac conduction	0.0926897	0.542368	1	0	1	2
GO:0089722 phosphoenolpyruvate transmembrane transport	1	0.542368	0.132	0.5	Biological Process	GO:0089722	phosphoenolpyruvate transmembrane transport	0.0926897	0.542368	0	1	1	2
GO:0098907 regulation of SA node cell action potential	1	0.542368	0.132	0.5	Biological Process	GO:0098907	regulation of SA node cell action potential	0.0926897	0.542368	1	0	1	2
GO:0098910 regulation of atrial cardiac muscle cell action potential	1	0.542368	0.132	0.5	Biological Process	GO:0098910	regulation of atrial cardiac muscle cell action potential	0.0926897	0.542368	1	0	1	2
GO:0099622 cardiac muscle cell membrane repolarization	1	0.542368	0.132	0.5	Biological Process	GO:0099622	cardiac muscle cell membrane repolarization	0.0926897	0.542368	1	0	1	2
GO:0099623 regulation of cardiac muscle cell membrane repolarization	1	0.542368	0.132	0.5	Biological Process	GO:0099623	regulation of cardiac muscle cell membrane repolarization	0.0926897	0.542368	1	0	1	2
GO:0099625 ventricular cardiac muscle cell membrane repolarization	1	0.542368	0.132	0.5	Biological Process	GO:0099625	ventricular cardiac muscle cell membrane repolarization	0.0926897	0.542368	1	0	1	2
GO:1900744 regulation of p38MAPK cascade	1	0.542368	0.132	0.5	Biological Process	GO:1900744	regulation of p38MAPK cascade	0.0926897	0.542368	1	0	1	2
GO:1900910 positive regulation of olefin metabolic process	1	0.542368	0.132	0.5	Biological Process	GO:1900910	positive regulation of olefin metabolic process	0.0926897	0.542368	1	0	1	2
GO:1900913 positive regulation of olefin biosynthetic process	1	0.542368	0.132	0.5	Biological Process	GO:1900913	positive regulation of olefin biosynthetic process	0.0926897	0.542368	1	0	1	2
GO:1901018 positive regulation of potassium ion transmembrane transporter activity	1	0.542368	0.132	0.5	Biological Process	GO:1901018	positive regulation of potassium ion transmembrane transporter activity	0.0926897	0.542368	1	0	1	2
GO:1901073 glucosamine-containing compound biosynthetic process	1	0.542368	0.132	0.5	Biological Process	GO:1901073	glucosamine-containing compound biosynthetic process	0.0926897	0.542368	1	0	1	2
GO:1901893 positive regulation of cell septum assembly	1	0.542368	0.132	0.5	Biological Process	GO:1901893	positive regulation of cell septum assembly	0.0926897	0.542368	1	0	1	2
GO:1902669 positive regulation of axon guidance	1	0.542368	0.132	0.5	Biological Process	GO:1902669	positive regulation of axon guidance	0.0926897	0.542368	1	0	1	2
GO:1904161 DNA synthesis involved in UV-damage excision repair	1	0.542368	0.132	0.5	Biological Process	GO:1904161	DNA synthesis involved in UV-damage excision repair	0.0926897	0.542368	1	0	1	2
GO:1990845 adaptive thermogenesis	1	0.542368	0.132	0.5	Biological Process	GO:1990845	adaptive thermogenesis	0.0926897	0.542368	0	1	1	2
GO:2000121 regulation of removal of superoxide radicals	1	0.542368	0.132	0.5	Biological Process	GO:2000121	regulation of removal of superoxide radicals	0.0926897	0.542368	0	1	1	2
GO:2001279 regulation of unsaturated fatty acid biosynthetic process	1	0.542368	0.132	0.5	Biological Process	GO:2001279	regulation of unsaturated fatty acid biosynthetic process	0.0926897	0.542368	0	1	1	2
GO:2001280 positive regulation of unsaturated fatty acid biosynthetic process	1	0.542368	0.132	0.5	Biological Process	GO:2001280	positive regulation of unsaturated fatty acid biosynthetic process	0.0926897	0.542368	0	1	1	2
GO:0009110 vitamin biosynthetic process	31	0.542368	4.084	0.061	Biological Process	GO:0009110	vitamin biosynthetic process	0.0929865	0.542368	18	13	31	509
GO:0006097 glyoxylate cycle	2	0.542368	0.264	0.182	Biological Process	GO:0006097	glyoxylate cycle	0.0931893	0.542368	2	0	2	11
GO:0042851 L-alanine metabolic process	2	0.542368	0.264	0.182	Biological Process	GO:0042851	L-alanine metabolic process	0.0931893	0.542368	2	0	2	11
GO:0042853 L-alanine catabolic process	2	0.542368	0.264	0.182	Biological Process	GO:0042853	L-alanine catabolic process	0.0931893	0.542368	2	0	2	11
GO:0009740 gibberellic acid mediated signaling pathway	5	0.542368	0.659	0.098	Biological Process	GO:0009740	gibberellic acid mediated signaling pathway	0.0932594	0.542368	2	3	5	51
GO:0006538 glutamate catabolic process	3	0.542368	0.395	0.13	Biological Process	GO:0006538	glutamate catabolic process	0.0932873	0.542368	2	1	3	23
GO:0015940 pantothenate biosynthetic process	3	0.542368	0.395	0.13	Biological Process	GO:0015940	pantothenate biosynthetic process	0.0932873	0.542368	2	1	3	23
GO:0043178 alcohol binding	2	0.548792	0.253	0.087	Molecular Function	GO:0043178	alcohol binding	0.287697	0.548792	1	1	2	23
GO:0016765 transferase activity, transferring alkyl or aryl (other than methyl) groups	9	0.548941	1.141	0.058	Molecular Function	GO:0016765	transferase activity, transferring alkyl or aryl (other than methyl) groups	0.288761	0.548941	5	4	9	155
GO:0019842 vitamin binding	9	0.548941	1.141	0.058	Molecular Function	GO:0019842	vitamin binding	0.288761	0.548941	4	5	9	155
GO:0015318 inorganic solute uptake transmembrane transporter activity	22	0.550762	2.788	0.053	Molecular Function	GO:0015318	inorganic solute uptake transmembrane transporter activity	0.290213	0.550762	9	13	22	417
GO:0003714 transcription corepressor activity	3	0.556135	0.38	0.073	Molecular Function	GO:0003714	transcription corepressor activity	0.293863	0.556135	0	3	3	41
GO:0015563 uptake transmembrane transporter activity	22	0.556135	2.788	0.053	Molecular Function	GO:0015563	uptake transmembrane transporter activity	0.294042	0.556135	9	13	22	418
GO:0006574 valine catabolic process	4	0.559175	0.527	0.108	Biological Process	GO:0006574	valine catabolic process	0.0967882	0.559175	3	1	4	37
GO:0008645 hexose transport	4	0.559175	0.527	0.108	Biological Process	GO:0008645	hexose transport	0.0967882	0.559175	2	2	4	37
GO:0010675 regulation of cellular carbohydrate metabolic process	4	0.559175	0.527	0.108	Biological Process	GO:0010675	regulation of cellular carbohydrate metabolic process	0.0967882	0.559175	2	2	4	37
GO:0016209 antioxidant activity	14	0.559441	1.774	0.055	Molecular Function	GO:0016209	antioxidant activity	0.296293	0.559441	2	12	14	256
GO:0007178 transmembrane receptor protein serine/threonine kinase signaling pathway	10	0.561359	1.318	0.076	Biological Process	GO:0007178	transmembrane receptor protein serine/threonine kinase signaling pathway	0.0973703	0.561359	0	10	10	132
GO:0051273 beta-glucan metabolic process	8	0.564557	1.054	0.081	Biological Process	GO:0051273	beta-glucan metabolic process	0.0981302	0.564557	3	5	8	99
GO:0009063 cellular amino acid catabolic process	22	0.565537	2.899	0.064	Biological Process	GO:0009063	cellular amino acid catabolic process	0.0985063	0.565537	14	8	22	345
GO:0016310 phosphorylation	88	0.569625	11.594	0.054	Biological Process	GO:0016310	phosphorylation	0.0994254	0.569625	31	57	88	1622
GO:0004096 catalase activity	2	0.571132	0.253	0.083	Molecular Function	GO:0004096	catalase activity	0.305048	0.571132	0	2	2	24
GO:0004491 methylmalonate-semialdehyde dehydrogenase (acylating) activity	2	0.571132	0.253	0.083	Molecular Function	GO:0004491	methylmalonate-semialdehyde dehydrogenase (acylating) activity	0.305048	0.571132	2	0	2	24
GO:0004777 succinate-semialdehyde dehydrogenase (NAD+) activity	2	0.571132	0.253	0.083	Molecular Function	GO:0004777	succinate-semialdehyde dehydrogenase (NAD+) activity	0.305048	0.571132	2	0	2	24
GO:0005262 calcium channel activity	2	0.571132	0.253	0.083	Molecular Function	GO:0005262	calcium channel activity	0.305048	0.571132	2	0	2	24
GO:0009013 succinate-semialdehyde dehydrogenase [NAD(P)+] activity	2	0.571132	0.253	0.083	Molecular Function	GO:0009013	succinate-semialdehyde dehydrogenase [NAD(P)+] activity	0.305048	0.571132	2	0	2	24
GO:0006112 energy reserve metabolic process	9	0.573084	1.186	0.078	Biological Process	GO:0006112	energy reserve metabolic process	0.100238	0.573084	6	3	9	116
GO:0015085 calcium ion transmembrane transporter activity	5	0.575395	0.634	0.062	Molecular Function	GO:0015085	calcium ion transmembrane transporter activity	0.310314	0.575395	3	2	5	80
GO:0000293 ferric-chelate reductase activity	1	0.575395	0.127	0.125	Molecular Function	GO:0000293	ferric-chelate reductase activity	0.315073	0.575395	0	1	1	8
GO:0004013 adenosylhomocysteinase activity	1	0.575395	0.127	0.125	Molecular Function	GO:0004013	adenosylhomocysteinase activity	0.315073	0.575395	0	1	1	8
GO:0004301 epoxide hydrolase activity	1	0.575395	0.127	0.125	Molecular Function	GO:0004301	epoxide hydrolase activity	0.315073	0.575395	1	0	1	8
GO:0008466 glycogenin glucosyltransferase activity	1	0.575395	0.127	0.125	Molecular Function	GO:0008466	glycogenin glucosyltransferase activity	0.315073	0.575395	1	0	1	8
GO:0008990 rRNA (guanine-N2-)-methyltransferase activity	1	0.575395	0.127	0.125	Molecular Function	GO:0008990	rRNA (guanine-N2-)-methyltransferase activity	0.315073	0.575395	1	0	1	8
GO:0016802 trialkylsulfonium hydrolase activity	1	0.575395	0.127	0.125	Molecular Function	GO:0016802	trialkylsulfonium hydrolase activity	0.315073	0.575395	0	1	1	8
GO:0022824 transmitter-gated ion channel activity	1	0.575395	0.127	0.125	Molecular Function	GO:0022824	transmitter-gated ion channel activity	0.315073	0.575395	1	0	1	8
GO:0022835 transmitter-gated channel activity	1	0.575395	0.127	0.125	Molecular Function	GO:0022835	transmitter-gated channel activity	0.315073	0.575395	1	0	1	8
GO:0030594 neurotransmitter receptor activity	1	0.575395	0.127	0.125	Molecular Function	GO:0030594	neurotransmitter receptor activity	0.315073	0.575395	1	0	1	8
GO:0031177 phosphopantetheine binding	1	0.575395	0.127	0.125	Molecular Function	GO:0031177	phosphopantetheine binding	0.315073	0.575395	0	1	1	8
GO:0035014 phosphatidylinositol 3-kinase regulator activity	1	0.575395	0.127	0.125	Molecular Function	GO:0035014	phosphatidylinositol 3-kinase regulator activity	0.315073	0.575395	1	0	1	8
GO:0043878 glyceraldehyde-3-phosphate dehydrogenase (NAD+) (non-phosphorylating) activity	1	0.575395	0.127	0.125	Molecular Function	GO:0043878	glyceraldehyde-3-phosphate dehydrogenase (NAD+) (non-phosphorylating) activity	0.315073	0.575395	1	0	1	8
GO:0044325 ion channel binding	1	0.575395	0.127	0.125	Molecular Function	GO:0044325	ion channel binding	0.315073	0.575395	1	0	1	8
GO:0045159 myosin II binding	1	0.575395	0.127	0.125	Molecular Function	GO:0045159	myosin II binding	0.315073	0.575395	0	1	1	8
GO:0044281 small molecule metabolic process	173	0.576224	22.793	0.052	Biological Process	GO:0044281	small molecule metabolic process	0.100996	0.576224	81	92	173	3339
GO:0016229 steroid dehydrogenase activity	7	0.581144	0.887	0.058	Molecular Function	GO:0016229	steroid dehydrogenase activity	0.318743	0.581144	2	5	7	120
GO:0005372 water transmembrane transporter activity	2	0.583842	0.253	0.08	Molecular Function	GO:0005372	water transmembrane transporter activity	0.322318	0.583842	0	2	2	25
GO:0008172 S-methyltransferase activity	2	0.583842	0.253	0.08	Molecular Function	GO:0008172	S-methyltransferase activity	0.322318	0.583842	2	0	2	25
GO:0008802 betaine-aldehyde dehydrogenase activity	2	0.583842	0.253	0.08	Molecular Function	GO:0008802	betaine-aldehyde dehydrogenase activity	0.322318	0.583842	2	0	2	25
GO:0015250 water channel activity	2	0.583842	0.253	0.08	Molecular Function	GO:0015250	water channel activity	0.322318	0.583842	0	2	2	25
GO:0019285 glycine betaine biosynthetic process from choline	3	0.584184	0.395	0.125	Biological Process	GO:0019285	glycine betaine biosynthetic process from choline	0.103029	0.584184	1	2	3	24
GO:0031455 glycine betaine metabolic process	3	0.584184	0.395	0.125	Biological Process	GO:0031455	glycine betaine metabolic process	0.103029	0.584184	1	2	3	24
GO:0031456 glycine betaine biosynthetic process	3	0.584184	0.395	0.125	Biological Process	GO:0031456	glycine betaine biosynthetic process	0.103029	0.584184	1	2	3	24
GO:0006767 water-soluble vitamin metabolic process	31	0.587832	4.084	0.06	Biological Process	GO:0006767	water-soluble vitamin metabolic process	0.103886	0.587832	18	13	31	515
GO:0008171 O-methyltransferase activity	9	0.591664	1.141	0.056	Molecular Function	GO:0008171	O-methyltransferase activity	0.327168	0.591664	4	5	9	161
GO:0004529 exodeoxyribonuclease activity	5	0.592448	0.634	0.061	Molecular Function	GO:0004529	exodeoxyribonuclease activity	0.328665	0.592448	1	4	5	82
GO:0016895 exodeoxyribonuclease activity, producing 5'-phosphomonoesters	5	0.592448	0.634	0.061	Molecular Function	GO:0016895	exodeoxyribonuclease activity, producing 5'-phosphomonoesters	0.328665	0.592448	1	4	5	82
GO:0003985 acetyl-CoA C-acetyltransferase activity	2	0.603522	0.253	0.077	Molecular Function	GO:0003985	acetyl-CoA C-acetyltransferase activity	0.339478	0.603522	0	2	2	26
GO:0004838 L-tyrosine:2-oxoglutarate aminotransferase activity	2	0.603522	0.253	0.077	Molecular Function	GO:0004838	L-tyrosine:2-oxoglutarate aminotransferase activity	0.339478	0.603522	1	1	2	26
GO:0070547 L-tyrosine aminotransferase activity	2	0.603522	0.253	0.077	Molecular Function	GO:0070547	L-tyrosine aminotransferase activity	0.339478	0.603522	1	1	2	26
GO:0003924 GTPase activity	21	0.603522	2.662	0.051	Molecular Function	GO:0003924	GTPase activity	0.344213	0.603522	13	8	21	410
GO:0016620 oxidoreductase activity, acting on the aldehyde or oxo group of donors, NAD or NADP as acceptor	10	0.603522	1.267	0.054	Molecular Function	GO:0016620	oxidoreductase activity, acting on the aldehyde or oxo group of donors, NAD or NADP as acceptor	0.345021	0.603522	3	7	10	184
GO:0008233 peptidase activity	43	0.603522	5.45	0.049	Molecular Function	GO:0008233	peptidase activity	0.346607	0.603522	10	33	43	871
GO:0000036 ACP phosphopantetheine attachment site binding involved in fatty acid biosynthetic process	1	0.603522	0.127	0.111	Molecular Function	GO:0000036	ACP phosphopantetheine attachment site binding involved in fatty acid biosynthetic process	0.346727	0.603522	0	1	1	9
GO:0003844 1,4-alpha-glucan branching enzyme activity	1	0.603522	0.127	0.111	Molecular Function	GO:0003844	1,4-alpha-glucan branching enzyme activity	0.346727	0.603522	1	0	1	9
GO:0004719 protein-L-isoaspartate (D-aspartate) O-methyltransferase activity	1	0.603522	0.127	0.111	Molecular Function	GO:0004719	protein-L-isoaspartate (D-aspartate) O-methyltransferase activity	0.346727	0.603522	0	1	1	9
GO:0005539 glycosaminoglycan binding	1	0.603522	0.127	0.111	Molecular Function	GO:0005539	glycosaminoglycan binding	0.346727	0.603522	0	1	1	9
GO:0008495 protoheme IX farnesyltransferase activity	1	0.603522	0.127	0.111	Molecular Function	GO:0008495	protoheme IX farnesyltransferase activity	0.346727	0.603522	1	0	1	9
GO:0009036 Type II site-specific deoxyribonuclease activity	1	0.603522	0.127	0.111	Molecular Function	GO:0009036	Type II site-specific deoxyribonuclease activity	0.346727	0.603522	0	1	1	9
GO:0010309 acireductone dioxygenase [iron(II)-requiring] activity	1	0.603522	0.127	0.111	Molecular Function	GO:0010309	acireductone dioxygenase [iron(II)-requiring] activity	0.346727	0.603522	0	1	1	9
GO:0016161 beta-amylase activity	1	0.603522	0.127	0.111	Molecular Function	GO:0016161	beta-amylase activity	0.346727	0.603522	0	1	1	9
GO:0016726 oxidoreductase activity, acting on CH or CH2 groups, NAD or NADP as acceptor	1	0.603522	0.127	0.111	Molecular Function	GO:0016726	oxidoreductase activity, acting on CH or CH2 groups, NAD or NADP as acceptor	0.346727	0.603522	1	0	1	9
GO:0016803 ether hydrolase activity	1	0.603522	0.127	0.111	Molecular Function	GO:0016803	ether hydrolase activity	0.346727	0.603522	1	0	1	9
GO:0017136 NAD-dependent histone deacetylase activity	1	0.603522	0.127	0.111	Molecular Function	GO:0017136	NAD-dependent histone deacetylase activity	0.346727	0.603522	1	0	1	9
GO:0019838 growth factor binding	1	0.603522	0.127	0.111	Molecular Function	GO:0019838	growth factor binding	0.346727	0.603522	0	1	1	9
GO:0034979 NAD-dependent protein deacetylase activity	1	0.603522	0.127	0.111	Molecular Function	GO:0034979	NAD-dependent protein deacetylase activity	0.346727	0.603522	1	0	1	9
GO:0044620 ACP phosphopantetheine attachment site binding	1	0.603522	0.127	0.111	Molecular Function	GO:0044620	ACP phosphopantetheine attachment site binding	0.346727	0.603522	0	1	1	9
GO:0051192 prosthetic group binding	1	0.603522	0.127	0.111	Molecular Function	GO:0051192	prosthetic group binding	0.346727	0.603522	0	1	1	9
GO:1901683 arsenate ion transmembrane transporter activity	1	0.603522	0.127	0.111	Molecular Function	GO:1901683	arsenate ion transmembrane transporter activity	0.346727	0.603522	1	0	1	9
GO:0006524 alanine catabolic process	2	0.60495	0.264	0.167	Biological Process	GO:0006524	alanine catabolic process	0.108428	0.60495	2	0	2	12
GO:0009080 pyruvate family amino acid catabolic process	2	0.60495	0.264	0.167	Biological Process	GO:0009080	pyruvate family amino acid catabolic process	0.108428	0.60495	2	0	2	12
GO:0046487 glyoxylate metabolic process	2	0.60495	0.264	0.167	Biological Process	GO:0046487	glyoxylate metabolic process	0.108428	0.60495	2	0	2	12
GO:0071467 cellular response to pH	2	0.60495	0.264	0.167	Biological Process	GO:0071467	cellular response to pH	0.108428	0.60495	0	2	2	12
GO:0090376 seed trichome differentiation	2	0.60495	0.264	0.167	Biological Process	GO:0090376	seed trichome differentiation	0.108428	0.60495	2	0	2	12
GO:0090378 seed trichome elongation	2	0.60495	0.264	0.167	Biological Process	GO:0090378	seed trichome elongation	0.108428	0.60495	2	0	2	12
GO:0009743 response to carbohydrate	9	0.60495	1.186	0.076	Biological Process	GO:0009743	response to carbohydrate	0.108451	0.60495	7	2	9	118
GO:0060918 auxin transport	6	0.605148	0.791	0.087	Biological Process	GO:0060918	auxin transport	0.108707	0.605148	5	1	6	69
GO:0044283 small molecule biosynthetic process	103	0.607098	13.57	0.053	Biological Process	GO:0044283	small molecule biosynthetic process	0.109278	0.607098	48	55	103	1931
GO:0016051 carbohydrate biosynthetic process	32	0.607509	4.216	0.06	Biological Process	GO:0016051	carbohydrate biosynthetic process	0.109802	0.607509	9	23	32	537
GO:0098656 anion transmembrane transport	14	0.607509	1.845	0.068	Biological Process	GO:0098656	anion transmembrane transport	0.109994	0.607509	6	8	14	205
GO:0006778 porphyrin-containing compound metabolic process	24	0.607509	3.162	0.062	Biological Process	GO:0006778	porphyrin-containing compound metabolic process	0.110014	0.607509	11	13	24	387
GO:0016836 hydro-lyase activity	12	0.611935	1.521	0.053	Molecular Function	GO:0016836	hydro-lyase activity	0.35211	0.611935	4	8	12	226
GO:0005991 trehalose metabolic process	4	0.614293	0.527	0.103	Biological Process	GO:0005991	trehalose metabolic process	0.112136	0.614293	1	3	4	39
GO:0034605 cellular response to heat	4	0.614293	0.527	0.103	Biological Process	GO:0034605	cellular response to heat	0.112136	0.614293	3	1	4	39
GO:0044033 multi-organism metabolic process	4	0.614293	0.527	0.103	Biological Process	GO:0044033	multi-organism metabolic process	0.112136	0.614293	1	3	4	39
GO:0046351 disaccharide biosynthetic process	4	0.614293	0.527	0.103	Biological Process	GO:0046351	disaccharide biosynthetic process	0.112136	0.614293	1	3	4	39
GO:0006030 chitin metabolic process	3	0.617096	0.395	0.12	Biological Process	GO:0006030	chitin metabolic process	0.113153	0.617096	2	1	3	25
GO:0030245 cellulose catabolic process	3	0.617096	0.395	0.12	Biological Process	GO:0030245	cellulose catabolic process	0.113153	0.617096	1	2	3	25
GO:0019362 pyridine nucleotide metabolic process	18	0.617096	2.372	0.065	Biological Process	GO:0019362	pyridine nucleotide metabolic process	0.113321	0.617096	9	9	18	278
GO:0000179 rRNA (adenine-N6,N6-)-dimethyltransferase activity	2	0.618118	0.253	0.074	Molecular Function	GO:0000179	rRNA (adenine-N6,N6-)-dimethyltransferase activity	0.356501	0.618118	0	2	2	27
GO:0016298 lipase activity	6	0.618118	0.76	0.057	Molecular Function	GO:0016298	lipase activity	0.357042	0.618118	1	5	6	105
GO:0004693 cyclin-dependent protein serine/threonine kinase activity	3	0.618118	0.38	0.065	Molecular Function	GO:0004693	cyclin-dependent protein serine/threonine kinase activity	0.357887	0.618118	2	1	3	46
GO:0097472 cyclin-dependent protein kinase activity	3	0.618118	0.38	0.065	Molecular Function	GO:0097472	cyclin-dependent protein kinase activity	0.357887	0.618118	2	1	3	46
GO:0010200 response to chitin	7	0.618298	0.922	0.081	Biological Process	GO:0010200	response to chitin	0.113767	0.618298	1	6	7	86
GO:0006566 threonine metabolic process	8	0.626433	1.054	0.078	Biological Process	GO:0006566	threonine metabolic process	0.11623	0.626433	7	1	8	103
GO:0006400 tRNA modification	23	0.626433	3.03	0.062	Biological Process	GO:0006400	tRNA modification	0.118434	0.626433	18	5	23	372
GO:0070588 calcium ion transmembrane transport	5	0.626433	0.659	0.091	Biological Process	GO:0070588	calcium ion transmembrane transport	0.118894	0.626433	4	1	5	55
GO:1901136 carbohydrate derivative catabolic process	7	0.626433	0.922	0.08	Biological Process	GO:1901136	carbohydrate derivative catabolic process	0.118978	0.626433	2	5	7	87
GO:0008652 cellular amino acid biosynthetic process	42	0.626433	5.534	0.057	Biological Process	GO:0008652	cellular amino acid biosynthetic process	0.12	0.626433	20	22	42	734
GO:0009627 systemic acquired resistance	4	0.626433	0.527	0.1	Biological Process	GO:0009627	systemic acquired resistance	0.12019	0.626433	2	2	4	40
GO:0097237 cellular response to toxic substance	12	0.626433	1.581	0.069	Biological Process	GO:0097237	cellular response to toxic substance	0.121357	0.626433	1	11	12	173
GO:0044036 cell wall macromolecule metabolic process	16	0.626433	2.108	0.065	Biological Process	GO:0044036	cell wall macromolecule metabolic process	0.122964	0.626433	5	11	16	245
GO:0051275 beta-glucan catabolic process	3	0.626433	0.395	0.115	Biological Process	GO:0051275	beta-glucan catabolic process	0.123636	0.626433	1	2	3	26
GO:0003341 cilium movement	2	0.626433	0.264	0.154	Biological Process	GO:0003341	cilium movement	0.124265	0.626433	1	1	2	13
GO:0009691 cytokinin biosynthetic process	2	0.626433	0.264	0.154	Biological Process	GO:0009691	cytokinin biosynthetic process	0.124265	0.626433	2	0	2	13
GO:0033238 regulation of cellular amine metabolic process	2	0.626433	0.264	0.154	Biological Process	GO:0033238	regulation of cellular amine metabolic process	0.124265	0.626433	2	0	2	13
GO:0046689 response to mercury ion	7	0.626433	0.922	0.08	Biological Process	GO:0046689	response to mercury ion	0.124311	0.626433	3	4	7	88
GO:0097164 ammonium ion metabolic process	10	0.626433	1.318	0.072	Biological Process	GO:0097164	ammonium ion metabolic process	0.12503	0.626433	4	6	10	139
GO:1901616 organic hydroxy compound catabolic process	8	0.626433	1.054	0.076	Biological Process	GO:1901616	organic hydroxy compound catabolic process	0.125907	0.626433	4	4	8	105
GO:0006766 vitamin metabolic process	31	0.626433	4.084	0.059	Biological Process	GO:0006766	vitamin metabolic process	0.128093	0.626433	18	13	31	527
GO:0015672 monovalent inorganic cation transport	36	0.626433	4.743	0.058	Biological Process	GO:0015672	monovalent inorganic cation transport	0.128652	0.626433	21	15	36	623
GO:0015939 pantothenate metabolic process	3	0.626433	0.395	0.111	Biological Process	GO:0015939	pantothenate metabolic process	0.134454	0.626433	2	1	3	27
GO:1901565 organonitrogen compound catabolic process	57	0.626433	7.51	0.055	Biological Process	GO:1901565	organonitrogen compound catabolic process	0.135113	0.626433	31	26	57	1036
GO:0006821 chloride transport	9	0.626433	1.186	0.073	Biological Process	GO:0006821	chloride transport	0.135263	0.626433	8	1	9	124
GO:0051187 cofactor catabolic process	9	0.626433	1.186	0.073	Biological Process	GO:0051187	cofactor catabolic process	0.135263	0.626433	2	7	9	124
GO:0000304 response to singlet oxygen	1	0.626433	0.132	0.333	Biological Process	GO:0000304	response to singlet oxygen	0.135765	0.626433	0	1	1	3
GO:0002027 regulation of heart rate	1	0.626433	0.132	0.333	Biological Process	GO:0002027	regulation of heart rate	0.135765	0.626433	1	0	1	3
GO:0002101 tRNA wobble cytosine modification	1	0.626433	0.132	0.333	Biological Process	GO:0002101	tRNA wobble cytosine modification	0.135765	0.626433	1	0	1	3
GO:0003073 regulation of systemic arterial blood pressure	1	0.626433	0.132	0.333	Biological Process	GO:0003073	regulation of systemic arterial blood pressure	0.135765	0.626433	0	1	1	3
GO:0003085 negative regulation of systemic arterial blood pressure	1	0.626433	0.132	0.333	Biological Process	GO:0003085	negative regulation of systemic arterial blood pressure	0.135765	0.626433	0	1	1	3
GO:0006048 UDP-N-acetylglucosamine biosynthetic process	1	0.626433	0.132	0.333	Biological Process	GO:0006048	UDP-N-acetylglucosamine biosynthetic process	0.135765	0.626433	1	0	1	3
GO:0006228 UTP biosynthetic process	1	0.626433	0.132	0.333	Biological Process	GO:0006228	UTP biosynthetic process	0.135765	0.626433	0	1	1	3
GO:0007340 acrosome reaction	1	0.626433	0.132	0.333	Biological Process	GO:0007340	acrosome reaction	0.135765	0.626433	0	1	1	3
GO:0007413 axonal fasciculation	1	0.626433	0.132	0.333	Biological Process	GO:0007413	axonal fasciculation	0.135765	0.626433	1	0	1	3
GO:0009758 carbohydrate utilization	1	0.626433	0.132	0.333	Biological Process	GO:0009758	carbohydrate utilization	0.135765	0.626433	1	0	1	3
GO:0010055 atrichoblast differentiation	1	0.626433	0.132	0.333	Biological Process	GO:0010055	atrichoblast differentiation	0.135765	0.626433	1	0	1	3
GO:0010148 transpiration	1	0.626433	0.132	0.333	Biological Process	GO:0010148	transpiration	0.135765	0.626433	0	1	1	3
GO:0010253 UDP-rhamnose biosynthetic process	1	0.626433	0.132	0.333	Biological Process	GO:0010253	UDP-rhamnose biosynthetic process	0.135765	0.626433	0	1	1	3
GO:0010880 regulation of release of sequestered calcium ion into cytosol by sarcoplasmic reticulum	1	0.626433	0.132	0.333	Biological Process	GO:0010880	regulation of release of sequestered calcium ion into cytosol by sarcoplasmic reticulum	0.135765	0.626433	1	0	1	3
GO:0010881 regulation of cardiac muscle contraction by regulation of the release of sequestered calcium ion	1	0.626433	0.132	0.333	Biological Process	GO:0010881	regulation of cardiac muscle contraction by regulation of the release of sequestered calcium ion	0.135765	0.626433	1	0	1	3
GO:0010882 regulation of cardiac muscle contraction by calcium ion signaling	1	0.626433	0.132	0.333	Biological Process	GO:0010882	regulation of cardiac muscle contraction by calcium ion signaling	0.135765	0.626433	1	0	1	3
GO:0010966 regulation of phosphate transport	1	0.626433	0.132	0.333	Biological Process	GO:0010966	regulation of phosphate transport	0.135765	0.626433	0	1	1	3
GO:0014808 release of sequestered calcium ion into cytosol by sarcoplasmic reticulum	1	0.626433	0.132	0.333	Biological Process	GO:0014808	release of sequestered calcium ion into cytosol by sarcoplasmic reticulum	0.135765	0.626433	1	0	1	3
GO:0015688 iron chelate transport	1	0.626433	0.132	0.333	Biological Process	GO:0015688	iron chelate transport	0.135765	0.626433	0	1	1	3
GO:0015690 aluminum cation transport	1	0.626433	0.132	0.333	Biological Process	GO:0015690	aluminum cation transport	0.135765	0.626433	1	0	1	3
GO:0015714 phosphoenolpyruvate transport	1	0.626433	0.132	0.333	Biological Process	GO:0015714	phosphoenolpyruvate transport	0.135765	0.626433	0	1	1	3
GO:0015729 oxaloacetate transport	1	0.626433	0.132	0.333	Biological Process	GO:0015729	oxaloacetate transport	0.135765	0.626433	0	1	1	3
GO:0015744 succinate transport	1	0.626433	0.132	0.333	Biological Process	GO:0015744	succinate transport	0.135765	0.626433	0	1	1	3
GO:0015752 D-ribose transport	1	0.626433	0.132	0.333	Biological Process	GO:0015752	D-ribose transport	0.135765	0.626433	0	1	1	3
GO:0015795 sorbitol transport	1	0.626433	0.132	0.333	Biological Process	GO:0015795	sorbitol transport	0.135765	0.626433	0	1	1	3
GO:0015843 methylammonium transport	1	0.626433	0.132	0.333	Biological Process	GO:0015843	methylammonium transport	0.135765	0.626433	0	1	1	3
GO:0019336 phenol-containing compound catabolic process	1	0.626433	0.132	0.333	Biological Process	GO:0019336	phenol-containing compound catabolic process	0.135765	0.626433	0	1	1	3
GO:0030643 cellular phosphate ion homeostasis	1	0.626433	0.132	0.333	Biological Process	GO:0030643	cellular phosphate ion homeostasis	0.135765	0.626433	0	1	1	3
GO:0030728 ovulation	1	0.626433	0.132	0.333	Biological Process	GO:0030728	ovulation	0.135765	0.626433	0	1	1	3
GO:0033280 response to vitamin D	1	0.626433	0.132	0.333	Biological Process	GO:0033280	response to vitamin D	0.135765	0.626433	0	1	1	3
GO:0033478 UDP-rhamnose metabolic process	1	0.626433	0.132	0.333	Biological Process	GO:0033478	UDP-rhamnose metabolic process	0.135765	0.626433	0	1	1	3
GO:0035404 histone-serine phosphorylation	1	0.626433	0.132	0.333	Biological Process	GO:0035404	histone-serine phosphorylation	0.135765	0.626433	0	1	1	3
GO:0036148 phosphatidylglycerol acyl-chain remodeling	1	0.626433	0.132	0.333	Biological Process	GO:0036148	phosphatidylglycerol acyl-chain remodeling	0.135765	0.626433	0	1	1	3
GO:0039693 viral DNA genome replication	1	0.626433	0.132	0.333	Biological Process	GO:0039693	viral DNA genome replication	0.135765	0.626433	0	1	1	3
GO:0043268 positive regulation of potassium ion transport	1	0.626433	0.132	0.333	Biological Process	GO:0043268	positive regulation of potassium ion transport	0.135765	0.626433	1	0	1	3
GO:0045004 DNA replication proofreading	1	0.626433	0.132	0.333	Biological Process	GO:0045004	DNA replication proofreading	0.135765	0.626433	1	0	1	3
GO:0045041 protein import into mitochondrial intermembrane space	1	0.626433	0.132	0.333	Biological Process	GO:0045041	protein import into mitochondrial intermembrane space	0.135765	0.626433	1	0	1	3
GO:0045776 negative regulation of blood pressure	1	0.626433	0.132	0.333	Biological Process	GO:0045776	negative regulation of blood pressure	0.135765	0.626433	0	1	1	3
GO:0045778 positive regulation of ossification	1	0.626433	0.132	0.333	Biological Process	GO:0045778	positive regulation of ossification	0.135765	0.626433	0	1	1	3
GO:0046051 UTP metabolic process	1	0.626433	0.132	0.333	Biological Process	GO:0046051	UTP metabolic process	0.135765	0.626433	0	1	1	3
GO:0046278 3,4-dihydroxybenzoate metabolic process	1	0.626433	0.132	0.333	Biological Process	GO:0046278	3,4-dihydroxybenzoate metabolic process	0.135765	0.626433	0	1	1	3
GO:0046836 glycolipid transport	1	0.626433	0.132	0.333	Biological Process	GO:0046836	glycolipid transport	0.135765	0.626433	1	0	1	3
GO:0048016 inositol phosphate-mediated signaling	1	0.626433	0.132	0.333	Biological Process	GO:0048016	inositol phosphate-mediated signaling	0.135765	0.626433	0	1	1	3
GO:0060055 angiogenesis involved in wound healing	1	0.626433	0.132	0.333	Biological Process	GO:0060055	angiogenesis involved in wound healing	0.135765	0.626433	0	1	1	3
GO:0060145 viral gene silencing in virus induced gene silencing	1	0.626433	0.132	0.333	Biological Process	GO:0060145	viral gene silencing in virus induced gene silencing	0.135765	0.626433	0	1	1	3
GO:0060478 acrosomal vesicle exocytosis	1	0.626433	0.132	0.333	Biological Process	GO:0060478	acrosomal vesicle exocytosis	0.135765	0.626433	0	1	1	3
GO:0061635 regulation of protein complex stability	1	0.626433	0.132	0.333	Biological Process	GO:0061635	regulation of protein complex stability	0.135765	0.626433	1	0	1	3
GO:0070291 N-acylethanolamine metabolic process	1	0.626433	0.132	0.333	Biological Process	GO:0070291	N-acylethanolamine metabolic process	0.135765	0.626433	0	1	1	3
GO:0070296 sarcoplasmic reticulum calcium ion transport	1	0.626433	0.132	0.333	Biological Process	GO:0070296	sarcoplasmic reticulum calcium ion transport	0.135765	0.626433	1	0	1	3
GO:0071422 succinate transmembrane transport	1	0.626433	0.132	0.333	Biological Process	GO:0071422	succinate transmembrane transport	0.135765	0.626433	0	1	1	3
GO:0072502 cellular trivalent inorganic anion homeostasis	1	0.626433	0.132	0.333	Biological Process	GO:0072502	cellular trivalent inorganic anion homeostasis	0.135765	0.626433	0	1	1	3
GO:0080165 callose deposition in phloem sieve plate	1	0.626433	0.132	0.333	Biological Process	GO:0080165	callose deposition in phloem sieve plate	0.135765	0.626433	1	0	1	3
GO:0086002 cardiac muscle cell action potential involved in contraction	1	0.626433	0.132	0.333	Biological Process	GO:0086002	cardiac muscle cell action potential involved in contraction	0.135765	0.626433	1	0	1	3
GO:0086004 regulation of cardiac muscle cell contraction	1	0.626433	0.132	0.333	Biological Process	GO:0086004	regulation of cardiac muscle cell contraction	0.135765	0.626433	1	0	1	3
GO:0086014 atrial cardiac muscle cell action potential	1	0.626433	0.132	0.333	Biological Process	GO:0086014	atrial cardiac muscle cell action potential	0.135765	0.626433	1	0	1	3
GO:0086026 atrial cardiac muscle cell to AV node cell signaling	1	0.626433	0.132	0.333	Biological Process	GO:0086026	atrial cardiac muscle cell to AV node cell signaling	0.135765	0.626433	1	0	1	3
GO:0086066 atrial cardiac muscle cell to AV node cell communication	1	0.626433	0.132	0.333	Biological Process	GO:0086066	atrial cardiac muscle cell to AV node cell communication	0.135765	0.626433	1	0	1	3
GO:0090116 C-5 methylation of cytosine	1	0.626433	0.132	0.333	Biological Process	GO:0090116	C-5 methylation of cytosine	0.135765	0.626433	0	1	1	3
GO:1901021 positive regulation of calcium ion transmembrane transporter activity	1	0.626433	0.132	0.333	Biological Process	GO:1901021	positive regulation of calcium ion transmembrane transporter activity	0.135765	0.626433	1	0	1	3
GO:1901381 positive regulation of potassium ion transmembrane transport	1	0.626433	0.132	0.333	Biological Process	GO:1901381	positive regulation of potassium ion transmembrane transport	0.135765	0.626433	1	0	1	3
GO:1902356 oxaloacetate(2-) transmembrane transport	1	0.626433	0.132	0.333	Biological Process	GO:1902356	oxaloacetate(2-) transmembrane transport	0.135765	0.626433	0	1	1	3
GO:1902667 regulation of axon guidance	1	0.626433	0.132	0.333	Biological Process	GO:1902667	regulation of axon guidance	0.135765	0.626433	1	0	1	3
GO:1903115 regulation of actin filament-based movement	1	0.626433	0.132	0.333	Biological Process	GO:1903115	regulation of actin filament-based movement	0.135765	0.626433	1	0	1	3
GO:1903438 positive regulation of mitotic cytokinetic process	1	0.626433	0.132	0.333	Biological Process	GO:1903438	positive regulation of mitotic cytokinetic process	0.135765	0.626433	1	0	1	3
GO:1903459 mitotic DNA replication lagging strand elongation	1	0.626433	0.132	0.333	Biological Process	GO:1903459	mitotic DNA replication lagging strand elongation	0.135765	0.626433	1	0	1	3
GO:1903490 positive regulation of mitotic cytokinesis	1	0.626433	0.132	0.333	Biological Process	GO:1903490	positive regulation of mitotic cytokinesis	0.135765	0.626433	1	0	1	3
GO:1903514 calcium ion transport from endoplasmic reticulum to cytosol	1	0.626433	0.132	0.333	Biological Process	GO:1903514	calcium ion transport from endoplasmic reticulum to cytosol	0.135765	0.626433	1	0	1	3
GO:1903779 regulation of cardiac conduction	1	0.626433	0.132	0.333	Biological Process	GO:1903779	regulation of cardiac conduction	0.135765	0.626433	1	0	1	3
GO:2001222 regulation of neuron migration	1	0.626433	0.132	0.333	Biological Process	GO:2001222	regulation of neuron migration	0.135765	0.626433	1	0	1	3
GO:0009072 aromatic amino acid family metabolic process	12	0.626919	1.581	0.068	Biological Process	GO:0009072	aromatic amino acid family metabolic process	0.13663	0.626919	6	6	12	177
GO:0006793 phosphorus metabolic process	148	0.626919	19.499	0.052	Biological Process	GO:0006793	phosphorus metabolic process	0.136899	0.626919	58	90	148	2869
GO:0009237 siderophore metabolic process	4	0.626919	0.527	0.095	Biological Process	GO:0009237	siderophore metabolic process	0.13701	0.626919	3	1	4	42
GO:0019290 siderophore biosynthetic process	4	0.626919	0.527	0.095	Biological Process	GO:0019290	siderophore biosynthetic process	0.13701	0.626919	3	1	4	42
GO:0046283 anthocyanin-containing compound metabolic process	4	0.626919	0.527	0.095	Biological Process	GO:0046283	anthocyanin-containing compound metabolic process	0.13701	0.626919	2	2	4	42
GO:0016049 cell growth	17	0.627717	2.24	0.063	Biological Process	GO:0016049	cell growth	0.137903	0.627717	11	6	17	268
GO:0051068 dihydrolipoamide metabolic process	6	0.627717	0.791	0.081	Biological Process	GO:0051068	dihydrolipoamide metabolic process	0.138736	0.627717	3	3	6	74
GO:0009734 auxin-activated signaling pathway	11	0.627717	1.449	0.069	Biological Process	GO:0009734	auxin-activated signaling pathway	0.139753	0.627717	2	9	11	160
GO:0006071 glycerol metabolic process	5	0.627717	0.659	0.086	Biological Process	GO:0006071	glycerol metabolic process	0.140059	0.627717	3	2	5	58
GO:0009932 cell tip growth	5	0.627717	0.659	0.086	Biological Process	GO:0009932	cell tip growth	0.140059	0.627717	2	3	5	58
GO:0010410 hemicellulose metabolic process	5	0.627717	0.659	0.086	Biological Process	GO:0010410	hemicellulose metabolic process	0.140059	0.627717	0	5	5	58
GO:0019400 alditol metabolic process	5	0.627717	0.659	0.086	Biological Process	GO:0019400	alditol metabolic process	0.140059	0.627717	3	2	5	58
GO:0006066 alcohol metabolic process	21	0.627717	2.767	0.061	Biological Process	GO:0006066	alcohol metabolic process	0.140292	0.627717	11	10	21	343
GO:0006779 porphyrin-containing compound biosynthetic process	21	0.627717	2.767	0.061	Biological Process	GO:0006779	porphyrin-containing compound biosynthetic process	0.140292	0.627717	9	12	21	343
GO:0006105 succinate metabolic process	2	0.627717	0.264	0.143	Biological Process	GO:0006105	succinate metabolic process	0.140609	0.627717	1	1	2	14
GO:0008153 para-aminobenzoic acid biosynthetic process	2	0.627717	0.264	0.143	Biological Process	GO:0008153	para-aminobenzoic acid biosynthetic process	0.140609	0.627717	2	0	2	14
GO:0035672 oligopeptide transmembrane transport	2	0.627717	0.264	0.143	Biological Process	GO:0035672	oligopeptide transmembrane transport	0.140609	0.627717	1	1	2	14
GO:0042762 regulation of sulfur metabolic process	2	0.627717	0.264	0.143	Biological Process	GO:0042762	regulation of sulfur metabolic process	0.140609	0.627717	1	1	2	14
GO:0055069 zinc ion homeostasis	2	0.627717	0.264	0.143	Biological Process	GO:0055069	zinc ion homeostasis	0.140609	0.627717	1	1	2	14
GO:1902358 sulfate transmembrane transport	2	0.627717	0.264	0.143	Biological Process	GO:1902358	sulfate transmembrane transport	0.140609	0.627717	0	2	2	14
GO:0000987 core promoter proximal region sequence-specific DNA binding	2	0.635234	0.253	0.071	Molecular Function	GO:0000987	core promoter proximal region sequence-specific DNA binding	0.373362	0.635234	2	0	2	28
GO:0001159 core promoter proximal region DNA binding	2	0.635234	0.253	0.071	Molecular Function	GO:0001159	core promoter proximal region DNA binding	0.373362	0.635234	2	0	2	28
GO:0003842 1-pyrroline-5-carboxylate dehydrogenase activity	2	0.635234	0.253	0.071	Molecular Function	GO:0003842	1-pyrroline-5-carboxylate dehydrogenase activity	0.373362	0.635234	2	0	2	28
GO:0009011 starch synthase activity	2	0.635234	0.253	0.071	Molecular Function	GO:0009011	starch synthase activity	0.373362	0.635234	1	1	2	28
GO:0045181 glutamate synthase activity, NAD(P)H as acceptor	4	0.635234	0.507	0.06	Molecular Function	GO:0045181	glutamate synthase activity, NAD(P)H as acceptor	0.374537	0.635234	2	2	4	67
GO:0003961 O-acetylhomoserine aminocarboxypropyltransferase activity	1	0.635234	0.127	0.1	Molecular Function	GO:0003961	O-acetylhomoserine aminocarboxypropyltransferase activity	0.376921	0.635234	1	0	1	10
GO:0004623 phospholipase A2 activity	1	0.635234	0.127	0.1	Molecular Function	GO:0004623	phospholipase A2 activity	0.376921	0.635234	0	1	1	10
GO:0005199 structural constituent of cell wall	1	0.635234	0.127	0.1	Molecular Function	GO:0005199	structural constituent of cell wall	0.376921	0.635234	0	1	1	10
GO:0008199 ferric iron binding	1	0.635234	0.127	0.1	Molecular Function	GO:0008199	ferric iron binding	0.376921	0.635234	1	0	1	10
GO:0008679 2-hydroxy-3-oxopropionate reductase activity	1	0.635234	0.127	0.1	Molecular Function	GO:0008679	2-hydroxy-3-oxopropionate reductase activity	0.376921	0.635234	0	1	1	10
GO:0015386 potassium:proton antiporter activity	1	0.635234	0.127	0.1	Molecular Function	GO:0015386	potassium:proton antiporter activity	0.376921	0.635234	1	0	1	10
GO:0017150 tRNA dihydrouridine synthase activity	1	0.635234	0.127	0.1	Molecular Function	GO:0017150	tRNA dihydrouridine synthase activity	0.376921	0.635234	1	0	1	10
GO:0018580 nitronate monooxygenase activity	1	0.635234	0.127	0.1	Molecular Function	GO:0018580	nitronate monooxygenase activity	0.376921	0.635234	1	0	1	10
GO:0043295 glutathione binding	1	0.635234	0.127	0.1	Molecular Function	GO:0043295	glutathione binding	0.376921	0.635234	0	1	1	10
GO:0052745 inositol phosphate phosphatase activity	1	0.635234	0.127	0.1	Molecular Function	GO:0052745	inositol phosphate phosphatase activity	0.376921	0.635234	0	1	1	10
GO:1900750 oligopeptide binding	1	0.635234	0.127	0.1	Molecular Function	GO:1900750	oligopeptide binding	0.376921	0.635234	0	1	1	10
GO:0015994 chlorophyll metabolic process	19	0.639286	2.503	0.062	Biological Process	GO:0015994	chlorophyll metabolic process	0.144156	0.639286	8	11	19	307
GO:0007568 aging	12	0.639286	1.581	0.067	Biological Process	GO:0007568	aging	0.144641	0.639286	9	3	12	179
GO:1901607 alpha-amino acid biosynthetic process	39	0.639286	5.138	0.057	Biological Process	GO:1901607	alpha-amino acid biosynthetic process	0.144793	0.639286	19	20	39	689
GO:0006531 aspartate metabolic process	3	0.639286	0.395	0.107	Biological Process	GO:0006531	aspartate metabolic process	0.145585	0.639286	2	1	3	28
GO:0019695 choline metabolic process	3	0.639286	0.395	0.107	Biological Process	GO:0019695	choline metabolic process	0.145585	0.639286	1	2	3	28
GO:1904659 glucose transmembrane transport	3	0.639286	0.395	0.107	Biological Process	GO:1904659	glucose transmembrane transport	0.145585	0.639286	2	1	3	28
GO:0019350 teichoic acid biosynthetic process	4	0.639286	0.527	0.093	Biological Process	GO:0019350	teichoic acid biosynthetic process	0.145757	0.639286	3	1	4	43
GO:0019427 acetyl-CoA biosynthetic process from acetate	4	0.639286	0.527	0.093	Biological Process	GO:0019427	acetyl-CoA biosynthetic process from acetate	0.145757	0.639286	3	1	4	43
GO:0046374 teichoic acid metabolic process	4	0.639286	0.527	0.093	Biological Process	GO:0046374	teichoic acid metabolic process	0.145757	0.639286	3	1	4	43
GO:0060271 cilium morphogenesis	4	0.639286	0.527	0.093	Biological Process	GO:0060271	cilium morphogenesis	0.145757	0.639286	2	2	4	43
GO:0071236 cellular response to antibiotic	4	0.639286	0.527	0.093	Biological Process	GO:0071236	cellular response to antibiotic	0.145757	0.639286	1	3	4	43
GO:0010124 phenylacetate catabolic process	7	0.641669	0.922	0.076	Biological Process	GO:0010124	phenylacetate catabolic process	0.146817	0.641669	4	3	7	92
GO:0042178 xenobiotic catabolic process	7	0.641669	0.922	0.076	Biological Process	GO:0042178	xenobiotic catabolic process	0.146817	0.641669	4	3	7	92
GO:0009415 response to water	15	0.641669	1.976	0.064	Biological Process	GO:0009415	response to water	0.147001	0.641669	6	9	15	234
GO:0010565 regulation of cellular ketone metabolic process	5	0.642645	0.659	0.085	Biological Process	GO:0010565	regulation of cellular ketone metabolic process	0.147458	0.642645	3	2	5	59
GO:0015491 cation:cation antiporter activity	4	0.64809	0.507	0.059	Molecular Function	GO:0015491	cation:cation antiporter activity	0.38513	0.64809	3	1	4	68
GO:0004849 uridine kinase activity	2	0.654377	0.253	0.069	Molecular Function	GO:0004849	uridine kinase activity	0.390041	0.654377	1	1	2	29
GO:0072341 modified amino acid binding	2	0.654377	0.253	0.069	Molecular Function	GO:0072341	modified amino acid binding	0.390041	0.654377	0	2	2	29
GO:0022836 gated channel activity	5	0.659042	0.634	0.056	Molecular Function	GO:0022836	gated channel activity	0.393414	0.659042	2	3	5	89
GO:0010383 cell wall polysaccharide metabolic process	6	0.660202	0.791	0.079	Biological Process	GO:0010383	cell wall polysaccharide metabolic process	0.151726	0.660202	0	6	6	76
GO:0016841 ammonia-lyase activity	3	0.661112	0.38	0.061	Molecular Function	GO:0016841	ammonia-lyase activity	0.395986	0.661112	2	1	3	49
GO:0004407 histone deacetylase activity	1	0.661112	0.127	0.091	Molecular Function	GO:0004407	histone deacetylase activity	0.40572	0.661112	1	0	1	11
GO:0004435 phosphatidylinositol phospholipase C activity	1	0.661112	0.127	0.091	Molecular Function	GO:0004435	phosphatidylinositol phospholipase C activity	0.40572	0.661112	1	0	1	11
GO:0004587 ornithine-oxo-acid transaminase activity	1	0.661112	0.127	0.091	Molecular Function	GO:0004587	ornithine-oxo-acid transaminase activity	0.40572	0.661112	1	0	1	11
GO:0005347 ATP transmembrane transporter activity	1	0.661112	0.127	0.091	Molecular Function	GO:0005347	ATP transmembrane transporter activity	0.40572	0.661112	1	0	1	11
GO:0008442 3-hydroxyisobutyrate dehydrogenase activity	1	0.661112	0.127	0.091	Molecular Function	GO:0008442	3-hydroxyisobutyrate dehydrogenase activity	0.40572	0.661112	0	1	1	11
GO:0008788 alpha,alpha-phosphotrehalase activity	1	0.661112	0.127	0.091	Molecular Function	GO:0008788	alpha,alpha-phosphotrehalase activity	0.40572	0.661112	1	0	1	11
GO:0015140 malate transmembrane transporter activity	1	0.661112	0.127	0.091	Molecular Function	GO:0015140	malate transmembrane transporter activity	0.40572	0.661112	0	1	1	11
GO:0015217 ADP transmembrane transporter activity	1	0.661112	0.127	0.091	Molecular Function	GO:0015217	ADP transmembrane transporter activity	0.40572	0.661112	1	0	1	11
GO:0015368 calcium:cation antiporter activity	1	0.661112	0.127	0.091	Molecular Function	GO:0015368	calcium:cation antiporter activity	0.40572	0.661112	1	0	1	11
GO:0015645 fatty acid ligase activity	1	0.661112	0.127	0.091	Molecular Function	GO:0015645	fatty acid ligase activity	0.40572	0.661112	0	1	1	11
GO:0019143 3-deoxy-manno-octulosonate-8-phosphatase activity	1	0.661112	0.127	0.091	Molecular Function	GO:0019143	3-deoxy-manno-octulosonate-8-phosphatase activity	0.40572	0.661112	0	1	1	11
GO:0022821 potassium ion antiporter activity	1	0.661112	0.127	0.091	Molecular Function	GO:0022821	potassium ion antiporter activity	0.40572	0.661112	1	0	1	11
GO:0033170 protein-DNA loading ATPase activity	1	0.661112	0.127	0.091	Molecular Function	GO:0033170	protein-DNA loading ATPase activity	0.40572	0.661112	0	1	1	11
GO:0033558 protein deacetylase activity	1	0.661112	0.127	0.091	Molecular Function	GO:0033558	protein deacetylase activity	0.40572	0.661112	1	0	1	11
GO:0035312 5'-3' exodeoxyribonuclease activity	1	0.661112	0.127	0.091	Molecular Function	GO:0035312	5'-3' exodeoxyribonuclease activity	0.40572	0.661112	0	1	1	11
GO:0047471 maltose alpha-D-glucosyltransferase activity	1	0.661112	0.127	0.091	Molecular Function	GO:0047471	maltose alpha-D-glucosyltransferase activity	0.40572	0.661112	1	0	1	11
GO:0051060 pullulanase activity	1	0.661112	0.127	0.091	Molecular Function	GO:0051060	pullulanase activity	0.40572	0.661112	1	0	1	11
GO:0016646 oxidoreductase activity, acting on the CH-NH group of donors, NAD or NADP as acceptor	4	0.661112	0.507	0.057	Molecular Function	GO:0016646	oxidoreductase activity, acting on the CH-NH group of donors, NAD or NADP as acceptor	0.406244	0.661112	3	1	4	70
GO:0030983 mismatched DNA binding	2	0.661112	0.253	0.067	Molecular Function	GO:0030983	mismatched DNA binding	0.406519	0.661112	1	1	2	30
GO:0030162 regulation of proteolysis	12	0.664075	1.581	0.066	Biological Process	GO:0030162	regulation of proteolysis	0.152896	0.664075	2	10	12	181
GO:0010035 response to inorganic substance	39	0.664075	5.138	0.056	Biological Process	GO:0010035	response to inorganic substance	0.1531	0.664075	15	24	39	693
GO:0008170 N-methyltransferase activity	7	0.665407	0.887	0.053	Molecular Function	GO:0008170	N-methyltransferase activity	0.409757	0.665407	4	3	7	132
GO:0046496 nicotinamide nucleotide metabolic process	17	0.668183	2.24	0.062	Biological Process	GO:0046496	nicotinamide nucleotide metabolic process	0.154394	0.668183	9	8	17	273
GO:0009860 pollen tube growth	4	0.668183	0.527	0.091	Biological Process	GO:0009860	pollen tube growth	0.154715	0.668183	2	2	4	44
GO:0006577 amino-acid betaine metabolic process	5	0.668183	0.659	0.083	Biological Process	GO:0006577	amino-acid betaine metabolic process	0.155018	0.668183	3	2	5	60
GO:0006578 amino-acid betaine biosynthetic process	5	0.668183	0.659	0.083	Biological Process	GO:0006578	amino-acid betaine biosynthetic process	0.155018	0.668183	3	2	5	60
GO:0009331 glycerol-3-phosphate dehydrogenase complex	4	0.671821	0.717	0.111	Cellular Component	GO:0009331	glycerol-3-phosphate dehydrogenase complex	0.0703653	0.671821	3	1	4	36
GO:0016667 oxidoreductase activity, acting on a sulfur group of donors	13	0.671826	1.648	0.05	Molecular Function	GO:0016667	oxidoreductase activity, acting on a sulfur group of donors	0.414313	0.671826	6	7	13	258
GO:1901071 glucosamine-containing compound metabolic process	3	0.675685	0.395	0.103	Biological Process	GO:1901071	glucosamine-containing compound metabolic process	0.157005	0.675685	2	1	3	29
GO:0046482 para-aminobenzoic acid metabolic process	2	0.676221	0.264	0.133	Biological Process	GO:0046482	para-aminobenzoic acid metabolic process	0.157375	0.676221	2	0	2	15
GO:0019213 deacetylase activity	2	0.684555	0.253	0.065	Molecular Function	GO:0019213	deacetylase activity	0.422777	0.684555	1	1	2	31
GO:0008757 S-adenosylmethionine-dependent methyltransferase activity	14	0.684922	1.774	0.05	Molecular Function	GO:0008757	S-adenosylmethionine-dependent methyltransferase activity	0.42469	0.684922	6	8	14	281
GO:0015036 disulfide oxidoreductase activity	10	0.684922	1.267	0.051	Molecular Function	GO:0015036	disulfide oxidoreductase activity	0.426136	0.684922	5	5	10	197
GO:0004064 arylesterase activity	1	0.684922	0.127	0.083	Molecular Function	GO:0004064	arylesterase activity	0.43319	0.684922	0	1	1	12
GO:0004421 hydroxymethylglutaryl-CoA synthase activity	1	0.684922	0.127	0.083	Molecular Function	GO:0004421	hydroxymethylglutaryl-CoA synthase activity	0.43319	0.684922	1	0	1	12
GO:0004743 pyruvate kinase activity	1	0.684922	0.127	0.083	Molecular Function	GO:0004743	pyruvate kinase activity	0.43319	0.684922	0	1	1	12
GO:0004774 succinate-CoA ligase activity	1	0.684922	0.127	0.083	Molecular Function	GO:0004774	succinate-CoA ligase activity	0.43319	0.684922	0	1	1	12
GO:0004775 succinate-CoA ligase (ADP-forming) activity	1	0.684922	0.127	0.083	Molecular Function	GO:0004775	succinate-CoA ligase (ADP-forming) activity	0.43319	0.684922	0	1	1	12
GO:0004776 succinate-CoA ligase (GDP-forming) activity	1	0.684922	0.127	0.083	Molecular Function	GO:0004776	succinate-CoA ligase (GDP-forming) activity	0.43319	0.684922	0	1	1	12
GO:0005536 glucose binding	1	0.684922	0.127	0.083	Molecular Function	GO:0005536	glucose binding	0.43319	0.684922	1	0	1	12
GO:0008271 secondary active sulfate transmembrane transporter activity	1	0.684922	0.127	0.083	Molecular Function	GO:0008271	secondary active sulfate transmembrane transporter activity	0.43319	0.684922	0	1	1	12
GO:0008296 3'-5'-exodeoxyribonuclease activity	1	0.684922	0.127	0.083	Molecular Function	GO:0008296	3'-5'-exodeoxyribonuclease activity	0.43319	0.684922	1	0	1	12
GO:0015556 C4-dicarboxylate transmembrane transporter activity	1	0.684922	0.127	0.083	Molecular Function	GO:0015556	C4-dicarboxylate transmembrane transporter activity	0.43319	0.684922	0	1	1	12
GO:0015666 restriction endodeoxyribonuclease activity	1	0.684922	0.127	0.083	Molecular Function	GO:0015666	restriction endodeoxyribonuclease activity	0.43319	0.684922	0	1	1	12
GO:0018492 carbon-monoxide dehydrogenase (acceptor) activity	1	0.684922	0.127	0.083	Molecular Function	GO:0018492	carbon-monoxide dehydrogenase (acceptor) activity	0.43319	0.684922	1	0	1	12
GO:0033613 activating transcription factor binding	1	0.684922	0.127	0.083	Molecular Function	GO:0033613	activating transcription factor binding	0.43319	0.684922	1	0	1	12
GO:0008689 3-demethylubiquinone-9 3-O-methyltransferase activity	3	0.684922	0.38	0.058	Molecular Function	GO:0008689	3-demethylubiquinone-9 3-O-methyltransferase activity	0.433456	0.684922	2	1	3	52
GO:0061542 3-demethylubiquinone-n 3-O-methyltransferase activity	3	0.684922	0.38	0.058	Molecular Function	GO:0061542	3-demethylubiquinone-n 3-O-methyltransferase activity	0.433456	0.684922	2	1	3	52
GO:0071310 cellular response to organic substance	52	0.688519	6.851	0.055	Biological Process	GO:0071310	cellular response to organic substance	0.160488	0.688519	16	36	52	952
GO:0009975 cyclase activity	2	0.690432	0.253	0.062	Molecular Function	GO:0009975	cyclase activity	0.438802	0.690432	0	2	2	32
GO:0016433 rRNA (adenine) methyltransferase activity	2	0.690432	0.253	0.062	Molecular Function	GO:0016433	rRNA (adenine) methyltransferase activity	0.438802	0.690432	0	2	2	32
GO:0031071 cysteine desulfurase activity	2	0.690432	0.253	0.062	Molecular Function	GO:0031071	cysteine desulfurase activity	0.438802	0.690432	2	0	2	32
GO:0016638 oxidoreductase activity, acting on the CH-NH2 group of donors	7	0.691605	0.887	0.051	Molecular Function	GO:0016638	oxidoreductase activity, acting on the CH-NH2 group of donors	0.440169	0.691605	4	3	7	136
GO:0071365 cellular response to auxin stimulus	11	0.692618	1.449	0.067	Biological Process	GO:0071365	cellular response to auxin stimulus	0.161695	0.692618	2	9	11	165
GO:0006109 regulation of carbohydrate metabolic process	5	0.694912	0.659	0.082	Biological Process	GO:0006109	regulation of carbohydrate metabolic process	0.162736	0.694912	3	2	5	61
GO:0051274 beta-glucan biosynthetic process	5	0.694912	0.659	0.082	Biological Process	GO:0051274	beta-glucan biosynthetic process	0.162736	0.694912	2	3	5	61
GO:0098661 inorganic anion transmembrane transport	4	0.695558	0.527	0.089	Biological Process	GO:0098661	inorganic anion transmembrane transport	0.163873	0.695558	1	3	4	45
GO:2001057 reactive nitrogen species metabolic process	4	0.695558	0.527	0.089	Biological Process	GO:2001057	reactive nitrogen species metabolic process	0.163873	0.695558	3	1	4	45
GO:0042546 cell wall biogenesis	19	0.695558	2.503	0.061	Biological Process	GO:0042546	cell wall biogenesis	0.166501	0.695558	6	13	19	314
GO:0006979 response to oxidative stress	23	0.695558	3.03	0.059	Biological Process	GO:0006979	response to oxidative stress	0.167209	0.695558	5	18	23	390
GO:0015995 chlorophyll biosynthetic process	17	0.695558	2.24	0.061	Biological Process	GO:0015995	chlorophyll biosynthetic process	0.168325	0.695558	6	11	17	277
GO:0006573 valine metabolic process	5	0.695558	0.659	0.081	Biological Process	GO:0006573	valine metabolic process	0.170604	0.695558	4	1	5	62
GO:0015937 coenzyme A biosynthetic process	5	0.695558	0.659	0.081	Biological Process	GO:0015937	coenzyme A biosynthetic process	0.170604	0.695558	4	1	5	62
GO:0042737 drug catabolic process	11	0.695558	1.449	0.066	Biological Process	GO:0042737	drug catabolic process	0.170927	0.695558	1	10	11	167
GO:0043650 dicarboxylic acid biosynthetic process	10	0.695558	1.318	0.067	Biological Process	GO:0043650	dicarboxylic acid biosynthetic process	0.171117	0.695558	3	7	10	149
GO:0009064 glutamine family amino acid metabolic process	14	0.695558	1.845	0.063	Biological Process	GO:0009064	glutamine family amino acid metabolic process	0.171292	0.695558	8	6	14	222
GO:0010150 leaf senescence	6	0.695558	0.791	0.076	Biological Process	GO:0010150	leaf senescence	0.172175	0.695558	5	1	6	79
GO:0009695 jasmonic acid biosynthetic process	2	0.695558	0.264	0.125	Biological Process	GO:0009695	jasmonic acid biosynthetic process	0.174488	0.695558	2	0	2	16
GO:0030026 cellular manganese ion homeostasis	2	0.695558	0.264	0.125	Biological Process	GO:0030026	cellular manganese ion homeostasis	0.174488	0.695558	1	1	2	16
GO:0000916 actomyosin contractile ring contraction	1	0.695558	0.132	0.25	Biological Process	GO:0000916	actomyosin contractile ring contraction	0.176798	0.695558	1	0	1	4
GO:0002526 acute inflammatory response	1	0.695558	0.132	0.25	Biological Process	GO:0002526	acute inflammatory response	0.176798	0.695558	0	1	1	4
GO:0006556 S-adenosylmethionine biosynthetic process	1	0.695558	0.132	0.25	Biological Process	GO:0006556	S-adenosylmethionine biosynthetic process	0.176798	0.695558	0	1	1	4
GO:0006942 regulation of striated muscle contraction	1	0.695558	0.132	0.25	Biological Process	GO:0006942	regulation of striated muscle contraction	0.176798	0.695558	1	0	1	4
GO:0007342 fusion of sperm to egg plasma membrane	1	0.695558	0.132	0.25	Biological Process	GO:0007342	fusion of sperm to egg plasma membrane	0.176798	0.695558	0	1	1	4
GO:0008612 peptidyl-lysine modification to peptidyl-hypusine	1	0.695558	0.132	0.25	Biological Process	GO:0008612	peptidyl-lysine modification to peptidyl-hypusine	0.176798	0.695558	1	0	1	4
GO:0010045 response to nickel cation	1	0.695558	0.132	0.25	Biological Process	GO:0010045	response to nickel cation	0.176798	0.695558	0	1	1	4
GO:0010116 positive regulation of abscisic acid biosynthetic process	1	0.695558	0.132	0.25	Biological Process	GO:0010116	positive regulation of abscisic acid biosynthetic process	0.176798	0.695558	1	0	1	4
GO:0010439 regulation of glucosinolate biosynthetic process	1	0.695558	0.132	0.25	Biological Process	GO:0010439	regulation of glucosinolate biosynthetic process	0.176798	0.695558	0	1	1	4
GO:0010560 positive regulation of glycoprotein biosynthetic process	1	0.695558	0.132	0.25	Biological Process	GO:0010560	positive regulation of glycoprotein biosynthetic process	0.176798	0.695558	1	0	1	4
GO:0015757 galactose transport	1	0.695558	0.132	0.25	Biological Process	GO:0015757	galactose transport	0.176798	0.695558	0	1	1	4
GO:0015793 glycerol transport	1	0.695558	0.132	0.25	Biological Process	GO:0015793	glycerol transport	0.176798	0.695558	0	1	1	4
GO:0015797 mannitol transport	1	0.695558	0.132	0.25	Biological Process	GO:0015797	mannitol transport	0.176798	0.695558	0	1	1	4
GO:0019474 L-lysine catabolic process to acetyl-CoA	1	0.695558	0.132	0.25	Biological Process	GO:0019474	L-lysine catabolic process to acetyl-CoA	0.176798	0.695558	1	0	1	4
GO:0030278 regulation of ossification	1	0.695558	0.132	0.25	Biological Process	GO:0030278	regulation of ossification	0.176798	0.695558	0	1	1	4
GO:0030282 bone mineralization	1	0.695558	0.132	0.25	Biological Process	GO:0030282	bone mineralization	0.176798	0.695558	0	1	1	4
GO:0030491 heteroduplex formation	1	0.695558	0.132	0.25	Biological Process	GO:0030491	heteroduplex formation	0.176798	0.695558	0	1	1	4
GO:0031035 myosin filament disassembly	1	0.695558	0.132	0.25	Biological Process	GO:0031035	myosin filament disassembly	0.176798	0.695558	0	1	1	4
GO:0031037 myosin II filament disassembly	1	0.695558	0.132	0.25	Biological Process	GO:0031037	myosin II filament disassembly	0.176798	0.695558	0	1	1	4
GO:0031340 positive regulation of vesicle fusion	1	0.695558	0.132	0.25	Biological Process	GO:0031340	positive regulation of vesicle fusion	0.176798	0.695558	0	1	1	4
GO:0033512 L-lysine catabolic process to acetyl-CoA via saccharopine	1	0.695558	0.132	0.25	Biological Process	GO:0033512	L-lysine catabolic process to acetyl-CoA via saccharopine	0.176798	0.695558	1	0	1	4
GO:0034051 negative regulation of plant-type hypersensitive response	1	0.695558	0.132	0.25	Biological Process	GO:0034051	negative regulation of plant-type hypersensitive response	0.176798	0.695558	0	1	1	4
GO:0035152 regulation of tube architecture, open tracheal system	1	0.695558	0.132	0.25	Biological Process	GO:0035152	regulation of tube architecture, open tracheal system	0.176798	0.695558	1	0	1	4
GO:0036213 contractile ring contraction	1	0.695558	0.132	0.25	Biological Process	GO:0036213	contractile ring contraction	0.176798	0.695558	1	0	1	4
GO:0042217 1-aminocyclopropane-1-carboxylate catabolic process	1	0.695558	0.132	0.25	Biological Process	GO:0042217	1-aminocyclopropane-1-carboxylate catabolic process	0.176798	0.695558	0	1	1	4
GO:0044034 multi-organism biosynthetic process	1	0.695558	0.132	0.25	Biological Process	GO:0044034	multi-organism biosynthetic process	0.176798	0.695558	0	1	1	4
GO:0044236 multicellular organism metabolic process	1	0.695558	0.132	0.25	Biological Process	GO:0044236	multicellular organism metabolic process	0.176798	0.695558	0	1	1	4
GO:0046622 positive regulation of organ growth	1	0.695558	0.132	0.25	Biological Process	GO:0046622	positive regulation of organ growth	0.176798	0.695558	0	1	1	4
GO:0048281 inflorescence morphogenesis	1	0.695558	0.132	0.25	Biological Process	GO:0048281	inflorescence morphogenesis	0.176798	0.695558	0	1	1	4
GO:0055117 regulation of cardiac muscle contraction	1	0.695558	0.132	0.25	Biological Process	GO:0055117	regulation of cardiac muscle contraction	0.176798	0.695558	1	0	1	4
GO:0060050 positive regulation of protein glycosylation	1	0.695558	0.132	0.25	Biological Process	GO:0060050	positive regulation of protein glycosylation	0.176798	0.695558	1	0	1	4
GO:0070207 protein homotrimerization	1	0.695558	0.132	0.25	Biological Process	GO:0070207	protein homotrimerization	0.176798	0.695558	1	0	1	4
GO:0072501 cellular divalent inorganic anion homeostasis	1	0.695558	0.132	0.25	Biological Process	GO:0072501	cellular divalent inorganic anion homeostasis	0.176798	0.695558	0	1	1	4
GO:0072512 trivalent inorganic cation transport	1	0.695558	0.132	0.25	Biological Process	GO:0072512	trivalent inorganic cation transport	0.176798	0.695558	1	0	1	4
GO:0086003 cardiac muscle cell contraction	1	0.695558	0.132	0.25	Biological Process	GO:0086003	cardiac muscle cell contraction	0.176798	0.695558	1	0	1	4
GO:0086019 cell-cell signaling involved in cardiac conduction	1	0.695558	0.132	0.25	Biological Process	GO:0086019	cell-cell signaling involved in cardiac conduction	0.176798	0.695558	1	0	1	4
GO:1900057 positive regulation of leaf senescence	1	0.695558	0.132	0.25	Biological Process	GO:1900057	positive regulation of leaf senescence	0.176798	0.695558	0	1	1	4
GO:1901403 positive regulation of tetrapyrrole metabolic process	1	0.695558	0.132	0.25	Biological Process	GO:1901403	positive regulation of tetrapyrrole metabolic process	0.176798	0.695558	1	0	1	4
GO:1901465 positive regulation of tetrapyrrole biosynthetic process	1	0.695558	0.132	0.25	Biological Process	GO:1901465	positive regulation of tetrapyrrole biosynthetic process	0.176798	0.695558	1	0	1	4
GO:1902326 positive regulation of chlorophyll biosynthetic process	1	0.695558	0.132	0.25	Biological Process	GO:1902326	positive regulation of chlorophyll biosynthetic process	0.176798	0.695558	1	0	1	4
GO:1903020 positive regulation of glycoprotein metabolic process	1	0.695558	0.132	0.25	Biological Process	GO:1903020	positive regulation of glycoprotein metabolic process	0.176798	0.695558	1	0	1	4
GO:2001259 positive regulation of cation channel activity	1	0.695558	0.132	0.25	Biological Process	GO:2001259	positive regulation of cation channel activity	0.176798	0.695558	1	0	1	4
GO:0046025 precorrin-6Y C5,15-methyltransferase (decarboxylating) activity	3	0.699253	0.38	0.057	Molecular Function	GO:0046025	precorrin-6Y C5,15-methyltransferase (decarboxylating) activity	0.44576	0.699253	1	2	3	53
GO:0001071 nucleic acid binding transcription factor activity	52	0.699253	6.591	0.047	Molecular Function	GO:0001071	nucleic acid binding transcription factor activity	0.446292	0.699253	27	25	52	1098
GO:0070279 vitamin B6 binding	4	0.700919	0.507	0.054	Molecular Function	GO:0070279	vitamin B6 binding	0.447984	0.700919	2	2	4	74
GO:0018364 peptidyl-glutamine methylation	5	0.701706	0.659	0.079	Biological Process	GO:0018364	peptidyl-glutamine methylation	0.178616	0.701706	3	2	5	63
GO:0010260 organ senescence	6	0.703025	0.791	0.075	Biological Process	GO:0010260	organ senescence	0.179232	0.703025	5	1	6	80
GO:0009414 response to water deprivation	14	0.703025	1.845	0.062	Biological Process	GO:0009414	response to water deprivation	0.179463	0.703025	5	9	14	224
GO:0006805 xenobiotic metabolic process	11	0.703894	1.449	0.065	Biological Process	GO:0006805	xenobiotic metabolic process	0.180407	0.703894	4	7	11	169
GO:0043467 regulation of generation of precursor metabolites and energy	3	0.703894	0.395	0.097	Biological Process	GO:0043467	regulation of generation of precursor metabolites and energy	0.180614	0.703894	2	1	3	31
GO:0006952 defense response	49	0.703894	6.456	0.054	Biological Process	GO:0006952	defense response	0.180881	0.703894	15	34	49	903
GO:0030493 bacteriochlorophyll metabolic process	9	0.703894	1.186	0.068	Biological Process	GO:0030493	bacteriochlorophyll metabolic process	0.181221	0.703894	4	5	9	133
GO:0030494 bacteriochlorophyll biosynthetic process	9	0.703894	1.186	0.068	Biological Process	GO:0030494	bacteriochlorophyll biosynthetic process	0.181221	0.703894	4	5	9	133
GO:0098869 cellular oxidant detoxification	9	0.703894	1.186	0.068	Biological Process	GO:0098869	cellular oxidant detoxification	0.181221	0.703894	0	9	9	133
GO:0004373 glycogen (starch) synthase activity	2	0.703938	0.253	0.061	Molecular Function	GO:0004373	glycogen (starch) synthase activity	0.454581	0.703938	1	1	2	33
GO:0004683 calmodulin-dependent protein kinase activity	2	0.703938	0.253	0.061	Molecular Function	GO:0004683	calmodulin-dependent protein kinase activity	0.454581	0.703938	0	2	2	33
GO:0019900 kinase binding	5	0.703938	0.634	0.052	Molecular Function	GO:0019900	kinase binding	0.457619	0.703938	1	4	5	96
GO:0004355 glutamate synthase (NADPH) activity	3	0.703938	0.38	0.056	Molecular Function	GO:0004355	glutamate synthase (NADPH) activity	0.457956	0.703938	1	2	3	54
GO:0015930 glutamate synthase activity	4	0.703938	0.507	0.053	Molecular Function	GO:0015930	glutamate synthase activity	0.458282	0.703938	2	2	4	75
GO:0004133 glycogen debranching enzyme activity	1	0.703938	0.127	0.077	Molecular Function	GO:0004133	glycogen debranching enzyme activity	0.459392	0.703938	1	0	1	13
GO:0004427 inorganic diphosphatase activity	1	0.703938	0.127	0.077	Molecular Function	GO:0004427	inorganic diphosphatase activity	0.459392	0.703938	1	0	1	13
GO:0004452 isopentenyl-diphosphate delta-isomerase activity	1	0.703938	0.127	0.077	Molecular Function	GO:0004452	isopentenyl-diphosphate delta-isomerase activity	0.459392	0.703938	1	0	1	13
GO:0008143 poly(A) binding	1	0.703938	0.127	0.077	Molecular Function	GO:0008143	poly(A) binding	0.459392	0.703938	1	0	1	13
GO:0008146 sulfotransferase activity	1	0.703938	0.127	0.077	Molecular Function	GO:0008146	sulfotransferase activity	0.459392	0.703938	0	1	1	13
GO:0008242 omega peptidase activity	1	0.703938	0.127	0.077	Molecular Function	GO:0008242	omega peptidase activity	0.459392	0.703938	1	0	1	13
GO:0008969 phosphohistidine phosphatase activity	1	0.703938	0.127	0.077	Molecular Function	GO:0008969	phosphohistidine phosphatase activity	0.459392	0.703938	1	0	1	13
GO:0009008 DNA-methyltransferase activity	1	0.703938	0.127	0.077	Molecular Function	GO:0009008	DNA-methyltransferase activity	0.459392	0.703938	0	1	1	13
GO:0016435 rRNA (guanine) methyltransferase activity	1	0.703938	0.127	0.077	Molecular Function	GO:0016435	rRNA (guanine) methyltransferase activity	0.459392	0.703938	1	0	1	13
GO:0016855 racemase and epimerase activity, acting on amino acids and derivatives	1	0.703938	0.127	0.077	Molecular Function	GO:0016855	racemase and epimerase activity, acting on amino acids and derivatives	0.459392	0.703938	1	0	1	13
GO:0006090 pyruvate metabolic process	16	0.706464	2.108	0.061	Biological Process	GO:0006090	pyruvate metabolic process	0.182139	0.706464	8	8	16	262
GO:0016668 oxidoreductase activity, acting on a sulfur group of donors, NAD(P) as acceptor	6	0.711135	0.76	0.051	Molecular Function	GO:0016668	oxidoreductase activity, acting on a sulfur group of donors, NAD(P) as acceptor	0.464728	0.711135	3	3	6	118
GO:0003700 transcription factor activity, sequence-specific DNA binding	51	0.713353	6.464	0.047	Molecular Function	GO:0003700	transcription factor activity, sequence-specific DNA binding	0.466817	0.713353	27	24	51	1084
GO:0016639 oxidoreductase activity, acting on the CH-NH2 group of donors, NAD or NADP as acceptor	4	0.713478	0.507	0.053	Molecular Function	GO:0016639	oxidoreductase activity, acting on the CH-NH2 group of donors, NAD or NADP as acceptor	0.468514	0.713478	2	2	4	76
GO:0031683 G-protein beta/gamma-subunit complex binding	3	0.713478	0.38	0.055	Molecular Function	GO:0031683	G-protein beta/gamma-subunit complex binding	0.470036	0.713478	2	1	3	55
GO:0004127 cytidylate kinase activity	2	0.713478	0.253	0.059	Molecular Function	GO:0004127	cytidylate kinase activity	0.470101	0.713478	1	1	2	34
GO:0008378 galactosyltransferase activity	2	0.713478	0.253	0.059	Molecular Function	GO:0008378	galactosyltransferase activity	0.470101	0.713478	1	1	2	34
GO:0047834 D-threo-aldose 1-dehydrogenase activity	2	0.713478	0.253	0.059	Molecular Function	GO:0047834	D-threo-aldose 1-dehydrogenase activity	0.470101	0.713478	2	0	2	34
GO:0007167 enzyme linked receptor protein signaling pathway	11	0.717474	1.449	0.065	Biological Process	GO:0007167	enzyme linked receptor protein signaling pathway	0.185239	0.717474	0	11	11	170
GO:0000302 response to reactive oxygen species	9	0.722186	1.186	0.067	Biological Process	GO:0000302	response to reactive oxygen species	0.186718	0.722186	2	7	9	134
GO:0004039 allophanate hydrolase activity	1	0.722839	0.127	0.071	Molecular Function	GO:0004039	allophanate hydrolase activity	0.484384	0.722839	0	1	1	14
GO:0004040 amidase activity	1	0.722839	0.127	0.071	Molecular Function	GO:0004040	amidase activity	0.484384	0.722839	0	1	1	14
GO:0004311 farnesyltranstransferase activity	1	0.722839	0.127	0.071	Molecular Function	GO:0004311	farnesyltranstransferase activity	0.484384	0.722839	1	0	1	14
GO:0004856 xylulokinase activity	1	0.722839	0.127	0.071	Molecular Function	GO:0004856	xylulokinase activity	0.484384	0.722839	1	0	1	14
GO:0008677 2-dehydropantoate 2-reductase activity	1	0.722839	0.127	0.071	Molecular Function	GO:0008677	2-dehydropantoate 2-reductase activity	0.484384	0.722839	1	0	1	14
GO:0008839 4-hydroxy-tetrahydrodipicolinate reductase	1	0.722839	0.127	0.071	Molecular Function	GO:0008839	4-hydroxy-tetrahydrodipicolinate reductase	0.484384	0.722839	0	1	1	14
GO:0008853 exodeoxyribonuclease III activity	1	0.722839	0.127	0.071	Molecular Function	GO:0008853	exodeoxyribonuclease III activity	0.484384	0.722839	0	1	1	14
GO:0015173 aromatic amino acid transmembrane transporter activity	1	0.722839	0.127	0.071	Molecular Function	GO:0015173	aromatic amino acid transmembrane transporter activity	0.484384	0.722839	0	1	1	14
GO:0015179 L-amino acid transmembrane transporter activity	1	0.722839	0.127	0.071	Molecular Function	GO:0015179	L-amino acid transmembrane transporter activity	0.484384	0.722839	1	0	1	14
GO:0015927 trehalase activity	1	0.722839	0.127	0.071	Molecular Function	GO:0015927	trehalase activity	0.484384	0.722839	1	0	1	14
GO:0043140 ATP-dependent 3'-5' DNA helicase activity	1	0.722839	0.127	0.071	Molecular Function	GO:0043140	ATP-dependent 3'-5' DNA helicase activity	0.484384	0.722839	0	1	1	14
GO:0047429 nucleoside-triphosphate diphosphatase activity	1	0.722839	0.127	0.071	Molecular Function	GO:0047429	nucleoside-triphosphate diphosphatase activity	0.484384	0.722839	0	1	1	14
GO:0003964 RNA-directed DNA polymerase activity	2	0.722839	0.253	0.057	Molecular Function	GO:0003964	RNA-directed DNA polymerase activity	0.485354	0.722839	1	1	2	35
GO:0004702 receptor signaling protein serine/threonine kinase activity	2	0.722839	0.253	0.057	Molecular Function	GO:0004702	receptor signaling protein serine/threonine kinase activity	0.485354	0.722839	2	0	2	35
GO:1990391 DNA repair complex	23	0.728748	4.122	0.06	Cellular Component	GO:1990391	DNA repair complex	0.0810632	0.728748	17	6	23	386
GO:0005727 extrachromosomal circular DNA	1	0.728748	0.179	0.5	Cellular Component	GO:0005727	extrachromosomal circular DNA	0.0854143	0.728748	1	0	1	2
GO:0032133 chromosome passenger complex	1	0.728748	0.179	0.5	Cellular Component	GO:0032133	chromosome passenger complex	0.0854143	0.728748	0	1	1	2
GO:0042588 zymogen granule	1	0.728748	0.179	0.5	Cellular Component	GO:0042588	zymogen granule	0.0854143	0.728748	0	1	1	2
GO:0046821 extrachromosomal DNA	1	0.728748	0.179	0.5	Cellular Component	GO:0046821	extrachromosomal DNA	0.0854143	0.728748	1	0	1	2
GO:0071466 cellular response to xenobiotic stimulus	11	0.732164	1.449	0.064	Biological Process	GO:0071466	cellular response to xenobiotic stimulus	0.19013	0.732164	4	7	11	171
GO:0009642 response to light intensity	7	0.732164	0.922	0.071	Biological Process	GO:0009642	response to light intensity	0.190379	0.732164	3	4	7	99
GO:0006273 lagging strand elongation	2	0.732164	0.264	0.118	Biological Process	GO:0006273	lagging strand elongation	0.191877	0.732164	2	0	2	17
GO:0010167 response to nitrate	2	0.732164	0.264	0.118	Biological Process	GO:0010167	response to nitrate	0.191877	0.732164	2	0	2	17
GO:0015669 gas transport	2	0.732164	0.264	0.118	Biological Process	GO:0015669	gas transport	0.191877	0.732164	0	2	2	17
GO:0015671 oxygen transport	2	0.732164	0.264	0.118	Biological Process	GO:0015671	oxygen transport	0.191877	0.732164	0	2	2	17
GO:0042548 regulation of photosynthesis, light reaction	2	0.732164	0.264	0.118	Biological Process	GO:0042548	regulation of photosynthesis, light reaction	0.191877	0.732164	1	1	2	17
GO:0055071 manganese ion homeostasis	2	0.732164	0.264	0.118	Biological Process	GO:0055071	manganese ion homeostasis	0.191877	0.732164	1	1	2	17
GO:1900376 regulation of secondary metabolite biosynthetic process	2	0.732164	0.264	0.118	Biological Process	GO:1900376	regulation of secondary metabolite biosynthetic process	0.191877	0.732164	1	1	2	17
GO:0009250 glucan biosynthetic process	9	0.732164	1.186	0.067	Biological Process	GO:0009250	glucan biosynthetic process	0.192288	0.732164	5	4	9	135
GO:0006561 proline biosynthetic process	3	0.732164	0.395	0.094	Biological Process	GO:0006561	proline biosynthetic process	0.192759	0.732164	2	1	3	32
GO:0015758 glucose transport	3	0.732164	0.395	0.094	Biological Process	GO:0015758	glucose transport	0.192759	0.732164	2	1	3	32
GO:0046323 glucose import	3	0.732164	0.395	0.094	Biological Process	GO:0046323	glucose import	0.192759	0.732164	2	1	3	32
GO:1901701 cellular response to oxygen-containing compound	29	0.73248	3.821	0.056	Biological Process	GO:1901701	cellular response to oxygen-containing compound	0.19423	0.73248	9	20	29	515
GO:0072524 pyridine-containing compound metabolic process	18	0.73248	2.372	0.059	Biological Process	GO:0072524	pyridine-containing compound metabolic process	0.194298	0.73248	9	9	18	303
GO:0006567 threonine catabolic process	5	0.73248	0.659	0.077	Biological Process	GO:0006567	threonine catabolic process	0.195049	0.73248	5	0	5	65
GO:0051704 multi-organism process	86	0.73248	11.331	0.052	Biological Process	GO:0051704	multi-organism process	0.200616	0.73248	30	56	86	1657
GO:0009409 response to cold	15	0.73248	1.976	0.06	Biological Process	GO:0009409	response to cold	0.201471	0.73248	3	12	15	248
GO:0009083 branched-chain amino acid catabolic process	4	0.73248	0.527	0.082	Biological Process	GO:0009083	branched-chain amino acid catabolic process	0.20229	0.73248	3	1	4	49
GO:0031412 gas vesicle organization	4	0.73248	0.527	0.082	Biological Process	GO:0031412	gas vesicle organization	0.20229	0.73248	4	0	4	49
GO:0009736 cytokinin-activated signaling pathway	5	0.73248	0.659	0.076	Biological Process	GO:0009736	cytokinin-activated signaling pathway	0.203456	0.73248	3	2	5	66
GO:0015936 coenzyme A metabolic process	5	0.73248	0.659	0.076	Biological Process	GO:0015936	coenzyme A metabolic process	0.203456	0.73248	4	1	5	66
GO:0006637 acyl-CoA metabolic process	9	0.73248	1.186	0.066	Biological Process	GO:0006637	acyl-CoA metabolic process	0.203638	0.73248	6	3	9	137
GO:0035383 thioester metabolic process	9	0.73248	1.186	0.066	Biological Process	GO:0035383	thioester metabolic process	0.203638	0.73248	6	3	9	137
GO:0046164 alcohol catabolic process	7	0.73248	0.922	0.069	Biological Process	GO:0046164	alcohol catabolic process	0.203698	0.73248	4	3	7	101
GO:0006833 water transport	3	0.73248	0.395	0.091	Biological Process	GO:0006833	water transport	0.205099	0.73248	0	3	3	33
GO:0044711 single-organism biosynthetic process	161	0.73248	21.212	0.05	Biological Process	GO:0044711	single-organism biosynthetic process	0.206154	0.73248	73	88	161	3196
GO:0006480 N-terminal protein amino acid methylation	2	0.73248	0.264	0.111	Biological Process	GO:0006480	N-terminal protein amino acid methylation	0.209477	0.73248	0	2	2	18
GO:0009820 alkaloid metabolic process	2	0.73248	0.264	0.111	Biological Process	GO:0009820	alkaloid metabolic process	0.209477	0.73248	2	0	2	18
GO:0019635 2-aminoethylphosphonate catabolic process	2	0.73248	0.264	0.111	Biological Process	GO:0019635	2-aminoethylphosphonate catabolic process	0.209477	0.73248	0	2	2	18
GO:0019700 organic phosphonate catabolic process	2	0.73248	0.264	0.111	Biological Process	GO:0019700	organic phosphonate catabolic process	0.209477	0.73248	0	2	2	18
GO:0046433 2-aminoethylphosphonate metabolic process	2	0.73248	0.264	0.111	Biological Process	GO:0046433	2-aminoethylphosphonate metabolic process	0.209477	0.73248	0	2	2	18
GO:1901605 alpha-amino acid metabolic process	52	0.73248	6.851	0.053	Biological Process	GO:1901605	alpha-amino acid metabolic process	0.210989	0.73248	26	26	52	977
GO:0006729 tetrahydrobiopterin biosynthetic process	5	0.73248	0.659	0.075	Biological Process	GO:0006729	tetrahydrobiopterin biosynthetic process	0.211983	0.73248	0	5	5	67
GO:0046146 tetrahydrobiopterin metabolic process	5	0.73248	0.659	0.075	Biological Process	GO:0046146	tetrahydrobiopterin metabolic process	0.211983	0.73248	0	5	5	67
GO:0071368 cellular response to cytokinin stimulus	5	0.73248	0.659	0.075	Biological Process	GO:0071368	cellular response to cytokinin stimulus	0.211983	0.73248	3	2	5	67
GO:0008033 tRNA processing	25	0.73248	3.294	0.056	Biological Process	GO:0008033	tRNA processing	0.215301	0.73248	19	6	25	444
GO:0001890 placenta development	1	0.73248	0.132	0.2	Biological Process	GO:0001890	placenta development	0.215886	0.73248	0	1	1	5
GO:0003205 cardiac chamber development	1	0.73248	0.132	0.2	Biological Process	GO:0003205	cardiac chamber development	0.215886	0.73248	1	0	1	5
GO:0003230 cardiac atrium development	1	0.73248	0.132	0.2	Biological Process	GO:0003230	cardiac atrium development	0.215886	0.73248	1	0	1	5
GO:0003279 cardiac septum development	1	0.73248	0.132	0.2	Biological Process	GO:0003279	cardiac septum development	0.215886	0.73248	1	0	1	5
GO:0003283 atrial septum development	1	0.73248	0.132	0.2	Biological Process	GO:0003283	atrial septum development	0.215886	0.73248	1	0	1	5
GO:0005987 sucrose catabolic process	1	0.73248	0.132	0.2	Biological Process	GO:0005987	sucrose catabolic process	0.215886	0.73248	1	0	1	5
GO:0006047 UDP-N-acetylglucosamine metabolic process	1	0.73248	0.132	0.2	Biological Process	GO:0006047	UDP-N-acetylglucosamine metabolic process	0.215886	0.73248	1	0	1	5
GO:0006287 base-excision repair, gap-filling	1	0.73248	0.132	0.2	Biological Process	GO:0006287	base-excision repair, gap-filling	0.215886	0.73248	1	0	1	5
GO:0006311 meiotic gene conversion	1	0.73248	0.132	0.2	Biological Process	GO:0006311	meiotic gene conversion	0.215886	0.73248	0	1	1	5
GO:0006658 phosphatidylserine metabolic process	1	0.73248	0.132	0.2	Biological Process	GO:0006658	phosphatidylserine metabolic process	0.215886	0.73248	0	1	1	5
GO:0006677 glycosylceramide metabolic process	1	0.73248	0.132	0.2	Biological Process	GO:0006677	glycosylceramide metabolic process	0.215886	0.73248	1	0	1	5
GO:0006880 intracellular sequestering of iron ion	1	0.73248	0.132	0.2	Biological Process	GO:0006880	intracellular sequestering of iron ion	0.215886	0.73248	1	0	1	5
GO:0007060 male meiosis chromosome segregation	1	0.73248	0.132	0.2	Biological Process	GO:0007060	male meiosis chromosome segregation	0.215886	0.73248	1	0	1	5
GO:0007304 chorion-containing eggshell formation	1	0.73248	0.132	0.2	Biological Process	GO:0007304	chorion-containing eggshell formation	0.215886	0.73248	0	1	1	5
GO:0009938 negative regulation of gibberellic acid mediated signaling pathway	1	0.73248	0.132	0.2	Biological Process	GO:0009938	negative regulation of gibberellic acid mediated signaling pathway	0.215886	0.73248	1	0	1	5
GO:0010344 seed oilbody biogenesis	1	0.73248	0.132	0.2	Biological Process	GO:0010344	seed oilbody biogenesis	0.215886	0.73248	0	1	1	5
GO:0010364 regulation of ethylene biosynthetic process	1	0.73248	0.132	0.2	Biological Process	GO:0010364	regulation of ethylene biosynthetic process	0.215886	0.73248	1	0	1	5
GO:0010676 positive regulation of cellular carbohydrate metabolic process	1	0.73248	0.132	0.2	Biological Process	GO:0010676	positive regulation of cellular carbohydrate metabolic process	0.215886	0.73248	0	1	1	5
GO:0015717 triose phosphate transport	1	0.73248	0.132	0.2	Biological Process	GO:0015717	triose phosphate transport	0.215886	0.73248	0	1	1	5
GO:0015798 myo-inositol transport	1	0.73248	0.132	0.2	Biological Process	GO:0015798	myo-inositol transport	0.215886	0.73248	0	1	1	5
GO:0019377 glycolipid catabolic process	1	0.73248	0.132	0.2	Biological Process	GO:0019377	glycolipid catabolic process	0.215886	0.73248	1	0	1	5
GO:0019632 shikimate metabolic process	1	0.73248	0.132	0.2	Biological Process	GO:0019632	shikimate metabolic process	0.215886	0.73248	0	1	1	5
GO:0030002 cellular anion homeostasis	1	0.73248	0.132	0.2	Biological Process	GO:0030002	cellular anion homeostasis	0.215886	0.73248	0	1	1	5
GO:0030320 cellular monovalent inorganic anion homeostasis	1	0.73248	0.132	0.2	Biological Process	GO:0030320	cellular monovalent inorganic anion homeostasis	0.215886	0.73248	0	1	1	5
GO:0031038 myosin II filament organization	1	0.73248	0.132	0.2	Biological Process	GO:0031038	myosin II filament organization	0.215886	0.73248	0	1	1	5
GO:0031335 regulation of sulfur amino acid metabolic process	1	0.73248	0.132	0.2	Biological Process	GO:0031335	regulation of sulfur amino acid metabolic process	0.215886	0.73248	1	0	1	5
GO:0032467 positive regulation of cytokinesis	1	0.73248	0.132	0.2	Biological Process	GO:0032467	positive regulation of cytokinesis	0.215886	0.73248	1	0	1	5
GO:0035336 long-chain fatty-acyl-CoA metabolic process	1	0.73248	0.132	0.2	Biological Process	GO:0035336	long-chain fatty-acyl-CoA metabolic process	0.215886	0.73248	0	1	1	5
GO:0035436 triose phosphate transmembrane transport	1	0.73248	0.132	0.2	Biological Process	GO:0035436	triose phosphate transmembrane transport	0.215886	0.73248	0	1	1	5
GO:0040019 positive regulation of embryonic development	1	0.73248	0.132	0.2	Biological Process	GO:0040019	positive regulation of embryonic development	0.215886	0.73248	0	1	1	5
GO:0042426 choline catabolic process	1	0.73248	0.132	0.2	Biological Process	GO:0042426	choline catabolic process	0.215886	0.73248	1	0	1	5
GO:0045226 extracellular polysaccharide biosynthetic process	1	0.73248	0.132	0.2	Biological Process	GO:0045226	extracellular polysaccharide biosynthetic process	0.215886	0.73248	0	1	1	5
GO:0046349 amino sugar biosynthetic process	1	0.73248	0.132	0.2	Biological Process	GO:0046349	amino sugar biosynthetic process	0.215886	0.73248	1	0	1	5
GO:0046379 extracellular polysaccharide metabolic process	1	0.73248	0.132	0.2	Biological Process	GO:0046379	extracellular polysaccharide metabolic process	0.215886	0.73248	0	1	1	5
GO:0046477 glycosylceramide catabolic process	1	0.73248	0.132	0.2	Biological Process	GO:0046477	glycosylceramide catabolic process	0.215886	0.73248	1	0	1	5
GO:0046479 glycosphingolipid catabolic process	1	0.73248	0.132	0.2	Biological Process	GO:0046479	glycosphingolipid catabolic process	0.215886	0.73248	1	0	1	5
GO:0046514 ceramide catabolic process	1	0.73248	0.132	0.2	Biological Process	GO:0046514	ceramide catabolic process	0.215886	0.73248	1	0	1	5
GO:0050772 positive regulation of axonogenesis	1	0.73248	0.132	0.2	Biological Process	GO:0050772	positive regulation of axonogenesis	0.215886	0.73248	1	0	1	5
GO:0050921 positive regulation of chemotaxis	1	0.73248	0.132	0.2	Biological Process	GO:0050921	positive regulation of chemotaxis	0.215886	0.73248	1	0	1	5
GO:0051176 positive regulation of sulfur metabolic process	1	0.73248	0.132	0.2	Biological Process	GO:0051176	positive regulation of sulfur metabolic process	0.215886	0.73248	1	0	1	5
GO:0051554 flavonol metabolic process	1	0.73248	0.132	0.2	Biological Process	GO:0051554	flavonol metabolic process	0.215886	0.73248	0	1	1	5
GO:0051555 flavonol biosynthetic process	1	0.73248	0.132	0.2	Biological Process	GO:0051555	flavonol biosynthetic process	0.215886	0.73248	0	1	1	5
GO:0051928 positive regulation of calcium ion transport	1	0.73248	0.132	0.2	Biological Process	GO:0051928	positive regulation of calcium ion transport	0.215886	0.73248	1	0	1	5
GO:0055089 fatty acid homeostasis	1	0.73248	0.132	0.2	Biological Process	GO:0055089	fatty acid homeostasis	0.215886	0.73248	1	0	1	5
GO:0061337 cardiac conduction	1	0.73248	0.132	0.2	Biological Process	GO:0061337	cardiac conduction	0.215886	0.73248	1	0	1	5
GO:0086010 membrane depolarization during action potential	1	0.73248	0.132	0.2	Biological Process	GO:0086010	membrane depolarization during action potential	0.215886	0.73248	1	0	1	5
GO:0086012 membrane depolarization during cardiac muscle cell action potential	1	0.73248	0.132	0.2	Biological Process	GO:0086012	membrane depolarization during cardiac muscle cell action potential	0.215886	0.73248	1	0	1	5
GO:0086065 cell communication involved in cardiac conduction	1	0.73248	0.132	0.2	Biological Process	GO:0086065	cell communication involved in cardiac conduction	0.215886	0.73248	1	0	1	5
GO:0090322 regulation of superoxide metabolic process	1	0.73248	0.132	0.2	Biological Process	GO:0090322	regulation of superoxide metabolic process	0.215886	0.73248	0	1	1	5
GO:0097577 sequestering of iron ion	1	0.73248	0.132	0.2	Biological Process	GO:0097577	sequestering of iron ion	0.215886	0.73248	1	0	1	5
GO:0098900 regulation of action potential	1	0.73248	0.132	0.2	Biological Process	GO:0098900	regulation of action potential	0.215886	0.73248	1	0	1	5
GO:0098901 regulation of cardiac muscle cell action potential	1	0.73248	0.132	0.2	Biological Process	GO:0098901	regulation of cardiac muscle cell action potential	0.215886	0.73248	1	0	1	5
GO:1900908 regulation of olefin metabolic process	1	0.73248	0.132	0.2	Biological Process	GO:1900908	regulation of olefin metabolic process	0.215886	0.73248	1	0	1	5
GO:1900911 regulation of olefin biosynthetic process	1	0.73248	0.132	0.2	Biological Process	GO:1900911	regulation of olefin biosynthetic process	0.215886	0.73248	1	0	1	5
GO:1901019 regulation of calcium ion transmembrane transporter activity	1	0.73248	0.132	0.2	Biological Process	GO:1901019	regulation of calcium ion transmembrane transporter activity	0.215886	0.73248	1	0	1	5
GO:1903036 positive regulation of response to wounding	1	0.73248	0.132	0.2	Biological Process	GO:1903036	positive regulation of response to wounding	0.215886	0.73248	0	1	1	5
GO:1904427 positive regulation of calcium ion transmembrane transport	1	0.73248	0.132	0.2	Biological Process	GO:1904427	positive regulation of calcium ion transmembrane transport	0.215886	0.73248	1	0	1	5
GO:2000574 regulation of microtubule motor activity	1	0.73248	0.132	0.2	Biological Process	GO:2000574	regulation of microtubule motor activity	0.215886	0.73248	0	1	1	5
GO:2000576 positive regulation of microtubule motor activity	1	0.73248	0.132	0.2	Biological Process	GO:2000576	positive regulation of microtubule motor activity	0.215886	0.73248	0	1	1	5
GO:2000580 regulation of ATP-dependent microtubule motor activity, plus-end-directed	1	0.73248	0.132	0.2	Biological Process	GO:2000580	regulation of ATP-dependent microtubule motor activity, plus-end-directed	0.215886	0.73248	0	1	1	5
GO:2000582 positive regulation of ATP-dependent microtubule motor activity, plus-end-directed	1	0.73248	0.132	0.2	Biological Process	GO:2000582	positive regulation of ATP-dependent microtubule motor activity, plus-end-directed	0.215886	0.73248	0	1	1	5
GO:0009914 hormone transport	6	0.73248	0.791	0.071	Biological Process	GO:0009914	hormone transport	0.21615	0.73248	5	1	6	85
GO:0042743 hydrogen peroxide metabolic process	6	0.73248	0.791	0.071	Biological Process	GO:0042743	hydrogen peroxide metabolic process	0.21615	0.73248	0	6	6	85
GO:0071806 protein transmembrane transport	19	0.73248	2.503	0.058	Biological Process	GO:0071806	protein transmembrane transport	0.216281	0.73248	12	7	19	328
GO:0072529 pyrimidine-containing compound catabolic process	3	0.736083	0.395	0.088	Biological Process	GO:0072529	pyrimidine-containing compound catabolic process	0.217613	0.736083	1	2	3	34
GO:0009873 ethylene-activated signaling pathway	10	0.738151	1.318	0.063	Biological Process	GO:0009873	ethylene-activated signaling pathway	0.218493	0.738151	4	6	10	158
GO:0019206 nucleoside kinase activity	2	0.743156	0.253	0.056	Molecular Function	GO:0019206	nucleoside kinase activity	0.50033	0.743156	1	1	2	36
GO:0045340 mercury ion binding	2	0.743156	0.253	0.056	Molecular Function	GO:0045340	mercury ion binding	0.50033	0.743156	0	2	2	36
GO:0031625 ubiquitin protein ligase binding	5	0.744947	0.634	0.05	Molecular Function	GO:0031625	ubiquitin protein ligase binding	0.502295	0.744947	2	3	5	101
GO:0004647 phosphoserine phosphatase activity	3	0.744947	0.38	0.052	Molecular Function	GO:0004647	phosphoserine phosphatase activity	0.505514	0.744947	0	3	3	58
GO:0005310 dicarboxylic acid transmembrane transporter activity	1	0.744947	0.127	0.067	Molecular Function	GO:0005310	dicarboxylic acid transmembrane transporter activity	0.508222	0.744947	0	1	1	15
GO:0008131 primary amine oxidase activity	1	0.744947	0.127	0.067	Molecular Function	GO:0008131	primary amine oxidase activity	0.508222	0.744947	1	0	1	15
GO:0008239 dipeptidyl-peptidase activity	1	0.744947	0.127	0.067	Molecular Function	GO:0008239	dipeptidyl-peptidase activity	0.508222	0.744947	0	1	1	15
GO:0008935 1,4-dihydroxy-2-naphthoyl-CoA synthase activity	1	0.744947	0.127	0.067	Molecular Function	GO:0008935	1,4-dihydroxy-2-naphthoyl-CoA synthase activity	0.508222	0.744947	0	1	1	15
GO:0010329 auxin efflux transmembrane transporter activity	1	0.744947	0.127	0.067	Molecular Function	GO:0010329	auxin efflux transmembrane transporter activity	0.508222	0.744947	1	0	1	15
GO:0015166 polyol transmembrane transporter activity	1	0.744947	0.127	0.067	Molecular Function	GO:0015166	polyol transmembrane transporter activity	0.508222	0.744947	0	1	1	15
GO:0016755 transferase activity, transferring amino-acyl groups	1	0.744947	0.127	0.067	Molecular Function	GO:0016755	transferase activity, transferring amino-acyl groups	0.508222	0.744947	0	1	1	15
GO:0047746 chlorophyllase activity	1	0.744947	0.127	0.067	Molecular Function	GO:0047746	chlorophyllase activity	0.508222	0.744947	1	0	1	15
GO:0009746 response to hexose	4	0.74773	0.527	0.078	Biological Process	GO:0009746	response to hexose	0.222416	0.74773	3	1	4	51
GO:0018874 benzoate metabolic process	4	0.74773	0.527	0.078	Biological Process	GO:0018874	benzoate metabolic process	0.222416	0.74773	1	3	4	51
GO:0019184 nonribosomal peptide biosynthetic process	4	0.74773	0.527	0.078	Biological Process	GO:0019184	nonribosomal peptide biosynthetic process	0.222416	0.74773	3	1	4	51
GO:0034284 response to monosaccharide	4	0.74773	0.527	0.078	Biological Process	GO:0034284	response to monosaccharide	0.222416	0.74773	3	1	4	51
GO:0006084 acetyl-CoA metabolic process	8	0.748605	1.054	0.066	Biological Process	GO:0006084	acetyl-CoA metabolic process	0.22322	0.748605	6	2	8	122
GO:0009814 defense response, incompatible interaction	8	0.748605	1.054	0.066	Biological Process	GO:0009814	defense response, incompatible interaction	0.22322	0.748605	3	5	8	122
GO:0042559 pteridine-containing compound biosynthetic process	7	0.751355	0.922	0.067	Biological Process	GO:0042559	pteridine-containing compound biosynthetic process	0.224313	0.751355	2	5	7	104
GO:0009410 response to xenobiotic stimulus	11	0.754684	1.449	0.062	Biological Process	GO:0009410	response to xenobiotic stimulus	0.225926	0.754684	4	7	11	178
GO:1990748 cellular detoxification	9	0.754684	1.186	0.064	Biological Process	GO:1990748	cellular detoxification	0.227129	0.754684	0	9	9	141
GO:0009268 response to pH	2	0.754684	0.264	0.105	Biological Process	GO:0009268	response to pH	0.227229	0.754684	0	2	2	19
GO:0010315 auxin efflux	2	0.754684	0.264	0.105	Biological Process	GO:0010315	auxin efflux	0.227229	0.754684	1	1	2	19
GO:0019636 phosphonoacetate metabolic process	2	0.754684	0.264	0.105	Biological Process	GO:0019636	phosphonoacetate metabolic process	0.227229	0.754684	0	2	2	19
GO:0043107 type IV pilus-dependent motility	2	0.754684	0.264	0.105	Biological Process	GO:0043107	type IV pilus-dependent motility	0.227229	0.754684	2	0	2	19
GO:0051238 sequestering of metal ion	2	0.754684	0.264	0.105	Biological Process	GO:0051238	sequestering of metal ion	0.227229	0.754684	2	0	2	19
GO:0004190 aspartic-type endopeptidase activity	5	0.758319	0.634	0.049	Molecular Function	GO:0004190	aspartic-type endopeptidase activity	0.519767	0.758319	1	4	5	103
GO:0070001 aspartic-type peptidase activity	5	0.758319	0.634	0.049	Molecular Function	GO:0070001	aspartic-type peptidase activity	0.519767	0.758319	1	4	5	103
GO:0016410 N-acyltransferase activity	6	0.758319	0.76	0.048	Molecular Function	GO:0016410	N-acyltransferase activity	0.528768	0.758319	3	3	6	126
GO:0003993 acid phosphatase activity	2	0.758319	0.253	0.053	Molecular Function	GO:0003993	acid phosphatase activity	0.529426	0.758319	0	2	2	38
GO:0016034 maleylacetoacetate isomerase activity	2	0.758319	0.253	0.053	Molecular Function	GO:0016034	maleylacetoacetate isomerase activity	0.529426	0.758319	0	2	2	38
GO:0000295 adenine nucleotide transmembrane transporter activity	1	0.758319	0.127	0.062	Molecular Function	GO:0000295	adenine nucleotide transmembrane transporter activity	0.53096	0.758319	1	0	1	16
GO:0003918 DNA topoisomerase type II (ATP-hydrolyzing) activity	1	0.758319	0.127	0.062	Molecular Function	GO:0003918	DNA topoisomerase type II (ATP-hydrolyzing) activity	0.53096	0.758319	1	0	1	16
GO:0003950 NAD+ ADP-ribosyltransferase activity	1	0.758319	0.127	0.062	Molecular Function	GO:0003950	NAD+ ADP-ribosyltransferase activity	0.53096	0.758319	0	1	1	16
GO:0004066 asparagine synthase (glutamine-hydrolyzing) activity	1	0.758319	0.127	0.062	Molecular Function	GO:0004066	asparagine synthase (glutamine-hydrolyzing) activity	0.53096	0.758319	1	0	1	16
GO:0004559 alpha-mannosidase activity	1	0.758319	0.127	0.062	Molecular Function	GO:0004559	alpha-mannosidase activity	0.53096	0.758319	0	1	1	16
GO:0004616 phosphogluconate dehydrogenase (decarboxylating) activity	1	0.758319	0.127	0.062	Molecular Function	GO:0004616	phosphogluconate dehydrogenase (decarboxylating) activity	0.53096	0.758319	0	1	1	16
GO:0005346 purine ribonucleotide transmembrane transporter activity	1	0.758319	0.127	0.062	Molecular Function	GO:0005346	purine ribonucleotide transmembrane transporter activity	0.53096	0.758319	1	0	1	16
GO:0008138 protein tyrosine/serine/threonine phosphatase activity	1	0.758319	0.127	0.062	Molecular Function	GO:0008138	protein tyrosine/serine/threonine phosphatase activity	0.53096	0.758319	0	1	1	16
GO:0015216 purine nucleotide transmembrane transporter activity	1	0.758319	0.127	0.062	Molecular Function	GO:0015216	purine nucleotide transmembrane transporter activity	0.53096	0.758319	1	0	1	16
GO:0015288 porin activity	1	0.758319	0.127	0.062	Molecular Function	GO:0015288	porin activity	0.53096	0.758319	1	0	1	16
GO:0016661 oxidoreductase activity, acting on other nitrogenous compounds as donors	1	0.758319	0.127	0.062	Molecular Function	GO:0016661	oxidoreductase activity, acting on other nitrogenous compounds as donors	0.53096	0.758319	1	0	1	16
GO:0016872 intramolecular lyase activity	1	0.758319	0.127	0.062	Molecular Function	GO:0016872	intramolecular lyase activity	0.53096	0.758319	0	1	1	16
GO:0047890 flavanone 4-reductase activity	1	0.758319	0.127	0.062	Molecular Function	GO:0047890	flavanone 4-reductase activity	0.53096	0.758319	0	1	1	16
GO:0061505 DNA topoisomerase II activity	1	0.758319	0.127	0.062	Molecular Function	GO:0061505	DNA topoisomerase II activity	0.53096	0.758319	1	0	1	16
GO:0080161 auxin transmembrane transporter activity	1	0.758319	0.127	0.062	Molecular Function	GO:0080161	auxin transmembrane transporter activity	0.53096	0.758319	1	0	1	16
GO:0009073 aromatic amino acid family biosynthetic process	5	0.760858	0.659	0.072	Biological Process	GO:0009073	aromatic amino acid family biosynthetic process	0.229364	0.760858	3	2	5	69
GO:0036094 small molecule binding	188	0.763372	23.828	0.046	Molecular Function	GO:0036094	small molecule binding	0.535183	0.763372	81	107	188	4083
GO:0044389 ubiquitin-like protein ligase binding	5	0.764946	0.634	0.048	Molecular Function	GO:0044389	ubiquitin-like protein ligase binding	0.536973	0.764946	2	3	5	105
GO:1990267 response to transition metal nanoparticle	11	0.766184	1.449	0.061	Biological Process	GO:1990267	response to transition metal nanoparticle	0.231248	0.766184	5	6	11	179
GO:0016117 carotenoid biosynthetic process	6	0.76641	0.791	0.069	Biological Process	GO:0016117	carotenoid biosynthetic process	0.231595	0.76641	3	3	6	87
GO:0080167 response to karrikin	4	0.769037	0.527	0.077	Biological Process	GO:0080167	response to karrikin	0.232669	0.769037	3	1	4	52
GO:0009826 unidimensional cell growth	9	0.76972	1.186	0.063	Biological Process	GO:0009826	unidimensional cell growth	0.233155	0.76972	6	3	9	142
GO:0000910 cytokinesis	18	0.771705	2.372	0.057	Biological Process	GO:0000910	cytokinesis	0.237067	0.771705	11	7	18	314
GO:0048588 developmental cell growth	6	0.771705	0.791	0.068	Biological Process	GO:0048588	developmental cell growth	0.239445	0.771705	3	3	6	88
GO:0019725 cellular homeostasis	22	0.771705	2.899	0.056	Biological Process	GO:0019725	cellular homeostasis	0.241423	0.771705	9	13	22	393
GO:0006636 unsaturated fatty acid biosynthetic process	2	0.771705	0.264	0.1	Biological Process	GO:0006636	unsaturated fatty acid biosynthetic process	0.245078	0.771705	0	2	2	20
GO:0010305 leaf vascular tissue pattern formation	2	0.771705	0.264	0.1	Biological Process	GO:0010305	leaf vascular tissue pattern formation	0.245078	0.771705	2	0	2	20
GO:0046889 positive regulation of lipid biosynthetic process	2	0.771705	0.264	0.1	Biological Process	GO:0046889	positive regulation of lipid biosynthetic process	0.245078	0.771705	1	1	2	20
GO:0052546 cell wall pectin metabolic process	2	0.771705	0.264	0.1	Biological Process	GO:0052546	cell wall pectin metabolic process	0.245078	0.771705	0	2	2	20
GO:0055076 transition metal ion homeostasis	6	0.771705	0.791	0.067	Biological Process	GO:0055076	transition metal ion homeostasis	0.247374	0.771705	2	4	6	89
GO:0050801 ion homeostasis	14	0.771705	1.845	0.058	Biological Process	GO:0050801	ion homeostasis	0.251135	0.771705	6	8	14	240
GO:0009068 aspartate family amino acid catabolic process	7	0.771705	0.922	0.065	Biological Process	GO:0009068	aspartate family amino acid catabolic process	0.252854	0.771705	7	0	7	108
GO:0001508 action potential	1	0.771705	0.132	0.167	Biological Process	GO:0001508	action potential	0.253119	0.771705	1	0	1	6
GO:0001516 prostaglandin biosynthetic process	1	0.771705	0.132	0.167	Biological Process	GO:0001516	prostaglandin biosynthetic process	0.253119	0.771705	0	1	1	6
GO:0001700 embryonic development via the syncytial blastoderm	1	0.771705	0.132	0.167	Biological Process	GO:0001700	embryonic development via the syncytial blastoderm	0.253119	0.771705	1	0	1	6
GO:0006110 regulation of glycolytic process	1	0.771705	0.132	0.167	Biological Process	GO:0006110	regulation of glycolytic process	0.253119	0.771705	1	0	1	6
GO:0006183 GTP biosynthetic process	1	0.771705	0.132	0.167	Biological Process	GO:0006183	GTP biosynthetic process	0.253119	0.771705	0	1	1	6
GO:0006654 phosphatidic acid biosynthetic process	1	0.771705	0.132	0.167	Biological Process	GO:0006654	phosphatidic acid biosynthetic process	0.253119	0.771705	0	1	1	6
GO:0006687 glycosphingolipid metabolic process	1	0.771705	0.132	0.167	Biological Process	GO:0006687	glycosphingolipid metabolic process	0.253119	0.771705	1	0	1	6
GO:0006941 striated muscle contraction	1	0.771705	0.132	0.167	Biological Process	GO:0006941	striated muscle contraction	0.253119	0.771705	1	0	1	6
GO:0007096 regulation of exit from mitosis	1	0.771705	0.132	0.167	Biological Process	GO:0007096	regulation of exit from mitosis	0.253119	0.771705	1	0	1	6
GO:0007424 open tracheal system development	1	0.771705	0.132	0.167	Biological Process	GO:0007424	open tracheal system development	0.253119	0.771705	1	0	1	6
GO:0009115 xanthine catabolic process	1	0.771705	0.132	0.167	Biological Process	GO:0009115	xanthine catabolic process	0.253119	0.771705	1	0	1	6
GO:0009407 toxin catabolic process	1	0.771705	0.132	0.167	Biological Process	GO:0009407	toxin catabolic process	0.253119	0.771705	0	1	1	6
GO:0010115 regulation of abscisic acid biosynthetic process	1	0.771705	0.132	0.167	Biological Process	GO:0010115	regulation of abscisic acid biosynthetic process	0.253119	0.771705	1	0	1	6
GO:0010226 response to lithium ion	1	0.771705	0.132	0.167	Biological Process	GO:0010226	response to lithium ion	0.253119	0.771705	0	1	1	6
GO:0010264 myo-inositol hexakisphosphate biosynthetic process	1	0.771705	0.132	0.167	Biological Process	GO:0010264	myo-inositol hexakisphosphate biosynthetic process	0.253119	0.771705	0	1	1	6
GO:0010770 positive regulation of cell morphogenesis involved in differentiation	1	0.771705	0.132	0.167	Biological Process	GO:0010770	positive regulation of cell morphogenesis involved in differentiation	0.253119	0.771705	1	0	1	6
GO:0015713 phosphoglycerate transport	1	0.771705	0.132	0.167	Biological Process	GO:0015713	phosphoglycerate transport	0.253119	0.771705	0	1	1	6
GO:0016107 sesquiterpenoid catabolic process	1	0.771705	0.132	0.167	Biological Process	GO:0016107	sesquiterpenoid catabolic process	0.253119	0.771705	0	1	1	6
GO:0019374 galactolipid metabolic process	1	0.771705	0.132	0.167	Biological Process	GO:0019374	galactolipid metabolic process	0.253119	0.771705	1	0	1	6
GO:0030703 eggshell formation	1	0.771705	0.132	0.167	Biological Process	GO:0030703	eggshell formation	0.253119	0.771705	0	1	1	6
GO:0030811 regulation of nucleotide catabolic process	1	0.771705	0.132	0.167	Biological Process	GO:0030811	regulation of nucleotide catabolic process	0.253119	0.771705	1	0	1	6
GO:0031214 biomineral tissue development	1	0.771705	0.132	0.167	Biological Process	GO:0031214	biomineral tissue development	0.253119	0.771705	0	1	1	6
GO:0032309 icosanoid secretion	1	0.771705	0.132	0.167	Biological Process	GO:0032309	icosanoid secretion	0.253119	0.771705	0	1	1	6
GO:0032776 DNA methylation on cytosine	1	0.771705	0.132	0.167	Biological Process	GO:0032776	DNA methylation on cytosine	0.253119	0.771705	0	1	1	6
GO:0032955 regulation of barrier septum assembly	1	0.771705	0.132	0.167	Biological Process	GO:0032955	regulation of barrier septum assembly	0.253119	0.771705	1	0	1	6
GO:0033517 myo-inositol hexakisphosphate metabolic process	1	0.771705	0.132	0.167	Biological Process	GO:0033517	myo-inositol hexakisphosphate metabolic process	0.253119	0.771705	0	1	1	6
GO:0039694 viral RNA genome replication	1	0.771705	0.132	0.167	Biological Process	GO:0039694	viral RNA genome replication	0.253119	0.771705	0	1	1	6
GO:0039703 RNA replication	1	0.771705	0.132	0.167	Biological Process	GO:0039703	RNA replication	0.253119	0.771705	0	1	1	6
GO:0043290 apocarotenoid catabolic process	1	0.771705	0.132	0.167	Biological Process	GO:0043290	apocarotenoid catabolic process	0.253119	0.771705	0	1	1	6
GO:0043470 regulation of carbohydrate catabolic process	1	0.771705	0.132	0.167	Biological Process	GO:0043470	regulation of carbohydrate catabolic process	0.253119	0.771705	1	0	1	6
GO:0043471 regulation of cellular carbohydrate catabolic process	1	0.771705	0.132	0.167	Biological Process	GO:0043471	regulation of cellular carbohydrate catabolic process	0.253119	0.771705	1	0	1	6
GO:0043534 blood vessel endothelial cell migration	1	0.771705	0.132	0.167	Biological Process	GO:0043534	blood vessel endothelial cell migration	0.253119	0.771705	0	1	1	6
GO:0043535 regulation of blood vessel endothelial cell migration	1	0.771705	0.132	0.167	Biological Process	GO:0043535	regulation of blood vessel endothelial cell migration	0.253119	0.771705	0	1	1	6
GO:0046345 abscisic acid catabolic process	1	0.771705	0.132	0.167	Biological Process	GO:0046345	abscisic acid catabolic process	0.253119	0.771705	0	1	1	6
GO:0046356 acetyl-CoA catabolic process	1	0.771705	0.132	0.167	Biological Process	GO:0046356	acetyl-CoA catabolic process	0.253119	0.771705	0	1	1	6
GO:0046457 prostanoid biosynthetic process	1	0.771705	0.132	0.167	Biological Process	GO:0046457	prostanoid biosynthetic process	0.253119	0.771705	0	1	1	6
GO:0050482 arachidonic acid secretion	1	0.771705	0.132	0.167	Biological Process	GO:0050482	arachidonic acid secretion	0.253119	0.771705	0	1	1	6
GO:0051279 regulation of release of sequestered calcium ion into cytosol	1	0.771705	0.132	0.167	Biological Process	GO:0051279	regulation of release of sequestered calcium ion into cytosol	0.253119	0.771705	1	0	1	6
GO:0051899 membrane depolarization	1	0.771705	0.132	0.167	Biological Process	GO:0051899	membrane depolarization	0.253119	0.771705	1	0	1	6
GO:0060048 cardiac muscle contraction	1	0.771705	0.132	0.167	Biological Process	GO:0060048	cardiac muscle contraction	0.253119	0.771705	1	0	1	6
GO:0060049 regulation of protein glycosylation	1	0.771705	0.132	0.167	Biological Process	GO:0060049	regulation of protein glycosylation	0.253119	0.771705	1	0	1	6
GO:0071629 cytoplasm-associated proteasomal ubiquitin-dependent protein catabolic process	1	0.771705	0.132	0.167	Biological Process	GO:0071629	cytoplasm-associated proteasomal ubiquitin-dependent protein catabolic process	0.253119	0.771705	1	0	1	6
GO:0071715 icosanoid transport	1	0.771705	0.132	0.167	Biological Process	GO:0071715	icosanoid transport	0.253119	0.771705	0	1	1	6
GO:0071918 urea transmembrane transport	1	0.771705	0.132	0.167	Biological Process	GO:0071918	urea transmembrane transport	0.253119	0.771705	0	1	1	6
GO:0080060 integument development	1	0.771705	0.132	0.167	Biological Process	GO:0080060	integument development	0.253119	0.771705	1	0	1	6
GO:0086001 cardiac muscle cell action potential	1	0.771705	0.132	0.167	Biological Process	GO:0086001	cardiac muscle cell action potential	0.253119	0.771705	1	0	1	6
GO:0090279 regulation of calcium ion import	1	0.771705	0.132	0.167	Biological Process	GO:0090279	regulation of calcium ion import	0.253119	0.771705	1	0	1	6
GO:0090487 secondary metabolite catabolic process	1	0.771705	0.132	0.167	Biological Process	GO:0090487	secondary metabolite catabolic process	0.253119	0.771705	0	1	1	6
GO:1900407 regulation of cellular response to oxidative stress	1	0.771705	0.132	0.167	Biological Process	GO:1900407	regulation of cellular response to oxidative stress	0.253119	0.771705	0	1	1	6
GO:1901016 regulation of potassium ion transmembrane transporter activity	1	0.771705	0.132	0.167	Biological Process	GO:1901016	regulation of potassium ion transmembrane transporter activity	0.253119	0.771705	1	0	1	6
GO:1901141 regulation of lignin biosynthetic process	1	0.771705	0.132	0.167	Biological Process	GO:1901141	regulation of lignin biosynthetic process	0.253119	0.771705	1	0	1	6
GO:1901571 fatty acid derivative transport	1	0.771705	0.132	0.167	Biological Process	GO:1901571	fatty acid derivative transport	0.253119	0.771705	0	1	1	6
GO:1901891 regulation of cell septum assembly	1	0.771705	0.132	0.167	Biological Process	GO:1901891	regulation of cell septum assembly	0.253119	0.771705	1	0	1	6
GO:1901957 regulation of cutin biosynthetic process	1	0.771705	0.132	0.167	Biological Process	GO:1901957	regulation of cutin biosynthetic process	0.253119	0.771705	1	0	1	6
GO:1901959 positive regulation of cutin biosynthetic process	1	0.771705	0.132	0.167	Biological Process	GO:1901959	positive regulation of cutin biosynthetic process	0.253119	0.771705	1	0	1	6
GO:1902296 DNA strand elongation involved in cell cycle DNA replication	1	0.771705	0.132	0.167	Biological Process	GO:1902296	DNA strand elongation involved in cell cycle DNA replication	0.253119	0.771705	1	0	1	6
GO:1902319 DNA strand elongation involved in nuclear cell cycle DNA replication	1	0.771705	0.132	0.167	Biological Process	GO:1902319	DNA strand elongation involved in nuclear cell cycle DNA replication	0.253119	0.771705	1	0	1	6
GO:1902983 DNA strand elongation involved in mitotic DNA replication	1	0.771705	0.132	0.167	Biological Process	GO:1902983	DNA strand elongation involved in mitotic DNA replication	0.253119	0.771705	1	0	1	6
GO:1903963 arachidonate transport	1	0.771705	0.132	0.167	Biological Process	GO:1903963	arachidonate transport	0.253119	0.771705	0	1	1	6
GO:0009097 isoleucine biosynthetic process	4	0.772013	0.527	0.074	Biological Process	GO:0009097	isoleucine biosynthetic process	0.253501	0.772013	3	1	4	54
GO:0008831 dTDP-4-dehydrorhamnose reductase activity	2	0.772319	0.253	0.051	Molecular Function	GO:0008831	dTDP-4-dehydrorhamnose reductase activity	0.543535	0.772319	0	2	2	39
GO:0022839 ion gated channel activity	2	0.772319	0.253	0.051	Molecular Function	GO:0022839	ion gated channel activity	0.543535	0.772319	2	0	2	39
GO:0008712 ADP-glyceromanno-heptose 6-epimerase activity	3	0.772458	0.38	0.048	Molecular Function	GO:0008712	ADP-glyceromanno-heptose 6-epimerase activity	0.550816	0.772458	1	2	3	62
GO:0003860 3-hydroxyisobutyryl-CoA hydrolase activity	1	0.772458	0.127	0.059	Molecular Function	GO:0003860	3-hydroxyisobutyryl-CoA hydrolase activity	0.552647	0.772458	0	1	1	17
GO:0004629 phospholipase C activity	1	0.772458	0.127	0.059	Molecular Function	GO:0004629	phospholipase C activity	0.552647	0.772458	1	0	1	17
GO:0008252 nucleotidase activity	1	0.772458	0.127	0.059	Molecular Function	GO:0008252	nucleotidase activity	0.552647	0.772458	0	1	1	17
GO:0016157 sucrose synthase activity	1	0.772458	0.127	0.059	Molecular Function	GO:0016157	sucrose synthase activity	0.552647	0.772458	1	0	1	17
GO:0016880 acid-ammonia (or amide) ligase activity	1	0.772458	0.127	0.059	Molecular Function	GO:0016880	acid-ammonia (or amide) ligase activity	0.552647	0.772458	1	0	1	17
GO:0017022 myosin binding	1	0.772458	0.127	0.059	Molecular Function	GO:0017022	myosin binding	0.552647	0.772458	0	1	1	17
GO:0022829 wide pore channel activity	1	0.772458	0.127	0.059	Molecular Function	GO:0022829	wide pore channel activity	0.552647	0.772458	1	0	1	17
GO:0043138 3'-5' DNA helicase activity	1	0.772458	0.127	0.059	Molecular Function	GO:0043138	3'-5' DNA helicase activity	0.552647	0.772458	0	1	1	17
GO:0044183 protein binding involved in protein folding	1	0.772458	0.127	0.059	Molecular Function	GO:0044183	protein binding involved in protein folding	0.552647	0.772458	0	1	1	17
GO:0045552 dihydrokaempferol 4-reductase activity	1	0.772458	0.127	0.059	Molecular Function	GO:0045552	dihydrokaempferol 4-reductase activity	0.552647	0.772458	0	1	1	17
GO:0050308 sugar-phosphatase activity	1	0.772458	0.127	0.059	Molecular Function	GO:0050308	sugar-phosphatase activity	0.552647	0.772458	0	1	1	17
GO:0050567 glutaminyl-tRNA synthase (glutamine-hydrolyzing) activity	1	0.772458	0.127	0.059	Molecular Function	GO:0050567	glutaminyl-tRNA synthase (glutamine-hydrolyzing) activity	0.552647	0.772458	0	1	1	17
GO:0046406 magnesium protoporphyrin IX methyltransferase activity	2	0.776106	0.253	0.05	Molecular Function	GO:0046406	magnesium protoporphyrin IX methyltransferase activity	0.557347	0.776106	0	2	2	40
GO:0080043 quercetin 3-O-glucosyltransferase activity	2	0.776106	0.253	0.05	Molecular Function	GO:0080043	quercetin 3-O-glucosyltransferase activity	0.557347	0.776106	0	2	2	40
GO:0080044 quercetin 7-O-glucosyltransferase activity	2	0.776106	0.253	0.05	Molecular Function	GO:0080044	quercetin 7-O-glucosyltransferase activity	0.557347	0.776106	0	2	2	40
GO:0043649 dicarboxylic acid catabolic process	3	0.778712	0.395	0.081	Biological Process	GO:0043649	dicarboxylic acid catabolic process	0.255984	0.778712	2	1	3	37
GO:0031234 extrinsic component of cytoplasmic side of plasma membrane	2	0.785573	0.358	0.167	Cellular Component	GO:0031234	extrinsic component of cytoplasmic side of plasma membrane	0.0940336	0.785573	1	1	2	12
GO:0019901 protein kinase binding	4	0.7856	0.507	0.047	Molecular Function	GO:0019901	protein kinase binding	0.566186	0.7856	1	3	4	86
GO:0009055 electron carrier activity	10	0.7856	1.267	0.045	Molecular Function	GO:0009055	electron carrier activity	0.566566	0.7856	4	6	10	220
GO:0000990 transcription factor activity, core RNA polymerase binding	2	0.7856	0.253	0.049	Molecular Function	GO:0000990	transcription factor activity, core RNA polymerase binding	0.570859	0.7856	0	2	2	41
GO:0015444 magnesium-importing ATPase activity	2	0.7856	0.253	0.049	Molecular Function	GO:0015444	magnesium-importing ATPase activity	0.570859	0.7856	0	2	2	41
GO:0005385 zinc ion transmembrane transporter activity	1	0.7856	0.127	0.056	Molecular Function	GO:0005385	zinc ion transmembrane transporter activity	0.573333	0.7856	0	1	1	18
GO:0008308 voltage-gated anion channel activity	1	0.7856	0.127	0.056	Molecular Function	GO:0008308	voltage-gated anion channel activity	0.573333	0.7856	1	0	1	18
GO:0008692 3-hydroxybutyryl-CoA epimerase activity	1	0.7856	0.127	0.056	Molecular Function	GO:0008692	3-hydroxybutyryl-CoA epimerase activity	0.573333	0.7856	0	1	1	18
GO:0015020 glucuronosyltransferase activity	1	0.7856	0.127	0.056	Molecular Function	GO:0015020	glucuronosyltransferase activity	0.573333	0.7856	0	1	1	18
GO:0016289 CoA hydrolase activity	1	0.7856	0.127	0.056	Molecular Function	GO:0016289	CoA hydrolase activity	0.573333	0.7856	0	1	1	18
GO:0016717 oxidoreductase activity, acting on paired donors, with oxidation of a pair of donors resulting in the reduction of molecular oxygen to two molecules of water	1	0.7856	0.127	0.056	Molecular Function	GO:0016717	oxidoreductase activity, acting on paired donors, with oxidation of a pair of donors resulting in the reduction of molecular oxygen to two molecules of water	0.573333	0.7856	0	1	1	18
GO:0016856 racemase and epimerase activity, acting on hydroxy acids and derivatives	1	0.7856	0.127	0.056	Molecular Function	GO:0016856	racemase and epimerase activity, acting on hydroxy acids and derivatives	0.573333	0.7856	0	1	1	18
GO:0050627 mycothione reductase activity	1	0.7856	0.127	0.056	Molecular Function	GO:0050627	mycothione reductase activity	0.573333	0.7856	1	0	1	18
GO:0070717 poly-purine tract binding	1	0.7856	0.127	0.056	Molecular Function	GO:0070717	poly-purine tract binding	0.573333	0.7856	1	0	1	18
GO:0001871 pattern binding	6	0.786434	0.76	0.045	Molecular Function	GO:0001871	pattern binding	0.574647	0.786434	1	5	6	132
GO:0071695 anatomical structure maturation	7	0.790527	0.922	0.064	Biological Process	GO:0071695	anatomical structure maturation	0.260155	0.790527	5	2	7	109
GO:0019742 pentacyclic triterpenoid metabolic process	2	0.793839	0.264	0.095	Biological Process	GO:0019742	pentacyclic triterpenoid metabolic process	0.262977	0.793839	0	2	2	21
GO:0019744 hopanoid metabolic process	2	0.793839	0.264	0.095	Biological Process	GO:0019744	hopanoid metabolic process	0.262977	0.793839	0	2	2	21
GO:0019745 pentacyclic triterpenoid biosynthetic process	2	0.793839	0.264	0.095	Biological Process	GO:0019745	pentacyclic triterpenoid biosynthetic process	0.262977	0.793839	0	2	2	21
GO:0019746 hopanoid biosynthetic process	2	0.793839	0.264	0.095	Biological Process	GO:0019746	hopanoid biosynthetic process	0.262977	0.793839	0	2	2	21
GO:0019760 glucosinolate metabolic process	2	0.793839	0.264	0.095	Biological Process	GO:0019760	glucosinolate metabolic process	0.262977	0.793839	0	2	2	21
GO:0052545 callose localization	2	0.793839	0.264	0.095	Biological Process	GO:0052545	callose localization	0.262977	0.793839	1	1	2	21
GO:0019627 urea metabolic process	4	0.796229	0.527	0.073	Biological Process	GO:0019627	urea metabolic process	0.264058	0.796229	3	1	4	55
GO:0015095 magnesium ion transmembrane transporter activity	3	0.797067	0.38	0.046	Molecular Function	GO:0015095	magnesium ion transmembrane transporter activity	0.583132	0.797067	0	3	3	65
GO:0004739 pyruvate dehydrogenase (acetyl-transferring) activity	1	0.802761	0.127	0.053	Molecular Function	GO:0004739	pyruvate dehydrogenase (acetyl-transferring) activity	0.593063	0.802761	1	0	1	19
GO:0005384 manganese ion transmembrane transporter activity	1	0.802761	0.127	0.053	Molecular Function	GO:0005384	manganese ion transmembrane transporter activity	0.593063	0.802761	0	1	1	19
GO:0008061 chitin binding	1	0.802761	0.127	0.053	Molecular Function	GO:0008061	chitin binding	0.593063	0.802761	1	0	1	19
GO:0008661 1-deoxy-D-xylulose-5-phosphate synthase activity	1	0.802761	0.127	0.053	Molecular Function	GO:0008661	1-deoxy-D-xylulose-5-phosphate synthase activity	0.593063	0.802761	1	0	1	19
GO:0010340 carboxyl-O-methyltransferase activity	1	0.802761	0.127	0.053	Molecular Function	GO:0010340	carboxyl-O-methyltransferase activity	0.593063	0.802761	0	1	1	19
GO:0015211 purine nucleoside transmembrane transporter activity	1	0.802761	0.127	0.053	Molecular Function	GO:0015211	purine nucleoside transmembrane transporter activity	0.593063	0.802761	1	0	1	19
GO:0016730 oxidoreductase activity, acting on iron-sulfur proteins as donors	1	0.802761	0.127	0.053	Molecular Function	GO:0016730	oxidoreductase activity, acting on iron-sulfur proteins as donors	0.593063	0.802761	1	0	1	19
GO:0051998 protein carboxyl O-methyltransferase activity	1	0.802761	0.127	0.053	Molecular Function	GO:0051998	protein carboxyl O-methyltransferase activity	0.593063	0.802761	0	1	1	19
GO:0009226 nucleotide-sugar biosynthetic process	7	0.803131	0.922	0.064	Biological Process	GO:0009226	nucleotide-sugar biosynthetic process	0.267516	0.803131	3	4	7	110
GO:0033865 nucleoside bisphosphate metabolic process	7	0.803131	0.922	0.064	Biological Process	GO:0033865	nucleoside bisphosphate metabolic process	0.267516	0.803131	5	2	7	110
GO:0033875 ribonucleoside bisphosphate metabolic process	7	0.803131	0.922	0.064	Biological Process	GO:0033875	ribonucleoside bisphosphate metabolic process	0.267516	0.803131	5	2	7	110
GO:0034032 purine nucleoside bisphosphate metabolic process	7	0.803131	0.922	0.064	Biological Process	GO:0034032	purine nucleoside bisphosphate metabolic process	0.267516	0.803131	5	2	7	110
GO:0034637 cellular carbohydrate biosynthetic process	19	0.803221	2.503	0.056	Biological Process	GO:0034637	cellular carbohydrate biosynthetic process	0.267838	0.803221	6	13	19	341
GO:0006857 oligopeptide transport	3	0.804898	0.395	0.079	Biological Process	GO:0006857	oligopeptide transport	0.268982	0.804898	1	2	3	38
GO:0042399 ectoine metabolic process	3	0.804898	0.395	0.079	Biological Process	GO:0042399	ectoine metabolic process	0.268982	0.804898	1	2	3	38
GO:0016791 phosphatase activity	18	0.807522	2.281	0.045	Molecular Function	GO:0016791	phosphatase activity	0.597305	0.807522	2	16	18	404
GO:0071369 cellular response to ethylene stimulus	10	0.808312	1.318	0.06	Biological Process	GO:0071369	cellular response to ethylene stimulus	0.270417	0.808312	4	6	10	167
GO:0016109 tetraterpenoid biosynthetic process	6	0.810047	0.791	0.065	Biological Process	GO:0016109	tetraterpenoid biosynthetic process	0.271587	0.810047	3	3	6	92
GO:0016116 carotenoid metabolic process	6	0.810047	0.791	0.065	Biological Process	GO:0016116	carotenoid metabolic process	0.271587	0.810047	3	3	6	92
GO:0016853 isomerase activity	30	0.811473	3.802	0.045	Molecular Function	GO:0016853	isomerase activity	0.601167	0.811473	11	19	30	671
GO:0004008 copper-exporting ATPase activity	2	0.811473	0.253	0.045	Molecular Function	GO:0004008	copper-exporting ATPase activity	0.609581	0.811473	0	2	2	44
GO:0004020 adenylylsulfate kinase activity	2	0.811473	0.253	0.045	Molecular Function	GO:0004020	adenylylsulfate kinase activity	0.609581	0.811473	2	0	2	44
GO:0004197 cysteine-type endopeptidase activity	2	0.811473	0.253	0.045	Molecular Function	GO:0004197	cysteine-type endopeptidase activity	0.609581	0.811473	0	2	2	44
GO:0015434 cadmium-transporting ATPase activity	2	0.811473	0.253	0.045	Molecular Function	GO:0015434	cadmium-transporting ATPase activity	0.609581	0.811473	0	2	2	44
GO:0043682 copper-transporting ATPase activity	2	0.811473	0.253	0.045	Molecular Function	GO:0043682	copper-transporting ATPase activity	0.609581	0.811473	0	2	2	44
GO:0030234 enzyme regulator activity	21	0.811473	2.662	0.044	Molecular Function	GO:0030234	enzyme regulator activity	0.610512	0.811473	6	15	21	474
GO:0000309 nicotinamide-nucleotide adenylyltransferase activity	1	0.811473	0.127	0.05	Molecular Function	GO:0000309	nicotinamide-nucleotide adenylyltransferase activity	0.611882	0.811473	1	0	1	20
GO:0000982 transcription factor activity, RNA polymerase II core promoter proximal region sequence-specific binding	1	0.811473	0.127	0.05	Molecular Function	GO:0000982	transcription factor activity, RNA polymerase II core promoter proximal region sequence-specific binding	0.611882	0.811473	1	0	1	20
GO:0001671 ATPase activator activity	1	0.811473	0.127	0.05	Molecular Function	GO:0001671	ATPase activator activity	0.611882	0.811473	0	1	1	20
GO:0003857 3-hydroxyacyl-CoA dehydrogenase activity	1	0.811473	0.127	0.05	Molecular Function	GO:0003857	3-hydroxyacyl-CoA dehydrogenase activity	0.611882	0.811473	0	1	1	20
GO:0004017 adenylate kinase activity	1	0.811473	0.127	0.05	Molecular Function	GO:0004017	adenylate kinase activity	0.611882	0.811473	1	0	1	20
GO:0005092 GDP-dissociation inhibitor activity	1	0.811473	0.127	0.05	Molecular Function	GO:0005092	GDP-dissociation inhibitor activity	0.611882	0.811473	0	1	1	20
GO:0008176 tRNA (guanine-N7-)-methyltransferase activity	1	0.811473	0.127	0.05	Molecular Function	GO:0008176	tRNA (guanine-N7-)-methyltransferase activity	0.611882	0.811473	0	1	1	20
GO:0008412 4-hydroxybenzoate octaprenyltransferase activity	1	0.811473	0.127	0.05	Molecular Function	GO:0008412	4-hydroxybenzoate octaprenyltransferase activity	0.611882	0.811473	1	0	1	20
GO:0008801 beta-phosphoglucomutase activity	1	0.811473	0.127	0.05	Molecular Function	GO:0008801	beta-phosphoglucomutase activity	0.611882	0.811473	0	1	1	20
GO:0046677 response to antibiotic	12	0.816603	1.581	0.058	Biological Process	GO:0046677	response to antibiotic	0.274082	0.816603	4	8	12	206
GO:0006572 tyrosine catabolic process	5	0.816732	0.659	0.068	Biological Process	GO:0006572	tyrosine catabolic process	0.274422	0.816732	1	4	5	74
GO:0009628 response to abiotic stimulus	77	0.818159	10.145	0.051	Biological Process	GO:0009628	response to abiotic stimulus	0.278912	0.818159	32	45	77	1516
GO:0003013 circulatory system process	2	0.818159	0.264	0.091	Biological Process	GO:0003013	circulatory system process	0.28088	0.818159	1	1	2	22
GO:0006032 chitin catabolic process	2	0.818159	0.264	0.091	Biological Process	GO:0006032	chitin catabolic process	0.28088	0.818159	1	1	2	22
GO:0008015 blood circulation	2	0.818159	0.264	0.091	Biological Process	GO:0008015	blood circulation	0.28088	0.818159	1	1	2	22
GO:0010143 cutin biosynthetic process	2	0.818159	0.264	0.091	Biological Process	GO:0010143	cutin biosynthetic process	0.28088	0.818159	1	1	2	22
GO:0010286 heat acclimation	2	0.818159	0.264	0.091	Biological Process	GO:0010286	heat acclimation	0.28088	0.818159	0	2	2	22
GO:0051592 response to calcium ion	2	0.818159	0.264	0.091	Biological Process	GO:0051592	response to calcium ion	0.28088	0.818159	1	1	2	22
GO:0052646 alditol phosphate metabolic process	2	0.818159	0.264	0.091	Biological Process	GO:0052646	alditol phosphate metabolic process	0.28088	0.818159	0	2	2	22
GO:0009088 threonine biosynthetic process	3	0.818159	0.395	0.077	Biological Process	GO:0009088	threonine biosynthetic process	0.282053	0.818159	2	1	3	39
GO:0015949 nucleobase-containing small molecule interconversion	5	0.818159	0.659	0.067	Biological Process	GO:0015949	nucleobase-containing small molecule interconversion	0.283655	0.818159	3	2	5	75
GO:0006520 cellular amino acid metabolic process	60	0.818159	7.905	0.051	Biological Process	GO:0006520	cellular amino acid metabolic process	0.286294	0.818159	30	30	60	1172
GO:0010033 response to organic substance	82	0.818159	10.804	0.051	Biological Process	GO:0010033	response to organic substance	0.288067	0.818159	32	50	82	1623
GO:0001764 neuron migration	1	0.818159	0.132	0.143	Biological Process	GO:0001764	neuron migration	0.288587	0.818159	1	0	1	7
GO:0007565 female pregnancy	1	0.818159	0.132	0.143	Biological Process	GO:0007565	female pregnancy	0.288587	0.818159	0	1	1	7
GO:0008016 regulation of heart contraction	1	0.818159	0.132	0.143	Biological Process	GO:0008016	regulation of heart contraction	0.288587	0.818159	1	0	1	7
GO:0008038 neuron recognition	1	0.818159	0.132	0.143	Biological Process	GO:0008038	neuron recognition	0.288587	0.818159	1	0	1	7
GO:0010337 regulation of salicylic acid metabolic process	1	0.818159	0.132	0.143	Biological Process	GO:0010337	regulation of salicylic acid metabolic process	0.288587	0.818159	0	1	1	7
GO:0010363 regulation of plant-type hypersensitive response	1	0.818159	0.132	0.143	Biological Process	GO:0010363	regulation of plant-type hypersensitive response	0.288587	0.818159	0	1	1	7
GO:0010522 regulation of calcium ion transport into cytosol	1	0.818159	0.132	0.143	Biological Process	GO:0010522	regulation of calcium ion transport into cytosol	0.288587	0.818159	1	0	1	7
GO:0016572 histone phosphorylation	1	0.818159	0.132	0.143	Biological Process	GO:0016572	histone phosphorylation	0.288587	0.818159	0	1	1	7
GO:0019295 coenzyme M biosynthetic process	1	0.818159	0.132	0.143	Biological Process	GO:0019295	coenzyme M biosynthetic process	0.288587	0.818159	1	0	1	7
GO:0019296 coenzyme M metabolic process	1	0.818159	0.132	0.143	Biological Process	GO:0019296	coenzyme M metabolic process	0.288587	0.818159	1	0	1	7
GO:0030149 sphingolipid catabolic process	1	0.818159	0.132	0.143	Biological Process	GO:0030149	sphingolipid catabolic process	0.288587	0.818159	1	0	1	7
GO:0030638 polyketide metabolic process	1	0.818159	0.132	0.143	Biological Process	GO:0030638	polyketide metabolic process	0.288587	0.818159	1	0	1	7
GO:0031960 response to corticosteroid	1	0.818159	0.132	0.143	Biological Process	GO:0031960	response to corticosteroid	0.288587	0.818159	0	1	1	7
GO:0032288 myelin assembly	1	0.818159	0.132	0.143	Biological Process	GO:0032288	myelin assembly	0.288587	0.818159	1	0	1	7
GO:0035637 multicellular organismal signaling	1	0.818159	0.132	0.143	Biological Process	GO:0035637	multicellular organismal signaling	0.288587	0.818159	1	0	1	7
GO:0042350 GDP-L-fucose biosynthetic process	1	0.818159	0.132	0.143	Biological Process	GO:0042350	GDP-L-fucose biosynthetic process	0.288587	0.818159	1	0	1	7
GO:0042873 aldonate transport	1	0.818159	0.132	0.143	Biological Process	GO:0042873	aldonate transport	0.288587	0.818159	0	1	1	7
GO:0044780 bacterial-type flagellum assembly	1	0.818159	0.132	0.143	Biological Process	GO:0044780	bacterial-type flagellum assembly	0.288587	0.818159	0	1	1	7
GO:0044781 bacterial-type flagellum organization	1	0.818159	0.132	0.143	Biological Process	GO:0044781	bacterial-type flagellum organization	0.288587	0.818159	0	1	1	7
GO:0045026 plasma membrane fusion	1	0.818159	0.132	0.143	Biological Process	GO:0045026	plasma membrane fusion	0.288587	0.818159	0	1	1	7
GO:0045723 positive regulation of fatty acid biosynthetic process	1	0.818159	0.132	0.143	Biological Process	GO:0045723	positive regulation of fatty acid biosynthetic process	0.288587	0.818159	0	1	1	7
GO:0045828 positive regulation of isoprenoid metabolic process	1	0.818159	0.132	0.143	Biological Process	GO:0045828	positive regulation of isoprenoid metabolic process	0.288587	0.818159	1	0	1	7
GO:0046368 GDP-L-fucose metabolic process	1	0.818159	0.132	0.143	Biological Process	GO:0046368	GDP-L-fucose metabolic process	0.288587	0.818159	1	0	1	7
GO:0046466 membrane lipid catabolic process	1	0.818159	0.132	0.143	Biological Process	GO:0046466	membrane lipid catabolic process	0.288587	0.818159	1	0	1	7
GO:0051209 release of sequestered calcium ion into cytosol	1	0.818159	0.132	0.143	Biological Process	GO:0051209	release of sequestered calcium ion into cytosol	0.288587	0.818159	1	0	1	7
GO:0051283 negative regulation of sequestering of calcium ion	1	0.818159	0.132	0.143	Biological Process	GO:0051283	negative regulation of sequestering of calcium ion	0.288587	0.818159	1	0	1	7
GO:0051384 response to glucocorticoid	1	0.818159	0.132	0.143	Biological Process	GO:0051384	response to glucocorticoid	0.288587	0.818159	0	1	1	7
GO:0051552 flavone metabolic process	1	0.818159	0.132	0.143	Biological Process	GO:0051552	flavone metabolic process	0.288587	0.818159	0	1	1	7
GO:0051553 flavone biosynthetic process	1	0.818159	0.132	0.143	Biological Process	GO:0051553	flavone biosynthetic process	0.288587	0.818159	0	1	1	7
GO:0070370 cellular heat acclimation	1	0.818159	0.132	0.143	Biological Process	GO:0070370	cellular heat acclimation	0.288587	0.818159	0	1	1	7
GO:0071468 cellular response to acidic pH	1	0.818159	0.132	0.143	Biological Process	GO:0071468	cellular response to acidic pH	0.288587	0.818159	0	1	1	7
GO:0080001 mucilage extrusion from seed coat	1	0.818159	0.132	0.143	Biological Process	GO:0080001	mucilage extrusion from seed coat	0.288587	0.818159	0	1	1	7
GO:1901379 regulation of potassium ion transmembrane transport	1	0.818159	0.132	0.143	Biological Process	GO:1901379	regulation of potassium ion transmembrane transport	0.288587	0.818159	1	0	1	7
GO:1902932 positive regulation of alcohol biosynthetic process	1	0.818159	0.132	0.143	Biological Process	GO:1902932	positive regulation of alcohol biosynthetic process	0.288587	0.818159	1	0	1	7
GO:0009085 lysine biosynthetic process	8	0.820487	1.054	0.061	Biological Process	GO:0009085	lysine biosynthetic process	0.290303	0.820487	2	6	8	132
GO:0009228 thiamine biosynthetic process	8	0.820487	1.054	0.061	Biological Process	GO:0009228	thiamine biosynthetic process	0.290303	0.820487	4	4	8	132
GO:0042724 thiamine-containing compound biosynthetic process	8	0.820487	1.054	0.061	Biological Process	GO:0042724	thiamine-containing compound biosynthetic process	0.290303	0.820487	4	4	8	132
GO:0042277 peptide binding	4	0.820826	0.507	0.043	Molecular Function	GO:0042277	peptide binding	0.619778	0.820826	0	4	4	92
GO:0005388 calcium-transporting ATPase activity	2	0.820826	0.253	0.044	Molecular Function	GO:0005388	calcium-transporting ATPase activity	0.621882	0.820826	0	2	2	45
GO:0015086 cadmium ion transmembrane transporter activity	2	0.820826	0.253	0.044	Molecular Function	GO:0015086	cadmium ion transmembrane transporter activity	0.621882	0.820826	0	2	2	45
GO:0015562 efflux transmembrane transporter activity	2	0.820826	0.253	0.044	Molecular Function	GO:0015562	efflux transmembrane transporter activity	0.621882	0.820826	2	0	2	45
GO:0071396 cellular response to lipid	17	0.821434	2.24	0.055	Biological Process	GO:0071396	cellular response to lipid	0.290937	0.821434	6	11	17	307
GO:0009617 response to bacterium	18	0.823928	2.372	0.055	Biological Process	GO:0009617	response to bacterium	0.29212	0.823928	7	11	18	327
GO:0097602 cullin family protein binding	9	0.825451	1.141	0.043	Molecular Function	GO:0097602	cullin family protein binding	0.62722	0.825451	6	3	9	208
GO:0001664 G-protein coupled receptor binding	1	0.825451	0.127	0.048	Molecular Function	GO:0001664	G-protein coupled receptor binding	0.629832	0.825451	0	1	1	21
GO:0003938 IMP dehydrogenase activity	1	0.825451	0.127	0.048	Molecular Function	GO:0003938	IMP dehydrogenase activity	0.629832	0.825451	1	0	1	21
GO:0004122 cystathionine beta-synthase activity	1	0.825451	0.127	0.048	Molecular Function	GO:0004122	cystathionine beta-synthase activity	0.629832	0.825451	1	0	1	21
GO:0004300 enoyl-CoA hydratase activity	1	0.825451	0.127	0.048	Molecular Function	GO:0004300	enoyl-CoA hydratase activity	0.629832	0.825451	0	1	1	21
GO:0016624 oxidoreductase activity, acting on the aldehyde or oxo group of donors, disulfide as acceptor	1	0.825451	0.127	0.048	Molecular Function	GO:0016624	oxidoreductase activity, acting on the aldehyde or oxo group of donors, disulfide as acceptor	0.629832	0.825451	1	0	1	21
GO:0006298 mismatch repair	3	0.825775	0.395	0.075	Biological Process	GO:0006298	mismatch repair	0.295177	0.825775	2	1	3	40
GO:0006783 heme biosynthetic process	3	0.825775	0.395	0.075	Biological Process	GO:0006783	heme biosynthetic process	0.295177	0.825775	3	0	3	40
GO:0009292 genetic transfer	3	0.825775	0.395	0.075	Biological Process	GO:0009292	genetic transfer	0.295177	0.825775	1	2	3	40
GO:0010114 response to red light	3	0.825775	0.395	0.075	Biological Process	GO:0010114	response to red light	0.295177	0.825775	1	2	3	40
GO:0015694 mercury ion transport	3	0.825775	0.395	0.075	Biological Process	GO:0015694	mercury ion transport	0.295177	0.825775	1	2	3	40
GO:0050787 detoxification of mercury ion	3	0.825775	0.395	0.075	Biological Process	GO:0050787	detoxification of mercury ion	0.295177	0.825775	1	2	3	40
GO:0061687 detoxification of inorganic compound	3	0.825775	0.395	0.075	Biological Process	GO:0061687	detoxification of inorganic compound	0.295177	0.825775	1	2	3	40
GO:0071446 cellular response to salicylic acid stimulus	3	0.825775	0.395	0.075	Biological Process	GO:0071446	cellular response to salicylic acid stimulus	0.295177	0.825775	1	2	3	40
GO:0045490 pectin catabolic process	4	0.827708	0.527	0.069	Biological Process	GO:0045490	pectin catabolic process	0.296169	0.827708	0	4	4	58
GO:0008556 potassium-transporting ATPase activity	2	0.829782	0.253	0.043	Molecular Function	GO:0008556	potassium-transporting ATPase activity	0.633882	0.829782	0	2	2	46
GO:0009694 jasmonic acid metabolic process	2	0.830382	0.264	0.087	Biological Process	GO:0009694	jasmonic acid metabolic process	0.298746	0.830382	2	0	2	23
GO:0010191 mucilage metabolic process	2	0.830382	0.264	0.087	Biological Process	GO:0010191	mucilage metabolic process	0.298746	0.830382	0	2	2	23
GO:0015743 malate transport	2	0.830382	0.264	0.087	Biological Process	GO:0015743	malate transport	0.298746	0.830382	0	2	2	23
GO:0043647 inositol phosphate metabolic process	2	0.830382	0.264	0.087	Biological Process	GO:0043647	inositol phosphate metabolic process	0.298746	0.830382	1	1	2	23
GO:0051596 methylglyoxal catabolic process	2	0.830382	0.264	0.087	Biological Process	GO:0051596	methylglyoxal catabolic process	0.298746	0.830382	1	1	2	23
GO:0006733 oxidoreduction coenzyme metabolic process	26	0.830382	3.426	0.053	Biological Process	GO:0006733	oxidoreduction coenzyme metabolic process	0.298937	0.830382	14	12	26	488
GO:0015077 monovalent inorganic cation transmembrane transporter activity	24	0.832533	3.042	0.044	Molecular Function	GO:0015077	monovalent inorganic cation transmembrane transporter activity	0.636731	0.832533	15	9	24	548
GO:0010087 phloem or xylem histogenesis	5	0.838841	0.659	0.065	Biological Process	GO:0010087	phloem or xylem histogenesis	0.302288	0.838841	1	4	5	77
GO:0006970 response to osmotic stress	22	0.839239	2.899	0.054	Biological Process	GO:0006970	response to osmotic stress	0.302736	0.839239	12	10	22	409
GO:0000978 RNA polymerase II core promoter proximal region sequence-specific DNA binding	1	0.841946	0.127	0.045	Molecular Function	GO:0000978	RNA polymerase II core promoter proximal region sequence-specific DNA binding	0.646953	0.841946	1	0	1	22
GO:0003977 UDP-N-acetylglucosamine diphosphorylase activity	1	0.841946	0.127	0.045	Molecular Function	GO:0003977	UDP-N-acetylglucosamine diphosphorylase activity	0.646953	0.841946	1	0	1	22
GO:0008641 small protein activating enzyme activity	1	0.841946	0.127	0.045	Molecular Function	GO:0008641	small protein activating enzyme activity	0.646953	0.841946	0	1	1	22
GO:0033293 monocarboxylic acid binding	1	0.841946	0.127	0.045	Molecular Function	GO:0033293	monocarboxylic acid binding	0.646953	0.841946	0	1	1	22
GO:0045454 cell redox homeostasis	11	0.842753	1.449	0.057	Biological Process	GO:0045454	cell redox homeostasis	0.30431	0.842753	5	6	11	192
GO:0016796 exonuclease activity, active with either ribo- or deoxyribonucleic acids and producing 5'-phosphomonoesters	5	0.842811	0.634	0.042	Molecular Function	GO:0016796	exonuclease activity, active with either ribo- or deoxyribonucleic acids and producing 5'-phosphomonoesters	0.648375	0.842811	1	4	5	119
GO:0051270 regulation of cellular component movement	4	0.849302	0.527	0.068	Biological Process	GO:0051270	regulation of cellular component movement	0.306984	0.849302	3	1	4	59
GO:0009832 plant-type cell wall biogenesis	6	0.857374	0.791	0.062	Biological Process	GO:0009832	plant-type cell wall biogenesis	0.31308	0.857374	1	5	6	97
GO:0016108 tetraterpenoid metabolic process	6	0.857374	0.791	0.062	Biological Process	GO:0016108	tetraterpenoid metabolic process	0.31308	0.857374	3	3	6	97
GO:0006522 alanine metabolic process	2	0.857374	0.264	0.083	Biological Process	GO:0006522	alanine metabolic process	0.316538	0.857374	2	0	2	24
GO:0009078 pyruvate family amino acid metabolic process	2	0.857374	0.264	0.083	Biological Process	GO:0009078	pyruvate family amino acid metabolic process	0.316538	0.857374	2	0	2	24
GO:0009438 methylglyoxal metabolic process	2	0.857374	0.264	0.083	Biological Process	GO:0009438	methylglyoxal metabolic process	0.316538	0.857374	1	1	2	24
GO:0010109 regulation of photosynthesis	2	0.857374	0.264	0.083	Biological Process	GO:0010109	regulation of photosynthesis	0.316538	0.857374	1	1	2	24
GO:0010311 lateral root formation	2	0.857374	0.264	0.083	Biological Process	GO:0010311	lateral root formation	0.316538	0.857374	0	2	2	24
GO:0042182 ketone catabolic process	2	0.857374	0.264	0.083	Biological Process	GO:0042182	ketone catabolic process	0.316538	0.857374	1	1	2	24
GO:0050777 negative regulation of immune response	2	0.857374	0.264	0.083	Biological Process	GO:0050777	negative regulation of immune response	0.316538	0.857374	0	2	2	24
GO:1901570 fatty acid derivative biosynthetic process	2	0.857374	0.264	0.083	Biological Process	GO:1901570	fatty acid derivative biosynthetic process	0.316538	0.857374	0	2	2	24
GO:0034285 response to disaccharide	4	0.857374	0.527	0.067	Biological Process	GO:0034285	response to disaccharide	0.317839	0.857374	4	0	4	60
GO:0060560 developmental growth involved in morphogenesis	10	0.857374	1.318	0.057	Biological Process	GO:0060560	developmental growth involved in morphogenesis	0.319412	0.857374	6	4	10	175
GO:0042558 pteridine-containing compound metabolic process	7	0.857374	0.922	0.06	Biological Process	GO:0042558	pteridine-containing compound metabolic process	0.32041	0.857374	2	5	7	117
GO:0006085 acetyl-CoA biosynthetic process	6	0.857374	0.791	0.061	Biological Process	GO:0006085	acetyl-CoA biosynthetic process	0.321507	0.857374	5	1	6	98
GO:0006816 calcium ion transport	6	0.857374	0.791	0.061	Biological Process	GO:0006816	calcium ion transport	0.321507	0.857374	4	2	6	98
GO:0042173 regulation of sporulation resulting in formation of a cellular spore	3	0.857374	0.395	0.071	Biological Process	GO:0042173	regulation of sporulation resulting in formation of a cellular spore	0.321516	0.857374	0	3	3	42
GO:0001838 embryonic epithelial tube formation	1	0.857374	0.132	0.125	Biological Process	GO:0001838	embryonic epithelial tube formation	0.322373	0.857374	1	0	1	8
GO:0007043 cell-cell junction assembly	1	0.857374	0.132	0.125	Biological Process	GO:0007043	cell-cell junction assembly	0.322373	0.857374	1	0	1	8
GO:0009269 response to desiccation	1	0.857374	0.132	0.125	Biological Process	GO:0009269	response to desiccation	0.322373	0.857374	1	0	1	8
GO:0010023 proanthocyanidin biosynthetic process	1	0.857374	0.132	0.125	Biological Process	GO:0010023	proanthocyanidin biosynthetic process	0.322373	0.857374	1	0	1	8
GO:0010032 meiotic chromosome condensation	1	0.857374	0.132	0.125	Biological Process	GO:0010032	meiotic chromosome condensation	0.322373	0.857374	1	0	1	8
GO:0010559 regulation of glycoprotein biosynthetic process	1	0.857374	0.132	0.125	Biological Process	GO:0010559	regulation of glycoprotein biosynthetic process	0.322373	0.857374	1	0	1	8
GO:0010588 cotyledon vascular tissue pattern formation	1	0.857374	0.132	0.125	Biological Process	GO:0010588	cotyledon vascular tissue pattern formation	0.322373	0.857374	1	0	1	8
GO:0015909 long-chain fatty acid transport	1	0.857374	0.132	0.125	Biological Process	GO:0015909	long-chain fatty acid transport	0.322373	0.857374	0	1	1	8
GO:0031033 myosin filament organization	1	0.857374	0.132	0.125	Biological Process	GO:0031033	myosin filament organization	0.322373	0.857374	0	1	1	8
GO:0035235 ionotropic glutamate receptor signaling pathway	1	0.857374	0.132	0.125	Biological Process	GO:0035235	ionotropic glutamate receptor signaling pathway	0.322373	0.857374	1	0	1	8
GO:0040009 regulation of growth rate	1	0.857374	0.132	0.125	Biological Process	GO:0040009	regulation of growth rate	0.322373	0.857374	0	1	1	8
GO:0042214 terpene metabolic process	1	0.857374	0.132	0.125	Biological Process	GO:0042214	terpene metabolic process	0.322373	0.857374	0	1	1	8
GO:0046039 GTP metabolic process	1	0.857374	0.132	0.125	Biological Process	GO:0046039	GTP metabolic process	0.322373	0.857374	0	1	1	8
GO:0046415 urate metabolic process	1	0.857374	0.132	0.125	Biological Process	GO:0046415	urate metabolic process	0.322373	0.857374	1	0	1	8
GO:0046456 icosanoid biosynthetic process	1	0.857374	0.132	0.125	Biological Process	GO:0046456	icosanoid biosynthetic process	0.322373	0.857374	0	1	1	8
GO:0046717 acid secretion	1	0.857374	0.132	0.125	Biological Process	GO:0046717	acid secretion	0.322373	0.857374	0	1	1	8
GO:0046886 positive regulation of hormone biosynthetic process	1	0.857374	0.132	0.125	Biological Process	GO:0046886	positive regulation of hormone biosynthetic process	0.322373	0.857374	1	0	1	8
GO:0051208 sequestering of calcium ion	1	0.857374	0.132	0.125	Biological Process	GO:0051208	sequestering of calcium ion	0.322373	0.857374	1	0	1	8
GO:0051282 regulation of sequestering of calcium ion	1	0.857374	0.132	0.125	Biological Process	GO:0051282	regulation of sequestering of calcium ion	0.322373	0.857374	1	0	1	8
GO:0072175 epithelial tube formation	1	0.857374	0.132	0.125	Biological Process	GO:0072175	epithelial tube formation	0.322373	0.857374	1	0	1	8
GO:0097553 calcium ion transmembrane import into cytosol	1	0.857374	0.132	0.125	Biological Process	GO:0097553	calcium ion transmembrane import into cytosol	0.322373	0.857374	1	0	1	8
GO:1902656 calcium ion import into cytosol	1	0.857374	0.132	0.125	Biological Process	GO:1902656	calcium ion import into cytosol	0.322373	0.857374	1	0	1	8
GO:1903018 regulation of glycoprotein metabolic process	1	0.857374	0.132	0.125	Biological Process	GO:1903018	regulation of glycoprotein metabolic process	0.322373	0.857374	1	0	1	8
GO:1903522 regulation of blood circulation	1	0.857374	0.132	0.125	Biological Process	GO:1903522	regulation of blood circulation	0.322373	0.857374	1	0	1	8
GO:0043648 dicarboxylic acid metabolic process	16	0.857514	2.108	0.054	Biological Process	GO:0043648	dicarboxylic acid metabolic process	0.322737	0.857514	6	10	16	294
GO:0005516 calmodulin binding	8	0.858185	1.014	0.042	Molecular Function	GO:0005516	calmodulin binding	0.661487	0.858185	3	5	8	191
GO:0030599 pectinesterase activity	3	0.858185	0.38	0.041	Molecular Function	GO:0030599	pectinesterase activity	0.661762	0.858185	0	3	3	73
GO:0003968 RNA-directed RNA polymerase activity	1	0.858185	0.127	0.043	Molecular Function	GO:0003968	RNA-directed RNA polymerase activity	0.663283	0.858185	0	1	1	23
GO:0051117 ATPase binding	1	0.858185	0.127	0.043	Molecular Function	GO:0051117	ATPase binding	0.663283	0.858185	1	0	1	23
GO:0003916 DNA topoisomerase activity	2	0.861403	0.253	0.041	Molecular Function	GO:0003916	DNA topoisomerase activity	0.66809	0.861403	2	0	2	49
GO:0005047 signal recognition particle binding	2	0.861403	0.253	0.041	Molecular Function	GO:0005047	signal recognition particle binding	0.66809	0.861403	1	1	2	49
GO:0034212 peptide N-acetyltransferase activity	2	0.861403	0.253	0.041	Molecular Function	GO:0034212	peptide N-acetyltransferase activity	0.66809	0.861403	1	1	2	49
GO:0004175 endopeptidase activity	20	0.86183	2.535	0.043	Molecular Function	GO:0004175	endopeptidase activity	0.669195	0.86183	6	14	20	467
GO:0098542 defense response to other organism	26	0.861937	3.426	0.053	Biological Process	GO:0098542	defense response to other organism	0.324715	0.861937	9	17	26	495
GO:0000774 adenyl-nucleotide exchange factor activity	1	0.866321	0.127	0.042	Molecular Function	GO:0000774	adenyl-nucleotide exchange factor activity	0.678858	0.866321	0	1	1	24
GO:0004798 thymidylate kinase activity	1	0.866321	0.127	0.042	Molecular Function	GO:0004798	thymidylate kinase activity	0.678858	0.866321	0	1	1	24
GO:0008409 5'-3' exonuclease activity	1	0.866321	0.127	0.042	Molecular Function	GO:0008409	5'-3' exonuclease activity	0.678858	0.866321	0	1	1	24
GO:0016725 oxidoreductase activity, acting on CH or CH2 groups	1	0.866321	0.127	0.042	Molecular Function	GO:0016725	oxidoreductase activity, acting on CH or CH2 groups	0.678858	0.866321	1	0	1	24
GO:0030976 thiamine pyrophosphate binding	1	0.866321	0.127	0.042	Molecular Function	GO:0030976	thiamine pyrophosphate binding	0.678858	0.866321	1	0	1	24
GO:0070402 NADPH binding	1	0.866321	0.127	0.042	Molecular Function	GO:0070402	NADPH binding	0.678858	0.866321	1	0	1	24
GO:0008175 tRNA methyltransferase activity	2	0.866321	0.253	0.04	Molecular Function	GO:0008175	tRNA methyltransferase activity	0.678903	0.866321	1	1	2	50
GO:0047733 CDP-glucose 4,6-dehydratase activity	2	0.866321	0.253	0.04	Molecular Function	GO:0047733	CDP-glucose 4,6-dehydratase activity	0.678903	0.866321	1	1	2	50
GO:0033692 cellular polysaccharide biosynthetic process	17	0.867909	2.24	0.054	Biological Process	GO:0033692	cellular polysaccharide biosynthetic process	0.327822	0.867909	6	11	17	315
GO:0006549 isoleucine metabolic process	4	0.867909	0.527	0.066	Biological Process	GO:0006549	isoleucine metabolic process	0.328723	0.867909	3	1	4	61
GO:0009853 photorespiration	4	0.867909	0.527	0.066	Biological Process	GO:0009853	photorespiration	0.328723	0.867909	0	4	4	61
GO:0044247 cellular polysaccharide catabolic process	4	0.867909	0.527	0.066	Biological Process	GO:0044247	cellular polysaccharide catabolic process	0.328723	0.867909	2	2	4	61
GO:0046916 cellular transition metal ion homeostasis	4	0.867909	0.527	0.066	Biological Process	GO:0046916	cellular transition metal ion homeostasis	0.328723	0.867909	2	2	4	61
GO:0070972 protein localization to endoplasmic reticulum	6	0.867909	0.791	0.061	Biological Process	GO:0070972	protein localization to endoplasmic reticulum	0.329967	0.867909	4	2	6	99
GO:0006570 tyrosine metabolic process	5	0.867909	0.659	0.062	Biological Process	GO:0006570	tyrosine metabolic process	0.330558	0.867909	1	4	5	80
GO:0033866 nucleoside bisphosphate biosynthetic process	5	0.867909	0.659	0.062	Biological Process	GO:0033866	nucleoside bisphosphate biosynthetic process	0.330558	0.867909	4	1	5	80
GO:0034030 ribonucleoside bisphosphate biosynthetic process	5	0.867909	0.659	0.062	Biological Process	GO:0034030	ribonucleoside bisphosphate biosynthetic process	0.330558	0.867909	4	1	5	80
GO:0034033 purine nucleoside bisphosphate biosynthetic process	5	0.867909	0.659	0.062	Biological Process	GO:0034033	purine nucleoside bisphosphate biosynthetic process	0.330558	0.867909	4	1	5	80
GO:0033993 response to lipid	27	0.867909	3.557	0.052	Biological Process	GO:0033993	response to lipid	0.331363	0.867909	12	15	27	517
GO:0016999 antibiotic metabolic process	8	0.867909	1.054	0.058	Biological Process	GO:0016999	antibiotic metabolic process	0.332719	0.867909	2	6	8	138
GO:0009266 response to temperature stimulus	25	0.867909	3.294	0.052	Biological Process	GO:0009266	response to temperature stimulus	0.332999	0.867909	6	19	25	477
GO:0000079 regulation of cyclin-dependent protein serine/threonine kinase activity	2	0.867909	0.264	0.08	Biological Process	GO:0000079	regulation of cyclin-dependent protein serine/threonine kinase activity	0.334224	0.867909	0	2	2	25
GO:0006535 cysteine biosynthetic process from serine	2	0.867909	0.264	0.08	Biological Process	GO:0006535	cysteine biosynthetic process from serine	0.334224	0.867909	1	1	2	25
GO:0010449 root meristem growth	2	0.867909	0.264	0.08	Biological Process	GO:0010449	root meristem growth	0.334224	0.867909	0	2	2	25
GO:0015740 C4-dicarboxylate transport	2	0.867909	0.264	0.08	Biological Process	GO:0015740	C4-dicarboxylate transport	0.334224	0.867909	0	2	2	25
GO:0019877 diaminopimelate biosynthetic process	2	0.867909	0.264	0.08	Biological Process	GO:0019877	diaminopimelate biosynthetic process	0.334224	0.867909	1	1	2	25
GO:0032465 regulation of cytokinesis	2	0.867909	0.264	0.08	Biological Process	GO:0032465	regulation of cytokinesis	0.334224	0.867909	1	1	2	25
GO:0032781 positive regulation of ATPase activity	2	0.867909	0.264	0.08	Biological Process	GO:0032781	positive regulation of ATPase activity	0.334224	0.867909	0	2	2	25
GO:0046185 aldehyde catabolic process	2	0.867909	0.264	0.08	Biological Process	GO:0046185	aldehyde catabolic process	0.334224	0.867909	1	1	2	25
GO:1901072 glucosamine-containing compound catabolic process	2	0.867909	0.264	0.08	Biological Process	GO:1901072	glucosamine-containing compound catabolic process	0.334224	0.867909	1	1	2	25
GO:1904029 regulation of cyclin-dependent protein kinase activity	2	0.867909	0.264	0.08	Biological Process	GO:1904029	regulation of cyclin-dependent protein kinase activity	0.334224	0.867909	0	2	2	25
GO:0051865 protein autoubiquitination	3	0.868319	0.395	0.07	Biological Process	GO:0051865	protein autoubiquitination	0.334698	0.868319	1	2	3	43
GO:0009225 nucleotide-sugar metabolic process	7	0.87051	0.922	0.059	Biological Process	GO:0009225	nucleotide-sugar metabolic process	0.335859	0.87051	3	4	7	119
GO:0006545 glycine biosynthetic process	4	0.879451	0.527	0.065	Biological Process	GO:0006545	glycine biosynthetic process	0.339628	0.879451	1	3	4	62
GO:0004402 histone acetyltransferase activity	1	0.880179	0.127	0.04	Molecular Function	GO:0004402	histone acetyltransferase activity	0.693714	0.880179	0	1	1	25
GO:0004549 tRNA-specific ribonuclease activity	1	0.880179	0.127	0.04	Molecular Function	GO:0004549	tRNA-specific ribonuclease activity	0.693714	0.880179	0	1	1	25
GO:0008773 [protein-PII] uridylyltransferase activity	1	0.880179	0.127	0.04	Molecular Function	GO:0008773	[protein-PII] uridylyltransferase activity	0.693714	0.880179	0	1	1	25
GO:0009931 calcium-dependent protein serine/threonine kinase activity	1	0.880179	0.127	0.04	Molecular Function	GO:0009931	calcium-dependent protein serine/threonine kinase activity	0.693714	0.880179	0	1	1	25
GO:0010857 calcium-dependent protein kinase activity	1	0.880179	0.127	0.04	Molecular Function	GO:0010857	calcium-dependent protein kinase activity	0.693714	0.880179	0	1	1	25
GO:0008276 protein methyltransferase activity	5	0.882665	0.634	0.04	Molecular Function	GO:0008276	protein methyltransferase activity	0.697258	0.882665	4	1	5	126
GO:0033218 amide binding	5	0.882665	0.634	0.04	Molecular Function	GO:0033218	amide binding	0.697258	0.882665	0	5	5	126
GO:0051537 2 iron, 2 sulfur cluster binding	2	0.883706	0.253	0.038	Molecular Function	GO:0051537	2 iron, 2 sulfur cluster binding	0.699667	0.883706	2	0	2	52
GO:0060590 ATPase regulator activity	2	0.883706	0.253	0.038	Molecular Function	GO:0060590	ATPase regulator activity	0.699667	0.883706	0	2	2	52
GO:0006813 potassium ion transport	11	0.885585	1.449	0.055	Biological Process	GO:0006813	potassium ion transport	0.345901	0.885585	4	7	11	199
GO:0006772 thiamine metabolic process	8	0.885585	1.054	0.057	Biological Process	GO:0006772	thiamine metabolic process	0.347088	0.885585	4	4	8	140
GO:0042723 thiamine-containing compound metabolic process	8	0.885585	1.054	0.057	Biological Process	GO:0042723	thiamine-containing compound metabolic process	0.347088	0.885585	4	4	8	140
GO:0019079 viral genome replication	3	0.885585	0.395	0.068	Biological Process	GO:0019079	viral genome replication	0.347867	0.885585	1	2	3	44
GO:0042133 neurotransmitter metabolic process	3	0.885585	0.395	0.068	Biological Process	GO:0042133	neurotransmitter metabolic process	0.347867	0.885585	3	0	3	44
GO:0006873 cellular ion homeostasis	9	0.885585	1.186	0.056	Biological Process	GO:0006873	cellular ion homeostasis	0.34942	0.885585	3	6	9	160
GO:0006722 triterpenoid metabolic process	2	0.885585	0.264	0.077	Biological Process	GO:0006722	triterpenoid metabolic process	0.351773	0.885585	0	2	2	26
[truncated: 2,266 more rows]

## Sheet: BP
GO ID	Description	CK-vs-T4 (759)	All (15989)	pvalue	p.adjust	Genes
GO:0005975	carbohydrate metabolic process	127	1721	2.14836e-07	0.000590799	MSTRG.10715(PME41);MSTRG.11104(UDA1);MSTRG.13337(CHN14);MSTRG.23308(BGLU17);MSTRG.6737(WAT1);MSTRG.9540(TBL35);Morus000076(SPAC1F5.03c);Morus000169(At5g19250);Morus000282(GSVIVT00026920001);Morus000349(At1g32860);Morus000600(GLC1);Morus000710(CML25);Morus001767(ERF025);Morus001870(SNL6);Morus001950(At1g16060);Morus002009(RHM1);Morus002410(BGLU17);Morus003666(BXL5);Morus004063(At1g12200);Morus0043…
GO:0071554	cell wall organization or biogenesis	60	702	7.01932e-06	0.00965157	MSTRG.10715(PME41);MSTRG.11103(CHIT1B);MSTRG.11104(UDA1);MSTRG.13337(CHN14);MSTRG.13409(TLP1);MSTRG.6737(WAT1);MSTRG.9540(TBL35);Morus000536(4CLL9);Morus001400(TBL43);Morus002009(RHM1);Morus003500(CSLC4);Morus004063(At1g12200);Morus004833(At2g32990);Morus004869(COBL7);Morus004986(At1g73050);Morus006703(At4g23560);Morus006746(4CLL9);Morus007099(BCAT1);Morus007100(BCAT2);Morus007532(At4g00740);Moru…
GO:0005976	polysaccharide metabolic process	56	667	2.37794e-05	0.0141459	MSTRG.10715(PME41);MSTRG.13337(CHN14);MSTRG.6737(WAT1);MSTRG.9540(TBL35);Morus000710(CML25);Morus002009(RHM1);Morus004833(At2g32990);Morus006703(At4g23560);Morus007532(At4g00740);Morus007765(XTH6);Morus007780(SUS6);Morus007869(CSLD2);Morus008173(Os04g0179200);Morus009170(GATL1);Morus010097(NEPS1);Morus010137(HSD3);Morus010507(GATL10);Morus011120(PME40);Morus011300(GATL4);Morus012176(OSCBPY);Morus…
GO:0006817	phosphate ion transport	25	212	2.57199e-05	0.0141459	Morus002126(MPT3);Morus002192(PLT5);Morus003186(PDR1);Morus004550(ABCC8);Morus004658(PDR1);Morus006118(ABCA2);Morus006120(ABCA7);Morus007715(PUMP4);Morus011704(PHO1);Morus011905(ABCC3);Morus013023(STP7);Morus013707(STP7);Morus013784(ABCG39);Morus013879(ABCB11);Morus014617(PLT6);Morus014996(ATL61);Morus015632(ABCB9);Morus015693(PHO1;H3);Morus017179(ABCG11);Morus021419(PHT1-4);Morus023607(ANTR3);Mo…
GO:0015718	monocarboxylic acid transport	25	212	2.57199e-05	0.0141459	Morus002192(PLT5);Morus003186(PDR1);Morus004550(ABCC8);Morus004658(PDR1);Morus006118(ABCA2);Morus006120(ABCA7);Morus011905(ABCC3);Morus012358(STP13);Morus013023(STP7);Morus013707(STP7);Morus013784(ABCG39);Morus013879(ABCB11);Morus014617(PLT6);Morus015632(ABCB9);Morus017179(ABCG11);Morus020529(PPT2);Morus020664(At1g54730);Morus020793(NTMC2T6.1);Morus021419(PHT1-4);Morus022400(NPF6.2);Morus023607(A…
GO:0019755	one-carbon compound transport	18	138	9.34735e-05	0.042842	Morus003186(PDR1);Morus004550(ABCC8);Morus004658(PDR1);Morus006118(ABCA2);Morus006120(ABCA7);Morus011905(ABCC3);Morus013784(ABCG39);Morus013879(ABCB11);Morus015632(ABCB9);Morus017179(ABCG11);Morus018923(RPM1);Morus025142(PDR3);Morus025146(PDR3);Morus025400(TIP1-3);Morus025603(ABCG32);Morus026245(TIP2-1);Morus026832(RAD50);Morus027581(ABCC3)
GO:0015749	monosaccharide transport	19	154	0.000128376	0.0442032	Morus002192(PLT5);Morus003186(PDR1);Morus004550(ABCC8);Morus004658(PDR1);Morus005064(RPV1);Morus006118(ABCA2);Morus006120(ABCA7);Morus007213(SWEET17);Morus011905(ABCC3);Morus012358(STP13);Morus013784(ABCG39);Morus013879(ABCB11);Morus014617(PLT6);Morus015632(ABCB9);Morus017179(ABCG11);Morus025142(PDR3);Morus025146(PDR3);Morus025603(ABCG32);Morus027581(ABCC3)
GO:0032787	monocarboxylic acid metabolic process	84	1195	0.000168363	0.0442032	MSTRG.24189(PMEI11);Morus000076(SPAC1F5.03c);Morus000169(At5g19250);Morus000350(PPD);Morus000536(4CLL9);Morus001471(RCS3);Morus001764(BIOF);Morus001767(ERF025);Morus001950(At1g16060);Morus004063(At1g12200);Morus004145(Dml);Morus004295(--);Morus004312(ENO1);Morus004665(KCS11);Morus005078(MLS);Morus005114(GLYR2);Morus005230(DDB_G0268948);Morus005231(DDB_G0268948);Morus006167(NDL2);Morus006380(NDA2)…
GO:0015750	pentose transport	16	120	0.000174088	0.0442032	Morus002192(PLT5);Morus003186(PDR1);Morus004550(ABCC8);Morus004658(PDR1);Morus005064(RPV1);Morus006118(ABCA2);Morus006120(ABCA7);Morus011905(ABCC3);Morus013784(ABCG39);Morus013879(ABCB11);Morus015632(ABCB9);Morus017179(ABCG11);Morus025142(PDR3);Morus025146(PDR3);Morus025603(ABCG32);Morus027581(ABCC3)
GO:0015753	D-xylose transport	16	120	0.000174088	0.0442032	Morus002192(PLT5);Morus003186(PDR1);Morus004550(ABCC8);Morus004658(PDR1);Morus005064(RPV1);Morus006118(ABCA2);Morus006120(ABCA7);Morus011905(ABCC3);Morus013784(ABCG39);Morus013879(ABCB11);Morus015632(ABCB9);Morus017179(ABCG11);Morus025142(PDR3);Morus025146(PDR3);Morus025603(ABCG32);Morus027581(ABCC3)
GO:0055114	oxidation-reduction process	138	2177	0.000176813	0.0442032	Morus000076(SPAC1F5.03c);Morus000383(GA2OX1);Morus000885(2ODD19);Morus000963(CYP82A3);Morus000972(LAC7);Morus001296(AS1);Morus001870(SNL6);Morus001917(PPO);Morus002009(RHM1);Morus002603(HIPP09);Morus003191(SBH2);Morus003379(SKS1);Morus003495(PER63);Morus004063(At1g12200);Morus004145(Dml);Morus004299(PAP17);Morus004312(ENO1);Morus004466(CYP71AN24);Morus004986(At1g73050);Morus005078(MLS);Morus00511…
GO:0015840	urea transport	17	135	0.000223278	0.0443851	Morus003186(PDR1);Morus004550(ABCC8);Morus004658(PDR1);Morus006118(ABCA2);Morus006120(ABCA7);Morus011905(ABCC3);Morus013784(ABCG39);Morus013879(ABCB11);Morus015632(ABCB9);Morus017179(ABCG11);Morus018923(RPM1);Morus025142(PDR3);Morus025146(PDR3);Morus025400(TIP1-3);Morus025603(ABCG32);Morus026832(RAD50);Morus027581(ABCC3)
GO:0071555	cell wall organization	38	437	0.00024163	0.0443851	MSTRG.10715(PME41);MSTRG.13409(TLP1);Morus002009(RHM1);Morus003500(CSLC4);Morus004833(At2g32990);Morus004869(COBL7);Morus006703(At4g23560);Morus007532(At4g00740);Morus007765(XTH6);Morus009170(GATL1);Morus010507(GATL10);Morus011120(PME40);Morus011300(GATL4);Morus012804(CSLA9);Morus012896(PME18);Morus012899(PME2.1);Morus013018(GMGT1);Morus013081(PER47);Morus013524(PER42);Morus014325(PER64);Morus014…
GO:0015849	organic acid transport	33	361	0.000248566	0.0443851	Morus000855(At3g19553);Morus002192(PLT5);Morus003186(PDR1);Morus004550(ABCC8);Morus004658(PDR1);Morus006118(ABCA2);Morus006120(ABCA7);Morus007715(PUMP4);Morus007857(ALMT4);Morus009969(At1g25530);Morus010002(BAT1);Morus011521(At3g19553);Morus011905(ABCC3);Morus012358(STP13);Morus013023(STP7);Morus013707(STP7);Morus013784(ABCG39);Morus013879(ABCB11);Morus014617(PLT6);Morus015632(ABCB9);Morus017179(…
GO:0046942	carboxylic acid transport	33	361	0.000248566	0.0443851	Morus000855(At3g19553);Morus002192(PLT5);Morus003186(PDR1);Morus004550(ABCC8);Morus004658(PDR1);Morus006118(ABCA2);Morus006120(ABCA7);Morus007715(PUMP4);Morus007857(ALMT4);Morus009969(At1g25530);Morus010002(BAT1);Morus011521(At3g19553);Morus011905(ABCC3);Morus012358(STP13);Morus013023(STP7);Morus013707(STP7);Morus013784(ABCG39);Morus013879(ABCB11);Morus014617(PLT6);Morus015632(ABCB9);Morus017179(…
GO:0019634	organic phosphonate metabolic process	19	163	0.000270777	0.0443851	Morus003186(PDR1);Morus004145(Dml);Morus004550(ABCC8);Morus004658(PDR1);Morus006118(ABCA2);Morus006120(ABCA7);Morus011905(ABCC3);Morus013784(ABCG39);Morus013879(ABCB11);Morus013896(--);Morus015632(ABCB9);Morus017179(ABCG11);Morus018259(ICL);Morus018664(bcpA);Morus023339(SGPP);Morus025142(PDR3);Morus025146(PDR3);Morus025603(ABCG32);Morus027581(ABCC3)
GO:0015698	inorganic anion transport	30	318	0.000274381	0.0443851	MSTRG.18969(BOR2);Morus002126(MPT3);Morus002192(PLT5);Morus003186(PDR1);Morus003470(BOR1);Morus004550(ABCC8);Morus004658(PDR1);Morus006118(ABCA2);Morus006120(ABCA7);Morus007642(POR1);Morus007715(PUMP4);Morus011704(PHO1);Morus011905(ABCC3);Morus013023(STP7);Morus013707(STP7);Morus013784(ABCG39);Morus013879(ABCB11);Morus014617(PLT6);Morus014996(ATL61);Morus015632(ABCB9);Morus015693(PHO1;H3);Morus01…
GO:0045229	external encapsulating structure organization	40	473	0.000297665	0.0454766	MSTRG.10715(PME41);MSTRG.13409(TLP1);MSTRG.6737(WAT1);Morus000349(At1g32860);Morus002009(RHM1);Morus003500(CSLC4);Morus004833(At2g32990);Morus004869(COBL7);Morus006703(At4g23560);Morus007532(At4g00740);Morus007765(XTH6);Morus009170(GATL1);Morus010507(GATL10);Morus011120(PME40);Morus011300(GATL4);Morus012804(CSLA9);Morus012896(PME18);Morus012899(PME2.1);Morus013018(GMGT1);Morus013081(PER47);Morus0…
GO:0044712	single-organism catabolic process	88	1296	0.000372622	0.0528576	Morus000076(SPAC1F5.03c);Morus000169(At5g19250);Morus000536(4CLL9);Morus000855(At3g19553);Morus001471(RCS3);Morus001764(BIOF);Morus001767(ERF025);Morus001911(PLIP2);Morus001950(At1g16060);Morus003495(PER63);Morus004063(At1g12200);Morus004145(Dml);Morus004312(ENO1);Morus004483(ADC2);Morus004550(ABCC8);Morus004658(PDR1);Morus005078(MLS);Morus005114(GLYR2);Morus006380(NDA2);Morus007099(BCAT1);Morus0…
GO:0033231	carbohydrate export	15	116	0.000385166	0.0528576	Morus003186(PDR1);Morus004550(ABCC8);Morus004658(PDR1);Morus006118(ABCA2);Morus006120(ABCA7);Morus007213(SWEET17);Morus011905(ABCC3);Morus013784(ABCG39);Morus013879(ABCB11);Morus015632(ABCB9);Morus017179(ABCG11);Morus025142(PDR3);Morus025146(PDR3);Morus025603(ABCG32);Morus027581(ABCC3)
GO:0043215	daunorubicin transport	15	117	0.000422861	0.0528576	Morus003186(PDR1);Morus004550(ABCC8);Morus004658(PDR1);Morus006118(ABCA2);Morus006120(ABCA7);Morus011905(ABCC3);Morus013784(ABCG39);Morus013879(ABCB11);Morus015632(ABCB9);Morus017179(ABCG11);Morus025142(PDR3);Morus025146(PDR3);Morus025603(ABCG32);Morus026832(RAD50);Morus027581(ABCC3)
GO:1901656	glycoside transport	15	117	0.000422861	0.0528576	Morus003186(PDR1);Morus004550(ABCC8);Morus004658(PDR1);Morus006118(ABCA2);Morus006120(ABCA7);Morus011905(ABCC3);Morus013784(ABCG39);Morus013879(ABCB11);Morus015632(ABCB9);Morus017179(ABCG11);Morus025142(PDR3);Morus025146(PDR3);Morus025603(ABCG32);Morus026832(RAD50);Morus027581(ABCC3)
GO:0030001	metal ion transport	52	682	0.000503396	0.056228	MSTRG.14436(MLP28);MSTRG.14438(MLP28);MSTRG.18969(BOR2);MSTRG.21114(At1g56130);MSTRG.21115(At1g56140);Morus000076(SPAC1F5.03c);Morus000972(LAC7);Morus002603(HIPP09);Morus003186(PDR1);Morus003205(--);Morus003379(SKS1);Morus004063(At1g12200);Morus004550(ABCC8);Morus004658(PDR1);Morus006118(ABCA2);Morus006120(ABCA7);Morus006251(ZIP10);Morus007062(GLR3.6);Morus007156(GDU3);Morus007174(LAC17);Morus008…
GO:0010466	negative regulation of peptidase activity	7	31	0.000511163	0.056228	Morus000853(--);Morus002886(--);Morus002887(--);Morus004394(--);Morus004398(--);Morus020197(--);Morus020198(--)
GO:0010951	negative regulation of endopeptidase activity	7	31	0.000511163	0.056228	Morus000853(--);Morus002886(--);Morus002887(--);Morus004394(--);Morus004398(--);Morus020197(--);Morus020198(--)
GO:0000041	transition metal ion transport	31	346	0.000533411	0.0564185	MSTRG.18969(BOR2);Morus000972(LAC7);Morus002603(HIPP09);Morus003186(PDR1);Morus003379(SKS1);Morus004550(ABCC8);Morus004658(PDR1);Morus006118(ABCA2);Morus006120(ABCA7);Morus006251(ZIP10);Morus007174(LAC17);Morus008243(LSC30);Morus009398(ACA2);Morus009439(LAC17);Morus011905(ABCC3);Morus013221(Bp10);Morus013784(ABCG39);Morus013879(ABCB11);Morus015632(ABCB9);Morus016619(AAO);Morus017179(ABCG11);Morus…
GO:0007601	visual perception	14	109	0.000638447	0.0627046	Morus003186(PDR1);Morus004550(ABCC8);Morus004658(PDR1);Morus006118(ABCA2);Morus006120(ABCA7);Morus011905(ABCC3);Morus013784(ABCG39);Morus013879(ABCB11);Morus015632(ABCB9);Morus017179(ABCG11);Morus025142(PDR3);Morus025146(PDR3);Morus025603(ABCG32);Morus027581(ABCC3)
GO:0050953	sensory perception of light stimulus	14	109	0.000638447	0.0627046	Morus003186(PDR1);Morus004550(ABCC8);Morus004658(PDR1);Morus006118(ABCA2);Morus006120(ABCA7);Morus011905(ABCC3);Morus013784(ABCG39);Morus013879(ABCB11);Morus015632(ABCB9);Morus017179(ABCG11);Morus025142(PDR3);Morus025146(PDR3);Morus025603(ABCG32);Morus027581(ABCC3)
GO:0015837	amine transport	17	148	0.000661256	0.0627053	Morus000855(At3g19553);Morus003186(PDR1);Morus004550(ABCC8);Morus004658(PDR1);Morus006118(ABCA2);Morus006120(ABCA7);Morus011521(At3g19553);Morus011905(ABCC3);Morus013784(ABCG39);Morus013879(ABCB11);Morus015632(ABCB9);Morus017179(ABCG11);Morus025142(PDR3);Morus025146(PDR3);Morus025603(ABCG32);Morus026245(TIP2-1);Morus027581(ABCC3)
GO:0015821	methionine transport	14	113	0.000917304	0.0749679	Morus003186(PDR1);Morus004550(ABCC8);Morus004658(PDR1);Morus006118(ABCA2);Morus006120(ABCA7);Morus011905(ABCC3);Morus013784(ABCG39);Morus013879(ABCB11);Morus015632(ABCB9);Morus017179(ABCG11);Morus025142(PDR3);Morus025146(PDR3);Morus025603(ABCG32);Morus027581(ABCC3)
GO:0042940	D-amino acid transport	14	113	0.000917304	0.0749679	Morus003186(PDR1);Morus004550(ABCC8);Morus004658(PDR1);Morus006118(ABCA2);Morus006120(ABCA7);Morus011905(ABCC3);Morus013784(ABCG39);Morus013879(ABCB11);Morus015632(ABCB9);Morus017179(ABCG11);Morus025142(PDR3);Morus025146(PDR3);Morus025603(ABCG32);Morus027581(ABCC3)
GO:0048473	D-methionine transport	14	113	0.000917304	0.0749679	Morus003186(PDR1);Morus004550(ABCC8);Morus004658(PDR1);Morus006118(ABCA2);Morus006120(ABCA7);Morus011905(ABCC3);Morus013784(ABCG39);Morus013879(ABCB11);Morus015632(ABCB9);Morus017179(ABCG11);Morus025142(PDR3);Morus025146(PDR3);Morus025603(ABCG32);Morus027581(ABCC3)
GO:0015695	organic cation transport	16	139	0.000920282	0.0749679	Morus003186(PDR1);Morus004550(ABCC8);Morus004658(PDR1);Morus006118(ABCA2);Morus006120(ABCA7);Morus011905(ABCC3);Morus013784(ABCG39);Morus013879(ABCB11);Morus015632(ABCB9);Morus017179(ABCG11);Morus025142(PDR3);Morus025146(PDR3);Morus025603(ABCG32);Morus026245(TIP2-1);Morus026832(RAD50);Morus027581(ABCC3)
GO:0043213	bacteriocin transport	15	126	0.000929275	0.0749679	Morus003186(PDR1);Morus004550(ABCC8);Morus004658(PDR1);Morus006118(ABCA2);Morus006120(ABCA7);Morus006269(RPM1);Morus011905(ABCC3);Morus013784(ABCG39);Morus013879(ABCB11);Morus015632(ABCB9);Morus017179(ABCG11);Morus025142(PDR3);Morus025146(PDR3);Morus025603(ABCG32);Morus027581(ABCC3)
GO:0009698	phenylpropanoid metabolic process	13	101	0.000965344	0.0749679	MSTRG.17580(CHS2);MSTRG.19614(CHS3);Morus002264(At2g44130);Morus007174(LAC17);Morus009439(LAC17);Morus009580(MYB1);Morus014051(At1g15670);Morus016648(At2g25060);Morus019451(At1g15670);Morus022372(FAR3);Morus022555(SAMS3);Morus023595(IRX12);Morus025281(LAC2)
GO:0008272	sulfate transport	16	140	0.000994441	0.0749679	Morus003186(PDR1);Morus004550(ABCC8);Morus004658(PDR1);Morus006118(ABCA2);Morus006120(ABCA7);Morus007715(PUMP4);Morus011905(ABCC3);Morus013784(ABCG39);Morus013879(ABCB11);Morus015632(ABCB9);Morus016614(SULTR2;1);Morus017179(ABCG11);Morus025142(PDR3);Morus025146(PDR3);Morus025603(ABCG32);Morus027581(ABCC3)
GO:0051180	vitamin transport	15	127	0.00100866	0.0749679	Morus003186(PDR1);Morus004476(ERF110);Morus004550(ABCC8);Morus004658(PDR1);Morus006118(ABCA2);Morus006120(ABCA7);Morus011905(ABCC3);Morus013784(ABCG39);Morus013879(ABCB11);Morus015632(ABCB9);Morus017179(ABCG11);Morus025142(PDR3);Morus025146(PDR3);Morus025603(ABCG32);Morus027581(ABCC3)
GO:0015696	ammonium transport	16	142	0.00115804	0.0797025	Morus003186(PDR1);Morus004550(ABCC8);Morus004658(PDR1);Morus006118(ABCA2);Morus006120(ABCA7);Morus011905(ABCC3);Morus013784(ABCG39);Morus013879(ABCB11);Morus015632(ABCB9);Morus017179(ABCG11);Morus025142(PDR3);Morus025146(PDR3);Morus025603(ABCG32);Morus026245(TIP2-1);Morus026832(RAD50);Morus027581(ABCC3)
GO:0015706	nitrate transport	15	129	0.00118469	0.0797025	Morus003186(PDR1);Morus004550(ABCC8);Morus004658(PDR1);Morus006118(ABCA2);Morus006120(ABCA7);Morus011905(ABCC3);Morus013784(ABCG39);Morus013879(ABCB11);Morus015632(ABCB9);Morus017179(ABCG11);Morus023873(NPF7.3);Morus025142(PDR3);Morus025146(PDR3);Morus025603(ABCG32);Morus027581(ABCC3)
GO:1901678	iron coordination entity transport	15	129	0.00118469	0.0797025	Morus003186(PDR1);Morus004550(ABCC8);Morus004658(PDR1);Morus006118(ABCA2);Morus006120(ABCA7);Morus011905(ABCC3);Morus013784(ABCG39);Morus013879(ABCB11);Morus015632(ABCB9);Morus017179(ABCG11);Morus021470(FRO2);Morus025142(PDR3);Morus025146(PDR3);Morus025603(ABCG32);Morus027581(ABCC3)
GO:0015871	choline transport	14	116	0.00118829	0.0797025	Morus003186(PDR1);Morus004550(ABCC8);Morus004658(PDR1);Morus006118(ABCA2);Morus006120(ABCA7);Morus011905(ABCC3);Morus013784(ABCG39);Morus013879(ABCB11);Morus015632(ABCB9);Morus017179(ABCG11);Morus025142(PDR3);Morus025146(PDR3);Morus025603(ABCG32);Morus027581(ABCC3)
GO:0015920	lipopolysaccharide transport	14	118	0.00140388	0.0880865	Morus003186(PDR1);Morus004550(ABCC8);Morus004658(PDR1);Morus006118(ABCA2);Morus006120(ABCA7);Morus011905(ABCC3);Morus013784(ABCG39);Morus013879(ABCB11);Morus015632(ABCB9);Morus017179(ABCG11);Morus025142(PDR3);Morus025146(PDR3);Morus025603(ABCG32);Morus027581(ABCC3)
GO:0009835	fruit ripening	6	27	0.00140938	0.0880865	Morus006703(At4g23560);Morus012919(ACS1);Morus013686(NAC047);Morus015682(NAP2);Morus020689(NAC104);Morus024218(ACS1)
GO:0043455	regulation of secondary metabolic process	6	27	0.00140938	0.0880865	Morus002264(At2g44130);Morus014051(At1g15670);Morus015197(SDI1);Morus016648(At2g25060);Morus019451(At1g15670);Morus027138(NHL6)
GO:0015846	polyamine transport	14	119	0.00152336	0.0908156	Morus003186(PDR1);Morus004550(ABCC8);Morus004658(PDR1);Morus006118(ABCA2);Morus006120(ABCA7);Morus011905(ABCC3);Morus013784(ABCG39);Morus013879(ABCB11);Morus015632(ABCB9);Morus017179(ABCG11);Morus025142(PDR3);Morus025146(PDR3);Morus025603(ABCG32);Morus027581(ABCC3)
GO:0006629	lipid metabolic process	98	1541	0.00155736	0.0908156	Morus000076(SPAC1F5.03c);Morus000383(GA2OX1);Morus000536(4CLL9);Morus001870(SNL6);Morus001911(PLIP2);Morus001950(At1g16060);Morus002009(RHM1);Morus002267(WSD1);Morus003191(SBH2);Morus004063(At1g12200);Morus004145(Dml);Morus004665(KCS11);Morus004986(At1g73050);Morus005078(MLS);Morus005114(GLYR2);Morus005230(DDB_G0268948);Morus005231(DDB_G0268948);Morus006629(rft1);Morus006746(4CLL9);Morus006867(XE…
GO:0007600	sensory perception	15	133	0.00161502	0.0908156	Morus003186(PDR1);Morus004550(ABCC8);Morus004658(PDR1);Morus006118(ABCA2);Morus006120(ABCA7);Morus011905(ABCC3);Morus013784(ABCG39);Morus013879(ABCB11);Morus015632(ABCB9);Morus017179(ABCG11);Morus025142(PDR3);Morus025146(PDR3);Morus025603(ABCG32);Morus027409(BTG-26);Morus027581(ABCC3)
GO:0015675	nickel cation transport	14	120	0.00165119	0.0908156	Morus003186(PDR1);Morus004550(ABCC8);Morus004658(PDR1);Morus006118(ABCA2);Morus006120(ABCA7);Morus011905(ABCC3);Morus013784(ABCG39);Morus013879(ABCB11);Morus015632(ABCB9);Morus017179(ABCG11);Morus025142(PDR3);Morus025146(PDR3);Morus025603(ABCG32);Morus027581(ABCC3)
GO:0042953	lipoprotein transport	14	120	0.00165119	0.0908156	Morus003186(PDR1);Morus004550(ABCC8);Morus004658(PDR1);Morus006118(ABCA2);Morus006120(ABCA7);Morus011905(ABCC3);Morus013784(ABCG39);Morus013879(ABCB11);Morus015632(ABCB9);Morus017179(ABCG11);Morus025142(PDR3);Morus025146(PDR3);Morus025603(ABCG32);Morus027581(ABCC3)
GO:0044872	lipoprotein localization	14	120	0.00165119	0.0908156	Morus003186(PDR1);Morus004550(ABCC8);Morus004658(PDR1);Morus006118(ABCA2);Morus006120(ABCA7);Morus011905(ABCC3);Morus013784(ABCG39);Morus013879(ABCB11);Morus015632(ABCB9);Morus017179(ABCG11);Morus025142(PDR3);Morus025146(PDR3);Morus025603(ABCG32);Morus027581(ABCC3)
GO:0006811	ion transport	90	1400	0.00177437	0.0923005	MSTRG.10715(PME41);MSTRG.14436(MLP28);MSTRG.14438(MLP28);MSTRG.18969(BOR2);MSTRG.21114(At1g56130);MSTRG.21115(At1g56140);Morus000076(SPAC1F5.03c);Morus000855(At3g19553);Morus000972(LAC7);Morus002126(MPT3);Morus002192(PLT5);Morus002603(HIPP09);Morus002697(CNGC1);Morus003176(AATP1);Morus003186(PDR1);Morus003205(--);Morus003379(SKS1);Morus003470(BOR1);Morus003705(--);Morus004063(At1g12200);Morus0041…
GO:0015888	thiamine transport	14	121	0.00178783	0.0923005	Morus003186(PDR1);Morus004550(ABCC8);Morus004658(PDR1);Morus006118(ABCA2);Morus006120(ABCA7);Morus011905(ABCC3);Morus013784(ABCG39);Morus013879(ABCB11);Morus015632(ABCB9);Morus017179(ABCG11);Morus025142(PDR3);Morus025146(PDR3);Morus025603(ABCG32);Morus027581(ABCC3)
GO:0030974	thiamine pyrophosphate transport	14	121	0.00178783	0.0923005	Morus003186(PDR1);Morus004550(ABCC8);Morus004658(PDR1);Morus006118(ABCA2);Morus006120(ABCA7);Morus011905(ABCC3);Morus013784(ABCG39);Morus013879(ABCB11);Morus015632(ABCB9);Morus017179(ABCG11);Morus025142(PDR3);Morus025146(PDR3);Morus025603(ABCG32);Morus027581(ABCC3)
GO:0006820	anion transport	44	588	0.00191785	0.0923005	MSTRG.18969(BOR2);Morus000855(At3g19553);Morus002126(MPT3);Morus002192(PLT5);Morus003176(AATP1);Morus003186(PDR1);Morus003470(BOR1);Morus004550(ABCC8);Morus004658(PDR1);Morus006078(MSL6);Morus006118(ABCA2);Morus006120(ABCA7);Morus007642(POR1);Morus007715(PUMP4);Morus007857(ALMT4);Morus009969(At1g25530);Morus010002(BAT1);Morus011521(At3g19553);Morus011704(PHO1);Morus011905(ABCC3);Morus012358(STP13…
GO:0015716	organic phosphonate transport	14	122	0.00193372	0.0923005	Morus003186(PDR1);Morus004550(ABCC8);Morus004658(PDR1);Morus006118(ABCA2);Morus006120(ABCA7);Morus011905(ABCC3);Morus013784(ABCG39);Morus013879(ABCB11);Morus015632(ABCB9);Morus017179(ABCG11);Morus025142(PDR3);Morus025146(PDR3);Morus025603(ABCG32);Morus027581(ABCC3)
GO:0033308	hydroxyectoine transport	14	122	0.00193372	0.0923005	Morus003186(PDR1);Morus004550(ABCC8);Morus004658(PDR1);Morus006118(ABCA2);Morus006120(ABCA7);Morus011905(ABCC3);Morus013784(ABCG39);Morus013879(ABCB11);Morus015632(ABCB9);Morus017179(ABCG11);Morus025142(PDR3);Morus025146(PDR3);Morus025603(ABCG32);Morus027581(ABCC3)
GO:0051470	ectoine transport	14	122	0.00193372	0.0923005	Morus003186(PDR1);Morus004550(ABCC8);Morus004658(PDR1);Morus006118(ABCA2);Morus006120(ABCA7);Morus011905(ABCC3);Morus013784(ABCG39);Morus013879(ABCB11);Morus015632(ABCB9);Morus017179(ABCG11);Morus025142(PDR3);Morus025146(PDR3);Morus025603(ABCG32);Morus027581(ABCC3)
GO:0015711	organic anion transport	34	423	0.0019467	0.0923005	Morus000855(At3g19553);Morus002192(PLT5);Morus003176(AATP1);Morus003186(PDR1);Morus004550(ABCC8);Morus004658(PDR1);Morus006118(ABCA2);Morus006120(ABCA7);Morus007715(PUMP4);Morus007857(ALMT4);Morus009969(At1g25530);Morus010002(BAT1);Morus011521(At3g19553);Morus011905(ABCC3);Morus012358(STP13);Morus013023(STP7);Morus013707(STP7);Morus013784(ABCG39);Morus013879(ABCB11);Morus014617(PLT6);Morus015632(…
GO:0001101	response to acid chemical	53	743	0.00199208	0.0928513	MSTRG.17580(CHS2);MSTRG.18969(BOR2);MSTRG.19614(CHS3);MSTRG.22943(GASA4);MSTRG.23297(TIFY10B);MSTRG.842(HDA6);Morus002184(CML39);Morus002537(TIFY10A);Morus004465(--);Morus004476(ERF110);Morus005303(CRK29);Morus006470(PUB9);Morus006711(ABR1);Morus006867(XERICO);Morus007062(GLR3.6);Morus007595(At2g30020);Morus007765(XTH6);Morus009402(BT4);Morus010533(GRXC9);Morus010844(MYB48);Morus012269(DREB2C);Mo…
GO:0045117	azole transport	14	123	0.00208935	0.0955125	Morus003186(PDR1);Morus004550(ABCC8);Morus004658(PDR1);Morus006118(ABCA2);Morus006120(ABCA7);Morus011905(ABCC3);Morus013784(ABCG39);Morus013879(ABCB11);Morus015632(ABCB9);Morus017179(ABCG11);Morus025142(PDR3);Morus025146(PDR3);Morus025603(ABCG32);Morus027581(ABCC3)
GO:0009755	hormone-mediated signaling pathway	47	642	0.00211864	0.0955125	MSTRG.22943(GASA4);MSTRG.23297(TIFY10B);MSTRG.6737(WAT1);Morus001767(ERF025);Morus001950(At1g16060);Morus002009(RHM1);Morus002530(ERF017);Morus002537(TIFY10A);Morus003693(SCPL24);Morus004476(ERF110);Morus005124(ARF5);Morus006470(PUB9);Morus006711(ABR1);Morus006867(XERICO);Morus007062(GLR3.6);Morus007595(At2g30020);Morus008912(At2g37460);Morus009075(APIC);Morus009976(At1g50680);Morus010533(GRXC9);…
GO:0045733	acetate catabolic process	2	2	0.00225059	0.0998244	Morus005078(MLS);Morus018259(ICL)
GO:0015893	drug transport	24	269	0.00229458	0.100053	Morus001769(DTX49);Morus002192(PLT5);Morus003176(AATP1);Morus003186(PDR1);Morus004550(ABCC8);Morus004658(PDR1);Morus006118(ABCA2);Morus006120(ABCA7);Morus006295(DTX40);Morus007715(PUMP4);Morus011905(ABCC3);Morus012358(STP13);Morus013023(STP7);Morus013784(ABCG39);Morus013879(ABCB11);Morus014617(PLT6);Morus015632(ABCB9);Morus017179(ABCG11);Morus023607(ANTR3);Morus025142(PDR3);Morus025146(PDR3);Moru…
GO:0008299	isoprenoid biosynthetic process	30	365	0.00251087	0.100053	Morus000076(SPAC1F5.03c);Morus000383(GA2OX1);Morus004063(At1g12200);Morus004986(At1g73050);Morus005230(DDB_G0268948);Morus005231(DDB_G0268948);Morus006746(4CLL9);Morus006867(XERICO);Morus006923(OSCBPW);Morus007532(At4g00740);Morus009355(AAO1);Morus010543(ROMT);Morus010808(PA1024);Morus012176(OSCBPY);Morus012986(SQE1);Morus014003(--);Morus014103(DAO);Morus014435(KO);Morus014815(GA2OX8);Morus015235…
GO:0019543	propionate catabolic process	4	13	0.0025536	0.100053	Morus004145(Dml);Morus012909(KPHMT2);Morus018259(ICL);Morus018664(bcpA)
GO:0019626	short-chain fatty acid catabolic process	4	13	0.0025536	0.100053	Morus004145(Dml);Morus012909(KPHMT2);Morus018259(ICL);Morus018664(bcpA)
GO:0019629	propionate catabolic process, 2-methylcitrate cycle	4	13	0.0025536	0.100053	Morus004145(Dml);Morus012909(KPHMT2);Morus018259(ICL);Morus018664(bcpA)
GO:0009687	abscisic acid metabolic process	5	21	0.00256445	0.100053	Morus006867(XERICO);Morus008779(CYP707A1);Morus009355(AAO1);Morus024617(NCED1);Morus027138(NHL6)
GO:0043288	apocarotenoid metabolic process	5	21	0.00256445	0.100053	Morus006867(XERICO);Morus008779(CYP707A1);Morus009355(AAO1);Morus024617(NCED1);Morus027138(NHL6)
GO:1902644	tertiary alcohol metabolic process	5	21	0.00256445	0.100053	Morus006867(XERICO);Morus008779(CYP707A1);Morus009355(AAO1);Morus024617(NCED1);Morus027138(NHL6)
GO:0015886	heme transport	14	126	0.00261957	0.100053	Morus003186(PDR1);Morus004550(ABCC8);Morus004658(PDR1);Morus006118(ABCA2);Morus006120(ABCA7);Morus011905(ABCC3);Morus013784(ABCG39);Morus013879(ABCB11);Morus015632(ABCB9);Morus017179(ABCG11);Morus025142(PDR3);Morus025146(PDR3);Morus025603(ABCG32);Morus027581(ABCC3)
GO:0033223	2-aminoethylphosphonate transport	14	126	0.00261957	0.100053	Morus003186(PDR1);Morus004550(ABCC8);Morus004658(PDR1);Morus006118(ABCA2);Morus006120(ABCA7);Morus011905(ABCC3);Morus013784(ABCG39);Morus013879(ABCB11);Morus015632(ABCB9);Morus017179(ABCG11);Morus025142(PDR3);Morus025146(PDR3);Morus025603(ABCG32);Morus027581(ABCC3)
GO:0006720	isoprenoid metabolic process	31	385	0.00293561	0.110588	Morus000076(SPAC1F5.03c);Morus000383(GA2OX1);Morus004063(At1g12200);Morus004986(At1g73050);Morus005230(DDB_G0268948);Morus005231(DDB_G0268948);Morus006746(4CLL9);Morus006867(XERICO);Morus006923(OSCBPW);Morus007532(At4g00740);Morus008779(CYP707A1);Morus009355(AAO1);Morus010543(ROMT);Morus010808(PA1024);Morus012176(OSCBPY);Morus012986(SQE1);Morus014003(--);Morus014103(DAO);Morus014435(KO);Morus0148…
GO:0046394	carboxylic acid biosynthetic process	87	1372	0.00311052	0.114475	MSTRG.22943(GASA4);Morus000076(SPAC1F5.03c);Morus000350(PPD);Morus000383(GA2OX1);Morus000536(4CLL9);Morus001340(TAR4);Morus001471(RCS3);Morus001764(BIOF);Morus002009(RHM1);Morus002740(--);Morus004063(At1g12200);Morus004295(--);Morus004312(ENO1);Morus004483(ADC2);Morus004551(At1g17710);Morus004665(KCS11);Morus005114(GLYR2);Morus005230(DDB_G0268948);Morus005231(DDB_G0268948);Morus006167(NDL2);Morus…
GO:0072330	monocarboxylic acid biosynthetic process	46	638	0.00314869	0.114475	Morus000076(SPAC1F5.03c);Morus000350(PPD);Morus000536(4CLL9);Morus001764(BIOF);Morus004295(--);Morus004312(ENO1);Morus004665(KCS11);Morus005230(DDB_G0268948);Morus005231(DDB_G0268948);Morus006167(NDL2);Morus006746(4CLL9);Morus006867(XERICO);Morus007099(BCAT1);Morus007100(BCAT2);Morus008173(Os04g0179200);Morus009355(AAO1);Morus009580(MYB1);Morus010097(NEPS1);Morus010137(HSD3);Morus010543(ROMT);Mor…
GO:0044042	glucan metabolic process	22	245	0.00316368	0.114475	Morus004833(At2g32990);Morus006703(At4g23560);Morus007765(XTH6);Morus007780(SUS6);Morus007869(CSLD2);Morus014729(BACOVA_02659);Morus014730(BACOVA_02659);Morus015615(TPS1);Morus016036(At1g75680);Morus017416(CSLG2);Morus018201(CSLE1);Morus018202(CSLE1);Morus021091(AMY3);Morus021404(XTH16);Morus021541(exgA);Morus021999(IPUT1);Morus022900(XTH23);Morus022901(XTH23);Morus022903(XTH23);Morus023727(CSLE6…
GO:0071669	plant-type cell wall organization or biogenesis	18	186	0.00329833	0.116585	MSTRG.6737(WAT1);Morus004869(COBL7);Morus007099(BCAT1);Morus007100(BCAT2);Morus007532(At4g00740);Morus013081(PER47);Morus013524(PER42);Morus014325(PER64);Morus014391(FLA11);Morus015615(TPS1);Morus018607(ERECTA);Morus023595(IRX12);Morus023920(KDSA);Morus024421(PER21);Morus026141(At1g48100);Morus026629(PER64);Morus027754(At1g48100);Morus027795(XTH33)
GO:0019748	secondary metabolic process	26	308	0.00330678	0.116585	MSTRG.17580(CHS2);MSTRG.19614(CHS3);Morus000536(4CLL9);Morus001767(ERF025);Morus002264(At2g44130);Morus003537(--);Morus006746(4CLL9);Morus007174(LAC17);Morus009439(LAC17);Morus009580(MYB1);Morus011651(GSTF8);Morus014051(At1g15670);Morus015146(SCPL20);Morus015197(SDI1);Morus016648(At2g25060);Morus016787(CYP77A4);Morus019451(At1g15670);Morus022372(FAR3);Morus022555(SAMS3);Morus023595(IRX12);Morus02…
GO:0019541	propionate metabolic process	4	14	0.00344195	0.116839	Morus004145(Dml);Morus012909(KPHMT2);Morus018259(ICL);Morus018664(bcpA)
GO:0046274	lignin catabolic process	4	14	0.00344195	0.116839	Morus007174(LAC17);Morus009439(LAC17);Morus023595(IRX12);Morus025281(LAC2)
GO:2000762	regulation of phenylpropanoid metabolic process	4	14	0.00344195	0.116839	Morus002264(At2g44130);Morus014051(At1g15670);Morus016648(At2g25060);Morus019451(At1g15670)
GO:0015689	molybdate ion transport	14	130	0.00349405	0.116839	Morus003186(PDR1);Morus004550(ABCC8);Morus004658(PDR1);Morus006118(ABCA2);Morus006120(ABCA7);Morus011905(ABCC3);Morus013784(ABCG39);Morus013879(ABCB11);Morus015632(ABCB9);Morus017179(ABCG11);Morus025142(PDR3);Morus025146(PDR3);Morus025603(ABCG32);Morus027581(ABCC3)
GO:0009877	nodulation	6	32	0.00352642	0.116839	Morus012804(CSLA9);Morus017371(NMT2);Morus018177(At5g67130);Morus018201(CSLE1);Morus018202(CSLE1);Morus019858(CSLC5)
GO:0008643	carbohydrate transport	28	342	0.00362755	0.118759	Morus000710(CML25);Morus002192(PLT5);Morus003052(SWEET16);Morus003186(PDR1);Morus004550(ABCC8);Morus004658(PDR1);Morus005064(RPV1);Morus006118(ABCA2);Morus006120(ABCA7);Morus006629(rft1);Morus007213(SWEET17);Morus011905(ABCC3);Morus012358(STP13);Morus013023(STP7);Morus013707(STP7);Morus013784(ABCG39);Morus013879(ABCB11);Morus014617(PLT6);Morus015632(ABCB9);Morus017179(ABCG11);Morus020529(PPT2);Mo…
GO:0006824	cobalt ion transport	14	131	0.00374631	0.121204	Morus003186(PDR1);Morus004550(ABCC8);Morus004658(PDR1);Morus006118(ABCA2);Morus006120(ABCA7);Morus011905(ABCC3);Morus013784(ABCG39);Morus013879(ABCB11);Morus015632(ABCB9);Morus017179(ABCG11);Morus025142(PDR3);Morus025146(PDR3);Morus025603(ABCG32);Morus027581(ABCC3)
GO:0016053	organic acid biosynthetic process	87	1382	0.00379533	0.121362	MSTRG.22943(GASA4);Morus000076(SPAC1F5.03c);Morus000350(PPD);Morus000383(GA2OX1);Morus000536(4CLL9);Morus001340(TAR4);Morus001471(RCS3);Morus001764(BIOF);Morus002009(RHM1);Morus002740(--);Morus004063(At1g12200);Morus004295(--);Morus004312(ENO1);Morus004483(ADC2);Morus004551(At1g17710);Morus004665(KCS11);Morus005114(GLYR2);Morus005230(DDB_G0268948);Morus005231(DDB_G0268948);Morus006167(NDL2);Morus…
GO:0043436	oxoacid metabolic process	130	2202	0.004287	0.133631	MSTRG.22943(GASA4);MSTRG.24189(PMEI11);MSTRG.3189(CCR1);MSTRG.6737(WAT1);Morus000076(SPAC1F5.03c);Morus000169(At5g19250);Morus000350(PPD);Morus000383(GA2OX1);Morus000536(4CLL9);Morus000855(At3g19553);Morus001340(TAR4);Morus001471(RCS3);Morus001764(BIOF);Morus001767(ERF025);Morus001950(At1g16060);Morus002009(RHM1);Morus002740(--);Morus004063(At1g12200);Morus004145(Dml);Morus004295(--);Morus004312(…
GO:0016226	iron-sulfur cluster assembly	18	191	0.00436868	0.133631	Morus001764(BIOF);Morus003186(PDR1);Morus004550(ABCC8);Morus004658(PDR1);Morus006118(ABCA2);Morus006120(ABCA7);Morus011905(ABCC3);Morus013784(ABCG39);Morus013879(ABCB11);Morus013881(LCD);Morus015632(ABCB9);Morus016219(OMT3);Morus017179(ABCG11);Morus025042(IPT5);Morus025142(PDR3);Morus025146(PDR3);Morus025603(ABCG32);Morus027581(ABCC3)
GO:0031163	metallo-sulfur cluster assembly	18	191	0.00436868	0.133631	Morus001764(BIOF);Morus003186(PDR1);Morus004550(ABCC8);Morus004658(PDR1);Morus006118(ABCA2);Morus006120(ABCA7);Morus011905(ABCC3);Morus013784(ABCG39);Morus013879(ABCB11);Morus013881(LCD);Morus015632(ABCB9);Morus016219(OMT3);Morus017179(ABCG11);Morus025042(IPT5);Morus025142(PDR3);Morus025146(PDR3);Morus025603(ABCG32);Morus027581(ABCC3)
GO:0042908	xenobiotic transport	10	80	0.00446462	0.133631	Morus002192(PLT5);Morus004550(ABCC8);Morus012358(STP13);Morus013023(STP7);Morus013707(STP7);Morus014617(PLT6);Morus020664(At1g54730);Morus021419(PHT1-4);Morus023607(ANTR3);Morus027581(ABCC3)
GO:0009688	abscisic acid biosynthetic process	4	15	0.00451914	0.133631	Morus006867(XERICO);Morus009355(AAO1);Morus024617(NCED1);Morus027138(NHL6)
GO:0043289	apocarotenoid biosynthetic process	4	15	0.00451914	0.133631	Morus006867(XERICO);Morus009355(AAO1);Morus024617(NCED1);Morus027138(NHL6)
GO:1902645	tertiary alcohol biosynthetic process	4	15	0.00451914	0.133631	Morus006867(XERICO);Morus009355(AAO1);Morus024617(NCED1);Morus027138(NHL6)
[truncated: 2,657 more rows]

## Sheet: MF
GO ID	Description	CK-vs-T4 (789)	All (17080)	pvalue	p.adjust	Genes
[truncated: 1,114 more rows]

## Sheet: CC
Table S6 GO terms analysis in CK-vs-T4
GO ID	Description	CK-vs-T4 (558)	All (12781)	pvalue	p.adjust	Genes
[truncated: 401 more rows]
