# Supplementary material for: Comparative Physio-Biochemical and Transcriptome Analyses Reveal Contrasting Responses to Magnesium Imbalances in Leaves of Mulberry (Morus alba L.) Plants
Source: Antioxidants (Basel). 2024 Apr 25;13(5):516. doi: 10.3390/antiox13050516 (PMC11117640; doi:10.3390/antiox13050516)
Supplement: Supplementary file 1 [file antioxidants-13-00516-s001.zip › Table S7.xlsx]

## Sheet: Level2 GO terms 
GO ID (level1)	GO Term (level1)	GO ID (level2)	GO Term (level2)	number_of_CK-vs-T5 (up)	number_of_CK-vs-T5(down)	Genes_of_CK-vs-T5_up	Genes_of_CK-vs-T5_down
GO:0008150	Biological Process	GO:0001906	cell killing	0	5	--	MSTRG.10678(CHI-L1),MSTRG.10863(OSM34),MSTRG.13337(CHN14),Morus010009(PDF2.2),Morus024573(HEL)
GO:0008150	Biological Process	GO:0051704	multi-organism process	80	142	MSTRG.6345(TR),MSTRG.6346(SAG13),MSTRG.704(RPA1E),Morus000787(LECRK91),Morus001175(KIN14S),Morus001320(SARD1),Morus001589(LECRK82),Morus002760(JAR6),Morus002784(WRKY48),Morus002911(ABCC9),Morus003063(RRP41),Morus003477(DMR6),Morus003782(WRKY50),Morus003861(PBL7),Morus004550(ABCC8),Morus004902(EIX2),Morus005581(CRT3),Morus006134(SD18),Morus006314(CRK26),Morus006491(AGL65),Morus006683(atad1a),Morus…	MSTRG.10678(CHI-L1),MSTRG.10715(PME41),MSTRG.10863(OSM34),MSTRG.11103(CHIT1B),MSTRG.11104(UDA1),MSTRG.13332(CHI2),MSTRG.13337(CHN14),MSTRG.18302(ALDH2C4),MSTRG.19499(RGG2),MSTRG.23297(TIFY10B),MSTRG.4401(SCPL51),Morus000910(ManS),Morus001053(--),Morus001449(BZIP61),Morus001767(ERF025),Morus001890(PERK1),Morus002130(ychF),Morus002194(Rca),Morus002537(TIFY10A),Morus002555(NPC2),Morus003041(PAP15),M…
GO:0008150	Biological Process	GO:0044699	single-organism process	497	930	MSTRG.1278(BOR4),MSTRG.1288(BCA5),MSTRG.12944(CHS2),MSTRG.14804(--),MSTRG.16931(At4g27290),MSTRG.16938(At4g27290),MSTRG.1717(At1g56140),MSTRG.17552(AGL42),MSTRG.17580(CHS2),MSTRG.18187(--),MSTRG.18969(BOR2),MSTRG.19041(--),MSTRG.20729(F6H1-3),MSTRG.21114(At1g56130),MSTRG.21115(At1g56140),MSTRG.2293(--),MSTRG.23873(RE1),MSTRG.2858(HST),MSTRG.4468(PYD2),MSTRG.6345(TR),MSTRG.6346(SAG13),MSTRG.6737(W…	MSTRG.10183(Os02g0491600),MSTRG.10715(PME41),MSTRG.11594(XTH23),MSTRG.12096(CYP71AN24),MSTRG.12097(CYP71AN24),MSTRG.12943(CHS),MSTRG.13409(TLP1),MSTRG.14436(MLP28),MSTRG.14872(LRX4),MSTRG.15790(DTX14),MSTRG.17723(SDR1),MSTRG.18302(ALDH2C4),MSTRG.18681(GAST1),MSTRG.18742(GSVIVT00023967001),MSTRG.19499(RGG2),MSTRG.2000(ZIP11),MSTRG.21687(AGP41),MSTRG.22666(IQD31),MSTRG.22702(Trmt11),MSTRG.22943(GAS…
GO:0008150	Biological Process	GO:0008152	metabolic process	574	1040	MSTRG.1288(BCA5),MSTRG.12944(CHS2),MSTRG.13149(SELMODRAFT_444075),MSTRG.13517(ASK8),MSTRG.14804(--),MSTRG.16492(CRK10),MSTRG.16871(SOG1),MSTRG.16928(At4g27290),MSTRG.16931(At4g27290),MSTRG.16938(At4g27290),MSTRG.16940(At4g27290),MSTRG.1716(--),MSTRG.1717(At1g56140),MSTRG.17552(AGL42),MSTRG.17580(CHS2),MSTRG.18187(--),MSTRG.18268(--),MSTRG.19041(--),MSTRG.20648(At4g27290),MSTRG.20650(At4g27290),MS…	MSTRG.10183(Os02g0491600),MSTRG.10678(CHI-L1),MSTRG.10715(PME41),MSTRG.11103(CHIT1B),MSTRG.11104(UDA1),MSTRG.11594(XTH23),MSTRG.11896(UGT91C1),MSTRG.12096(CYP71AN24),MSTRG.12097(CYP71AN24),MSTRG.12558(AUX28),MSTRG.12943(CHS),MSTRG.13332(CHI2),MSTRG.13337(CHN14),MSTRG.14872(LRX4),MSTRG.16256(--),MSTRG.17723(SDR1),MSTRG.18302(ALDH2C4),MSTRG.18742(GSVIVT00023967001),MSTRG.21210(SKIP2),MSTRG.21687(AG…
GO:0008150	Biological Process	GO:0040007	growth	22	43	MSTRG.6737(WAT1),Morus000989(CYP78A7),Morus002760(JAR6),Morus003063(RRP41),Morus006491(AGL65),Morus012026(ERDJ3A),Morus012134(NAC025),Morus013686(NAC047),Morus015232(At1g74360),Morus015662(MPSR1),Morus015682(NAP2),Morus016886(RR24),Morus017494(NAC083),Morus017870(At2g04865),Morus018185(FER),Morus018587(--),Morus018953(RGLG2),Morus021880(HSP90),Morus023972(RBR),Morus027015(DLO2),Morus027614(RR26),…	Morus000710(CML25),Morus002336(PIP5K2),Morus003324(SAUR76),Morus004228(FER),Morus004469(CESA2),Morus004618(RCH2),Morus004619(RCH2),Morus006387(VPS28-2),Morus006501(CYP735A2),Morus009514(TRN1),Morus009659(RING1),Morus009878(PCAP1),Morus012010(CTL1),Morus012607(ERF1-1),Morus012959(XLT2),Morus014661(CUT1),Morus014854(PID),Morus015889(MUR3),Morus016361(WDL3),Morus016498(KOR),Morus016523(CESA2),Morus0…
GO:0008150	Biological Process	GO:0098754	detoxification	9	21	Morus002334(CAD),Morus004299(PAP17),Morus013106(Msed_1424),Morus017711(HAC1),Morus019051(LDHA),Morus020498(EO),Morus020499(EO),Morus023161(CCS),Morus027762(At1g60420)	Morus002603(HIPP09),Morus003495(PER63),Morus003714(HIPP32),Morus005364(PER66),Morus008867(PER19),Morus009198(HMA2),Morus010023(HIPP32),Morus011651(GSTF8),Morus013081(PER47),Morus013524(PER42),Morus017399(DOX2),Morus021055(GSTU17),Morus021066(TRX2),Morus022009(CAX3),Morus023284(LOL1),Morus024139(NAKR2),Morus024296(HMA5),Morus024297(HMA5),Morus024421(PER21),Morus026629(PER64),Morus026799(CAD)
GO:0008150	Biological Process	GO:0050896	response to stimulus	268	440	MSTRG.12944(CHS2),MSTRG.13517(ASK8),MSTRG.14804(--),MSTRG.17552(AGL42),MSTRG.17580(CHS2),MSTRG.18969(BOR2),MSTRG.20540(PRUA1),MSTRG.6345(TR),MSTRG.6346(SAG13),MSTRG.6737(WAT1),MSTRG.704(RPA1E),MSTRG.7435(--),MSTRG.8275(--),MSTRG.8410(ERF5),Morus000076(SPAC1F5.03c),Morus000158(HEX6),Morus000212(--),Morus000536(4CLL9),Morus000787(LECRK91),Morus001074(--),Morus001125(ARR9),Morus001320(SARD1),Morus00…	MSTRG.10678(CHI-L1),MSTRG.10715(PME41),MSTRG.10863(OSM34),MSTRG.11103(CHIT1B),MSTRG.11104(UDA1),MSTRG.12558(AUX28),MSTRG.12943(CHS),MSTRG.13332(CHI2),MSTRG.13337(CHN14),MSTRG.13409(TLP1),MSTRG.14436(MLP28),MSTRG.14872(LRX4),MSTRG.18302(ALDH2C4),MSTRG.18681(GAST1),MSTRG.18742(GSVIVT00023967001),MSTRG.19499(RGG2),MSTRG.2000(ZIP11),MSTRG.21687(AGP41),MSTRG.22943(GASA4),MSTRG.23297(TIFY10B),MSTRG.241…
GO:0008150	Biological Process	GO:0051179	localization	191	296	MSTRG.1278(BOR4),MSTRG.12944(CHS2),MSTRG.17552(AGL42),MSTRG.17580(CHS2),MSTRG.18969(BOR2),MSTRG.19041(--),MSTRG.21114(At1g56130),MSTRG.21115(At1g56140),MSTRG.2858(HST),MSTRG.4468(PYD2),MSTRG.6737(WAT1),MSTRG.704(RPA1E),Morus000076(SPAC1F5.03c),Morus000158(HEX6),Morus000166(HEX6),Morus000446(At2g02150),Morus000618(At5g43745),Morus000855(At3g19553),Morus001041(QQT1),Morus001625(At1g50180),Morus0016…	MSTRG.10715(PME41),MSTRG.12943(CHS),MSTRG.14436(MLP28),MSTRG.18302(ALDH2C4),MSTRG.19499(RGG2),MSTRG.2000(ZIP11),MSTRG.21687(AGP41),MSTRG.22702(Trmt11),MSTRG.24189(PMEI11),MSTRG.4282(At2g27500),MSTRG.6611(SWEET17),MSTRG.9521(HIPP07),Morus000159(At4g18380),Morus000322(SLAH3),Morus000396(TIP4-1),Morus000414(At1g53440),Morus000487(UBC20),Morus000710(CML25),Morus000854(At2g02150),Morus000858(dlcB),Mor…
GO:0008150	Biological Process	GO:0098743	cell aggregation	1	1	Morus021347(ATXR7)	Morus009275(PTEN2A)
GO:0008150	Biological Process	GO:0023052	signaling	74	154	MSTRG.14804(--),MSTRG.6737(WAT1),MSTRG.704(RPA1E),MSTRG.7435(--),MSTRG.8275(--),MSTRG.8410(ERF5),Morus000212(--),Morus001125(ARR9),Morus001337(At5g61530),Morus001645(CARK1),Morus001673(NFP),Morus001950(At1g16060),Morus002092(GID1C),Morus002380(PLC6),Morus002720(MYB36),Morus002760(JAR6),Morus003093(yugF),Morus003782(WRKY50),Morus003861(PBL7),Morus004270(At4g17280),Morus004702(RPP13L3),Morus005124(…	MSTRG.18681(GAST1),MSTRG.19499(RGG2),MSTRG.22943(GASA4),MSTRG.23297(TIFY10B),Morus000159(At4g18380),Morus000910(ManS),Morus001220(TMK2),Morus001224(TMK1),Morus001449(BZIP61),Morus001704(TOC132),Morus001767(ERF025),Morus001890(PERK1),Morus002009(RHM1),Morus002194(Rca),Morus002444(RPT3),Morus002502(MYB3R4),Morus002530(ERF017),Morus002537(TIFY10A),Morus003324(SAUR76),Morus003454(At1g80640),Morus0036…
GO:0008150	Biological Process	GO:0048511	rhythmic process	4	11	Morus001125(ARR9),Morus023955(ARR9),Morus023956(RR9),Morus027018(At5g05600)	Morus002654(GATA8),Morus004454(WNK1),Morus004737(ARR7),Morus005531(ADO3),Morus005970(INVC),Morus007213(SWEET17),Morus013524(PER42),Morus017243(PRR37),Morus020793(NTMC2T6.1),Morus022166(SRF3),Morus024421(PER21)
GO:0008150	Biological Process	GO:0002376	immune system process	23	32	Morus001320(SARD1),Morus001645(CARK1),Morus002760(JAR6),Morus003063(RRP41),Morus003861(PBL7),Morus005581(CRT3),Morus006776(At1g14780),Morus009410(At5g61540),Morus010154(CNX2),Morus011716(CRK14),Morus011773(PAO),Morus015540(NOOT1),Morus016678(At5g08100),Morus020786(PLDBETA1),Morus021516(ALD1),Morus021534(SULTR1,3),Morus022488(BAG6),Morus023140(PLDBETA1),Morus023972(RBR),Morus023976(--),Morus027316…	MSTRG.18302(ALDH2C4),MSTRG.4401(SCPL51),MSTRG.9521(HIPP07),Morus004210(HGN1),Morus004280(ASPG1),Morus005010(MYB306),Morus007711(AED3),Morus008123(ILL5),Morus008879(KIN4A),Morus009517(KIN12F),Morus010007(At3g03300),Morus010196(THE1),Morus013159(ACL1),Morus013167(TIFY9),Morus013372(CSI3),Morus014081(AGO5),Morus014470(--),Morus014669(NIMIN-2),Morus015070(NSL1),Morus015609(At1g29660),Morus017156(KIN1…
GO:0008150	Biological Process	GO:0022610	biological adhesion	4	8	Morus015132(At3g02645),Morus021534(SULTR1,3),Morus024781(--)	Morus009102(NET1A),Morus012723(QUA2),Morus018607(ERECTA),Morus020420(--),Morus022166(SRF3),Morus023374(NPSN11),Morus025140(SAM3),Morus025226(FLA4)
GO:0008150	Biological Process	GO:0040011	locomotion	12	12	Morus002911(ABCC9),Morus003093(yugF),Morus004550(ABCC8),Morus009788(--),Morus015658(rimM),Morus016221(ABCC3),Morus018255(SYP132),Morus023561(RUK),Morus023972(RBR),Morus024781(--),Morus027581(ABCC3),Morus027762(At1g60420)	Morus002603(HIPP09),Morus007965(--),Morus007970(IRKI),Morus009275(PTEN2A),Morus010137(HSD3),Morus010562(RBL2),Morus015321(ABCG15),Morus015751(RBL1),Morus015865(PDLP1),Morus018709(DGK5),Morus022477(ICR4),Morus026748(MAN7)
GO:0008150	Biological Process	GO:0007610	behavior	2	2	Morus015658(rimM),Morus023972(RBR)	Morus018709(DGK5),Morus025695(--)
GO:0008150	Biological Process	GO:0000003	reproduction	74	94	MSTRG.17552(AGL42),MSTRG.19041(--),MSTRG.2858(HST),MSTRG.704(RPA1E),Morus000934(KAN4),Morus001041(QQT1),Morus001125(ARR9),Morus001179(At5g47720),Morus002092(GID1C),Morus003358(ITPK3),Morus005124(ARF5),Morus005194(CD4B),Morus005808(DOT4),Morus006134(SD18),Morus006491(AGL65),Morus006813(EMB1796),Morus007906(ATG13B),Morus007964(BHLH130),Morus008243(LSC30),Morus008519(TPR1),Morus008599(CDF3),Morus008…	MSTRG.13409(TLP1),MSTRG.3528(DCR),MSTRG.9639(EXL3),Morus000349(At1g32860),Morus002194(Rca),Morus002537(TIFY10A),Morus003041(PAP15),Morus003754(--),Morus004101(ABCG11),Morus004228(FER),Morus004454(WNK1),Morus004673(NAGLU),Morus004737(ARR7),Morus004985(PGDH2),Morus005531(ADO3),Morus006135(SD18),Morus006381(ENDO1),Morus006387(VPS28-2),Morus006781(CYCD3-3),Morus006951(SD31),Morus007594(MAPKKK18),Moru…
GO:0008150	Biological Process	GO:0022414	reproductive process	62	82	MSTRG.17552(AGL42),MSTRG.19041(--),MSTRG.2858(HST),MSTRG.704(RPA1E),Morus000934(KAN4),Morus001041(QQT1),Morus002092(GID1C),Morus003358(ITPK3),Morus005124(ARF5),Morus005808(DOT4),Morus006134(SD18),Morus006491(AGL65),Morus006813(EMB1796),Morus007906(ATG13B),Morus007964(BHLH130),Morus008243(LSC30),Morus008519(TPR1),Morus008599(CDF3),Morus008727(At4g03230),Morus009669(COL2),Morus009739(WRKY69),Morus0…	MSTRG.13409(TLP1),MSTRG.3528(DCR),Morus000349(At1g32860),Morus002537(TIFY10A),Morus003041(PAP15),Morus003754(--),Morus004101(ABCG11),Morus004228(FER),Morus004454(WNK1),Morus004673(NAGLU),Morus005531(ADO3),Morus006135(SD18),Morus006381(ENDO1),Morus006387(VPS28-2),Morus006781(CYCD3-3),Morus006951(SD31),Morus007594(MAPKKK18),Morus008726(At4g03230),Morus008750(SFH3),Morus009275(PTEN2A),Morus009281(CY…
GO:0008150	Biological Process	GO:0032501	multicellular organismal process	110	159	MSTRG.17552(AGL42),MSTRG.19041(--),MSTRG.2858(HST),MSTRG.6737(WAT1),MSTRG.704(RPA1E),Morus000934(KAN4),Morus000989(CYP78A7),Morus001041(QQT1),Morus001230(EIX2),Morus001950(At1g16060),Morus002092(GID1C),Morus002720(MYB36),Morus002760(JAR6),Morus003184(PDR1),Morus003186(PDR1),Morus003358(ITPK3),Morus003477(DMR6),Morus004550(ABCC8),Morus005124(ARF5),Morus005415(LOI1),Morus005808(DOT4),Morus006118(AB…	MSTRG.11594(XTH23),MSTRG.13409(TLP1),MSTRG.19499(RGG2),MSTRG.21687(AGP41),MSTRG.22666(IQD31),MSTRG.23297(TIFY10B),MSTRG.4282(At2g27500),MSTRG.9521(HIPP07),Morus000349(At1g32860),Morus000350(PPD),Morus000710(CML25),Morus002130(ychF),Morus002192(PLT5),Morus002336(PIP5K2),Morus002537(TIFY10A),Morus002654(GATA8),Morus003041(PAP15),Morus003324(SAUR76),Morus003470(BOR1),Morus003754(--),Morus003893(ABCG…
GO:0008150	Biological Process	GO:0032502	developmental process	104	187	MSTRG.17552(AGL42),MSTRG.19041(--),MSTRG.2858(HST),MSTRG.6345(TR),MSTRG.6346(SAG13),MSTRG.6737(WAT1),MSTRG.704(RPA1E),Morus000934(KAN4),Morus000989(CYP78A7),Morus001041(QQT1),Morus001125(ARR9),Morus001179(At5g47720),Morus001230(EIX2),Morus001950(At1g16060),Morus002092(GID1C),Morus002720(MYB36),Morus002760(JAR6),Morus003358(ITPK3),Morus003477(DMR6),Morus005124(ARF5),Morus005194(CD4B),Morus005415(L…	MSTRG.11594(XTH23),MSTRG.13409(TLP1),MSTRG.19499(RGG2),MSTRG.21687(AGP41),MSTRG.22666(IQD31),MSTRG.23297(TIFY10B),MSTRG.3528(DCR),MSTRG.4282(At2g27500),MSTRG.9521(HIPP07),Morus000349(At1g32860),Morus000350(PPD),Morus000710(CML25),Morus000858(dlcB),Morus001449(BZIP61),Morus001758(NEK5),Morus001908(MYB111),Morus002009(RHM1),Morus002130(ychF),Morus002192(PLT5),Morus002194(Rca),Morus002336(PIP5K2),Mo…
GO:0008150	Biological Process	GO:0048519	negative regulation of biological process	40	69	Morus002092(GID1C),Morus002760(JAR6),Morus002911(ABCC9),Morus003063(RRP41),Morus003093(yugF),Morus004083(Os06g0358800),Morus004550(ABCC8),Morus006683(atad1a),Morus008194(--),Morus008519(TPR1),Morus008753(HSR4),Morus008990(PDR2),Morus009669(COL2),Morus009788(--),Morus010479(AATP1),Morus010560(RFC2),Morus011020(ISE2),Morus011071(HSF24),Morus011928(WRKY6),Morus013596(FTSH6),Morus014051(At1g15670),Mo…	MSTRG.10715(PME41),MSTRG.24189(PMEI11),MSTRG.4385(PME22),Morus000180(FH1),Morus000853(--),Morus001129(PMEI11),Morus001449(BZIP61),Morus002194(Rca),Morus002502(MYB3R4),Morus002537(TIFY10A),Morus002886(--),Morus002887(--),Morus003754(--),Morus004092(PMEI3),Morus004101(ABCG11),Morus004228(FER),Morus004394(--),Morus004396(--),Morus004398(--),Morus004571(--),Morus004769(Eapp),Morus005718(PP2C38),Morus…
GO:0008150	Biological Process	GO:0065007	biological regulation	236	374	MSTRG.12944(CHS2),MSTRG.14804(--),MSTRG.16871(SOG1),MSTRG.1717(At1g56140),MSTRG.17552(AGL42),MSTRG.17580(CHS2),MSTRG.19041(--),MSTRG.21114(At1g56130),MSTRG.21115(At1g56140),MSTRG.2858(HST),MSTRG.6737(WAT1),MSTRG.704(RPA1E),MSTRG.7435(--),MSTRG.8275(--),MSTRG.8410(ERF5),Morus000076(SPAC1F5.03c),Morus000212(--),Morus000446(At2g02150),Morus000536(4CLL9),Morus000787(LECRK91),Morus000931(WRKY65),Morus…	MSTRG.10715(PME41),MSTRG.12558(AUX28),MSTRG.12943(CHS),MSTRG.13409(TLP1),MSTRG.14436(MLP28),MSTRG.16256(--),MSTRG.18681(GAST1),MSTRG.19499(RGG2),MSTRG.22943(GASA4),MSTRG.23297(TIFY10B),MSTRG.24189(PMEI11),MSTRG.4282(At2g27500),MSTRG.4385(PME22),MSTRG.7425(CDC20-1),MSTRG.9521(HIPP07),Morus000151(ERF061),Morus000159(At4g18380),Morus000165(TPS7),Morus000180(FH1),Morus000350(PPD),Morus000383(GA2OX1),…
GO:0008150	Biological Process	GO:0071840	cellular component organization or biogenesis	121	280	MSTRG.4468(PYD2),MSTRG.6737(WAT1),MSTRG.704(RPA1E),Morus000536(4CLL9),Morus000931(WRKY65),Morus001041(QQT1),Morus001320(SARD1),Morus001764(BIOF),Morus001879(tilS),Morus002720(MYB36),Morus002911(ABCC9),Morus003063(RRP41),Morus003184(PDR1),Morus003186(PDR1),Morus004063(At1g12200),Morus004550(ABCC8),Morus004678(At3g53170),Morus004898(AAR2),Morus006118(ABCA2),Morus006120(ABCA7),Morus006491(AGL65),Mor…	MSTRG.10715(PME41),MSTRG.11594(XTH23),MSTRG.13409(TLP1),MSTRG.24189(PMEI11),MSTRG.3528(DCR),MSTRG.4282(At2g27500),MSTRG.4385(PME22),MSTRG.7425(CDC20-1),MSTRG.8398(--),MSTRG.9540(TBL35),Morus000097(MYB73),Morus000180(FH1),Morus000248(--),Morus000349(At1g32860),Morus000487(UBC20),Morus000858(dlcB),Morus000866(At1g27930),Morus000914(CHUP1),Morus001042(WLIM1),Morus001677(NPGR1),Morus001704(TOC132),Mo…
GO:0008150	Biological Process	GO:0050789	regulation of biological process	207	337	MSTRG.14804(--),MSTRG.16871(SOG1),MSTRG.1717(At1g56140),MSTRG.17552(AGL42),MSTRG.19041(--),MSTRG.21114(At1g56130),MSTRG.21115(At1g56140),MSTRG.2858(HST),MSTRG.6737(WAT1),MSTRG.704(RPA1E),MSTRG.7435(--),MSTRG.8275(--),MSTRG.8410(ERF5),Morus000076(SPAC1F5.03c),Morus000212(--),Morus000446(At2g02150),Morus000787(LECRK91),Morus000931(WRKY65),Morus000934(KAN4),Morus000989(CYP78A7),Morus001125(ARR9),Mor…	MSTRG.10715(PME41),MSTRG.12558(AUX28),MSTRG.13409(TLP1),MSTRG.16256(--),MSTRG.18681(GAST1),MSTRG.19499(RGG2),MSTRG.22943(GASA4),MSTRG.23297(TIFY10B),MSTRG.24189(PMEI11),MSTRG.4282(At2g27500),MSTRG.4385(PME22),MSTRG.7425(CDC20-1),Morus000151(ERF061),Morus000159(At4g18380),Morus000165(TPS7),Morus000180(FH1),Morus000487(UBC20),Morus000853(--),Morus000858(dlcB),Morus000910(ManS),Morus001049(DREB1F),M…
GO:0008150	Biological Process	GO:0009987	cellular process	577	1042	MSTRG.1288(BCA5),MSTRG.13149(SELMODRAFT_444075),MSTRG.13517(ASK8),MSTRG.14804(--),MSTRG.16492(CRK10),MSTRG.16871(SOG1),MSTRG.16928(At4g27290),MSTRG.16931(At4g27290),MSTRG.16938(At4g27290),MSTRG.16940(At4g27290),MSTRG.1716(--),MSTRG.1717(At1g56140),MSTRG.17552(AGL42),MSTRG.17580(CHS2),MSTRG.18187(--),MSTRG.18268(--),MSTRG.18969(BOR2),MSTRG.19041(--),MSTRG.20648(At4g27290),MSTRG.20650(At4g27290),MS…	MSTRG.10183(Os02g0491600),MSTRG.10678(CHI-L1),MSTRG.10715(PME41),MSTRG.11103(CHIT1B),MSTRG.11104(UDA1),MSTRG.11594(XTH23),MSTRG.11896(UGT91C1),MSTRG.12096(CYP71AN24),MSTRG.12097(CYP71AN24),MSTRG.12558(AUX28),MSTRG.13332(CHI2),MSTRG.13337(CHN14),MSTRG.13409(TLP1),MSTRG.14436(MLP28),MSTRG.14872(LRX4),MSTRG.15790(DTX14),MSTRG.16256(--),MSTRG.16317(--),MSTRG.18302(ALDH2C4),MSTRG.18681(GAST1),MSTRG.18…
GO:0008150	Biological Process	GO:0048518	positive regulation of biological process	43	61	MSTRG.1717(At1g56140),MSTRG.21115(At1g56140),MSTRG.6737(WAT1),Morus000787(LECRK91),Morus001320(SARD1),Morus001337(At5g61530),Morus001950(At1g16060),Morus002092(GID1C),Morus002760(JAR6),Morus002784(WRKY48),Morus003063(RRP41),Morus003093(yugF),Morus003861(PBL7),Morus005581(CRT3),Morus006491(AGL65),Morus006813(EMB1796),Morus007906(ATG13B),Morus007964(BHLH130),Morus008873(RAP2-1),Morus010560(RFC2),Mo…	Morus000180(FH1),Morus000858(dlcB),Morus001908(MYB111),Morus002130(ychF),Morus002194(Rca),Morus002502(MYB3R4),Morus002605(NTL9),Morus002635(AGD15),Morus002654(GATA8),Morus002730(RABG3A),Morus003324(SAUR76),Morus003754(--),Morus003862(Tbc1d8),Morus004673(NAGLU),Morus004769(Eapp),Morus005531(ADO3),Morus005807(RLP51),Morus005856(MYB25),Morus006387(VPS28-2),Morus006790(MYB73),Morus007594(MAPKKK18),Mo…
GO:0003674	Molecular Function	GO:0003824	catalytic activity	502	964	MSTRG.10036(--),MSTRG.12086(CYP736A117),MSTRG.12461(--),MSTRG.1288(BCA5),MSTRG.12944(CHS2),MSTRG.13149(SELMODRAFT_444075),MSTRG.13517(ASK8),MSTRG.16492(CRK10),MSTRG.16928(At4g27290),MSTRG.16931(At4g27290),MSTRG.16938(At4g27290),MSTRG.16940(At4g27290),MSTRG.1716(--),MSTRG.1717(At1g56140),MSTRG.17552(AGL42),MSTRG.17580(CHS2),MSTRG.18187(--),MSTRG.18268(--),MSTRG.18284(CYP71D351),MSTRG.19041(--),MST…	MSTRG.10179(ASO),MSTRG.10183(Os02g0491600),MSTRG.10678(CHI-L1),MSTRG.10715(PME41),MSTRG.10863(OSM34),MSTRG.11103(CHIT1B),MSTRG.11104(UDA1),MSTRG.11594(XTH23),MSTRG.11896(UGT91C1),MSTRG.12096(CYP71AN24),MSTRG.12097(CYP71AN24),MSTRG.12943(CHS),MSTRG.13332(CHI2),MSTRG.13337(CHN14),MSTRG.17723(SDR1),MSTRG.18273(CYP71D11),MSTRG.18302(ALDH2C4),MSTRG.18742(GSVIVT00023967001),MSTRG.2000(ZIP11),MSTRG.2006…
GO:0003674	Molecular Function	GO:0060089	molecular transducer activity	22	39	Morus000564(GLR2.7),Morus001125(ARR9),Morus001645(CARK1),Morus001673(NFP),Morus003861(PBL7),Morus004358(GLR2.7),Morus004361(GLR2.7),Morus008861(GLR2.7),Morus009557(GLR2.9),Morus009561(GLR2.9),Morus012315(At4g27290),Morus013877(TPK5),Morus014955(PBL15),Morus016886(RR24),Morus021534(SULTR1,3),Morus021841(RLP6),Morus023523(TOC159),Morus023955(ARR9),Morus023956(RR9),Morus027614(RR26),Morus027791(At5g…	Morus000910(ManS),Morus001220(TMK2),Morus001224(TMK1),Morus001704(TOC132),Morus001890(PERK1),Morus003052(SWEET16),Morus003454(At1g80640),Morus003920(PBL17),Morus004616(At3g07010),Morus004737(ARR7),Morus004761(PXC3),Morus005077(PBL16),Morus005531(ADO3),Morus005814(At5g45780),Morus006661(GRF12),Morus007163(GLR2.8),Morus007657(PBL28),Morus008041(NCRK),Morus008384(RBK2),Morus008860(GLR2.7),Morus01104…
GO:0003674	Molecular Function	GO:0005215	transporter activity	114	154	MSTRG.18969(BOR2),Morus000158(HEX6),Morus000166(HEX6),Morus000564(GLR2.7),Morus000618(At5g43745),Morus000855(At3g19553),Morus001672(At5g43745),Morus001988(DTX40),Morus002014(At1g18000),Morus002700(CNGC1),Morus002778(STC),Morus002911(ABCC9),Morus003184(PDR1),Morus003186(PDR1),Morus004109(AVP1),Morus004358(GLR2.7),Morus004361(GLR2.7),Morus004550(ABCC8),Morus005142(BOR4),Morus005264(ACA1),Morus00611…	MSTRG.15790(DTX14),MSTRG.2000(ZIP11),Morus000396(TIP4-1),Morus000710(CML25),Morus000972(LAC7),Morus001053(--),Morus001224(TMK1),Morus001460(ALMT2),Morus001534(NFD4),Morus001704(TOC132),Morus001709(OPT7),Morus001769(DTX49),Morus002130(ychF),Morus002192(PLT5),Morus002268(At3g13620),Morus002697(CNGC1),Morus003052(SWEET16),Morus003187(SBH1),Morus003216(MSSP2),Morus003379(SKS1),Morus003470(BOR1),Morus…
GO:0003674	Molecular Function	GO:0004871	signal transducer activity	26	39	MSTRG.1717(At1g56140),MSTRG.21114(At1g56130),MSTRG.21115(At1g56140),Morus000564(GLR2.7),Morus001125(ARR9),Morus001645(CARK1),Morus001673(NFP),Morus003861(PBL7),Morus004358(GLR2.7),Morus004361(GLR2.7),Morus008861(GLR2.7),Morus009557(GLR2.9),Morus009561(GLR2.9),Morus012315(At4g27290),Morus014449(MAPKKK5),Morus014955(PBL15),Morus016886(RR24),Morus021534(SULTR1,3),Morus021841(RLP6),Morus021919(NTF3),…	Morus000910(ManS),Morus001220(TMK2),Morus001224(TMK1),Morus001704(TOC132),Morus001890(PERK1),Morus003454(At1g80640),Morus003920(PBL17),Morus004737(ARR7),Morus004761(PXC3),Morus005077(PBL16),Morus005531(ADO3),Morus005814(At5g45780),Morus006661(GRF12),Morus007163(GLR2.8),Morus007594(MAPKKK18),Morus007657(PBL28),Morus008041(NCRK),Morus008384(RBK2),Morus008860(GLR2.7),Morus011043(At1g01540),Morus0112…
GO:0003674	Molecular Function	GO:0016530	metallochaperone activity	8	1	Morus002911(ABCC9),Morus004550(ABCC8),Morus008990(PDR2),Morus011905(ABCC3),Morus016221(ABCC3),Morus016224(ABCC3),Morus023161(CCS),Morus027581(ABCC3)	Morus025435(ABCG6)
GO:0003674	Molecular Function	GO:0045735	nutrient reservoir activity	2	5	Morus008941(At1g18980),Morus016827(BSPA)	Morus002740(--),Morus013182(PLP2),Morus015408(At3g10080),Morus025071(PLP9),Morus026994(LEGB)
GO:0003674	Molecular Function	GO:0009055	electron carrier activity	6	26	Morus006924(At5g39865),Morus007548(DJC76),Morus009355(AAO1),Morus016648(At2g25060),Morus021534(SULTR1,3)	Morus001706(--),Morus002936(At4g27270),Morus006167(NDL2),Morus006299(--),Morus009602(ENODL1),Morus010533(GRXC9),Morus013186(--),Morus013200(At2g25060),Morus013558(--),Morus013626(--),Morus013831(C/VIF2),Morus014304(PETE),Morus015048(GRXC9),Morus016795(RPS14),Morus016904(At5g39865),Morus017614(--),Morus017773(PUP21),Morus018064(--),Morus020958(At5g15350),Morus021470(FRO2),Morus022522(AAO),Morus022…
GO:0003674	Molecular Function	GO:0001071	nucleic acid binding transcription factor activity	62	73	MSTRG.17552(AGL42),Morus000931(WRKY65),Morus000934(KAN4),Morus001125(ARR9),Morus001320(SARD1),Morus001839(SOC1),Morus001950(At1g16060),Morus002720(MYB36),Morus002784(WRKY48),Morus003782(WRKY50),Morus004213(WRKY70),Morus005124(ARF5),Morus005486(At2g19810),Morus006491(AGL65),Morus006652(ZAT9),Morus006704(WRKY29),Morus007627(WRKY72A),Morus007964(BHLH130),Morus008599(CDF3),Morus008873(RAP2-1),Morus00…	Morus000151(ERF061),Morus000165(TPS7),Morus001049(DREB1F),Morus001449(BZIP61),Morus001663(PTI5),Morus001766(DREB1D),Morus001767(ERF025),Morus001908(MYB111),Morus002130(ychF),Morus002184(CML39),Morus002502(MYB3R4),Morus002530(ERF017),Morus002605(NTL9),Morus002654(GATA8),Morus003754(--),Morus003883(ERF061),Morus004260(SCL13),Morus004500(IAA29),Morus004737(ARR7),Morus005010(MYB306),Morus005856(MYB25…
GO:0003674	Molecular Function	GO:0098772	molecular function regulator	7	53	Morus001337(At5g61530),Morus004902(EIX2),Morus007906(ATG13B),Morus016273(BRG3),Morus016982(CYT1),Morus019970(COL16),Morus023161(CCS)	MSTRG.24189(PMEI11),Morus000853(--),Morus001129(PMEI11),Morus001195(SBH2),Morus002194(Rca),Morus002635(AGD15),Morus002886(--),Morus002887(--),Morus003862(Tbc1d8),Morus004092(PMEI3),Morus004394(--),Morus004396(--),Morus004398(--),Morus004571(--),Morus005475(MAP65-8),Morus006195(PMEI6),Morus006819(PME34),Morus007970(IRKI),Morus010009(PDF2.2),Morus010983(ASP),Morus010986(RASI),Morus010987(ASP),Morus…
GO:0003674	Molecular Function	GO:0000988	transcription factor activity, protein binding	11	17	Morus002720(MYB36),Morus005668(GDPD1),Morus005669(GDPD1),Morus006813(EMB1796),Morus010844(MYB48),Morus011773(PAO),Morus019421(BBX21),Morus022132(MYB93),Morus023972(RBR),Morus025703(MED15A),Morus025969(At4g19190)	Morus001908(MYB111),Morus002502(MYB3R4),Morus002537(TIFY10A),Morus004704(PDCB2),Morus005010(MYB306),Morus005856(MYB25),Morus006790(MYB73),Morus009288(MYB73),Morus009402(BT4),Morus013167(TIFY9),Morus013732(XCP1),Morus015825(--),Morus017314(MYB17),Morus021640(TIFY5A),Morus022218(MYB4),Morus022665(MYB61),Morus027181(MYB20)
GO:0003674	Molecular Function	GO:0016209	antioxidant activity	7	17	Morus004063(At1g12200),Morus004299(PAP17),Morus017634(POX2),Morus023161(CCS),Morus024891(LOG5),Morus027762(At1g60420),Morus027907(MO1)	MSTRG.18742(GSVIVT00023967001),Morus003495(PER63),Morus004100(PRXQ),Morus004675(PAO1),Morus005364(PER66),Morus006380(NDA2),Morus008867(PER19),Morus011651(GSTF8),Morus012718(PAO2),Morus013081(PER47),Morus013524(PER42),Morus015235(At5g07800),Morus017226(PNC2),Morus017399(DOX2),Morus021066(TRX2),Morus024421(PER21),Morus026629(PER64)
GO:0003674	Molecular Function	GO:0045182	translation regulator activity	2	2	Morus000446(At2g02150),Morus005808(DOT4)	Morus005475(MAP65-8),Morus020151(OFUT11)
GO:0003674	Molecular Function	GO:0005488	binding	535	833	MSTRG.10036(--),MSTRG.12086(CYP736A117),MSTRG.12461(--),MSTRG.13149(SELMODRAFT_444075),MSTRG.13517(ASK8),MSTRG.16492(CRK10),MSTRG.16928(At4g27290),MSTRG.16931(At4g27290),MSTRG.16938(At4g27290),MSTRG.16940(At4g27290),MSTRG.1716(--),MSTRG.1717(At1g56140),MSTRG.17552(AGL42),MSTRG.17580(CHS2),MSTRG.18187(--),MSTRG.18255(MICU),MSTRG.18268(--),MSTRG.18284(CYP71D351),MSTRG.19041(--),MSTRG.2015(CYP71D10)…	MSTRG.10183(Os02g0491600),MSTRG.10678(CHI-L1),MSTRG.10863(OSM34),MSTRG.11103(CHIT1B),MSTRG.11104(UDA1),MSTRG.1191(--),MSTRG.12096(CYP71AN24),MSTRG.12097(CYP71AN24),MSTRG.12558(AUX28),MSTRG.13332(CHI2),MSTRG.13337(CHN14),MSTRG.14288(JAL19),MSTRG.14290(--),MSTRG.14291(JAL19),MSTRG.17507(At5g25090),MSTRG.17723(SDR1),MSTRG.18273(CYP71D11),MSTRG.18742(GSVIVT00023967001),MSTRG.19499(RGG2),MSTRG.21210(S…
GO:0003674	Molecular Function	GO:0005198	structural molecule activity	11	18	Morus006683(atad1a),Morus007318(--),Morus010031(IPT5),Morus013596(FTSH6),Morus014559(--),Morus014567(SPC25),Morus016684(AP1),Morus020084(FTSHI4),Morus020426(--),Morus027078(POPTR_0012s05040g),Morus027413(RPS29A)	Morus002194(Rca),Morus007657(PBL28),Morus009878(PCAP1),Morus011354(--),Morus013159(ACL1),Morus013562(TUBB1),Morus015321(ABCG15),Morus016057(TUBB1),Morus016474(HSP22.0),Morus016795(RPS14),Morus018668(TTL1),Morus019160(RPS14C),Morus020054(FLA7),Morus020837(LRX4),Morus022171(--),Morus022837(At1g62620),Morus024283(TUBB5),Morus025517(TUBA1)
GO:0005575	Cellular Component	GO:0005576	extracellular region	20	181	Morus001833(At5g14450),Morus004299(PAP17),Morus004902(EIX2),Morus006857(TT10),Morus007544(SCPL34),Morus008516(At5g34940),Morus008941(At1g18980),Morus009410(At5g61540),Morus011716(CRK14),Morus014034(At1g04970),Morus015146(SCPL20),Morus018103(SCPL35),Morus018104(SCPL35),Morus019406(PAP2),Morus021880(HSP90),Morus023068(ABCC6),Morus023161(CCS),Morus024781(--),Morus027393(ALEU),Morus027581(ABCC3)	MSTRG.11594(XTH23),MSTRG.18742(GSVIVT00023967001),Morus000581(HIDM),Morus000690(EXL5),Morus000853(--),Morus001220(TMK2),Morus001224(TMK1),Morus001706(--),Morus001832(At5g14450),Morus002039(FUC95A),Morus002150(RNS1),Morus002479(SBT1.5),Morus002498(AIM1),Morus002556(NPC2),Morus002886(--),Morus002887(--),Morus003041(PAP15),Morus003380(INV*DC4),Morus003495(PER63),Morus003693(SCPL24),Morus003730(XTH10…
GO:0005575	Cellular Component	GO:0044425	membrane part	207	391	MSTRG.1278(BOR4),MSTRG.1717(At1g56140),MSTRG.18969(BOR2),MSTRG.19041(--),MSTRG.21115(At1g56140),MSTRG.23814(--),MSTRG.6737(WAT1),Morus000158(HEX6),Morus000166(HEX6),Morus000212(--),Morus000497(WAK2),Morus000787(LECRK91),Morus000855(At3g19553),Morus000947(CYP94C1),Morus000980(At1g56140),Morus000989(CYP78A7),Morus001056(At4g03230),Morus001175(KIN14S),Morus001230(EIX2),Morus001340(TAR4),Morus001446(…	MSTRG.12097(CYP71AN24),MSTRG.13409(TLP1),MSTRG.15790(DTX14),MSTRG.17507(At5g25090),MSTRG.2000(ZIP11),MSTRG.21687(AGP41),MSTRG.24177(SQE1),MSTRG.6886(TBL38),MSTRG.9521(HIPP07),Morus000180(FH1),Morus000322(SLAH3),Morus000349(At1g32860),Morus000791(TBL16),Morus000866(At1g27930),Morus001080(CCR4),Morus001082(CEPR2),Morus001220(TMK2),Morus001224(TMK1),Morus001379(NDPK3),Morus001400(TBL43),Morus001460(…
GO:0005575	Cellular Component	GO:0016020	membrane	281	512	MSTRG.1278(BOR4),MSTRG.12944(CHS2),MSTRG.1716(--),MSTRG.1717(At1g56140),MSTRG.17580(CHS2),MSTRG.18969(BOR2),MSTRG.19041(--),MSTRG.21114(At1g56130),MSTRG.21115(At1g56140),MSTRG.22436(Aqr),MSTRG.23814(--),MSTRG.2858(HST),MSTRG.3868(At3g47570),MSTRG.6280(At3g47570),MSTRG.6737(WAT1),Morus000158(HEX6),Morus000166(HEX6),Morus000212(--),Morus000497(WAK2),Morus000564(GLR2.7),Morus000787(LECRK91),Morus000…	MSTRG.12096(CYP71AN24),MSTRG.12097(CYP71AN24),MSTRG.12943(CHS),MSTRG.13409(TLP1),MSTRG.15790(DTX14),MSTRG.17507(At5g25090),MSTRG.18808(VIT_11s0052g01140),MSTRG.19499(RGG2),MSTRG.2000(ZIP11),MSTRG.21687(AGP41),MSTRG.24177(SQE1),MSTRG.4282(At2g27500),MSTRG.6886(TBL38),MSTRG.9521(HIPP07),Morus000180(FH1),Morus000322(SLAH3),Morus000349(At1g32860),Morus000396(TIP4-1),Morus000530(At1g09160),Morus000710…
GO:0005575	Cellular Component	GO:0055044	symplast	20	53	Morus001833(At5g14450),Morus002911(ABCC9),Morus003245(NHL26),Morus006120(ABCA7),Morus012026(ERDJ3A),Morus012315(At4g27290),Morus012358(STP13),Morus013630(BAG5),Morus013879(ABCB11),Morus014477(AMT1-1),Morus018185(FER),Morus020786(PLDBETA1),Morus021880(HSP90),Morus022488(BAG6),Morus023068(ABCC6),Morus023140(PLDBETA1),Morus023846(NPC3),Morus024238(BEL1),Morus026124(ABCB11),Morus027581(ABCC3)	Morus000159(At4g18380),Morus001832(At5g14450),Morus002009(RHM1),Morus003379(SKS1),Morus003714(HIPP32),Morus004032(SCPL45),Morus004228(FER),Morus004365(EXL3),Morus004531(BGAL1),Morus004563(RKL1),Morus005025(PDLP7),Morus005077(PBL16),Morus005288(ERD4),Morus005364(PER66),Morus008370(PIP2-7),Morus008867(PER19),Morus009878(PCAP1),Morus010196(THE1),Morus011671(--),Morus012136(NCL),Morus012273(IMK3),Mor…
GO:0005575	Cellular Component	GO:0030054	cell junction	24	57	MSTRG.21114(At1g56130),MSTRG.21115(At1g56140),Morus001833(At5g14450),Morus002911(ABCC9),Morus003245(NHL26),Morus004678(At3g53170),Morus006120(ABCA7),Morus012026(ERDJ3A),Morus012315(At4g27290),Morus012358(STP13),Morus013630(BAG5),Morus013879(ABCB11),Morus014477(AMT1-1),Morus018185(FER),Morus020426(--),Morus020786(PLDBETA1),Morus021880(HSP90),Morus022488(BAG6),Morus023068(ABCC6),Morus023140(PLDBETA…	MSTRG.3441(At1g50180),Morus000159(At4g18380),Morus001832(At5g14450),Morus002009(RHM1),Morus003379(SKS1),Morus003714(HIPP32),Morus004032(SCPL45),Morus004228(FER),Morus004365(EXL3),Morus004531(BGAL1),Morus004563(RKL1),Morus005025(PDLP7),Morus005077(PBL16),Morus005288(ERD4),Morus005364(PER66),Morus007869(CSLD2),Morus008370(PIP2-7),Morus008867(PER19),Morus009878(PCAP1),Morus010196(THE1),Morus011671(-…
GO:0005575	Cellular Component	GO:0044421	extracellular region part	4	22	Morus009410(At5g61540),Morus014034(At1g04970),Morus023161(CCS),Morus027393(ALEU)	Morus000690(EXL5),Morus002150(RNS1),Morus003693(SCPL24),Morus003922(OSCBPW),Morus004365(EXL3),Morus006923(OSCBPW),Morus006939(ENGASE1),Morus007478(KIN14F),Morus008879(KIN4A),Morus010320(TPX2),Morus011664(Bp10),Morus012176(OSCBPY),Morus012731(PHI-1),Morus013221(Bp10),Morus013732(XCP1),Morus013846(OSCBPY),Morus013848(OSCBPY),Morus014338(Bp10),Morus018487(EXL7),Morus021024(SCPL25),Morus022978(ChiC),…
GO:0005575	Cellular Component	GO:0044420	extracellular matrix component	1	0	MSTRG.18969(BOR2)	--
GO:0005575	Cellular Component	GO:0099512	supramolecular fiber	4	24	Morus001041(QQT1),Morus001175(KIN14S),Morus006141(IQD1),Morus020426(--)	Morus000858(dlcB),Morus001758(NEK5),Morus004477(KIN7E),Morus005475(MAP65-8),Morus007184(KIN5D),Morus008879(KIN4A),Morus008927(TOR1L3),Morus009517(KIN12F),Morus009878(PCAP1),Morus010320(TPX2),Morus013259(NACK1),Morus013562(TUBB1),Morus016057(TUBB1),Morus016361(WDL3),Morus017057(KINUC),Morus017156(KIN12E),Morus017560(DRP1B),Morus020218(KIN14F),Morus022272(KIN8A),Morus022457(AUR3),Morus024283(TUBB5)…
GO:0005575	Cellular Component	GO:0031012	extracellular matrix	1	1	MSTRG.18969(BOR2)	Morus027840(2MMP)
GO:0005575	Cellular Component	GO:0039679	viral occlusion body	0	3	--	Morus007502(--),Morus016916(SYP121),Morus023374(NPSN11)
GO:0005575	Cellular Component	GO:0044215	other organism	0	2	--	Morus009758(SUD1),Morus009878(PCAP1)
GO:0005575	Cellular Component	GO:0044217	other organism part	0	2	--	Morus009758(SUD1),Morus009878(PCAP1)
GO:0005575	Cellular Component	GO:0044423	virion part	3	5	Morus011084(--),Morus018255(SYP132),Morus021180(CYP71AN24)	Morus003754(--),Morus009150(RS2),Morus011354(--),Morus024017(ERF1A),Morus025877(--)
GO:0005575	Cellular Component	GO:0019012	virion	3	7	Morus011084(--),Morus018255(SYP132),Morus021180(CYP71AN24)	Morus003754(--),Morus009150(RS2),Morus009878(PCAP1),Morus011354(--),Morus014554(S1),Morus024017(ERF1A),Morus025877(--)
GO:0005575	Cellular Component	GO:0044456	synapse part	1	0	Morus020426(--)	--
GO:0005575	Cellular Component	GO:0045202	synapse	1	0	Morus020426(--)	--
GO:0005575	Cellular Component	GO:0044464	cell part	429	831	MSTRG.1288(BCA5),MSTRG.12944(CHS2),MSTRG.13517(ASK8),MSTRG.17552(AGL42),MSTRG.17580(CHS2),MSTRG.18255(MICU),MSTRG.18969(BOR2),MSTRG.19041(--),MSTRG.22436(Aqr),MSTRG.2858(HST),MSTRG.4468(PYD2),MSTRG.6737(WAT1),MSTRG.704(RPA1E),Morus000076(SPAC1F5.03c),Morus000158(HEX6),Morus000166(HEX6),Morus000212(--),Morus000536(4CLL9),Morus000787(LECRK91),Morus000855(At3g19553),Morus000929(--),Morus000931(WRKY6…	MSTRG.10678(CHI-L1),MSTRG.10715(PME41),MSTRG.11594(XTH23),MSTRG.11896(UGT91C1),MSTRG.12096(CYP71AN24),MSTRG.12097(CYP71AN24),MSTRG.12943(CHS),MSTRG.13337(CHN14),MSTRG.13908(Ifi30),MSTRG.14436(MLP28),MSTRG.14872(LRX4),MSTRG.16256(--),MSTRG.18302(ALDH2C4),MSTRG.18742(GSVIVT00023967001),MSTRG.19499(RGG2),MSTRG.21210(SKIP2),MSTRG.21768(PXG4),MSTRG.23308(BGLU17),MSTRG.24177(SQE1),MSTRG.3528(DCR),MSTRG…
GO:0005575	Cellular Component	GO:0005623	cell	429	832	MSTRG.1288(BCA5),MSTRG.12944(CHS2),MSTRG.13517(ASK8),MSTRG.17552(AGL42),MSTRG.17580(CHS2),MSTRG.18255(MICU),MSTRG.18969(BOR2),MSTRG.19041(--),MSTRG.22436(Aqr),MSTRG.2858(HST),MSTRG.4468(PYD2),MSTRG.6737(WAT1),MSTRG.704(RPA1E),Morus000076(SPAC1F5.03c),Morus000158(HEX6),Morus000166(HEX6),Morus000212(--),Morus000536(4CLL9),Morus000787(LECRK91),Morus000855(At3g19553),Morus000929(--),Morus000931(WRKY6…	MSTRG.10678(CHI-L1),MSTRG.10715(PME41),MSTRG.11594(XTH23),MSTRG.11896(UGT91C1),MSTRG.12096(CYP71AN24),MSTRG.12097(CYP71AN24),MSTRG.12943(CHS),MSTRG.13337(CHN14),MSTRG.13908(Ifi30),MSTRG.14436(MLP28),MSTRG.14872(LRX4),MSTRG.16256(--),MSTRG.18302(ALDH2C4),MSTRG.18742(GSVIVT00023967001),MSTRG.19499(RGG2),MSTRG.21210(SKIP2),MSTRG.21768(PXG4),MSTRG.23297(TIFY10B),MSTRG.23308(BGLU17),MSTRG.24177(SQE1),…
GO:0005575	Cellular Component	GO:0043226	organelle	287	535	MSTRG.1288(BCA5),MSTRG.12944(CHS2),MSTRG.13517(ASK8),MSTRG.17552(AGL42),MSTRG.17580(CHS2),MSTRG.18255(MICU),MSTRG.18969(BOR2),MSTRG.19041(--),MSTRG.22436(Aqr),MSTRG.2858(HST),MSTRG.4468(PYD2),MSTRG.6737(WAT1),MSTRG.704(RPA1E),Morus000536(4CLL9),Morus000929(--),Morus000931(WRKY65),Morus000934(KAN4),Morus000947(CYP94C1),Morus001041(QQT1),Morus001074(--),Morus001125(ARR9),Morus001175(KIN14S),Morus00…	MSTRG.10678(CHI-L1),MSTRG.12096(CYP71AN24),MSTRG.12097(CYP71AN24),MSTRG.12943(CHS),MSTRG.13337(CHN14),MSTRG.13908(Ifi30),MSTRG.14436(MLP28),MSTRG.14872(LRX4),MSTRG.16256(--),MSTRG.18742(GSVIVT00023967001),MSTRG.19499(RGG2),MSTRG.21210(SKIP2),MSTRG.21768(PXG4),MSTRG.23308(BGLU17),MSTRG.24177(SQE1),MSTRG.7425(CDC20-1),MSTRG.8398(--),MSTRG.9540(TBL35),Morus000097(MYB73),Morus000482(DRT100),Morus0004…
GO:0005575	Cellular Component	GO:0044422	organelle part	144	255	MSTRG.12944(CHS2),MSTRG.17580(CHS2),MSTRG.19041(--),MSTRG.2858(HST),MSTRG.6737(WAT1),MSTRG.704(RPA1E),Morus000929(--),Morus000947(CYP94C1),Morus001041(QQT1),Morus001175(KIN14S),Morus001438(PPH),Morus001988(DTX40),Morus002284(ATL5),Morus002911(ABCC9),Morus002987(ATL41),Morus003063(RRP41),Morus003245(NHL26),Morus004550(ABCC8),Morus004898(AAR2),Morus005264(ACA1),Morus005581(CRT3),Morus005668(GDPD1),…	MSTRG.12097(CYP71AN24),MSTRG.12943(CHS),Morus000791(TBL16),Morus000858(dlcB),Morus000866(At1g27930),Morus001379(NDPK3),Morus001460(ALMT2),Morus001704(TOC132),Morus001758(NEK5),Morus001999(IQD31),Morus002098(PPD6),Morus002130(ychF),Morus002194(Rca),Morus002498(AIM1),Morus002539(LHCA6),Morus002603(HIPP09),Morus002935(BHLH123),Morus002994(BHLH35),Morus003042(--),Morus003198(At1g26850),Morus003380(IN…
GO:0005575	Cellular Component	GO:0032991	macromolecular complex	124	177	MSTRG.22436(Aqr),MSTRG.704(RPA1E),Morus000076(SPAC1F5.03c),Morus000929(--),Morus001175(KIN14S),Morus002284(ATL5),Morus002334(CAD),Morus002911(ABCC9),Morus002987(ATL41),Morus003063(RRP41),Morus003093(yugF),Morus003184(PDR1),Morus003186(PDR1),Morus003464(apaG),Morus004009(EXO70A3),Morus004063(At1g12200),Morus004083(Os06g0358800),Morus004550(ABCC8),Morus004898(AAR2),Morus005194(CD4B),Morus005264(ACA…	MSTRG.19499(RGG2),MSTRG.7425(CDC20-1),Morus000858(dlcB),Morus001224(TMK1),Morus001379(NDPK3),Morus001999(IQD31),Morus002098(PPD6),Morus002130(ychF),Morus002194(Rca),Morus002410(BGLU17),Morus002498(AIM1),Morus002539(LHCA6),Morus002654(GATA8),Morus002994(BHLH35),Morus003042(--),Morus003187(SBH1),Morus003201(TOP2),Morus003402(DTM1),Morus003678(QWRF2),Morus003893(ABCG25),Morus004101(ABCG11),Morus0042…
GO:0005575	Cellular Component	GO:0031974	membrane-enclosed lumen	36	35	Morus000929(--),Morus002284(ATL5),Morus003063(RRP41),Morus005581(CRT3),Morus005668(GDPD1),Morus005669(GDPD1),Morus006074(Dcaf8),Morus006813(EMB1796),Morus008194(--),Morus009410(At5g61540),Morus010154(CNX2),Morus010560(RFC2),Morus011020(ISE2),Morus011111(ephA),Morus012026(ERDJ3A),Morus012087(infB),Morus012591(ATL71),Morus014545(--),Morus014567(SPC25),Morus015197(SDI1),Morus015860(--),Morus016292(O…	Morus001379(NDPK3),Morus002130(ychF),Morus002194(Rca),Morus002498(AIM1),Morus003380(INV*DC4),Morus004704(PDCB2),Morus007468(CSLD5),Morus007980(FTIP3),Morus008123(ILL5),Morus008191(APE1L),Morus008879(KIN4A),Morus009091(--),Morus010137(HSD3),Morus010320(TPX2),Morus010430(HEMA1),Morus012548(Os03g0162200),Morus012721(--),Morus013953(CESA7),Morus014749(GDH1),Morus015182(PED1),Morus016795(RPS14),Morus0…

## Sheet: Gradient.bar graph
id	num	qvalue	per	ratio	class	ID	Descrption	Pvalue	Qvalue	Up	Down	fg_num	bg_num
GO:0071944 cell periphery	484	4.48652e-23	32.44	0.176	Cellular Component	GO:0071944	cell periphery	6.54011e-26	4.48652e-23	153	331	484	2747
GO:0005576 extracellular region	201	1.97165e-16	13.472	0.214	Cellular Component	GO:0005576	extracellular region	5.74825e-19	1.97165e-16	20	181	201	939
GO:0005886 plasma membrane	388	2.12027e-14	26.005	0.169	Cellular Component	GO:0005886	plasma membrane	9.27234e-17	2.12027e-14	144	244	388	2295
GO:0031224 intrinsic component of membrane	536	1.03178e-13	35.925	0.155	Cellular Component	GO:0031224	intrinsic component of membrane	6.0162e-16	1.03178e-13	184	352	536	3454
GO:0003824 catalytic activity	1464	4.89727e-13	70.351	0.137	Molecular Function	GO:0003824	catalytic activity	2.92374e-16	4.89727e-13	500	964	1464	10656
GO:0071554 cell wall organization or biogenesis	163	8.47097e-13	8.266	0.232	Biological Process	GO:0071554	cell wall organization or biogenesis	1.96633e-16	8.47097e-13	18	145	163	702
GO:0005618 cell wall	98	1.84542e-12	6.568	0.257	Cellular Component	GO:0005618	cell wall	1.34506e-14	1.84542e-12	9	89	98	382
GO:0004553 hydrolase activity, hydrolyzing O-glycosyl compounds	108	9.06889e-12	5.19	0.258	Molecular Function	GO:0004553	hydrolase activity, hydrolyzing O-glycosyl compounds	1.08285e-14	9.06889e-12	12	96	108	419
GO:0048046 apoplast	59	2.91031e-11	3.954	0.316	Cellular Component	GO:0048046	apoplast	2.54546e-13	2.91031e-11	6	53	59	187
GO:0009505 plant-type cell wall	48	9.79071e-11	3.217	0.345	Cellular Component	GO:0009505	plant-type cell wall	1.07882e-12	9.79071e-11	6	42	48	139
GO:0031226 intrinsic component of plasma membrane	133	9.79071e-11	8.914	0.213	Cellular Component	GO:0031226	intrinsic component of plasma membrane	1.14177e-12	9.79071e-11	57	76	133	623
GO:0016798 hydrolase activity, acting on glycosyl bonds	113	2.39422e-10	5.43	0.24	Molecular Function	GO:0016798	hydrolase activity, acting on glycosyl bonds	4.28815e-13	2.39422e-10	13	100	113	470
GO:0044425 membrane part	593	1.193e-09	39.745	0.145	Cellular Component	GO:0044425	membrane part	1.56515e-11	1.193e-09	202	391	593	4097
GO:0016021 integral component of membrane	488	2.26647e-09	32.708	0.149	Cellular Component	GO:0016021	integral component of membrane	3.3039e-11	2.26647e-09	176	312	488	3270
GO:0030312 external encapsulating structure	109	2.66147e-09	7.306	0.218	Cellular Component	GO:0030312	external encapsulating structure	4.26766e-11	2.66147e-09	10	99	109	501
GO:0016020 membrane	788	3.40586e-09	52.815	0.137	Cellular Component	GO:0016020	membrane	5.95777e-11	3.40586e-09	276	512	788	5747
GO:0005976 polysaccharide metabolic process	145	5.26386e-09	7.353	0.217	Biological Process	GO:0005976	polysaccharide metabolic process	2.44376e-12	5.26386e-09	21	124	145	667
GO:0044459 plasma membrane part	165	1.03237e-08	11.059	0.187	Cellular Component	GO:0044459	plasma membrane part	1.95639e-10	1.03237e-08	71	94	165	883
GO:0004672 protein kinase activity	228	6.55025e-08	10.956	0.181	Molecular Function	GO:0004672	protein kinase activity	1.56424e-10	6.55025e-08	112	116	228	1259
GO:0016740 transferase activity	707	9.07552e-08	33.974	0.147	Molecular Function	GO:0016740	transferase activity	2.70911e-10	9.07552e-08	273	434	707	4804
GO:0016757 transferase activity, transferring glycosyl groups	155	1.20986e-07	7.448	0.197	Molecular Function	GO:0016757	transferase activity, transferring glycosyl groups	4.33382e-10	1.20986e-07	40	115	155	786
GO:0016773 phosphotransferase activity, alcohol group as acceptor	263	1.76758e-07	12.638	0.173	Molecular Function	GO:0016773	phosphotransferase activity, alcohol group as acceptor	7.38691e-10	1.76758e-07	126	137	263	1522
GO:0030246 carbohydrate binding	80	1.89232e-07	3.844	0.242	Molecular Function	GO:0030246	carbohydrate binding	9.03793e-10	1.89232e-07	40	40	80	331
GO:0071555 cell wall organization	101	2.43657e-07	5.122	0.231	Biological Process	GO:0071555	cell wall organization	1.69678e-10	2.43657e-07	4	97	101	437
GO:0016301 kinase activity	283	2.54396e-07	13.599	0.169	Molecular Function	GO:0016301	kinase activity	1.36691e-09	2.54396e-07	138	145	283	1672
GO:0016758 transferase activity, transferring hexosyl groups	91	6.57158e-07	4.373	0.224	Molecular Function	GO:0016758	transferase activity, transferring hexosyl groups	3.92333e-09	6.57158e-07	20	71	91	406
GO:0031225 anchored component of membrane	37	7.1102e-07	2.48	0.308	Cellular Component	GO:0031225	anchored component of membrane	1.45106e-08	7.1102e-07	4	33	37	120
GO:0045229 external encapsulating structure organization	105	9.09352e-07	5.325	0.222	Biological Process	GO:0045229	external encapsulating structure organization	8.44338e-10	9.09352e-07	6	99	105	473
GO:0046658 anchored component of plasma membrane	31	9.70048e-07	2.078	0.337	Cellular Component	GO:0046658	anchored component of plasma membrane	2.1211e-08	9.70048e-07	3	28	31	92
GO:0005887 integral component of plasma membrane	103	1.49352e-06	6.903	0.198	Cellular Component	GO:0005887	integral component of plasma membrane	3.48344e-08	1.49352e-06	54	49	103	521
GO:0008194 UDP-glycosyltransferase activity	76	2.15063e-06	3.652	0.232	Molecular Function	GO:0008194	UDP-glycosyltransferase activity	1.47753e-08	2.15063e-06	23	53	76	327
GO:0005375 copper ion transmembrane transporter activity	32	2.15063e-06	1.538	0.348	Molecular Function	GO:0005375	copper ion transmembrane transporter activity	1.54075e-08	2.15063e-06	8	24	32	92
GO:0008028 monocarboxylic acid transmembrane transporter activity	54	3.4618e-06	2.595	0.262	Molecular Function	GO:0008028	monocarboxylic acid transmembrane transporter activity	2.68677e-08	3.4618e-06	33	21	54	206
GO:0010410 hemicellulose metabolic process	25	4.104e-06	1.268	0.431	Biological Process	GO:0010410	hemicellulose metabolic process	4.76323e-09	4.104e-06	0	25	25	58
GO:0005975 carbohydrate metabolic process	289	4.48933e-06	14.655	0.168	Biological Process	GO:0005975	carbohydrate metabolic process	6.25255e-09	4.48933e-06	56	233	289	1721
GO:0015145 monosaccharide transmembrane transporter activity	43	5.2395e-06	2.066	0.287	Molecular Function	GO:0015145	monosaccharide transmembrane transporter activity	4.37928e-08	5.2395e-06	24	19	43	150
GO:0098533 ATPase dependent transmembrane transport complex	61	9.08731e-06	4.088	0.226	Cellular Component	GO:0098533	ATPase dependent transmembrane transport complex	2.25196e-07	9.08731e-06	33	28	61	270
GO:0051119 sugar transmembrane transporter activity	53	1.10346e-05	2.547	0.255	Molecular Function	GO:0051119	sugar transmembrane transporter activity	9.91834e-08	1.10346e-05	31	22	53	208
GO:0046915 transition metal ion transmembrane transporter activity	70	1.10346e-05	3.364	0.229	Molecular Function	GO:0046915	transition metal ion transmembrane transporter activity	1.05405e-07	1.10346e-05	27	43	70	306
GO:0006825 copper ion transport	38	1.53034e-05	1.927	0.314	Biological Process	GO:0006825	copper ion transport	2.48662e-08	1.53034e-05	10	28	38	121
GO:0000041 transition metal ion transport	79	1.58858e-05	4.006	0.228	Biological Process	GO:0000041	transition metal ion transport	2.95001e-08	1.58858e-05	31	48	79	346
GO:0015698 inorganic anion transport	74	1.68319e-05	3.753	0.233	Biological Process	GO:0015698	inorganic anion transport	3.51642e-08	1.68319e-05	37	37	74	318
GO:0044036 cell wall macromolecule metabolic process	61	1.8431e-05	3.093	0.249	Biological Process	GO:0044036	cell wall macromolecule metabolic process	4.27832e-08	1.8431e-05	11	50	61	245
GO:1902495 transmembrane transporter complex	64	2.03497e-05	4.29	0.217	Cellular Component	GO:1902495	transmembrane transporter complex	5.33958e-07	2.03497e-05	35	29	64	295
GO:0099600 transmembrane receptor activity	50	2.42488e-05	2.403	0.254	Molecular Function	GO:0099600	transmembrane receptor activity	2.57659e-07	2.42488e-05	16	34	50	197
GO:0004888 transmembrane signaling receptor activity	48	2.42488e-05	2.307	0.258	Molecular Function	GO:0004888	transmembrane signaling receptor activity	2.60584e-07	2.42488e-05	15	33	48	186
GO:0005342 organic acid transmembrane transporter activity	67	4.18573e-05	3.22	0.223	Molecular Function	GO:0005342	organic acid transmembrane transporter activity	5.00798e-07	4.18573e-05	37	30	67	300
GO:0046943 carboxylic acid transmembrane transporter activity	67	4.18573e-05	3.22	0.223	Molecular Function	GO:0046943	carboxylic acid transmembrane transporter activity	5.00798e-07	4.18573e-05	37	30	67	300
GO:0004674 protein serine/threonine kinase activity	139	4.18573e-05	6.679	0.182	Molecular Function	GO:0004674	protein serine/threonine kinase activity	5.24778e-07	4.18573e-05	61	78	139	763
GO:0015718 monocarboxylic acid transport	54	4.41936e-05	2.738	0.255	Biological Process	GO:0015718	monocarboxylic acid transport	1.12844e-07	4.41936e-05	32	22	54	212
GO:0015749 monosaccharide transport	43	5.04962e-05	2.181	0.279	Biological Process	GO:0015749	monosaccharide transport	1.40658e-07	5.04962e-05	24	19	43	154
GO:0010383 cell wall polysaccharide metabolic process	27	5.19056e-05	1.369	0.355	Biological Process	GO:0010383	cell wall polysaccharide metabolic process	1.56632e-07	5.19056e-05	0	27	27	76
GO:0015144 carbohydrate transmembrane transporter activity	55	5.28547e-05	2.643	0.237	Molecular Function	GO:0015144	carbohydrate transmembrane transporter activity	7.25766e-07	5.28547e-05	31	24	55	232
GO:1901476 carbohydrate transporter activity	55	5.28547e-05	2.643	0.237	Molecular Function	GO:1901476	carbohydrate transporter activity	7.25766e-07	5.28547e-05	31	24	55	232
GO:1990351 transporter complex	64	6.5067e-05	4.29	0.21	Cellular Component	GO:1990351	transporter complex	1.80215e-06	6.5067e-05	35	29	64	305
GO:0006820 anion transport	115	7.39717e-05	5.832	0.196	Biological Process	GO:0006820	anion transport	2.40391e-07	7.39717e-05	59	56	115	588
GO:0015098 molybdate ion transmembrane transporter activity	36	9.12908e-05	1.73	0.277	Molecular Function	GO:0015098	molybdate ion transmembrane transporter activity	1.33217e-06	9.12908e-05	20	16	36	130
GO:0008514 organic anion transmembrane transporter activity	71	9.12908e-05	3.412	0.213	Molecular Function	GO:0008514	organic anion transmembrane transporter activity	1.44192e-06	9.12908e-05	40	31	71	333
GO:0015146 pentose transmembrane transporter activity	34	9.12908e-05	1.634	0.283	Molecular Function	GO:0015146	pentose transmembrane transporter activity	1.47155e-06	9.12908e-05	18	16	34	120
GO:0015148 D-xylose transmembrane transporter activity	34	9.12908e-05	1.634	0.283	Molecular Function	GO:0015148	D-xylose transmembrane transporter activity	1.47155e-06	9.12908e-05	18	16	34	120
GO:0016762 xyloglucan:xyloglucosyl transferase activity	13	9.41834e-05	0.625	0.52	Molecular Function	GO:0016762	xyloglucan:xyloglucosyl transferase activity	1.57441e-06	9.41834e-05	0	13	13	25
GO:0019199 transmembrane receptor protein kinase activity	35	0.000121237	1.682	0.276	Molecular Function	GO:0019199	transmembrane receptor protein kinase activity	2.09902e-06	0.000121237	6	29	35	127
GO:1904949 ATPase complex	64	0.000122979	4.29	0.206	Cellular Component	GO:1904949	ATPase complex	3.58539e-06	0.000122979	35	29	64	311
GO:0042546 cell wall biogenesis	70	0.000129119	3.55	0.223	Biological Process	GO:0042546	cell wall biogenesis	4.68657e-07	0.000129119	13	57	70	314
GO:0044264 cellular polysaccharide metabolic process	88	0.000129119	4.462	0.208	Biological Process	GO:0044264	cellular polysaccharide metabolic process	4.79549e-07	0.000129119	17	71	88	424
GO:0010411 xyloglucan metabolic process	15	0.000140772	0.761	0.5	Biological Process	GO:0010411	xyloglucan metabolic process	5.55506e-07	0.000140772	0	15	15	30
GO:0016413 O-acetyltransferase activity	19	0.000221041	0.913	0.373	Molecular Function	GO:0016413	O-acetyltransferase activity	3.95894e-06	0.000221041	6	13	19	51
GO:0042625 ATPase coupled ion transmembrane transporter activity	63	0.000244395	3.027	0.214	Molecular Function	GO:0042625	ATPase coupled ion transmembrane transporter activity	4.66284e-06	0.000244395	34	29	63	294
GO:0015075 ion transmembrane transporter activity	189	0.000244395	9.082	0.165	Molecular Function	GO:0015075	ion transmembrane transporter activity	4.69999e-06	0.000244395	86	103	189	1143
GO:0015116 sulfate transmembrane transporter activity	36	0.000244395	1.73	0.263	Molecular Function	GO:0015116	sulfate transmembrane transporter activity	5.03414e-06	0.000244395	19	17	36	137
GO:0015926 glucosidase activity	24	0.000244395	1.153	0.32	Molecular Function	GO:0015926	glucosidase activity	5.10322e-06	0.000244395	2	22	24	75
GO:0015412 molybdate transmembrane-transporting ATPase activity	33	0.000244395	1.586	0.273	Molecular Function	GO:0015412	molybdate transmembrane-transporting ATPase activity	5.197e-06	0.000244395	20	13	33	121
GO:0022891 substrate-specific transmembrane transporter activity	210	0.000244395	10.091	0.162	Molecular Function	GO:0022891	substrate-specific transmembrane transporter activity	5.25267e-06	0.000244395	95	115	210	1295
GO:0016772 transferase activity, transferring phosphorus-containing groups	340	0.000265748	16.338	0.151	Molecular Function	GO:0016772	transferase activity, transferring phosphorus-containing groups	5.87025e-06	0.000265748	164	176	340	2253
GO:0055052 ATP-binding cassette (ABC) transporter complex, substrate-binding subunit-containing	40	0.000268595	2.681	0.237	Cellular Component	GO:0055052	ATP-binding cassette (ABC) transporter complex, substrate-binding subunit-containing	8.22229e-06	0.000268595	24	16	40	169
GO:0006468 protein phosphorylation	209	0.000270479	10.598	0.168	Biological Process	GO:0006468	protein phosphorylation	1.13013e-06	0.000270479	96	113	209	1246
GO:0015407 monosaccharide-transporting ATPase activity	32	0.000281703	1.538	0.274	Molecular Function	GO:0015407	monosaccharide-transporting ATPase activity	6.72725e-06	0.000281703	17	15	32	117
GO:0015608 carbohydrate-importing ATPase activity	32	0.000281703	1.538	0.274	Molecular Function	GO:0015608	carbohydrate-importing ATPase activity	6.72725e-06	0.000281703	17	15	32	117
GO:0015614 D-xylose-importing ATPase activity	32	0.000281703	1.538	0.274	Molecular Function	GO:0015614	D-xylose-importing ATPase activity	6.72725e-06	0.000281703	17	15	32	117
GO:0015112 nitrate transmembrane transporter activity	34	0.000288937	1.634	0.266	Molecular Function	GO:0015112	nitrate transmembrane transporter activity	7.07249e-06	0.000288937	20	14	34	128
GO:0008519 ammonium transmembrane transporter activity	35	0.000312166	1.682	0.261	Molecular Function	GO:0008519	ammonium transmembrane transporter activity	7.82743e-06	0.000312166	20	15	35	134
GO:0006811 ion transport	230	0.000349389	11.663	0.164	Biological Process	GO:0006811	ion transport	1.55183e-06	0.000349389	101	129	230	1400
GO:0006817 phosphate ion transport	51	0.000349389	2.586	0.241	Biological Process	GO:0006817	phosphate ion transport	1.62205e-06	0.000349389	26	25	51	212
GO:0015689 molybdate ion transport	36	0.000361543	1.826	0.277	Biological Process	GO:0015689	molybdate ion transport	1.76653e-06	0.000361543	20	16	36	130
GO:0015750 pentose transport	34	0.000361543	1.724	0.283	Biological Process	GO:0015750	pentose transport	1.93024e-06	0.000361543	18	16	34	120
GO:0015753 D-xylose transport	34	0.000361543	1.724	0.283	Biological Process	GO:0015753	D-xylose transport	1.93024e-06	0.000361543	18	16	34	120
GO:0008422 beta-glucosidase activity	21	0.000374329	1.009	0.333	Molecular Function	GO:0008422	beta-glucosidase activity	9.60964e-06	0.000374329	2	19	21	63
GO:0000271 polysaccharide biosynthetic process	73	0.000384905	3.702	0.212	Biological Process	GO:0000271	polysaccharide biosynthetic process	2.14432e-06	0.000384905	18	55	73	345
GO:0030001 metal ion transport	125	0.000447536	6.339	0.183	Biological Process	GO:0030001	metal ion transport	2.59712e-06	0.000447536	58	67	125	682
GO:0016835 carbon-oxygen lyase activity	84	0.000483961	4.037	0.192	Molecular Function	GO:0016835	carbon-oxygen lyase activity	1.2713e-05	0.000483961	29	55	84	437
GO:0043211 carbohydrate-transporting ATPase activity	32	0.000527233	1.538	0.264	Molecular Function	GO:0043211	carbohydrate-transporting ATPase activity	1.43364e-05	0.000527233	17	15	32	121
GO:0001871 pattern binding	34	0.000527233	1.634	0.258	Molecular Function	GO:0001871	pattern binding	1.44792e-05	0.000527233	20	14	34	132
GO:0022857 transmembrane transporter activity	247	0.000528977	11.869	0.156	Molecular Function	GO:0022857	transmembrane transporter activity	1.48855e-05	0.000528977	108	139	247	1585
GO:0004675 transmembrane receptor protein serine/threonine kinase activity	31	0.000528977	1.49	0.267	Molecular Function	GO:0004675	transmembrane receptor protein serine/threonine kinase activity	1.54746e-05	0.000528977	6	25	31	116
GO:0015220 choline transmembrane transporter activity	31	0.000528977	1.49	0.267	Molecular Function	GO:0015220	choline transmembrane transporter activity	1.54746e-05	0.000528977	17	14	31	116
GO:0045488 pectin metabolic process	29	0.00055281	1.471	0.299	Biological Process	GO:0045488	pectin metabolic process	3.33637e-06	0.00055281	1	28	29	97
GO:0015238 drug transmembrane transporter activity	55	0.000555656	2.643	0.215	Molecular Function	GO:0015238	drug transmembrane transporter activity	1.69185e-05	0.000555656	33	22	55	256
GO:0090484 drug transporter activity	55	0.000555656	2.643	0.215	Molecular Function	GO:0090484	drug transporter activity	1.69185e-05	0.000555656	33	22	55	256
GO:0043216 daunorubicin-transporting ATPase activity	31	0.000591078	1.49	0.265	Molecular Function	GO:0043216	daunorubicin-transporting ATPase activity	1.86277e-05	0.000591078	18	13	31	117
GO:0033221 urea-transporting ATPase activity	33	0.000591078	1.586	0.258	Molecular Function	GO:0033221	urea-transporting ATPase activity	1.88401e-05	0.000591078	20	13	33	128
GO:0046873 metal ion transmembrane transporter activity	96	0.000591078	4.613	0.184	Molecular Function	GO:0046873	metal ion transmembrane transporter activity	1.90557e-05	0.000591078	41	55	96	521
GO:0015221 lipopolysaccharide transmembrane transporter activity	31	0.000633507	1.49	0.263	Molecular Function	GO:0015221	lipopolysaccharide transmembrane transporter activity	2.23556e-05	0.000633507	18	13	31	118
GO:0030247 polysaccharide binding	33	0.000633507	1.586	0.256	Molecular Function	GO:0030247	polysaccharide binding	2.23965e-05	0.000633507	19	14	33	129
GO:0008812 choline dehydrogenase activity	10	0.000633507	0.481	0.526	Molecular Function	GO:0008812	choline dehydrogenase activity	2.2927e-05	0.000633507	0	10	10	19
GO:0015665 alcohol transmembrane transporter activity	36	0.000633507	1.73	0.247	Molecular Function	GO:0015665	alcohol transmembrane transporter activity	2.31721e-05	0.000633507	20	16	36	146
GO:0015204 urea transmembrane transporter activity	34	0.000633507	1.634	0.252	Molecular Function	GO:0015204	urea transmembrane transporter activity	2.41146e-05	0.000633507	20	14	34	135
GO:0033232 D-methionine-transporting ATPase activity	30	0.000633507	1.442	0.265	Molecular Function	GO:0033232	D-methionine-transporting ATPase activity	2.42056e-05	0.000633507	17	13	30	113
GO:0042943 D-amino acid transmembrane transporter activity	30	0.000633507	1.442	0.265	Molecular Function	GO:0042943	D-amino acid transmembrane transporter activity	2.42056e-05	0.000633507	17	13	30	113
GO:0043865 methionine transmembrane transporter activity	30	0.000633507	1.442	0.265	Molecular Function	GO:0043865	methionine transmembrane transporter activity	2.42056e-05	0.000633507	17	13	30	113
GO:0048474 D-methionine transmembrane transporter activity	30	0.000633507	1.442	0.265	Molecular Function	GO:0048474	D-methionine transmembrane transporter activity	2.42056e-05	0.000633507	17	13	30	113
GO:1901243 methionine transmembrane-transporting ATPase activity	30	0.000633507	1.442	0.265	Molecular Function	GO:1901243	methionine transmembrane-transporting ATPase activity	2.42056e-05	0.000633507	17	13	30	113
GO:0019829 cation-transporting ATPase activity	58	0.000647467	2.787	0.209	Molecular Function	GO:0019829	cation-transporting ATPase activity	2.51256e-05	0.000647467	29	29	58	278
GO:0033220 amide-transporting ATPase activity	33	0.000673927	1.586	0.254	Molecular Function	GO:0033220	amide-transporting ATPase activity	2.65547e-05	0.000673927	20	13	33	130
GO:0008272 sulfate transport	37	0.000682622	1.876	0.264	Biological Process	GO:0008272	sulfate transport	4.27827e-06	0.000682622	19	18	37	140
GO:0009506 plasmodesma	73	0.000699446	4.893	0.188	Cellular Component	GO:0009506	plasmodesma	2.34508e-05	0.000699446	20	53	73	389
GO:0055044 symplast	73	0.000699446	4.893	0.188	Cellular Component	GO:0055044	symplast	2.34508e-05	0.000699446	20	53	73	389
GO:0015414 nitrate transmembrane-transporting ATPase activity	30	0.000726797	1.442	0.263	Molecular Function	GO:0015414	nitrate transmembrane-transporting ATPase activity	2.90719e-05	0.000726797	17	13	30	114
GO:0015099 nickel cation transmembrane transporter activity	31	0.000728822	1.49	0.258	Molecular Function	GO:0015099	nickel cation transmembrane transporter activity	3.1916e-05	0.000728822	17	14	31	120
GO:0015413 nickel-transporting ATPase activity	31	0.000728822	1.49	0.258	Molecular Function	GO:0015413	nickel-transporting ATPase activity	3.1916e-05	0.000728822	17	14	31	120
GO:0015619 thiamine pyrophosphate-transporting ATPase activity	31	0.000728822	1.49	0.258	Molecular Function	GO:0015619	thiamine pyrophosphate-transporting ATPase activity	3.1916e-05	0.000728822	18	13	31	120
GO:0048502 thiamine-transporting ATPase activity	31	0.000728822	1.49	0.258	Molecular Function	GO:0048502	thiamine-transporting ATPase activity	3.1916e-05	0.000728822	18	13	31	120
GO:0016820 hydrolase activity, acting on acid anhydrides, catalyzing transmembrane movement of substances	75	0.000728822	3.604	0.193	Molecular Function	GO:0016820	hydrolase activity, acting on acid anhydrides, catalyzing transmembrane movement of substances	3.27433e-05	0.000728822	39	36	75	389
GO:0042626 ATPase activity, coupled to transmembrane movement of substances	75	0.000728822	3.604	0.193	Molecular Function	GO:0042626	ATPase activity, coupled to transmembrane movement of substances	3.27433e-05	0.000728822	39	36	75	389
GO:0043492 ATPase activity, coupled to movement of substances	75	0.000728822	3.604	0.193	Molecular Function	GO:0043492	ATPase activity, coupled to movement of substances	3.27433e-05	0.000728822	39	36	75	389
GO:1901618 organic hydroxy compound transmembrane transporter activity	37	0.000728822	1.778	0.24	Molecular Function	GO:1901618	organic hydroxy compound transmembrane transporter activity	3.30995e-05	0.000728822	21	16	37	154
GO:0016829 lyase activity	154	0.000728822	7.4	0.166	Molecular Function	GO:0016829	lyase activity	3.42152e-05	0.000728822	60	94	154	930
GO:0051183 vitamin transporter activity	32	0.000728822	1.538	0.254	Molecular Function	GO:0051183	vitamin transporter activity	3.45828e-05	0.000728822	19	13	32	126
GO:0090482 vitamin transmembrane transporter activity	32	0.000728822	1.538	0.254	Molecular Function	GO:0090482	vitamin transmembrane transporter activity	3.45828e-05	0.000728822	19	13	32	126
GO:0015417 polyamine-transporting ATPase activity	30	0.000728822	1.442	0.261	Molecular Function	GO:0015417	polyamine-transporting ATPase activity	3.48094e-05	0.000728822	17	13	30	115
GO:0043212 carbohydrate-exporting ATPase activity	30	0.000728822	1.442	0.261	Molecular Function	GO:0043212	carbohydrate-exporting ATPase activity	3.48094e-05	0.000728822	17	13	30	115
GO:0015101 organic cation transmembrane transporter activity	33	0.000739556	1.586	0.25	Molecular Function	GO:0015101	organic cation transmembrane transporter activity	3.7046e-05	0.000739556	19	14	33	132
GO:0015234 thiamine transmembrane transporter activity	31	0.000739556	1.49	0.256	Molecular Function	GO:0015234	thiamine transmembrane transporter activity	3.79712e-05	0.000739556	18	13	31	121
GO:0022885 bacteriocin transmembrane transporter activity	31	0.000739556	1.49	0.256	Molecular Function	GO:0022885	bacteriocin transmembrane transporter activity	3.79712e-05	0.000739556	17	14	31	121
GO:0032778 cobalt-transporting ATPase activity	31	0.000739556	1.49	0.256	Molecular Function	GO:0032778	cobalt-transporting ATPase activity	3.79712e-05	0.000739556	18	13	31	121
GO:0043214 bacteriocin-transporting ATPase activity	31	0.000739556	1.49	0.256	Molecular Function	GO:0043214	bacteriocin-transporting ATPase activity	3.79712e-05	0.000739556	17	14	31	121
GO:0090422 thiamine pyrophosphate transporter activity	31	0.000739556	1.49	0.256	Molecular Function	GO:0090422	thiamine pyrophosphate transporter activity	3.79712e-05	0.000739556	18	13	31	121
GO:0047262 polygalacturonate 4-alpha-galacturonosyltransferase activity	10	0.000782346	0.481	0.5	Molecular Function	GO:0047262	polygalacturonate 4-alpha-galacturonosyltransferase activity	4.08446e-05	0.000782346	1	9	10	20
GO:0022892 substrate-specific transporter activity	222	0.000782346	10.668	0.156	Molecular Function	GO:0022892	substrate-specific transporter activity	4.27136e-05	0.000782346	98	124	222	1425
GO:0060089 molecular transducer activity	60	0.000782346	2.883	0.203	Molecular Function	GO:0060089	molecular transducer activity	4.4766e-05	0.000782346	21	39	60	296
GO:0033283 organic acid-transporting ATPase activity	31	0.000782346	1.49	0.254	Molecular Function	GO:0033283	organic acid-transporting ATPase activity	4.50494e-05	0.000782346	18	13	31	122
GO:0033284 carboxylic acid-transporting ATPase activity	31	0.000782346	1.49	0.254	Molecular Function	GO:0033284	carboxylic acid-transporting ATPase activity	4.50494e-05	0.000782346	18	13	31	122
GO:0033285 monocarboxylic acid-transporting ATPase activity	31	0.000782346	1.49	0.254	Molecular Function	GO:0033285	monocarboxylic acid-transporting ATPase activity	4.50494e-05	0.000782346	18	13	31	122
GO:0033286 ectoine-transporting ATPase activity	31	0.000782346	1.49	0.254	Molecular Function	GO:0033286	ectoine-transporting ATPase activity	4.50494e-05	0.000782346	18	13	31	122
GO:0033287 hydroxyectoine transmembrane transporter activity	31	0.000782346	1.49	0.254	Molecular Function	GO:0033287	hydroxyectoine transmembrane transporter activity	4.50494e-05	0.000782346	18	13	31	122
GO:0033288 hydroxyectoine-transporting ATPase activity	31	0.000782346	1.49	0.254	Molecular Function	GO:0033288	hydroxyectoine-transporting ATPase activity	4.50494e-05	0.000782346	18	13	31	122
GO:0051471 ectoine transmembrane transporter activity	31	0.000782346	1.49	0.254	Molecular Function	GO:0051471	ectoine transmembrane transporter activity	4.50494e-05	0.000782346	18	13	31	122
GO:0008374 O-acyltransferase activity	29	0.000782346	1.394	0.261	Molecular Function	GO:0008374	O-acyltransferase activity	4.5306e-05	0.000782346	8	21	29	111
GO:0019634 organic phosphonate metabolic process	41	0.000790249	2.079	0.252	Biological Process	GO:0019634	organic phosphonate metabolic process	5.13625e-06	0.000790249	19	22	41	163
GO:0015203 polyamine transmembrane transporter activity	30	0.000845359	1.442	0.256	Molecular Function	GO:0015203	polyamine transmembrane transporter activity	4.94598e-05	0.000845359	17	13	30	117
GO:0015440 peptide-transporting ATPase activity	31	0.000875285	1.49	0.252	Molecular Function	GO:0015440	peptide-transporting ATPase activity	5.3301e-05	0.000875285	17	14	31	123
GO:0015462 protein-transmembrane transporting ATPase activity	31	0.000875285	1.49	0.252	Molecular Function	GO:0015462	protein-transmembrane transporting ATPase activity	5.3301e-05	0.000875285	17	14	31	123
GO:0045118 azole transporter activity	31	0.000875285	1.49	0.252	Molecular Function	GO:0045118	azole transporter activity	5.3301e-05	0.000875285	18	13	31	123
GO:1901474 azole transmembrane transporter activity	31	0.000875285	1.49	0.252	Molecular Function	GO:1901474	azole transmembrane transporter activity	5.3301e-05	0.000875285	18	13	31	123
GO:0022804 active transmembrane transporter activity	135	0.000882851	6.487	0.168	Molecular Function	GO:0022804	active transmembrane transporter activity	5.42888e-05	0.000882851	73	62	135	804
GO:0042887 amide transmembrane transporter activity	49	0.000960538	2.355	0.213	Molecular Function	GO:0042887	amide transmembrane transporter activity	5.96394e-05	0.000960538	25	24	49	230
GO:1901682 sulfur compound transmembrane transporter activity	40	0.000999476	1.922	0.227	Molecular Function	GO:1901682	sulfur compound transmembrane transporter activity	6.26537e-05	0.000999476	21	19	40	176
GO:0043225 anion transmembrane-transporting ATPase activity	35	0.00102799	1.682	0.238	Molecular Function	GO:0043225	anion transmembrane-transporting ATPase activity	6.50552e-05	0.00102799	21	14	35	147
GO:0004414 homoserine O-acetyltransferase activity	10	0.00108745	0.481	0.476	Molecular Function	GO:0004414	homoserine O-acetyltransferase activity	6.94673e-05	0.00108745	4	6	10	21
GO:0019755 one-carbon compound transport	36	0.0011585	1.826	0.261	Biological Process	GO:0019755	one-carbon compound transport	7.89043e-06	0.0011585	21	15	36	138
GO:0010393 galacturonan metabolic process	29	0.0011585	1.471	0.287	Biological Process	GO:0010393	galacturonan metabolic process	8.06753e-06	0.0011585	1	28	29	101
GO:0015419 sulfate transmembrane-transporting ATPase activity	30	0.0012599	1.442	0.25	Molecular Function	GO:0015419	sulfate transmembrane-transporting ATPase activity	8.19872e-05	0.0012599	17	13	30	120
GO:0042954 lipoprotein transporter activity	30	0.0012599	1.442	0.25	Molecular Function	GO:0042954	lipoprotein transporter activity	8.19872e-05	0.0012599	17	13	30	120
GO:0015695 organic cation transport	36	0.00130659	1.826	0.259	Biological Process	GO:0015695	organic cation transport	9.40211e-06	0.00130659	22	14	36	139
GO:0015706 nitrate transport	34	0.00147237	1.724	0.264	Biological Process	GO:0015706	nitrate transport	1.09911e-05	0.00147237	20	14	34	129
GO:0015849 organic acid transport	73	0.00147237	3.702	0.202	Biological Process	GO:0015849	organic acid transport	1.16204e-05	0.00147237	41	32	73	361
GO:0046942 carboxylic acid transport	73	0.00147237	3.702	0.202	Biological Process	GO:0046942	carboxylic acid transport	1.16204e-05	0.00147237	41	32	73	361
GO:0071669 plant-type cell wall organization or biogenesis	44	0.00159046	2.231	0.237	Biological Process	GO:0071669	plant-type cell wall organization or biogenesis	1.29215e-05	0.00159046	2	42	44	186
GO:0015197 peptide transporter activity	47	0.00167032	2.259	0.211	Molecular Function	GO:0015197	peptide transporter activity	0.000109693	0.00167032	23	24	47	223
GO:0015416 organic phosphonate transmembrane-transporting ATPase activity	30	0.00167417	1.442	0.246	Molecular Function	GO:0015416	organic phosphonate transmembrane-transporting ATPase activity	0.000113275	0.00167417	17	13	30	122
GO:0015439 heme-transporting ATPase activity	30	0.00167417	1.442	0.246	Molecular Function	GO:0015439	heme-transporting ATPase activity	0.000113275	0.00167417	17	13	30	122
GO:0015604 organic phosphonate transmembrane transporter activity	30	0.00167417	1.442	0.246	Molecular Function	GO:0015604	organic phosphonate transmembrane transporter activity	0.000113275	0.00167417	17	13	30	122
GO:1904680 peptide transmembrane transporter activity	45	0.00167417	2.162	0.213	Molecular Function	GO:1904680	peptide transmembrane transporter activity	0.000113943	0.00167417	22	23	45	211
GO:0008375 acetylglucosaminyltransferase activity	20	0.00169622	0.961	0.294	Molecular Function	GO:0008375	acetylglucosaminyltransferase activity	0.000116457	0.00169622	1	19	20	68
GO:0018835 carbon phosphorus lyase activity	32	0.00177099	1.538	0.239	Molecular Function	GO:0018835	carbon phosphorus lyase activity	0.000123572	0.00177099	18	14	32	134
GO:0004872 receptor activity	54	0.00177099	2.595	0.201	Molecular Function	GO:0004872	receptor activity	0.000123705	0.00177099	16	38	54	268
GO:0015696 ammonium transport	36	0.00187587	1.826	0.254	Biological Process	GO:0015696	ammonium transport	1.56758e-05	0.00187587	21	15	36	142
GO:0015837 amine transport	37	0.00196199	1.876	0.25	Biological Process	GO:0015837	amine transport	1.68509e-05	0.00196199	21	16	37	148
GO:0015711 organic anion transport	82	0.00203045	4.158	0.194	Biological Process	GO:0015711	organic anion transport	1.79102e-05	0.00203045	47	35	82	423
GO:0034637 cellular carbohydrate biosynthetic process	69	0.00206351	3.499	0.202	Biological Process	GO:0034637	cellular carbohydrate biosynthetic process	1.95489e-05	0.00206351	18	51	69	341
GO:0015871 choline transport	31	0.00206351	1.572	0.267	Biological Process	GO:0015871	choline transport	1.96388e-05	0.00206351	17	14	31	116
GO:0033231 carbohydrate export	31	0.00206351	1.572	0.267	Biological Process	GO:0033231	carbohydrate export	1.96388e-05	0.00206351	17	14	31	116
GO:0015232 heme transporter activity	30	0.00218105	1.442	0.242	Molecular Function	GO:0015232	heme transporter activity	0.000154874	0.00218105	17	13	30	124
GO:0005319 lipid transporter activity	39	0.00218105	1.874	0.22	Molecular Function	GO:0005319	lipid transporter activity	0.000154952	0.00218105	24	15	39	177
GO:0043190 ATP-binding cassette (ABC) transporter complex	46	0.00218995	3.083	0.206	Cellular Component	GO:0043190	ATP-binding cassette (ABC) transporter complex	7.66164e-05	0.00218995	25	21	46	223
GO:0042908 xenobiotic transport	24	0.00219419	1.217	0.3	Biological Process	GO:0042908	xenobiotic transport	2.13918e-05	0.00219419	18	6	24	80
GO:0031004 potassium ion-transporting ATPase complex	15	0.00221253	1.005	0.341	Cellular Component	GO:0031004	potassium ion-transporting ATPase complex	8.06316e-05	0.00221253	8	7	15	44
GO:0015415 phosphate ion transmembrane-transporting ATPase activity	31	0.00224627	1.49	0.238	Molecular Function	GO:0015415	phosphate ion transmembrane-transporting ATPase activity	0.000160927	0.00224627	18	13	31	130
GO:0005911 cell-cell junction	78	0.00229859	5.228	0.178	Cellular Component	GO:0005911	cell-cell junction	8.71186e-05	0.00229859	23	55	78	439
GO:0043215 daunorubicin transport	31	0.00231112	1.572	0.265	Biological Process	GO:0043215	daunorubicin transport	2.36048e-05	0.00231112	18	13	31	117
GO:1901656 glycoside transport	31	0.00231112	1.572	0.265	Biological Process	GO:1901656	glycoside transport	2.36048e-05	0.00231112	18	13	31	117
GO:0015405 P-P-bond-hydrolysis-driven transmembrane transporter activity	78	0.00240912	3.748	0.182	Molecular Function	GO:0015405	P-P-bond-hydrolysis-driven transmembrane transporter activity	0.000174032	0.00240912	41	37	78	429
GO:0005388 calcium-transporting ATPase activity	15	0.00243039	0.721	0.333	Molecular Function	GO:0005388	calcium-transporting ATPase activity	0.00017702	0.00243039	8	7	15	45
GO:0008509 anion transmembrane transporter activity	114	0.00247038	5.478	0.168	Molecular Function	GO:0008509	anion transmembrane transporter activity	0.000181407	0.00247038	58	56	114	677
GO:0038023 signaling receptor activity	51	0.00249642	2.451	0.202	Molecular Function	GO:0038023	signaling receptor activity	0.000185918	0.00249642	15	36	51	253
GO:0015087 cobalt ion transmembrane transporter activity	31	0.00249642	1.49	0.237	Molecular Function	GO:0015087	cobalt ion transmembrane transporter activity	0.000186612	0.00249642	18	13	31	131
GO:0015399 primary active transmembrane transporter activity	78	0.00249642	3.748	0.181	Molecular Function	GO:0015399	primary active transmembrane transporter activity	0.00018779	0.00249642	41	37	78	430
GO:0015920 lipopolysaccharide transport	31	0.00270792	1.572	0.263	Biological Process	GO:0015920	lipopolysaccharide transport	2.82861e-05	0.00270792	18	13	31	118
GO:0015821 methionine transport	30	0.00271863	1.521	0.265	Biological Process	GO:0015821	methionine transport	3.04597e-05	0.00271863	17	13	30	113
GO:0042940 D-amino acid transport	30	0.00271863	1.521	0.265	Biological Process	GO:0042940	D-amino acid transport	3.04597e-05	0.00271863	17	13	30	113
GO:0048473 D-methionine transport	30	0.00271863	1.521	0.265	Biological Process	GO:0048473	D-methionine transport	3.04597e-05	0.00271863	17	13	30	113
GO:0015840 urea transport	34	0.00271863	1.724	0.252	Biological Process	GO:0015840	urea transport	3.09222e-05	0.00271863	20	14	34	135
GO:0033224 2-aminoethylphosphonate transmembrane transporter activity	30	0.00274322	1.442	0.238	Molecular Function	GO:0033224	2-aminoethylphosphonate transmembrane transporter activity	0.000209631	0.00274322	17	13	30	126
GO:0033225 2-aminoethylphosphonate transporting ATPase activity	30	0.00274322	1.442	0.238	Molecular Function	GO:0033225	2-aminoethylphosphonate transporting ATPase activity	0.000209631	0.00274322	17	13	30	126
GO:0006629 lipid metabolic process	241	0.00280238	12.221	0.156	Biological Process	GO:0006629	lipid metabolic process	3.25253e-05	0.00280238	66	175	241	1541
GO:0008556 potassium-transporting ATPase activity	15	0.00303012	0.721	0.326	Molecular Function	GO:0008556	potassium-transporting ATPase activity	0.000233365	0.00303012	8	7	15	46
GO:0005260 channel-conductance-controlling ATPase activity	26	0.00306152	1.249	0.25	Molecular Function	GO:0005260	channel-conductance-controlling ATPase activity	0.000237611	0.00306152	15	11	26	104
GO:0016705 oxidoreductase activity, acting on paired donors, with incorporation or reduction of molecular oxygen	92	0.00313331	4.421	0.174	Molecular Function	GO:0016705	oxidoreductase activity, acting on paired donors, with incorporation or reduction of molecular oxygen	0.000245053	0.00313331	40	52	92	529
GO:0007601 visual perception	29	0.0032566	1.471	0.266	Biological Process	GO:0007601	visual perception	3.9309e-05	0.0032566	16	13	29	109
GO:0050953 sensory perception of light stimulus	29	0.0032566	1.471	0.266	Biological Process	GO:0050953	sensory perception of light stimulus	3.9309e-05	0.0032566	16	13	29	109
GO:0015675 nickel cation transport	31	0.00327256	1.572	0.258	Biological Process	GO:0015675	nickel cation transport	4.02613e-05	0.00327256	17	14	31	120
GO:0005254 chloride channel activity	28	0.00334178	1.346	0.241	Molecular Function	GO:0005254	chloride channel activity	0.000263352	0.00334178	16	12	28	116
GO:0043213 bacteriocin transport	32	0.00346706	1.623	0.254	Biological Process	GO:0043213	bacteriocin transport	4.37986e-05	0.00346706	17	15	32	126
GO:0006952 defense response	151	0.00346706	7.657	0.167	Biological Process	GO:0006952	defense response	4.42638e-05	0.00346706	54	97	151	903
GO:0009898 cytoplasmic side of plasma membrane	43	0.00349808	2.882	0.206	Cellular Component	GO:0009898	cytoplasmic side of plasma membrane	0.000137679	0.00349808	24	19	43	209
GO:0042910 xenobiotic transporter activity	31	0.00361371	1.49	0.231	Molecular Function	GO:0042910	xenobiotic transporter activity	0.000287025	0.00361371	22	9	31	134
GO:0010333 terpene synthase activity	14	0.00361371	0.673	0.333	Molecular Function	GO:0010333	terpene synthase activity	0.000289097	0.00361371	2	12	14	42
GO:0015888 thiamine transport	31	0.00361477	1.572	0.256	Biological Process	GO:0015888	thiamine transport	4.78278e-05	0.00361477	18	13	31	121
GO:0030974 thiamine pyrophosphate transport	31	0.00361477	1.572	0.256	Biological Process	GO:0030974	thiamine pyrophosphate transport	4.78278e-05	0.00361477	18	13	31	121
GO:0005507 copper ion binding	37	0.00362	1.778	0.218	Molecular Function	GO:0005507	copper ion binding	0.000291761	0.00362	7	30	37	170
GO:0015893 drug transport	56	0.00363432	2.84	0.208	Biological Process	GO:0015893	drug transport	5.10358e-05	0.00363432	32	24	56	269
GO:0051180 vitamin transport	32	0.00363432	1.623	0.252	Biological Process	GO:0051180	vitamin transport	5.17309e-05	0.00363432	19	13	32	127
GO:0019285 glycine betaine biosynthetic process from choline	11	0.00363432	0.558	0.458	Biological Process	GO:0019285	glycine betaine biosynthetic process from choline	5.23046e-05	0.00363432	1	10	11	24
GO:0031455 glycine betaine metabolic process	11	0.00363432	0.558	0.458	Biological Process	GO:0031455	glycine betaine metabolic process	5.23046e-05	0.00363432	1	10	11	24
GO:0031456 glycine betaine biosynthetic process	11	0.00363432	0.558	0.458	Biological Process	GO:0031456	glycine betaine biosynthetic process	5.23046e-05	0.00363432	1	10	11	24
GO:0006812 cation transport	164	0.00366123	8.316	0.164	Biological Process	GO:0006812	cation transport	5.3639e-05	0.00366123	77	87	164	998
GO:0044262 cellular carbohydrate metabolic process	116	0.00366123	5.882	0.175	Biological Process	GO:0044262	cellular carbohydrate metabolic process	5.43915e-05	0.00366123	28	88	116	664
GO:0033308 hydroxyectoine transport	31	0.00369822	1.572	0.254	Biological Process	GO:0033308	hydroxyectoine transport	5.6658e-05	0.00369822	18	13	31	122
GO:0051470 ectoine transport	31	0.00369822	1.572	0.254	Biological Process	GO:0051470	ectoine transport	5.6658e-05	0.00369822	18	13	31	122
GO:0015925 galactosidase activity	16	0.00382212	0.769	0.308	Molecular Function	GO:0015925	galactosidase activity	0.000310334	0.00382212	0	16	16	52
GO:0016310 phosphorylation	250	0.00396276	12.677	0.154	Biological Process	GO:0016310	phosphorylation	6.26939e-05	0.00396276	111	139	250	1622
GO:0033692 cellular polysaccharide biosynthetic process	63	0.00396276	3.195	0.2	Biological Process	GO:0033692	cellular polysaccharide biosynthetic process	6.33473e-05	0.00396276	17	46	63	315
GO:0072348 sulfur compound transport	41	0.00396276	2.079	0.228	Biological Process	GO:0072348	sulfur compound transport	6.34704e-05	0.00396276	21	20	41	180
GO:0015103 inorganic anion transmembrane transporter activity	99	0.00401457	4.757	0.17	Molecular Function	GO:0015103	inorganic anion transmembrane transporter activity	0.000328356	0.00401457	48	51	99	582
GO:0045117 azole transport	31	0.00411938	1.572	0.252	Biological Process	GO:0045117	azole transport	6.69352e-05	0.00411938	18	13	31	123
GO:0090533 cation-transporting ATPase complex	15	0.0046019	1.005	0.319	Cellular Component	GO:0090533	cation-transporting ATPase complex	0.000187833	0.0046019	8	7	15	47
GO:0015850 organic hydroxy compound transport	37	0.00465617	1.876	0.234	Biological Process	GO:0015850	organic hydroxy compound transport	7.67382e-05	0.00465617	21	16	37	158
GO:0005275 amine transmembrane transporter activity	38	0.00498569	1.826	0.212	Molecular Function	GO:0005275	amine transmembrane transporter activity	0.000410761	0.00498569	20	18	38	179
GO:0015846 polyamine transport	30	0.00518355	1.521	0.252	Biological Process	GO:0015846	polyamine transport	8.66331e-05	0.00518355	17	13	30	119
GO:0005452 inorganic anion exchanger activity	5	0.00546605	0.24	0.714	Molecular Function	GO:0005452	inorganic anion exchanger activity	0.000453601	0.00546605	3	2	5	7
GO:0004008 copper-exporting ATPase activity	14	0.00586149	0.673	0.318	Molecular Function	GO:0004008	copper-exporting ATPase activity	0.000496914	0.00586149	7	7	14	44
GO:0015434 cadmium-transporting ATPase activity	14	0.00586149	0.673	0.318	Molecular Function	GO:0015434	cadmium-transporting ATPase activity	0.000496914	0.00586149	7	7	14	44
GO:0043682 copper-transporting ATPase activity	14	0.00586149	0.673	0.318	Molecular Function	GO:0043682	copper-transporting ATPase activity	0.000496914	0.00586149	7	7	14	44
GO:0009607 response to biotic stimulus	123	0.00586407	6.237	0.17	Biological Process	GO:0009607	response to biotic stimulus	0.000101273	0.00586407	47	76	123	722
GO:0042953 lipoprotein transport	30	0.00586407	1.521	0.25	Biological Process	GO:0042953	lipoprotein transport	0.00010209	0.00586407	17	13	30	120
GO:0044872 lipoprotein localization	30	0.00586407	1.521	0.25	Biological Process	GO:0044872	lipoprotein localization	0.00010209	0.00586407	17	13	30	120
GO:0044042 glucan metabolic process	51	0.00614321	2.586	0.208	Biological Process	GO:0044042	glucan metabolic process	0.000108376	0.00614321	7	44	51	245
GO:0045489 pectin biosynthetic process	13	0.00616173	0.659	0.382	Biological Process	GO:0045489	pectin biosynthetic process	0.000110133	0.00616173	1	12	13	34
GO:0072509 divalent inorganic cation transmembrane transporter activity	53	0.00625574	2.547	0.191	Molecular Function	GO:0072509	divalent inorganic cation transmembrane transporter activity	0.000534072	0.00625574	25	28	53	277
GO:0046906 tetrapyrrole binding	76	0.00629932	3.652	0.176	Molecular Function	GO:0046906	tetrapyrrole binding	0.000541554	0.00629932	24	52	76	431
GO:0015171 amino acid transmembrane transporter activity	42	0.00660542	2.018	0.203	Molecular Function	GO:0015171	amino acid transmembrane transporter activity	0.000571813	0.00660542	23	19	42	207
GO:0055051 ATP-binding cassette (ABC) transporter complex, integrated substrate binding	32	0.00693528	2.145	0.219	Cellular Component	GO:0055051	ATP-binding cassette (ABC) transporter complex, integrated substrate binding	0.000293182	0.00693528	17	15	32	146
GO:0015108 chloride transmembrane transporter activity	28	0.00704765	1.346	0.23	Molecular Function	GO:0015108	chloride transmembrane transporter activity	0.000631285	0.00704765	16	12	28	122
GO:0000099 sulfur amino acid transmembrane transporter activity	32	0.00704765	1.538	0.219	Molecular Function	GO:0000099	sulfur amino acid transmembrane transporter activity	0.000637518	0.00704765	17	15	32	146
GO:0015424 amino acid-transporting ATPase activity	32	0.00704765	1.538	0.219	Molecular Function	GO:0015424	amino acid-transporting ATPase activity	0.000637518	0.00704765	17	15	32	146
GO:0033229 cysteine transmembrane transporter activity	32	0.00704765	1.538	0.219	Molecular Function	GO:0033229	cysteine transmembrane transporter activity	0.000637518	0.00704765	17	15	32	146
GO:0033230 cysteine-transporting ATPase activity	32	0.00704765	1.538	0.219	Molecular Function	GO:0033230	cysteine-transporting ATPase activity	0.000637518	0.00704765	17	15	32	146
GO:0015086 cadmium ion transmembrane transporter activity	14	0.00704765	0.673	0.311	Molecular Function	GO:0015086	cadmium ion transmembrane transporter activity	0.000641382	0.00704765	7	7	14	45
GO:0016491 oxidoreductase activity	329	0.00704765	15.81	0.143	Molecular Function	GO:0016491	oxidoreductase activity	0.000650963	0.00704765	119	210	329	2304
GO:0004970 ionotropic glutamate receptor activity	9	0.00704765	0.432	0.409	Molecular Function	GO:0004970	ionotropic glutamate receptor activity	0.000652171	0.00704765	6	3	9	22
GO:0005230 extracellular ligand-gated ion channel activity	9	0.00704765	0.432	0.409	Molecular Function	GO:0005230	extracellular ligand-gated ion channel activity	0.000652171	0.00704765	6	3	9	22
GO:0008066 glutamate receptor activity	9	0.00704765	0.432	0.409	Molecular Function	GO:0008066	glutamate receptor activity	0.000652171	0.00704765	6	3	9	22
GO:0005216 ion channel activity	46	0.00712358	2.21	0.197	Molecular Function	GO:0005216	ion channel activity	0.00066345	0.00712358	26	20	46	234
GO:0022890 inorganic cation transmembrane transporter activity	125	0.00720898	6.007	0.16	Molecular Function	GO:0022890	inorganic cation transmembrane transporter activity	0.000675708	0.00720898	54	71	125	779
GO:0008643 carbohydrate transport	66	0.0072181	3.347	0.193	Biological Process	GO:0008643	carbohydrate transport	0.00013069	0.0072181	37	29	66	342
GO:0043207 response to external biotic stimulus	118	0.00722247	5.984	0.171	Biological Process	GO:0043207	response to external biotic stimulus	0.000134118	0.00722247	45	73	118	692
GO:0030321 transepithelial chloride transport	27	0.00722247	1.369	0.257	Biological Process	GO:0030321	transepithelial chloride transport	0.000134122	0.00722247	16	11	27	105
GO:0005215 transporter activity	265	0.00738083	12.734	0.146	Molecular Function	GO:0005215	transporter activity	0.000699262	0.00738083	111	154	265	1818
GO:0020037 heme binding	69	0.00738083	3.316	0.178	Molecular Function	GO:0020037	heme binding	0.000700628	0.00738083	24	45	69	387
GO:0015716 organic phosphonate transport	30	0.00747929	1.521	0.246	Biological Process	GO:0015716	organic phosphonate transport	0.000140627	0.00747929	17	13	30	122
GO:0015114 phosphate ion transmembrane transporter activity	93	0.00753567	4.469	0.168	Molecular Function	GO:0015114	phosphate ion transmembrane transporter activity	0.000719825	0.00753567	44	49	93	553
GO:0030253 protein secretion by the type I secretion system	35	0.0077181	1.775	0.232	Biological Process	GO:0030253	protein secretion by the type I secretion system	0.000146909	0.0077181	17	18	35	151
GO:0052689 carboxylic ester hydrolase activity	53	0.00782644	2.547	0.189	Molecular Function	GO:0052689	carboxylic ester hydrolase activity	0.000756528	0.00782644	11	42	53	281
GO:0022884 macromolecule transmembrane transporter activity	36	0.00782644	1.73	0.209	Molecular Function	GO:0022884	macromolecule transmembrane transporter activity	0.000756945	0.00782644	20	16	36	172
GO:0070633 transepithelial transport	27	0.00825952	1.369	0.255	Biological Process	GO:0070633	transepithelial transport	0.000159132	0.00825952	16	11	27	106
GO:0004565 beta-galactosidase activity	14	0.00841229	0.673	0.304	Molecular Function	GO:0004565	beta-galactosidase activity	0.00081989	0.00841229	0	14	14	46
GO:1901505 carbohydrate derivative transporter activity	37	0.00841229	1.778	0.207	Molecular Function	GO:1901505	carbohydrate derivative transporter activity	0.000823651	0.00841229	21	16	37	179
GO:1901678 iron coordination entity transport	31	0.00883697	1.572	0.24	Biological Process	GO:1901678	iron coordination entity transport	0.000172309	0.00883697	17	14	31	129
GO:0006026 aminoglycan catabolic process	12	0.00892025	0.609	0.387	Biological Process	GO:0006026	aminoglycan catabolic process	0.000176003	0.00892025	1	11	12	31
GO:0015175 neutral amino acid transmembrane transporter activity	33	0.00917753	1.586	0.213	Molecular Function	GO:0015175	neutral amino acid transmembrane transporter activity	0.000904055	0.00917753	18	15	33	155
GO:0004871 signal transducer activity	64	0.00937152	3.075	0.179	Molecular Function	GO:0004871	signal transducer activity	0.00092876	0.00937152	25	39	64	357
GO:0006793 phosphorus metabolic process	412	0.00938477	20.892	0.144	Biological Process	GO:0006793	phosphorus metabolic process	0.000187347	0.00938477	179	233	412	2869
GO:0046527 glucosyltransferase activity	36	0.00946983	1.73	0.207	Molecular Function	GO:0046527	glucosyltransferase activity	0.000944156	0.00946983	6	30	36	174
GO:0008446 GDP-mannose 4,6-dehydratase activity	11	0.00951966	0.529	0.344	Molecular Function	GO:0008446	GDP-mannose 4,6-dehydratase activity	0.000954808	0.00951966	5	6	11	32
GO:0036094 small molecule binding	555	0.00964441	26.67	0.136	Molecular Function	GO:0036094	small molecule binding	0.000973078	0.00964441	241	314	555	4083
GO:0015450 P-P-bond-hydrolysis-driven protein transmembrane transporter activity	33	0.0100028	1.586	0.212	Molecular Function	GO:0015450	P-P-bond-hydrolysis-driven protein transmembrane transporter activity	0.00101521	0.0100028	18	15	33	156
GO:0051707 response to other organism	116	0.0100396	5.882	0.169	Biological Process	GO:0051707	response to other organism	0.000202749	0.0100396	44	72	116	685
GO:0015267 channel activity	55	0.0100673	2.643	0.185	Molecular Function	GO:0015267	channel activity	0.00103378	0.0100673	26	29	55	298
GO:0022803 passive transmembrane transporter activity	55	0.0100673	2.643	0.185	Molecular Function	GO:0022803	passive transmembrane transporter activity	0.00103378	0.0100673	26	29	55	298
GO:0051184 cofactor transporter activity	30	0.0103043	1.442	0.217	Molecular Function	GO:0051184	cofactor transporter activity	0.00106427	0.0103043	17	13	30	138
GO:0005253 anion channel activity	28	0.0103727	1.346	0.222	Molecular Function	GO:0005253	anion channel activity	0.00107752	0.0103727	16	12	28	126
GO:0009664 plant-type cell wall organization	29	0.0104217	1.471	0.244	Biological Process	GO:0009664	plant-type cell wall organization	0.000212885	0.0104217	0	29	29	119
GO:0022838 substrate-specific channel activity	49	0.0104651	2.355	0.189	Molecular Function	GO:0022838	substrate-specific channel activity	0.00109337	0.0104651	26	23	49	259
GO:0008320 protein transmembrane transporter activity	34	0.0105757	1.634	0.209	Molecular Function	GO:0008320	protein transmembrane transporter activity	0.00111124	0.0105757	19	15	34	163
GO:0005355 glucose transmembrane transporter activity	10	0.0109396	0.481	0.357	Molecular Function	GO:0005355	glucose transmembrane transporter activity	0.001156	0.0109396	7	3	10	28
GO:0098562 cytoplasmic side of membrane	43	0.0111749	2.882	0.195	Cellular Component	GO:0098562	cytoplasmic side of membrane	0.000489469	0.0111749	24	19	43	221
GO:0030054 cell junction	81	0.0111749	5.429	0.167	Cellular Component	GO:0030054	cell junction	0.000504986	0.0111749	24	57	81	485
GO:0006824 cobalt ion transport	31	0.0112083	1.572	0.237	Biological Process	GO:0006824	cobalt ion transport	0.000231554	0.0112083	18	13	31	131
GO:1901677 phosphate transmembrane transporter activity	38	0.01143	1.826	0.201	Molecular Function	GO:1901677	phosphate transmembrane transporter activity	0.00121465	0.01143	22	16	38	189
GO:0098791 Golgi subcompartment	75	0.011522	5.027	0.169	Cellular Component	GO:0098791	Golgi subcompartment	0.00053747	0.011522	12	63	75	443
GO:0016682 oxidoreductase activity, acting on diphenols and related substances as donors, oxygen as acceptor	15	0.0116819	0.721	0.283	Molecular Function	GO:0016682	oxidoreductase activity, acting on diphenols and related substances as donors, oxygen as acceptor	0.0012484	0.0116819	4	11	15	53
GO:0015149 hexose transmembrane transporter activity	11	0.0118765	0.529	0.333	Molecular Function	GO:0015149	hexose transmembrane transporter activity	0.00127629	0.0118765	7	4	11	33
GO:0000272 polysaccharide catabolic process	54	0.0118935	2.738	0.199	Biological Process	GO:0000272	polysaccharide catabolic process	0.000248472	0.0118935	2	52	54	272
GO:0016747 transferase activity, transferring acyl groups other than amino-acyl groups	92	0.0119441	4.421	0.165	Molecular Function	GO:0016747	transferase activity, transferring acyl groups other than amino-acyl groups	0.00129068	0.0119441	24	68	92	556
GO:0070205 2-succinyl-6-hydroxy-2,4-cyclohexadiene-1-carboxylate synthase activity	22	0.0120466	1.057	0.239	Molecular Function	GO:0070205	2-succinyl-6-hydroxy-2,4-cyclohexadiene-1-carboxylate synthase activity	0.00130895	0.0120466	10	12	22	92
GO:0015886 heme transport	30	0.0121138	1.521	0.238	Biological Process	GO:0015886	heme transport	0.000258699	0.0121138	17	13	30	126
GO:0033223 2-aminoethylphosphonate transport	30	0.0121138	1.521	0.238	Biological Process	GO:0033223	2-aminoethylphosphonate transport	0.000258699	0.0121138	17	13	30	126
GO:0016838 carbon-oxygen lyase activity, acting on phosphates	17	0.0121503	0.817	0.266	Molecular Function	GO:0016838	carbon-oxygen lyase activity, acting on phosphates	0.00132747	0.0121503	3	14	17	64
GO:0007178 transmembrane receptor protein serine/threonine kinase signaling pathway	31	0.0123909	1.572	0.235	Biological Process	GO:0007178	transmembrane receptor protein serine/threonine kinase signaling pathway	0.000267492	0.0123909	6	25	31	132
GO:1901264 carbohydrate derivative transport	41	0.0127467	2.079	0.214	Biological Process	GO:1901264	carbohydrate derivative transport	0.000280928	0.0127467	23	18	41	192
GO:0019695 choline metabolic process	11	0.0127467	0.558	0.393	Biological Process	GO:0019695	choline metabolic process	0.00028109	0.0127467	1	10	11	28
GO:0031263 amine-transporting ATPase activity	33	0.0129574	1.586	0.208	Molecular Function	GO:0031263	amine-transporting ATPase activity	0.00142338	0.0129574	17	16	33	159
GO:0008324 cation transmembrane transporter activity	140	0.0136667	6.728	0.155	Molecular Function	GO:0008324	cation transmembrane transporter activity	0.00150945	0.0136667	65	75	140	905
GO:0015672 monovalent inorganic cation transport	106	0.0141422	5.375	0.17	Biological Process	GO:0015672	monovalent inorganic cation transport	0.000315146	0.0141422	55	51	106	623
GO:0004097 catechol oxidase activity	7	0.0148448	0.336	0.438	Molecular Function	GO:0004097	catechol oxidase activity	0.0016573	0.0148448	3	4	7	16
GO:0004144 diacylglycerol O-acyltransferase activity	7	0.0148448	0.336	0.438	Molecular Function	GO:0004144	diacylglycerol O-acyltransferase activity	0.0016573	0.0148448	0	7	7	16
GO:0006073 cellular glucan metabolic process	48	0.0162026	2.434	0.202	Biological Process	GO:0006073	cellular glucan metabolic process	0.000367942	0.0162026	6	42	48	238
GO:0098542 defense response to other organism	87	0.0162026	4.412	0.176	Biological Process	GO:0098542	defense response to other organism	0.000368583	0.0162026	34	53	87	495
GO:0008967 phosphoglycolate phosphatase activity	19	0.0164066	0.913	0.247	Molecular Function	GO:0008967	phosphoglycolate phosphatase activity	0.00184146	0.0164066	4	15	19	77
GO:0000139 Golgi membrane	68	0.0166087	4.558	0.17	Cellular Component	GO:0000139	Golgi membrane	0.000798959	0.0166087	13	55	68	399
GO:0035428 hexose transmembrane transport	11	0.0173504	0.558	0.379	Biological Process	GO:0035428	hexose transmembrane transport	0.000402749	0.0173504	7	4	11	29
GO:0045491 xylan metabolic process	11	0.0173504	0.558	0.379	Biological Process	GO:0045491	xylan metabolic process	0.000402749	0.0173504	0	11	11	29
GO:0016042 lipid catabolic process	51	0.018968	2.586	0.197	Biological Process	GO:0016042	lipid catabolic process	0.0004447	0.018968	12	39	51	259
GO:0015605 organophosphate ester transmembrane transporter activity	35	0.0199101	1.682	0.199	Molecular Function	GO:0015605	organophosphate ester transmembrane transporter activity	0.00224658	0.0199101	20	15	35	176
GO:0042439 ethanolamine-containing compound metabolic process	22	0.0207304	1.116	0.259	Biological Process	GO:0042439	ethanolamine-containing compound metabolic process	0.000490832	0.0207304	7	15	22	85
GO:0098552 side of membrane	45	0.0220153	3.016	0.185	Cellular Component	GO:0098552	side of membrane	0.00109114	0.0220153	25	20	45	243
GO:0009341 beta-galactosidase complex	13	0.0221112	0.871	0.295	Cellular Component	GO:0009341	beta-galactosidase complex	0.00112812	0.0221112	0	13	13	44
GO:0030570 pectate lyase activity	7	0.0221285	0.336	0.412	Molecular Function	GO:0030570	pectate lyase activity	0.00252331	0.0221285	0	7	7	17
GO:0034073 tetrahymanol cyclase activity	7	0.0221285	0.336	0.412	Molecular Function	GO:0034073	tetrahymanol cyclase activity	0.00252331	0.0221285	0	7	7	17
GO:0015077 monovalent inorganic cation transmembrane transporter activity	89	0.0230886	4.277	0.162	Molecular Function	GO:0015077	monovalent inorganic cation transmembrane transporter activity	0.00267551	0.0230886	46	43	89	548
GO:0008254 3'-nucleotidase activity	4	0.0230886	0.192	0.667	Molecular Function	GO:0008254	3'-nucleotidase activity	0.00268792	0.0230886	1	3	4	6
GO:0046421 methylisocitrate lyase activity	4	0.0230886	0.192	0.667	Molecular Function	GO:0046421	methylisocitrate lyase activity	0.00268792	0.0230886	2	2	4	6
GO:0046593 mandelonitrile lyase activity	4	0.0230886	0.192	0.667	Molecular Function	GO:0046593	mandelonitrile lyase activity	0.00268792	0.0230886	0	4	4	6
GO:0015444 magnesium-importing ATPase activity	12	0.0234228	0.577	0.293	Molecular Function	GO:0015444	magnesium-importing ATPase activity	0.00274398	0.0234228	6	6	12	41
GO:0004620 phospholipase activity	15	0.0234228	0.721	0.263	Molecular Function	GO:0004620	phospholipase activity	0.0027548	0.0234228	7	8	15	57
GO:0042973 glucan endo-1,3-beta-D-glucosidase activity	11	0.02374	0.529	0.306	Molecular Function	GO:0042973	glucan endo-1,3-beta-D-glucosidase activity	0.00280628	0.02374	0	11	11	36
GO:0015662 ATPase activity, coupled to transmembrane movement of ions, phosphorylative mechanism	18	0.0238946	0.865	0.243	Molecular Function	GO:0015662	ATPase activity, coupled to transmembrane movement of ions, phosphorylative mechanism	0.00283882	0.0238946	9	9	18	74
GO:0005506 iron ion binding	62	0.0264766	2.979	0.172	Molecular Function	GO:0005506	iron ion binding	0.00316138	0.0264766	23	39	62	361
GO:0009825 multidimensional cell growth	12	0.0271511	0.609	0.343	Biological Process	GO:0009825	multidimensional cell growth	0.000649156	0.0271511	5	7	12	35
GO:0007600 sensory perception	30	0.0279796	1.521	0.226	Biological Process	GO:0007600	sensory perception	0.000685939	0.0279796	17	13	30	133
GO:0006577 amino-acid betaine metabolic process	17	0.0279796	0.862	0.283	Biological Process	GO:0006577	amino-acid betaine metabolic process	0.00068845	0.0279796	6	11	17	60
GO:0006578 amino-acid betaine biosynthetic process	17	0.0279796	0.862	0.283	Biological Process	GO:0006578	amino-acid betaine biosynthetic process	0.00068845	0.0279796	6	11	17	60
GO:0009627 systemic acquired resistance	13	0.0282092	0.659	0.325	Biological Process	GO:0009627	systemic acquired resistance	0.000700647	0.0282092	5	8	13	40
GO:0032580 Golgi cisterna membrane	10	0.0288264	0.67	0.333	Cellular Component	GO:0032580	Golgi cisterna membrane	0.00151276	0.0288264	1	9	10	30
GO:0042493 response to drug	101	0.030008	5.122	0.167	Biological Process	GO:0042493	response to drug	0.00075229	0.030008	48	53	101	603
GO:0000101 sulfur amino acid transport	32	0.0301413	1.623	0.219	Biological Process	GO:0000101	sulfur amino acid transport	0.000783618	0.0301413	17	15	32	146
GO:0032973 amino acid export	32	0.0301413	1.623	0.219	Biological Process	GO:0032973	amino acid export	0.000783618	0.0301413	17	15	32	146
GO:0033228 cysteine export	32	0.0301413	1.623	0.219	Biological Process	GO:0033228	cysteine export	0.000783618	0.0301413	17	15	32	146
GO:0042883 cysteine transport	32	0.0301413	1.623	0.219	Biological Process	GO:0042883	cysteine transport	0.000783618	0.0301413	17	15	32	146
GO:0005773 vacuole	105	0.0310807	7.038	0.154	Cellular Component	GO:0005773	vacuole	0.00167636	0.0310807	36	69	105	683
GO:0030414 peptidase inhibitor activity	13	0.0328293	0.625	0.271	Molecular Function	GO:0030414	peptidase inhibitor activity	0.00393951	0.0328293	1	12	13	48
GO:0072511 divalent inorganic cation transport	60	0.0346879	3.043	0.184	Biological Process	GO:0072511	divalent inorganic cation transport	0.000909872	0.0346879	29	31	60	326
GO:0015691 cadmium ion transport	14	0.0349673	0.71	0.304	Biological Process	GO:0015691	cadmium ion transport	0.000925319	0.0349673	7	7	14	46
GO:0016827 hydrolase activity, acting on acid carbon-phosphorus bonds	8	0.0358929	0.384	0.348	Molecular Function	GO:0016827	hydrolase activity, acting on acid carbon-phosphorus bonds	0.00432857	0.0358929	1	7	8	23
GO:0015276 ligand-gated ion channel activity	11	0.0366979	0.529	0.289	Molecular Function	GO:0015276	ligand-gated ion channel activity	0.00446948	0.0366979	7	4	11	38
GO:0022834 ligand-gated channel activity	11	0.0366979	0.529	0.289	Molecular Function	GO:0022834	ligand-gated channel activity	0.00446948	0.0366979	7	4	11	38
GO:0009381 excinuclease ABC activity	30	0.0367962	1.442	0.199	Molecular Function	GO:0009381	excinuclease ABC activity	0.00450342	0.0367962	18	12	30	151
GO:0016746 transferase activity, transferring acyl groups	97	0.0368083	4.661	0.157	Molecular Function	GO:0016746	transferase activity, transferring acyl groups	0.00452688	0.0368083	26	71	97	616
GO:0006821 chloride transport	28	0.0374378	1.42	0.226	Biological Process	GO:0006821	chloride transport	0.000999383	0.0374378	16	12	28	124
GO:0016866 intramolecular transferase activity	37	0.0381054	1.778	0.188	Molecular Function	GO:0016866	intramolecular transferase activity	0.00470915	0.0381054	7	30	37	197
GO:0015804 neutral amino acid transport	33	0.0412485	1.673	0.213	Biological Process	GO:0015804	neutral amino acid transport	0.00111068	0.0412485	18	15	33	155
GO:0045492 xylan biosynthetic process	8	0.0416621	0.406	0.421	Biological Process	GO:0045492	xylan biosynthetic process	0.00113149	0.0416621	0	8	8	19
GO:0008061 chitin binding	7	0.0418608	0.336	0.368	Molecular Function	GO:0008061	chitin binding	0.00524822	0.0418608	1	6	7	19
GO:0034072 squalene cyclase activity	7	0.0418608	0.336	0.368	Molecular Function	GO:0034072	squalene cyclase activity	0.00524822	0.0418608	0	7	7	19
GO:0051007 squalene-hopene cyclase activity	7	0.0418608	0.336	0.368	Molecular Function	GO:0051007	squalene-hopene cyclase activity	0.00524822	0.0418608	0	7	7	19
GO:0015748 organophosphate ester transport	40	0.0424188	2.028	0.201	Biological Process	GO:0015748	organophosphate ester transport	0.00116189	0.0424188	23	17	40	199
GO:0009233 menaquinone metabolic process	42	0.0430029	2.13	0.198	Biological Process	GO:0009233	menaquinone metabolic process	0.00119785	0.0430029	20	22	42	212
GO:0009234 menaquinone biosynthetic process	42	0.0430029	2.13	0.198	Biological Process	GO:0009234	menaquinone biosynthetic process	0.00119785	0.0430029	20	22	42	212
GO:0008767 UDP-galactopyranose mutase activity	11	0.0440798	0.529	0.282	Molecular Function	GO:0008767	UDP-galactopyranose mutase activity	0.00555274	0.0440798	2	9	11	39
GO:0031559 oxidosqualene cyclase activity	4	0.0447748	0.192	0.571	Molecular Function	GO:0031559	oxidosqualene cyclase activity	0.00566702	0.0447748	0	4	4	7
GO:1904659 glucose transmembrane transport	10	0.0452445	0.507	0.357	Biological Process	GO:1904659	glucose transmembrane transport	0.00127079	0.0452445	7	3	10	28
GO:0004385 guanylate kinase activity	8	0.0456869	0.384	0.333	Molecular Function	GO:0004385	guanylate kinase activity	0.00580974	0.0456869	4	4	8	24
GO:0009380 excinuclease repair complex	30	0.0470677	2.011	0.197	Cellular Component	GO:0009380	excinuclease repair complex	0.00260725	0.0470677	18	12	30	152
GO:0000166 nucleotide binding	504	0.0490984	24.219	0.134	Molecular Function	GO:0000166	nucleotide binding	0.00634115	0.0490984	211	293	504	3767
GO:1901265 nucleoside phosphate binding	504	0.0490984	24.219	0.134	Molecular Function	GO:1901265	nucleoside phosphate binding	0.00646678	0.0490984	211	293	504	3768
GO:0008970 phosphatidylcholine 1-acylhydrolase activity	5	0.0490984	0.24	0.455	Molecular Function	GO:0008970	phosphatidylcholine 1-acylhydrolase activity	0.00654281	0.0490984	0	5	5	11
GO:0004478 methionine adenosyltransferase activity	3	0.0490984	0.144	0.75	Molecular Function	GO:0004478	methionine adenosyltransferase activity	0.006566	0.0490984	0	3	3	4
GO:0008807 carboxyvinyl-carboxyphosphonate phosphorylmutase activity	3	0.0490984	0.144	0.75	Molecular Function	GO:0008807	carboxyvinyl-carboxyphosphonate phosphorylmutase activity	0.006566	0.0490984	1	2	3	4
GO:0015018 galactosylgalactosylxylosylprotein 3-beta-glucuronosyltransferase activity	3	0.0490984	0.144	0.75	Molecular Function	GO:0015018	galactosylgalactosylxylosylprotein 3-beta-glucuronosyltransferase activity	0.006566	0.0490984	0	3	3	4
GO:0016905 myosin heavy chain kinase activity	3	0.0490984	0.144	0.75	Molecular Function	GO:0016905	myosin heavy chain kinase activity	0.006566	0.0490984	1	2	3	4
GO:0033978 phosphonopyruvate hydrolase activity	3	0.0490984	0.144	0.75	Molecular Function	GO:0033978	phosphonopyruvate hydrolase activity	0.006566	0.0490984	1	2	3	4
GO:0047714 galactolipase activity	3	0.0490984	0.144	0.75	Molecular Function	GO:0047714	galactolipase activity	0.006566	0.0490984	0	3	3	4
GO:0050378 UDP-glucuronate 4-epimerase activity	3	0.0490984	0.144	0.75	Molecular Function	GO:0050378	UDP-glucuronate 4-epimerase activity	0.006566	0.0490984	0	3	3	4
GO:0051753 mannan synthase activity	3	0.0490984	0.144	0.75	Molecular Function	GO:0051753	mannan synthase activity	0.006566	0.0490984	0	3	3	4
GO:0016051 carbohydrate biosynthetic process	90	0.0492943	4.564	0.168	Biological Process	GO:0016051	carbohydrate biosynthetic process	0.00139598	0.0492943	23	67	90	537
GO:0015085 calcium ion transmembrane transporter activity	18	0.0508661	0.865	0.225	Molecular Function	GO:0015085	calcium ion transmembrane transporter activity	0.00683276	0.0508661	8	10	18	80
GO:0006865 amino acid transport	46	0.0517738	2.333	0.192	Biological Process	GO:0006865	amino acid transport	0.00147822	0.0517738	27	19	46	240
GO:0016837 carbon-oxygen lyase activity, acting on polysaccharides	7	0.0536384	0.336	0.35	Molecular Function	GO:0016837	carbon-oxygen lyase activity, acting on polysaccharides	0.00723717	0.0536384	0	7	7	20
GO:0004568 chitinase activity	8	0.056176	0.384	0.32	Molecular Function	GO:0004568	chitinase activity	0.00764665	0.056176	1	7	8	25
GO:0015301 anion:anion antiporter activity	8	0.056176	0.384	0.32	Molecular Function	GO:0015301	anion:anion antiporter activity	0.00764665	0.056176	5	3	8	25
GO:0035435 phosphate ion transmembrane transport	6	0.0577716	0.304	0.5	Biological Process	GO:0035435	phosphate ion transmembrane transport	0.00166288	0.0577716	2	4	6	12
GO:0004647 phosphoserine phosphatase activity	14	0.0622897	0.673	0.241	Molecular Function	GO:0004647	phosphoserine phosphatase activity	0.00855373	0.0622897	6	8	14	58
GO:0061134 peptidase regulator activity	14	0.0622897	0.673	0.241	Molecular Function	GO:0061134	peptidase regulator activity	0.00855373	0.0622897	1	13	14	58
GO:0097367 carbohydrate derivative binding	454	0.0622897	21.816	0.134	Molecular Function	GO:0097367	carbohydrate derivative binding	0.0085904	0.0622897	198	256	454	3386
GO:0010430 fatty acid omega-oxidation	3	0.0640593	0.152	1	Biological Process	GO:0010430	fatty acid omega-oxidation	0.0018736	0.0640593	0	3	3	3
GO:0019586 galacturonate metabolic process	3	0.0640593	0.152	1	Biological Process	GO:0019586	galacturonate metabolic process	0.0018736	0.0640593	0	3	3	3
GO:0005351 sugar:proton symporter activity	10	0.0651009	0.481	0.278	Molecular Function	GO:0005351	sugar:proton symporter activity	0.00901696	0.0651009	7	3	10	36
GO:0004866 endopeptidase inhibitor activity	12	0.0654313	0.577	0.255	Molecular Function	GO:0004866	endopeptidase inhibitor activity	0.00910179	0.0654313	1	11	12	47
GO:0016759 cellulose synthase activity	9	0.0682742	0.432	0.29	Molecular Function	GO:0016759	cellulose synthase activity	0.00957877	0.0682742	1	8	9	31
GO:0016760 cellulose synthase (UDP-forming) activity	9	0.0682742	0.432	0.29	Molecular Function	GO:0016760	cellulose synthase (UDP-forming) activity	0.00957877	0.0682742	1	8	9	31
GO:0016709 oxidoreductase activity, acting on paired donors, with incorporation or reduction of molecular oxygen, NAD(P)H as one donor, and incorporation of one atom of oxygen	40	0.0724151	1.922	0.176	Molecular Function	GO:0016709	oxidoreductase activity, acting on paired donors, with incorporation or reduction of molecular oxygen, NAD(P)H as one donor, and incorporation of one atom of oxygen	0.0102246	0.0724151	21	19	40	227
GO:0008696 4-amino-4-deoxychorismate lyase activity	4	0.0724151	0.192	0.5	Molecular Function	GO:0008696	4-amino-4-deoxychorismate lyase activity	0.0102462	0.0724151	2	2	4	8
GO:0006813 potassium ion transport	39	0.0730255	1.978	0.196	Biological Process	GO:0006813	potassium ion transport	0.00215279	0.0730255	23	16	39	199
GO:0047570 3-oxoadipate enol-lactonase activity	19	0.0786934	0.913	0.211	Molecular Function	GO:0047570	3-oxoadipate enol-lactonase activity	0.0111815	0.0786934	9	10	19	90
GO:0030244 cellulose biosynthetic process	13	0.0792939	0.659	0.289	Biological Process	GO:0030244	cellulose biosynthetic process	0.00235599	0.0792939	2	11	13	45
GO:0043168 anion binding	502	0.0797759	24.123	0.133	Molecular Function	GO:0043168	anion binding	0.0113829	0.0797759	213	289	502	3782
GO:0055085 transmembrane transport	215	0.0804715	10.903	0.147	Biological Process	GO:0055085	transmembrane transport	0.00241827	0.0804715	95	120	215	1460
GO:0016998 cell wall macromolecule catabolic process	8	0.0804715	0.406	0.381	Biological Process	GO:0016998	cell wall macromolecule catabolic process	0.00242834	0.0804715	2	6	8	21
GO:0016530 metallochaperone activity	9	0.0831766	0.432	0.281	Molecular Function	GO:0016530	metallochaperone activity	0.0119178	0.0831766	8	1	9	32
GO:0015079 potassium ion transmembrane transporter activity	23	0.0841993	1.105	0.198	Molecular Function	GO:0015079	potassium ion transmembrane transporter activity	0.0121146	0.0841993	13	10	23	116
GO:0004629 phospholipase C activity	6	0.0843822	0.288	0.353	Molecular Function	GO:0004629	phospholipase C activity	0.0121913	0.0843822	4	2	6	17
GO:0000910 cytokinesis	56	0.0886967	2.84	0.178	Biological Process	GO:0000910	cytokinesis	0.00274175	0.0886967	20	36	56	314
GO:0010413 glucuronoxylan metabolic process	6	0.0886967	0.304	0.462	Biological Process	GO:0010413	glucuronoxylan metabolic process	0.00276756	0.0886967	0	6	6	13
GO:0010417 glucuronoxylan biosynthetic process	6	0.0886967	0.304	0.462	Biological Process	GO:0010417	glucuronoxylan biosynthetic process	0.00276756	0.0886967	0	6	6	13
GO:0051181 cofactor transport	31	0.0886967	1.572	0.205	Biological Process	GO:0051181	cofactor transport	0.00280829	0.0886967	18	13	31	151
GO:0071629 cytoplasm-associated proteasomal ubiquitin-dependent protein catabolic process	4	0.0886967	0.203	0.667	Biological Process	GO:0071629	cytoplasm-associated proteasomal ubiquitin-dependent protein catabolic process	0.00281467	0.0886967	1	3	4	6
GO:0006722 triterpenoid metabolic process	9	0.0886967	0.456	0.346	Biological Process	GO:0006722	triterpenoid metabolic process	0.00283345	0.0886967	0	9	9	26
GO:0016104 triterpenoid biosynthetic process	9	0.0886967	0.456	0.346	Biological Process	GO:0016104	triterpenoid biosynthetic process	0.00283345	0.0886967	0	9	9	26
GO:0007167 enzyme linked receptor protein signaling pathway	34	0.0886967	1.724	0.2	Biological Process	GO:0007167	enzyme linked receptor protein signaling pathway	0.00284126	0.0886967	6	28	34	170
GO:0016298 lipase activity	21	0.0988242	1.009	0.2	Molecular Function	GO:0016298	lipase activity	0.0145774	0.0988242	7	14	21	105
GO:0005524 ATP binding	389	0.0988242	18.693	0.134	Molecular Function	GO:0005524	ATP binding	0.0146219	0.0988242	168	221	389	2899
GO:0008447 L-ascorbate oxidase activity	2	0.0988242	0.096	1	Molecular Function	GO:0008447	L-ascorbate oxidase activity	0.0148383	0.0988242	0	2	2	2
GO:0010290 chlorophyll catabolite transmembrane transporter activity	2	0.0988242	0.096	1	Molecular Function	GO:0010290	chlorophyll catabolite transmembrane transporter activity	0.0148383	0.0988242	2	0	2	2
GO:0015117 thiosulfate transmembrane transporter activity	2	0.0988242	0.096	1	Molecular Function	GO:0015117	thiosulfate transmembrane transporter activity	0.0148383	0.0988242	0	2	2	2
GO:0015431 glutathione S-conjugate-exporting ATPase activity	2	0.0988242	0.096	1	Molecular Function	GO:0015431	glutathione S-conjugate-exporting ATPase activity	0.0148383	0.0988242	2	0	2	2
GO:0042299 lupeol synthase activity	2	0.0988242	0.096	1	Molecular Function	GO:0042299	lupeol synthase activity	0.0148383	0.0988242	0	2	2	2
GO:0061676 importin-alpha family protein binding	2	0.0988242	0.096	1	Molecular Function	GO:0061676	importin-alpha family protein binding	0.0148383	0.0988242	1	1	2	2
GO:0071997 glutathione S-conjugate-transporting ATPase activity	2	0.0988242	0.096	1	Molecular Function	GO:0071997	glutathione S-conjugate-transporting ATPase activity	0.0148383	0.0988242	2	0	2	2
GO:0019187 beta-1,4-mannosyltransferase activity	3	0.0988242	0.144	0.6	Molecular Function	GO:0019187	beta-1,4-mannosyltransferase activity	0.0149269	0.0988242	0	3	3	5
GO:0050188 phosphoenolpyruvate mutase activity	3	0.0988242	0.144	0.6	Molecular Function	GO:0050188	phosphoenolpyruvate mutase activity	0.0149269	0.0988242	1	2	3	5
GO:0047733 CDP-glucose 4,6-dehydratase activity	12	0.0989526	0.577	0.24	Molecular Function	GO:0047733	CDP-glucose 4,6-dehydratase activity	0.0150054	0.0989526	5	7	12	50
GO:0008460 dTDP-glucose 4,6-dehydratase activity	15	0.100986	0.721	0.221	Molecular Function	GO:0008460	dTDP-glucose 4,6-dehydratase activity	0.015374	0.100986	7	8	15	68
GO:0010330 cellulose synthase complex	3	0.101963	0.201	0.75	Cellular Component	GO:0010330	cellulose synthase complex	0.00579672	0.101963	0	3	3	4
GO:0080167 response to karrikin	14	0.103922	0.71	0.269	Biological Process	GO:0080167	response to karrikin	0.0033531	0.103922	3	11	14	52
GO:0006796 phosphate-containing compound metabolic process	375	0.10413	19.016	0.139	Biological Process	GO:0006796	phosphate-containing compound metabolic process	0.00340308	0.10413	164	211	375	2691
GO:0002229 defense response to oomycetes	8	0.10413	0.406	0.364	Biological Process	GO:0002229	defense response to oomycetes	0.00340816	0.10413	6	2	8	22
GO:0005402 cation:sugar symporter activity	10	0.105236	0.481	0.256	Molecular Function	GO:0005402	cation:sugar symporter activity	0.0160838	0.105236	7	3	10	39
GO:0009814 defense response, incompatible interaction	26	0.105628	1.318	0.213	Biological Process	GO:0009814	defense response, incompatible interaction	0.00348979	0.105628	11	15	26	122
GO:0055114 oxidation-reduction process	308	0.105628	15.619	0.141	Biological Process	GO:0055114	oxidation-reduction process	0.00350621	0.105628	108	200	308	2177
GO:0004084 branched-chain-amino-acid transaminase activity	4	0.107882	0.192	0.444	Molecular Function	GO:0004084	branched-chain-amino-acid transaminase activity	0.0166815	0.107882	2	2	4	9
GO:0031409 pigment binding	4	0.107882	0.192	0.444	Molecular Function	GO:0031409	pigment binding	0.0166815	0.107882	0	4	4	9
GO:0047810 D-alanine:2-oxoglutarate aminotransferase activity	4	0.107882	0.192	0.444	Molecular Function	GO:0047810	D-alanine:2-oxoglutarate aminotransferase activity	0.0166815	0.107882	2	2	4	9
GO:0060918 auxin transport	17	0.107944	0.862	0.246	Biological Process	GO:0060918	auxin transport	0.00360816	0.107944	5	12	17	69
GO:0003978 UDP-glucose 4-epimerase activity	20	0.10853	0.961	0.2	Molecular Function	GO:0003978	UDP-glucose 4-epimerase activity	0.0168465	0.10853	8	12	20	100
GO:0098656 anion transmembrane transport	39	0.110065	1.978	0.19	Biological Process	GO:0098656	anion transmembrane transport	0.00370461	0.110065	17	22	39	205
GO:0044255 cellular lipid metabolic process	183	0.110378	9.28	0.148	Biological Process	GO:0044255	cellular lipid metabolic process	0.00374075	0.110378	54	129	183	1234
GO:0002239 response to oomycetes	9	0.111114	0.456	0.333	Biological Process	GO:0002239	response to oomycetes	0.00379151	0.111114	7	2	9	27
GO:0016679 oxidoreductase activity, acting on diphenols and related substances as donors	15	0.112285	0.721	0.217	Molecular Function	GO:0016679	oxidoreductase activity, acting on diphenols and related substances as donors	0.0174963	0.112285	4	11	15	69
GO:0005802 trans-Golgi network	33	0.112357	2.212	0.181	Cellular Component	GO:0005802	trans-Golgi network	0.00655143	0.112357	6	27	33	182
GO:0008645 hexose transport	11	0.113051	0.558	0.297	Biological Process	GO:0008645	hexose transport	0.00391542	0.113051	7	4	11	37
GO:0015758 glucose transport	10	0.113051	0.507	0.312	Biological Process	GO:0015758	glucose transport	0.00393633	0.113051	7	3	10	32
GO:0046323 glucose import	10	0.113051	0.507	0.312	Biological Process	GO:0046323	glucose import	0.00393633	0.113051	7	3	10	32
GO:0009625 response to insect	7	0.113122	0.355	0.389	Biological Process	GO:0009625	response to insect	0.00396504	0.113122	2	5	7	18
GO:0006855 drug transmembrane transport	41	0.11352	2.079	0.187	Biological Process	GO:0006855	drug transmembrane transport	0.00400535	0.11352	22	19	41	219
GO:0030554 adenyl nucleotide binding	403	0.113725	19.366	0.133	Molecular Function	GO:0030554	adenyl nucleotide binding	0.0177886	0.113725	175	228	403	3020
GO:1901161 primary amino compound catabolic process	13	0.123219	0.659	0.271	Biological Process	GO:1901161	primary amino compound catabolic process	0.00437618	0.123219	6	7	13	48
GO:0061135 endopeptidase regulator activity	12	0.129353	0.577	0.231	Molecular Function	GO:0061135	endopeptidase regulator activity	0.0203103	0.129353	1	11	12	52
GO:0032559 adenyl ribonucleotide binding	400	0.132731	19.222	0.133	Molecular Function	GO:0032559	adenyl ribonucleotide binding	0.02092	0.132731	175	225	400	3005
GO:0004497 monooxygenase activity	53	0.134179	2.547	0.161	Molecular Function	GO:0004497	monooxygenase activity	0.0212283	0.134179	23	30	53	330
GO:0016114 terpenoid biosynthetic process	40	0.138064	2.028	0.186	Biological Process	GO:0016114	terpenoid biosynthetic process	0.00495715	0.138064	12	28	40	215
GO:0009718 anthocyanin-containing compound biosynthetic process	9	0.138064	0.456	0.321	Biological Process	GO:0009718	anthocyanin-containing compound biosynthetic process	0.00498553	0.138064	3	6	9	28
GO:0006869 lipid transport	46	0.138064	2.333	0.18	Biological Process	GO:0006869	lipid transport	0.00499954	0.138064	24	22	46	255
GO:0009813 flavonoid biosynthetic process	20	0.143851	1.014	0.225	Biological Process	GO:0009813	flavonoid biosynthetic process	0.00524249	0.143851	5	15	20	89
GO:0004857 enzyme inhibitor activity	32	0.149228	1.538	0.174	Molecular Function	GO:0004857	enzyme inhibitor activity	0.0236983	0.149228	1	31	32	184
GO:0098797 plasma membrane protein complex	54	0.149456	3.619	0.161	Cellular Component	GO:0098797	plasma membrane protein complex	0.00893253	0.149456	29	25	54	336
GO:0005516 calmodulin binding	33	0.149816	1.586	0.173	Molecular Function	GO:0005516	calmodulin binding	0.0238812	0.149816	17	16	33	191
GO:0015297 antiporter activity	35	0.150822	1.682	0.171	Molecular Function	GO:0015297	antiporter activity	0.0241316	0.150822	16	19	35	205
GO:0042440 pigment metabolic process	70	0.156311	3.55	0.166	Biological Process	GO:0042440	pigment metabolic process	0.00573284	0.156311	25	45	70	422
GO:0051552 flavone metabolic process	4	0.159573	0.203	0.571	Biological Process	GO:0051552	flavone metabolic process	0.00592659	0.159573	1	3	4	7
GO:0051553 flavone biosynthetic process	4	0.159573	0.203	0.571	Biological Process	GO:0051553	flavone biosynthetic process	0.00592659	0.159573	1	3	4	7
GO:0016166 phytoene dehydrogenase activity	14	0.161557	0.673	0.212	Molecular Function	GO:0016166	phytoene dehydrogenase activity	0.0259456	0.161557	5	9	14	66
GO:0070008 serine-type exopeptidase activity	12	0.166068	0.577	0.222	Molecular Function	GO:0070008	serine-type exopeptidase activity	0.0268948	0.166068	5	7	12	54
GO:0003849 3-deoxy-7-phosphoheptulonate synthase activity	3	0.166068	0.144	0.5	Molecular Function	GO:0003849	3-deoxy-7-phosphoheptulonate synthase activity	0.0271658	0.166068	0	3	3	6
GO:0004664 prephenate dehydratase activity	3	0.166068	0.144	0.5	Molecular Function	GO:0004664	prephenate dehydratase activity	0.0271658	0.166068	1	2	3	6
GO:0004751 ribose-5-phosphate isomerase activity	3	0.166068	0.144	0.5	Molecular Function	GO:0004751	ribose-5-phosphate isomerase activity	0.0271658	0.166068	1	2	3	6
GO:0005546 phosphatidylinositol-4,5-bisphosphate binding	3	0.166068	0.144	0.5	Molecular Function	GO:0005546	phosphatidylinositol-4,5-bisphosphate binding	0.0271658	0.166068	2	1	3	6
GO:0005310 dicarboxylic acid transmembrane transporter activity	5	0.170302	0.24	0.333	Molecular Function	GO:0005310	dicarboxylic acid transmembrane transporter activity	0.0280617	0.170302	2	3	5	15
GO:0052716 hydroquinone:oxygen oxidoreductase activity	5	0.170302	0.24	0.333	Molecular Function	GO:0052716	hydroquinone:oxygen oxidoreductase activity	0.0280617	0.170302	1	4	5	15
GO:0001883 purine nucleoside binding	431	0.171645	20.711	0.132	Molecular Function	GO:0001883	purine nucleoside binding	0.028488	0.171645	192	239	431	3269
GO:0032550 purine ribonucleoside binding	431	0.171645	20.711	0.132	Molecular Function	GO:0032550	purine ribonucleoside binding	0.028488	0.171645	192	239	431	3269
GO:0009617 response to bacterium	56	0.174425	2.84	0.171	Biological Process	GO:0009617	response to bacterium	0.00657947	0.174425	23	33	56	327
GO:0009812 flavonoid metabolic process	22	0.174425	1.116	0.214	Biological Process	GO:0009812	flavonoid metabolic process	0.00666404	0.174425	7	15	22	103
GO:0006063 uronic acid metabolic process	3	0.174425	0.152	0.75	Biological Process	GO:0006063	uronic acid metabolic process	0.00680209	0.174425	0	3	3	4
GO:0006556 S-adenosylmethionine biosynthetic process	3	0.174425	0.152	0.75	Biological Process	GO:0006556	S-adenosylmethionine biosynthetic process	0.00680209	0.174425	0	3	3	4
GO:0015797 mannitol transport	3	0.174425	0.152	0.75	Biological Process	GO:0015797	mannitol transport	0.00680209	0.174425	2	1	3	4
GO:0031035 myosin filament disassembly	3	0.174425	0.152	0.75	Biological Process	GO:0031035	myosin filament disassembly	0.00680209	0.174425	1	2	3	4
GO:0031037 myosin II filament disassembly	3	0.174425	0.152	0.75	Biological Process	GO:0031037	myosin II filament disassembly	0.00680209	0.174425	1	2	3	4
GO:0045764 positive regulation of cellular amino acid metabolic process	3	0.174425	0.152	0.75	Biological Process	GO:0045764	positive regulation of cellular amino acid metabolic process	0.00680209	0.174425	2	1	3	4
GO:0035639 purine ribonucleoside triphosphate binding	407	0.179592	19.558	0.132	Molecular Function	GO:0035639	purine ribonucleoside triphosphate binding	0.029993	0.179592	174	233	407	3081
GO:0015318 inorganic solute uptake transmembrane transporter activity	64	0.179592	3.075	0.153	Molecular Function	GO:0015318	inorganic solute uptake transmembrane transporter activity	0.0300213	0.179592	27	37	64	417
GO:0032549 ribonucleoside binding	431	0.184571	20.711	0.132	Molecular Function	GO:0032549	ribonucleoside binding	0.0309639	0.184571	192	239	431	3274
GO:0015563 uptake transmembrane transporter activity	64	0.186305	3.075	0.153	Molecular Function	GO:0015563	uptake transmembrane transporter activity	0.031366	0.186305	27	37	64	418
GO:0001882 nucleoside binding	431	0.18936	20.711	0.132	Molecular Function	GO:0001882	nucleoside binding	0.0320023	0.18936	192	239	431	3276
GO:0015295 solute:proton symporter activity	22	0.18936	1.057	0.183	Molecular Function	GO:0015295	solute:proton symporter activity	0.0321064	0.18936	15	7	22	120
GO:0010817 regulation of hormone levels	49	0.191104	2.485	0.174	Biological Process	GO:0010817	regulation of hormone levels	0.00749688	0.191104	19	30	49	281
GO:0031408 oxylipin biosynthetic process	7	0.195077	0.355	0.35	Biological Process	GO:0031408	oxylipin biosynthetic process	0.00773648	0.195077	2	5	7	20
GO:0010200 response to chitin	19	0.195077	0.963	0.221	Biological Process	GO:0010200	response to chitin	0.00774329	0.195077	6	13	19	86
GO:0016049 cell growth	47	0.195953	2.383	0.175	Biological Process	GO:0016049	cell growth	0.00782356	0.195953	15	32	47	268
GO:0070592 cell wall polysaccharide biosynthetic process	10	0.197648	0.507	0.286	Biological Process	GO:0070592	cell wall polysaccharide biosynthetic process	0.00793711	0.197648	0	10	10	35
GO:0046148 pigment biosynthetic process	63	0.19959	3.195	0.166	Biological Process	GO:0046148	pigment biosynthetic process	0.00806143	0.19959	21	42	63	379
GO:0008712 ADP-glyceromanno-heptose 6-epimerase activity	13	0.199592	0.625	0.21	Molecular Function	GO:0008712	ADP-glyceromanno-heptose 6-epimerase activity	0.0339604	0.199592	5	8	13	62
GO:0017076 purine nucleotide binding	421	0.202511	20.231	0.132	Molecular Function	GO:0017076	purine nucleotide binding	0.0345779	0.202511	181	240	421	3201
GO:0008236 serine-type peptidase activity	59	0.205384	2.835	0.154	Molecular Function	GO:0008236	serine-type peptidase activity	0.0353139	0.205384	16	43	59	384
GO:0017171 serine hydrolase activity	59	0.205384	2.835	0.154	Molecular Function	GO:0017171	serine hydrolase activity	0.0353139	0.205384	16	43	59	384
GO:0004185 serine-type carboxypeptidase activity	9	0.206291	0.432	0.237	Molecular Function	GO:0004185	serine-type carboxypeptidase activity	0.0355929	0.206291	4	5	9	38
GO:0008559 xenobiotic-transporting ATPase activity	4	0.206538	0.192	0.364	Molecular Function	GO:0008559	xenobiotic-transporting ATPase activity	0.0357985	0.206538	4	0	4	11
GO:0004020 adenylylsulfate kinase activity	10	0.206538	0.481	0.227	Molecular Function	GO:0004020	adenylylsulfate kinase activity	0.0358821	0.206538	3	7	10	44
GO:0016052 carbohydrate catabolic process	85	0.207487	4.31	0.159	Biological Process	GO:0016052	carbohydrate catabolic process	0.00847233	0.207487	13	72	85	536
GO:0010876 lipid localization	48	0.207487	2.434	0.174	Biological Process	GO:0010876	lipid localization	0.00847673	0.207487	24	24	48	276
GO:0009073 aromatic amino acid family biosynthetic process	16	0.2109	0.811	0.232	Biological Process	GO:0009073	aromatic amino acid family biosynthetic process	0.00866513	0.2109	5	11	16	69
GO:0005873 plus-end kinesin complex	2	0.217273	0.134	1	Cellular Component	GO:0005873	plus-end kinesin complex	0.0136192	0.217273	0	2	2	2
GO:0043680 filiform apparatus	2	0.217273	0.134	1	Cellular Component	GO:0043680	filiform apparatus	0.0136192	0.217273	1	1	2	2
GO:1901160 primary amino compound metabolic process	13	0.218282	0.659	0.25	Biological Process	GO:1901160	primary amino compound metabolic process	0.00901907	0.218282	6	7	13	52
GO:0032555 purine ribonucleotide binding	418	0.219422	20.086	0.131	Molecular Function	GO:0032555	purine ribonucleotide binding	0.0393102	0.219422	181	237	418	3185
GO:0051287 NAD binding	50	0.219422	2.403	0.156	Molecular Function	GO:0051287	NAD binding	0.0401039	0.219422	17	33	50	321
GO:0015293 symporter activity	29	0.219422	1.394	0.17	Molecular Function	GO:0015293	symporter activity	0.0403394	0.219422	20	9	29	171
GO:0001786 phosphatidylserine binding	2	0.219422	0.096	0.667	Molecular Function	GO:0001786	phosphatidylserine binding	0.0409023	0.219422	1	1	2	3
GO:0003830 beta-1,4-mannosylglycoprotein 4-beta-N-acetylglucosaminyltransferase activity	2	0.219422	0.096	0.667	Molecular Function	GO:0003830	beta-1,4-mannosylglycoprotein 4-beta-N-acetylglucosaminyltransferase activity	0.0409023	0.219422	0	2	2	3
GO:0004338 glucan exo-1,3-beta-glucosidase activity	2	0.219422	0.096	0.667	Molecular Function	GO:0004338	glucan exo-1,3-beta-glucosidase activity	0.0409023	0.219422	0	2	2	3
GO:0004505 phenylalanine 4-monooxygenase activity	2	0.219422	0.096	0.667	Molecular Function	GO:0004505	phenylalanine 4-monooxygenase activity	0.0409023	0.219422	0	2	2	3
GO:0004731 purine-nucleoside phosphorylase activity	2	0.219422	0.096	0.667	Molecular Function	GO:0004731	purine-nucleoside phosphorylase activity	0.0409023	0.219422	1	1	2	3
GO:0008794 arsenate reductase (glutaredoxin) activity	2	0.219422	0.096	0.667	Molecular Function	GO:0008794	arsenate reductase (glutaredoxin) activity	0.0409023	0.219422	2	0	2	3
GO:0015131 oxaloacetate transmembrane transporter activity	2	0.219422	0.096	0.667	Molecular Function	GO:0015131	oxaloacetate transmembrane transporter activity	0.0409023	0.219422	0	2	2	3
GO:0015141 succinate transmembrane transporter activity	2	0.219422	0.096	0.667	Molecular Function	GO:0015141	succinate transmembrane transporter activity	0.0409023	0.219422	0	2	2	3
GO:0015542 sugar efflux transmembrane transporter activity	2	0.219422	0.096	0.667	Molecular Function	GO:0015542	sugar efflux transmembrane transporter activity	0.0409023	0.219422	0	2	2	3
GO:0015575 mannitol transmembrane transporter activity	2	0.219422	0.096	0.667	Molecular Function	GO:0015575	mannitol transmembrane transporter activity	0.0409023	0.219422	1	1	2	3
GO:0015576 sorbitol transmembrane transporter activity	2	0.219422	0.096	0.667	Molecular Function	GO:0015576	sorbitol transmembrane transporter activity	0.0409023	0.219422	1	1	2	3
GO:0015591 D-ribose transmembrane transporter activity	2	0.219422	0.096	0.667	Molecular Function	GO:0015591	D-ribose transmembrane transporter activity	0.0409023	0.219422	1	1	2	3
GO:0017077 oxidative phosphorylation uncoupler activity	2	0.219422	0.096	0.667	Molecular Function	GO:0017077	oxidative phosphorylation uncoupler activity	0.0409023	0.219422	0	2	2	3
GO:0030614 oxidoreductase activity, acting on phosphorus or arsenic in donors, disulfide as acceptor	2	0.219422	0.096	0.667	Molecular Function	GO:0030614	oxidoreductase activity, acting on phosphorus or arsenic in donors, disulfide as acceptor	0.0409023	0.219422	2	0	2	3
GO:0031957 very long-chain fatty acid-CoA ligase activity	2	0.219422	0.096	0.667	Molecular Function	GO:0031957	very long-chain fatty acid-CoA ligase activity	0.0409023	0.219422	0	2	2	3
GO:0034480 phosphatidylcholine phospholipase C activity	2	0.219422	0.096	0.667	Molecular Function	GO:0034480	phosphatidylcholine phospholipase C activity	0.0409023	0.219422	1	1	2	3
GO:0045430 chalcone isomerase activity	2	0.219422	0.096	0.667	Molecular Function	GO:0045430	chalcone isomerase activity	0.0409023	0.219422	0	2	2	3
GO:0046577 long-chain-alcohol oxidase activity	2	0.219422	0.096	0.667	Molecular Function	GO:0046577	long-chain-alcohol oxidase activity	0.0409023	0.219422	0	2	2	3
GO:0048037 cofactor binding	157	0.219422	7.544	0.139	Molecular Function	GO:0048037	cofactor binding	0.0410023	0.219422	51	106	157	1131
GO:0016407 acetyltransferase activity	33	0.227783	1.586	0.165	Molecular Function	GO:0016407	acetyltransferase activity	0.0427008	0.227783	13	20	33	200
GO:0045550 geranylgeranyl reductase activity	17	0.227801	0.817	0.189	Molecular Function	GO:0045550	geranylgeranyl reductase activity	0.0428402	0.227801	5	12	17	90
GO:0045490 pectin catabolic process	14	0.228374	0.71	0.241	Biological Process	GO:0045490	pectin catabolic process	0.00948907	0.228374	0	14	14	58
GO:0004451 isocitrate lyase activity	3	0.228622	0.144	0.429	Molecular Function	GO:0004451	isocitrate lyase activity	0.0432899	0.228622	1	2	3	7
GO:0004802 transketolase activity	3	0.228622	0.144	0.429	Molecular Function	GO:0004802	transketolase activity	0.0432899	0.228622	1	2	3	7
GO:0015291 secondary active transmembrane transporter activity	57	0.228622	2.739	0.152	Molecular Function	GO:0015291	secondary active transmembrane transporter activity	0.043404	0.228622	32	25	57	374
GO:0016614 oxidoreductase activity, acting on CH-OH group of donors	81	0.230992	3.892	0.146	Molecular Function	GO:0016614	oxidoreductase activity, acting on CH-OH group of donors	0.0439919	0.230992	28	53	81	553
GO:0030243 cellulose metabolic process	18	0.232136	0.913	0.22	Biological Process	GO:0030243	cellulose metabolic process	0.0100353	0.232136	2	16	18	82
GO:0016226 iron-sulfur cluster assembly	35	0.232136	1.775	0.183	Biological Process	GO:0016226	iron-sulfur cluster assembly	0.010328	0.232136	20	15	35	191
GO:0031163 metallo-sulfur cluster assembly	35	0.232136	1.775	0.183	Biological Process	GO:0031163	metallo-sulfur cluster assembly	0.010328	0.232136	20	15	35	191
GO:0010466 negative regulation of peptidase activity	9	0.232136	0.456	0.29	Biological Process	GO:0010466	negative regulation of peptidase activity	0.0103505	0.232136	1	8	9	31
GO:0010951 negative regulation of endopeptidase activity	9	0.232136	0.456	0.29	Biological Process	GO:0010951	negative regulation of endopeptidase activity	0.0103505	0.232136	1	8	9	31
GO:0019742 pentacyclic triterpenoid metabolic process	7	0.232136	0.355	0.333	Biological Process	GO:0019742	pentacyclic triterpenoid metabolic process	0.0103905	0.232136	0	7	7	21
GO:0019744 hopanoid metabolic process	7	0.232136	0.355	0.333	Biological Process	GO:0019744	hopanoid metabolic process	0.0103905	0.232136	0	7	7	21
GO:0019745 pentacyclic triterpenoid biosynthetic process	7	0.232136	0.355	0.333	Biological Process	GO:0019745	pentacyclic triterpenoid biosynthetic process	0.0103905	0.232136	0	7	7	21
GO:0019746 hopanoid biosynthetic process	7	0.232136	0.355	0.333	Biological Process	GO:0019746	hopanoid biosynthetic process	0.0103905	0.232136	0	7	7	21
GO:0031407 oxylipin metabolic process	7	0.232136	0.355	0.333	Biological Process	GO:0031407	oxylipin metabolic process	0.0103905	0.232136	2	5	7	21
GO:0042335 cuticle development	7	0.232136	0.355	0.333	Biological Process	GO:0042335	cuticle development	0.0103905	0.232136	2	5	7	21
GO:0006524 alanine catabolic process	5	0.232136	0.254	0.417	Biological Process	GO:0006524	alanine catabolic process	0.0106357	0.232136	3	2	5	12
GO:0009080 pyruvate family amino acid catabolic process	5	0.232136	0.254	0.417	Biological Process	GO:0009080	pyruvate family amino acid catabolic process	0.0106357	0.232136	3	2	5	12
GO:0055062 phosphate ion homeostasis	5	0.232136	0.254	0.417	Biological Process	GO:0055062	phosphate ion homeostasis	0.0106357	0.232136	2	3	5	12
GO:0072506 trivalent inorganic anion homeostasis	5	0.232136	0.254	0.417	Biological Process	GO:0072506	trivalent inorganic anion homeostasis	0.0106357	0.232136	2	3	5	12
GO:0008653 lipopolysaccharide metabolic process	31	0.232136	1.572	0.188	Biological Process	GO:0008653	lipopolysaccharide metabolic process	0.0106966	0.232136	11	20	31	165
GO:0009103 lipopolysaccharide biosynthetic process	31	0.232136	1.572	0.188	Biological Process	GO:0009103	lipopolysaccharide biosynthetic process	0.0106966	0.232136	11	20	31	165
GO:0009094 L-phenylalanine biosynthetic process	4	0.232136	0.203	0.5	Biological Process	GO:0009094	L-phenylalanine biosynthetic process	0.0107019	0.232136	1	3	4	8
GO:1902223 erythrose 4-phosphate/phosphoenolpyruvate family amino acid biosynthetic process	4	0.232136	0.203	0.5	Biological Process	GO:1902223	erythrose 4-phosphate/phosphoenolpyruvate family amino acid biosynthetic process	0.0107019	0.232136	1	3	4	8
GO:0097164 ammonium ion metabolic process	27	0.232136	1.369	0.194	Biological Process	GO:0097164	ammonium ion metabolic process	0.0107231	0.232136	8	19	27	139
GO:0009306 protein secretion	84	0.232471	4.26	0.157	Biological Process	GO:0009306	protein secretion	0.0107925	0.232471	32	52	84	534
GO:0004180 carboxypeptidase activity	12	0.232838	0.577	0.207	Molecular Function	GO:0004180	carboxypeptidase activity	0.0444824	0.232838	5	7	12	58
GO:0006721 terpenoid metabolic process	41	0.233456	2.079	0.177	Biological Process	GO:0006721	terpenoid metabolic process	0.0108924	0.233456	12	29	41	232
GO:0046283 anthocyanin-containing compound metabolic process	11	0.234575	0.558	0.262	Biological Process	GO:0046283	anthocyanin-containing compound metabolic process	0.0109991	0.234575	5	6	11	42
GO:0042578 phosphoric ester hydrolase activity	71	0.237128	3.412	0.148	Molecular Function	GO:0042578	phosphoric ester hydrolase activity	0.0454783	0.237128	21	50	71	479
GO:0035251 UDP-glucosyltransferase activity	25	0.237128	1.201	0.172	Molecular Function	GO:0035251	UDP-glucosyltransferase activity	0.0455852	0.237128	6	19	25	145
GO:0019748 secondary metabolic process	52	0.238879	2.637	0.169	Biological Process	GO:0019748	secondary metabolic process	0.0112564	0.238879	28	24	52	308
GO:0017022 myosin binding	5	0.244204	0.24	0.294	Molecular Function	GO:0017022	myosin binding	0.0470912	0.244204	1	4	5	17
GO:0008144 drug binding	258	0.246057	12.398	0.134	Molecular Function	GO:0008144	drug binding	0.0477335	0.246057	102	156	258	1927
GO:0015095 magnesium ion transmembrane transporter activity	13	0.246057	0.625	0.2	Molecular Function	GO:0015095	magnesium ion transmembrane transporter activity	0.0477425	0.246057	6	7	13	65
GO:0008200 ion channel inhibitor activity	4	0.248423	0.192	0.333	Molecular Function	GO:0008200	ion channel inhibitor activity	0.0486463	0.248423	1	3	4	12
GO:0008574 ATP-dependent microtubule motor activity, plus-end-directed	4	0.248423	0.192	0.333	Molecular Function	GO:0008574	ATP-dependent microtubule motor activity, plus-end-directed	0.0486463	0.248423	0	4	4	12
GO:0016248 channel inhibitor activity	4	0.248423	0.192	0.333	Molecular Function	GO:0016248	channel inhibitor activity	0.0486463	0.248423	1	3	4	12
GO:0032787 monocarboxylic acid metabolic process	173	0.251609	8.773	0.145	Biological Process	GO:0032787	monocarboxylic acid metabolic process	0.0119593	0.251609	55	118	173	1195
GO:0008299 isoprenoid biosynthetic process	60	0.251609	3.043	0.164	Biological Process	GO:0008299	isoprenoid biosynthetic process	0.011973	0.251609	21	39	60	365
GO:0032553 ribonucleotide binding	421	0.253111	20.231	0.131	Molecular Function	GO:0032553	ribonucleotide binding	0.0497155	0.253111	182	239	421	3224
GO:0044431 Golgi apparatus part	76	0.254883	5.094	0.148	Cellular Component	GO:0044431	Golgi apparatus part	0.0163482	0.254883	13	63	76	513
GO:0016853 isomerase activity	96	0.26006	4.613	0.143	Molecular Function	GO:0016853	isomerase activity	0.0512357	0.26006	31	65	96	671
GO:0009415 response to water	41	0.262058	2.079	0.175	Biological Process	GO:0009415	response to water	0.0125311	0.262058	13	28	41	234
GO:0042952 beta-ketoadipate pathway	19	0.262885	0.963	0.211	Biological Process	GO:0042952	beta-ketoadipate pathway	0.0126316	0.262885	9	10	19	90
GO:0010167 response to nitrate	6	0.267525	0.304	0.353	Biological Process	GO:0010167	response to nitrate	0.0129167	0.267525	3	3	6	17
GO:0042742 defense response to bacterium	46	0.270251	2.333	0.171	Biological Process	GO:0042742	defense response to bacterium	0.0131602	0.270251	21	25	46	269
GO:1901070 guanosine-containing compound biosynthetic process	11	0.270251	0.558	0.256	Biological Process	GO:1901070	guanosine-containing compound biosynthetic process	0.0131738	0.270251	1	10	11	43
GO:0030259 lipid glycosylation	8	0.274242	0.406	0.296	Biological Process	GO:0030259	lipid glycosylation	0.0134957	0.274242	5	3	8	27
GO:0055081 anion homeostasis	8	0.274242	0.406	0.296	Biological Process	GO:0055081	anion homeostasis	0.0134957	0.274242	4	4	8	27
GO:0050218 propionate-CoA ligase activity	9	0.27736	0.432	0.22	Molecular Function	GO:0050218	propionate-CoA ligase activity	0.0550153	0.27736	5	4	9	41
GO:0016411 acylglycerol O-acyltransferase activity	7	0.27736	0.336	0.241	Molecular Function	GO:0016411	acylglycerol O-acyltransferase activity	0.0551408	0.27736	0	7	7	29
GO:0045735 nutrient reservoir activity	7	0.27736	0.336	0.241	Molecular Function	GO:0045735	nutrient reservoir activity	0.0551408	0.27736	2	5	7	29
GO:0009832 plant-type cell wall biogenesis	20	0.279298	1.014	0.206	Biological Process	GO:0009832	plant-type cell wall biogenesis	0.0138093	0.279298	2	18	20	97
GO:0009378 four-way junction helicase activity	23	0.279551	1.105	0.172	Molecular Function	GO:0009378	four-way junction helicase activity	0.0557434	0.279551	15	8	23	134
GO:0009914 hormone transport	18	0.290058	0.913	0.212	Biological Process	GO:0009914	hormone transport	0.0144842	0.290058	5	13	18	85
GO:0051274 beta-glucan biosynthetic process	14	0.290058	0.71	0.23	Biological Process	GO:0051274	beta-glucan biosynthetic process	0.0148229	0.290058	2	12	14	61
GO:0009605 response to external stimulus	166	0.290058	8.418	0.144	Biological Process	GO:0009605	response to external stimulus	0.0151041	0.290058	66	100	166	1150
GO:0015709 thiosulfate transport	2	0.290058	0.101	1	Biological Process	GO:0015709	thiosulfate transport	0.0152047	0.290058	0	2	2	2
GO:0033481 galacturonate biosynthetic process	2	0.290058	0.101	1	Biological Process	GO:0033481	galacturonate biosynthetic process	0.0152047	0.290058	0	2	2	2
GO:0060304 regulation of phosphatidylinositol dephosphorylation	2	0.290058	0.101	1	Biological Process	GO:0060304	regulation of phosphatidylinositol dephosphorylation	0.0152047	0.290058	0	2	2	2
GO:0061163 endoplasmic reticulum polarization	2	0.290058	0.101	1	Biological Process	GO:0061163	endoplasmic reticulum polarization	0.0152047	0.290058	0	2	2	2
GO:0070528 protein kinase C signaling	2	0.290058	0.101	1	Biological Process	GO:0070528	protein kinase C signaling	0.0152047	0.290058	2	0	2	2
GO:0071289 cellular response to nickel ion	2	0.290058	0.101	1	Biological Process	GO:0071289	cellular response to nickel ion	0.0152047	0.290058	1	1	2	2
GO:0006816 calcium ion transport	20	0.290058	1.014	0.204	Biological Process	GO:0006816	calcium ion transport	0.0153977	0.290058	10	10	20	98
GO:0009244 lipopolysaccharide core region biosynthetic process	20	0.290058	1.014	0.204	Biological Process	GO:0009244	lipopolysaccharide core region biosynthetic process	0.0153977	0.290058	8	12	20	98
GO:0046401 lipopolysaccharide core region metabolic process	20	0.290058	1.014	0.204	Biological Process	GO:0046401	lipopolysaccharide core region metabolic process	0.0153977	0.290058	8	12	20	98
GO:0005987 sucrose catabolic process	3	0.290058	0.152	0.6	Biological Process	GO:0005987	sucrose catabolic process	0.0154449	0.290058	1	2	3	5
GO:0009969 xyloglucan biosynthetic process	3	0.290058	0.152	0.6	Biological Process	GO:0009969	xyloglucan biosynthetic process	0.0154449	0.290058	0	3	3	5
GO:0031038 myosin II filament organization	3	0.290058	0.152	0.6	Biological Process	GO:0031038	myosin II filament organization	0.0154449	0.290058	1	2	3	5
GO:0042353 fucose biosynthetic process	3	0.290058	0.152	0.6	Biological Process	GO:0042353	fucose biosynthetic process	0.0154449	0.290058	0	3	3	5
GO:0006949 syncytium formation	5	0.290058	0.254	0.385	Biological Process	GO:0006949	syncytium formation	0.0155533	0.290058	0	5	5	13
GO:0072505 divalent inorganic anion homeostasis	5	0.290058	0.254	0.385	Biological Process	GO:0072505	divalent inorganic anion homeostasis	0.0155533	0.290058	2	3	5	13
GO:0016833 oxo-acid-lyase activity	11	0.291535	0.529	0.204	Molecular Function	GO:0016833	oxo-acid-lyase activity	0.058307	0.291535	4	7	11	54
GO:0015020 glucuronosyltransferase activity	5	0.292658	0.24	0.278	Molecular Function	GO:0015020	glucuronosyltransferase activity	0.0588811	0.292658	0	5	5	18
GO:0016247 channel regulator activity	5	0.292658	0.24	0.278	Molecular Function	GO:0016247	channel regulator activity	0.0588811	0.292658	1	4	5	18
GO:0008668 (2,3-dihydroxybenzoyl)adenylate synthase activity	9	0.307324	0.432	0.214	Molecular Function	GO:0008668	(2,3-dihydroxybenzoyl)adenylate synthase activity	0.0627657	0.307324	5	4	9	42
GO:0047473 D-alanine-poly(phosphoribitol) ligase activity	9	0.307324	0.432	0.214	Molecular Function	GO:0047473	D-alanine-poly(phosphoribitol) ligase activity	0.0627657	0.307324	5	4	9	42
GO:0004012 phospholipid-translocating ATPase activity	3	0.307324	0.144	0.375	Molecular Function	GO:0004012	phospholipid-translocating ATPase activity	0.0631162	0.307324	3	0	3	8
GO:0008466 glycogenin glucosyltransferase activity	3	0.307324	0.144	0.375	Molecular Function	GO:0008466	glycogenin glucosyltransferase activity	0.0631162	0.307324	2	1	3	8
GO:0045159 myosin II binding	3	0.307324	0.144	0.375	Molecular Function	GO:0045159	myosin II binding	0.0631162	0.307324	1	2	3	8
GO:0045543 gibberellin 2-beta-dioxygenase activity	3	0.307324	0.144	0.375	Molecular Function	GO:0045543	gibberellin 2-beta-dioxygenase activity	0.0631162	0.307324	1	2	3	8
GO:0090599 alpha-glucosidase activity	3	0.307324	0.144	0.375	Molecular Function	GO:0090599	alpha-glucosidase activity	0.0631162	0.307324	0	3	3	8
GO:0035673 oligopeptide transmembrane transporter activity	4	0.308337	0.192	0.308	Molecular Function	GO:0035673	oligopeptide transmembrane transporter activity	0.0636922	0.308337	1	3	4	13
GO:0042285 xylosyltransferase activity	4	0.308337	0.192	0.308	Molecular Function	GO:0042285	xylosyltransferase activity	0.0636922	0.308337	0	4	4	13
GO:0030729 acetoacetate-CoA ligase activity	8	0.309144	0.384	0.222	Molecular Function	GO:0030729	acetoacetate-CoA ligase activity	0.0642281	0.309144	4	4	8	36
GO:0045340 mercury ion binding	8	0.309144	0.384	0.222	Molecular Function	GO:0045340	mercury ion binding	0.0642281	0.309144	1	7	8	36
GO:0015307 drug:proton antiporter activity	7	0.310348	0.336	0.233	Molecular Function	GO:0015307	drug:proton antiporter activity	0.0646635	0.310348	3	4	7	30
GO:0006545 glycine biosynthetic process	14	0.316309	0.71	0.226	Biological Process	GO:0006545	glycine biosynthetic process	0.0170354	0.316309	6	8	14	62
GO:0042398 cellular modified amino acid biosynthetic process	28	0.316309	1.42	0.185	Biological Process	GO:0042398	cellular modified amino acid biosynthetic process	0.0173887	0.316309	10	18	28	151
GO:0046271 phenylpropanoid catabolic process	6	0.316309	0.304	0.333	Biological Process	GO:0046271	phenylpropanoid catabolic process	0.0173926	0.316309	2	4	6	18
GO:0009768 photosynthesis, light harvesting in photosystem I	4	0.316309	0.203	0.444	Biological Process	GO:0009768	photosynthesis, light harvesting in photosystem I	0.0174014	0.316309	0	4	4	9
GO:0019480 L-alanine oxidation to pyruvate via D-alanine	4	0.316309	0.203	0.444	Biological Process	GO:0019480	L-alanine oxidation to pyruvate via D-alanine	0.0174014	0.316309	2	2	4	9
GO:0043096 purine nucleobase salvage	4	0.316309	0.203	0.444	Biological Process	GO:0043096	purine nucleobase salvage	0.0174014	0.316309	1	3	4	9
GO:0016722 oxidoreductase activity, oxidizing metal ions	14	0.322116	0.673	0.187	Molecular Function	GO:0016722	oxidoreductase activity, oxidizing metal ions	0.0673079	0.322116	5	9	14	75
GO:0005615 extracellular space	24	0.323145	1.609	0.179	Cellular Component	GO:0005615	extracellular space	0.0211976	0.323145	4	20	24	134
GO:0048029 monosaccharide binding	10	0.325962	0.481	0.204	Molecular Function	GO:0048029	monosaccharide binding	0.0683061	0.325962	4	6	10	49
GO:0098661 inorganic anion transmembrane transport	11	0.333753	0.558	0.244	Biological Process	GO:0098661	inorganic anion transmembrane transport	0.0184797	0.333753	5	6	11	45
GO:0006022 aminoglycan metabolic process	25	0.333753	1.268	0.189	Biological Process	GO:0006022	aminoglycan metabolic process	0.018516	0.333753	6	19	25	132
GO:0003987 acetate-CoA ligase activity	9	0.33773	0.432	0.209	Molecular Function	GO:0003987	acetate-CoA ligase activity	0.0711754	0.33773	5	4	9	43
GO:0008756 o-succinylbenzoate-CoA ligase activity	9	0.33773	0.432	0.209	Molecular Function	GO:0008756	o-succinylbenzoate-CoA ligase activity	0.0711754	0.33773	5	4	9	43
GO:0016324 apical plasma membrane	6	0.341479	0.402	0.3	Cellular Component	GO:0016324	apical plasma membrane	0.022898	0.341479	2	4	6	20
GO:0015294 solute:cation symporter activity	24	0.342458	1.153	0.166	Molecular Function	GO:0015294	solute:cation symporter activity	0.0727334	0.342458	17	7	24	145
GO:0004764 shikimate 3-dehydrogenase (NADP+) activity	6	0.342458	0.288	0.24	Molecular Function	GO:0004764	shikimate 3-dehydrogenase (NADP+) activity	0.0750974	0.342458	1	5	6	25
GO:0004806 triglyceride lipase activity	6	0.342458	0.288	0.24	Molecular Function	GO:0004806	triglyceride lipase activity	0.0750974	0.342458	0	6	6	25
GO:0008810 cellulase activity	6	0.342458	0.288	0.24	Molecular Function	GO:0008810	cellulase activity	0.0750974	0.342458	0	6	6	25
GO:0015198 oligopeptide transporter activity	6	0.342458	0.288	0.24	Molecular Function	GO:0015198	oligopeptide transporter activity	0.0750974	0.342458	2	4	6	25
GO:0004321 fatty-acyl-CoA synthase activity	2	0.342458	0.096	0.5	Molecular Function	GO:0004321	fatty-acyl-CoA synthase activity	0.0752386	0.342458	2	0	2	4
GO:0004566 beta-glucuronidase activity	2	0.342458	0.096	0.5	Molecular Function	GO:0004566	beta-glucuronidase activity	0.0752386	0.342458	1	1	2	4
GO:0005354 galactose transmembrane transporter activity	2	0.342458	0.096	0.5	Molecular Function	GO:0005354	galactose transmembrane transporter activity	0.0752386	0.342458	1	1	2	4
GO:0010354 homogentisate prenyltransferase activity	2	0.342458	0.096	0.5	Molecular Function	GO:0010354	homogentisate prenyltransferase activity	0.0752386	0.342458	2	0	2	4
GO:0015168 glycerol transmembrane transporter activity	2	0.342458	0.096	0.5	Molecular Function	GO:0015168	glycerol transmembrane transporter activity	0.0752386	0.342458	1	1	2	4
GO:0016714 oxidoreductase activity, acting on paired donors, with incorporation or reduction of molecular oxygen, reduced pteridine as one donor, and incorporation of one atom of oxygen	2	0.342458	0.096	0.5	Molecular Function	GO:0016714	oxidoreductase activity, acting on paired donors, with incorporation or reduction of molecular oxygen, reduced pteridine as one donor, and incorporation of one atom of oxygen	0.0752386	0.342458	0	2	2	4
GO:0030611 arsenate reductase activity	2	0.342458	0.096	0.5	Molecular Function	GO:0030611	arsenate reductase activity	0.0752386	0.342458	2	0	2	4
GO:0047325 inositol tetrakisphosphate 1-kinase activity	2	0.342458	0.096	0.5	Molecular Function	GO:0047325	inositol tetrakisphosphate 1-kinase activity	0.0752386	0.342458	1	1	2	4
GO:0047769 arogenate dehydratase activity	2	0.342458	0.096	0.5	Molecular Function	GO:0047769	arogenate dehydratase activity	0.0752386	0.342458	0	2	2	4
GO:0052726 inositol-1,3,4-trisphosphate 5-kinase activity	2	0.342458	0.096	0.5	Molecular Function	GO:0052726	inositol-1,3,4-trisphosphate 5-kinase activity	0.0752386	0.342458	1	1	2	4
GO:0044426 cell wall part	5	0.345616	0.335	0.333	Cellular Component	GO:0044426	cell wall part	0.0236913	0.345616	3	2	5	15
GO:0031515 tRNA (m1A) methyltransferase complex	3	0.345616	0.201	0.5	Cellular Component	GO:0031515	tRNA (m1A) methyltransferase complex	0.024183	0.345616	0	3	3	6
GO:0008667 2,3-dihydro-2,3-dihydroxybenzoate dehydrogenase activity	17	0.35128	0.817	0.175	Molecular Function	GO:0008667	2,3-dihydro-2,3-dihydroxybenzoate dehydrogenase activity	0.0773864	0.35128	3	14	17	97
GO:0016857 racemase and epimerase activity, acting on carbohydrates and derivatives	21	0.35402	1.009	0.168	Molecular Function	GO:0016857	racemase and epimerase activity, acting on carbohydrates and derivatives	0.0783639	0.35402	9	12	21	125
GO:0008238 exopeptidase activity	20	0.35402	0.961	0.169	Molecular Function	GO:0008238	exopeptidase activity	0.0784128	0.35402	10	10	20	118
GO:0051213 dioxygenase activity	28	0.35711	1.346	0.16	Molecular Function	GO:0051213	dioxygenase activity	0.0793103	0.35711	8	20	28	175
GO:0016836 hydro-lyase activity	35	0.360234	1.682	0.155	Molecular Function	GO:0016836	hydro-lyase activity	0.0802193	0.360234	15	20	35	226
GO:0004043 L-aminoadipate-semialdehyde dehydrogenase activity	11	0.360668	0.529	0.193	Molecular Function	GO:0004043	L-aminoadipate-semialdehyde dehydrogenase activity	0.0805313	0.360668	4	7	11	57
GO:0050877 neurological system process	31	0.365065	1.572	0.179	Biological Process	GO:0050877	neurological system process	0.0203379	0.365065	17	14	31	173
GO:0009834 plant-type secondary cell wall biogenesis	10	0.369227	0.507	0.25	Biological Process	GO:0009834	plant-type secondary cell wall biogenesis	0.0207209	0.369227	0	10	10	40
GO:1901615 organic hydroxy compound metabolic process	73	0.369227	3.702	0.156	Biological Process	GO:1901615	organic hydroxy compound metabolic process	0.0207412	0.369227	28	45	73	469
GO:0006012 galactose metabolic process	26	0.37121	1.318	0.186	Biological Process	GO:0006012	galactose metabolic process	0.0209387	0.37121	8	18	26	140
GO:0016034 maleylacetoacetate isomerase activity	8	0.373896	0.384	0.211	Molecular Function	GO:0016034	maleylacetoacetate isomerase activity	0.083708	0.373896	5	3	8	38
GO:0005871 kinesin complex	11	0.374977	0.737	0.22	Cellular Component	GO:0005871	kinesin complex	0.0269189	0.374977	1	10	11	50
GO:0031985 Golgi cisterna	10	0.374977	0.67	0.227	Cellular Component	GO:0031985	Golgi cisterna	0.0275979	0.374977	1	9	10	44
GO:0000325 plant-type vacuole	18	0.374977	1.206	0.188	Cellular Component	GO:0000325	plant-type vacuole	0.0278773	0.374977	7	11	18	96
GO:0001906 cell killing	5	0.379904	0.254	0.357	Biological Process	GO:0001906	cell killing	0.0217819	0.379904	0	5	5	14
GO:0035672 oligopeptide transmembrane transport	5	0.379904	0.254	0.357	Biological Process	GO:0035672	oligopeptide transmembrane transport	0.0217819	0.379904	2	3	5	14
GO:0046274 lignin catabolic process	5	0.379904	0.254	0.357	Biological Process	GO:0046274	lignin catabolic process	0.0217819	0.379904	1	4	5	14
GO:1902358 sulfate transmembrane transport	5	0.379904	0.254	0.357	Biological Process	GO:1902358	sulfate transmembrane transport	0.0217819	0.379904	2	3	5	14
GO:0019865 immunoglobulin binding	3	0.382319	0.144	0.333	Molecular Function	GO:0019865	immunoglobulin binding	0.0863335	0.382319	0	3	3	9
GO:1901683 arsenate ion transmembrane transporter activity	3	0.382319	0.144	0.333	Molecular Function	GO:1901683	arsenate ion transmembrane transporter activity	0.0863335	0.382319	2	1	3	9
GO:1902936 phosphatidylinositol bisphosphate binding	3	0.382319	0.144	0.333	Molecular Function	GO:1902936	phosphatidylinositol bisphosphate binding	0.0863335	0.382319	2	1	3	9
GO:0009975 cyclase activity	7	0.382319	0.336	0.219	Molecular Function	GO:0009975	cyclase activity	0.0865067	0.382319	0	7	7	32
GO:2000022 regulation of jasmonic acid mediated signaling pathway	7	0.384785	0.355	0.292	Biological Process	GO:2000022	regulation of jasmonic acid mediated signaling pathway	0.0222394	0.384785	0	7	7	24
GO:0044106 cellular amine metabolic process	38	0.384785	1.927	0.171	Biological Process	GO:0044106	cellular amine metabolic process	0.0222403	0.384785	12	26	38	222
GO:0001716 L-amino-acid oxidase activity	6	0.38492	0.288	0.231	Molecular Function	GO:0001716	L-amino-acid oxidase activity	0.0880145	0.38492	3	3	6	26
GO:0003922 GMP synthase (glutamine-hydrolyzing) activity	6	0.38492	0.288	0.231	Molecular Function	GO:0003922	GMP synthase (glutamine-hydrolyzing) activity	0.0880145	0.38492	1	5	6	26
GO:0008734 L-aspartate oxidase activity	6	0.38492	0.288	0.231	Molecular Function	GO:0008734	L-aspartate oxidase activity	0.0880145	0.38492	3	3	6	26
GO:0015922 aspartate oxidase activity	6	0.38492	0.288	0.231	Molecular Function	GO:0015922	aspartate oxidase activity	0.0880145	0.38492	3	3	6	26
GO:0043622 cortical microtubule organization	6	0.393355	0.304	0.316	Biological Process	GO:0043622	cortical microtubule organization	0.022827	0.393355	0	6	6	19
GO:0006720 isoprenoid metabolic process	61	0.399926	3.093	0.158	Biological Process	GO:0006720	isoprenoid metabolic process	0.0233012	0.399926	21	40	61	385
GO:0030258 lipid modification	27	0.400155	1.369	0.182	Biological Process	GO:0030258	lipid modification	0.0234074	0.400155	8	19	27	148
GO:0016787 hydrolase activity	565	0.402523	27.15	0.127	Molecular Function	GO:0016787	hydrolase activity	0.0969173	0.402523	166	399	565	4433
GO:0004683 calmodulin-dependent protein kinase activity	7	0.402523	0.336	0.212	Molecular Function	GO:0004683	calmodulin-dependent protein kinase activity	0.0988173	0.402523	1	6	7	33
GO:0016160 amylase activity	4	0.402523	0.192	0.267	Molecular Function	GO:0016160	amylase activity	0.100075	0.402523	1	3	4	15
GO:0047746 chlorophyllase activity	4	0.402523	0.192	0.267	Molecular Function	GO:0047746	chlorophyllase activity	0.100075	0.402523	1	3	4	15
GO:0005509 calcium ion binding	44	0.402523	2.114	0.148	Molecular Function	GO:0005509	calcium ion binding	0.101546	0.402523	17	27	44	298
GO:0046910 pectinesterase inhibitor activity	6	0.402523	0.288	0.222	Molecular Function	GO:0046910	pectinesterase inhibitor activity	0.102061	0.402523	0	6	6	27
GO:0003854 3-beta-hydroxy-delta5-steroid dehydrogenase activity	18	0.402523	0.865	0.167	Molecular Function	GO:0003854	3-beta-hydroxy-delta5-steroid dehydrogenase activity	0.103313	0.402523	6	12	18	108
GO:0016854 racemase and epimerase activity	25	0.402523	1.201	0.157	Molecular Function	GO:0016854	racemase and epimerase activity	0.10833	0.402523	10	15	25	159
GO:0004315 3-oxoacyl-[acyl-carrier-protein] synthase activity	7	0.402523	0.336	0.206	Molecular Function	GO:0004315	3-oxoacyl-[acyl-carrier-protein] synthase activity	0.112033	0.402523	1	6	7	34
GO:0015929 hexosaminidase activity	3	0.402523	0.144	0.3	Molecular Function	GO:0015929	hexosaminidase activity	0.112551	0.402523	0	3	3	10
GO:0016647 oxidoreductase activity, acting on the CH-NH group of donors, oxygen as acceptor	10	0.402523	0.481	0.185	Molecular Function	GO:0016647	oxidoreductase activity, acting on the CH-NH group of donors, oxygen as acceptor	0.115019	0.402523	5	5	10	54
GO:0000310 xanthine phosphoribosyltransferase activity	2	0.402523	0.096	0.4	Molecular Function	GO:0000310	xanthine phosphoribosyltransferase activity	0.115446	0.402523	0	2	2	5
GO:0004126 cytidine deaminase activity	2	0.402523	0.096	0.4	Molecular Function	GO:0004126	cytidine deaminase activity	0.115446	0.402523	1	1	2	5
GO:0004560 alpha-L-fucosidase activity	2	0.402523	0.096	0.4	Molecular Function	GO:0004560	alpha-L-fucosidase activity	0.115446	0.402523	0	2	2	5
GO:0004575 sucrose alpha-glucosidase activity	2	0.402523	0.096	0.4	Molecular Function	GO:0004575	sucrose alpha-glucosidase activity	0.115446	0.402523	0	2	2	5
GO:0005365 myo-inositol transmembrane transporter activity	2	0.402523	0.096	0.4	Molecular Function	GO:0005365	myo-inositol transmembrane transporter activity	0.115446	0.402523	1	1	2	5
GO:0008728 GTP diphosphokinase activity	2	0.402523	0.096	0.4	Molecular Function	GO:0008728	GTP diphosphokinase activity	0.115446	0.402523	0	2	2	5
GO:0008782 adenosylhomocysteine nucleosidase activity	2	0.402523	0.096	0.4	Molecular Function	GO:0008782	adenosylhomocysteine nucleosidase activity	0.115446	0.402523	1	1	2	5
GO:0008930 methylthioadenosine nucleosidase activity	2	0.402523	0.096	0.4	Molecular Function	GO:0008930	methylthioadenosine nucleosidase activity	0.115446	0.402523	1	1	2	5
GO:0015928 fucosidase activity	2	0.402523	0.096	0.4	Molecular Function	GO:0015928	fucosidase activity	0.115446	0.402523	0	2	2	5
GO:0016662 oxidoreductase activity, acting on other nitrogenous compounds as donors, cytochrome as acceptor	2	0.402523	0.096	0.4	Molecular Function	GO:0016662	oxidoreductase activity, acting on other nitrogenous compounds as donors, cytochrome as acceptor	0.115446	0.402523	0	2	2	5
GO:0016847 1-aminocyclopropane-1-carboxylate synthase activity	2	0.402523	0.096	0.4	Molecular Function	GO:0016847	1-aminocyclopropane-1-carboxylate synthase activity	0.115446	0.402523	0	2	2	5
GO:0047631 ADP-ribose diphosphatase activity	2	0.402523	0.096	0.4	Molecular Function	GO:0047631	ADP-ribose diphosphatase activity	0.115446	0.402523	1	1	2	5
GO:0050097 methylaspartate mutase activity	2	0.402523	0.096	0.4	Molecular Function	GO:0050097	methylaspartate mutase activity	0.115446	0.402523	1	1	2	5
GO:0050531 mannosyl-3-phosphoglycerate phosphatase activity	2	0.402523	0.096	0.4	Molecular Function	GO:0050531	mannosyl-3-phosphoglycerate phosphatase activity	0.115446	0.402523	0	2	2	5
GO:0051766 inositol trisphosphate kinase activity	2	0.402523	0.096	0.4	Molecular Function	GO:0051766	inositol trisphosphate kinase activity	0.115446	0.402523	1	1	2	5
GO:0052725 inositol-1,3,4-trisphosphate 6-kinase activity	2	0.402523	0.096	0.4	Molecular Function	GO:0052725	inositol-1,3,4-trisphosphate 6-kinase activity	0.115446	0.402523	1	1	2	5
GO:0016408 C-acyltransferase activity	8	0.402523	0.384	0.195	Molecular Function	GO:0016408	C-acyltransferase activity	0.11872	0.402523	5	3	8	41
GO:0036442 hydrogen-exporting ATPase activity	13	0.402523	0.625	0.173	Molecular Function	GO:0036442	hydrogen-exporting ATPase activity	0.11964	0.402523	6	7	13	75
GO:0050660 flavin adenine dinucleotide binding	25	0.402523	1.201	0.155	Molecular Function	GO:0050660	flavin adenine dinucleotide binding	0.120384	0.402523	9	16	25	161
GO:0004364 glutathione transferase activity	5	0.402523	0.24	0.227	Molecular Function	GO:0004364	glutathione transferase activity	0.120914	0.402523	2	3	5	22
GO:0008883 glutamyl-tRNA reductase activity	5	0.402523	0.24	0.227	Molecular Function	GO:0008883	glutamyl-tRNA reductase activity	0.120914	0.402523	2	3	5	22
GO:0050662 coenzyme binding	96	0.402523	4.613	0.137	Molecular Function	GO:0050662	coenzyme binding	0.120977	0.402523	33	63	96	702
GO:0004805 trehalose-phosphatase activity	4	0.402523	0.192	0.25	Molecular Function	GO:0004805	trehalose-phosphatase activity	0.121158	0.402523	0	4	4	16
GO:0047890 flavanone 4-reductase activity	4	0.402523	0.192	0.25	Molecular Function	GO:0047890	flavanone 4-reductase activity	0.121158	0.402523	1	3	4	16
GO:0080161 auxin transmembrane transporter activity	4	0.402523	0.192	0.25	Molecular Function	GO:0080161	auxin transmembrane transporter activity	0.121158	0.402523	2	2	4	16
GO:0000249 C-22 sterol desaturase activity	1	0.402523	0.048	1	Molecular Function	GO:0000249	C-22 sterol desaturase activity	0.121838	0.402523	0	1	1	1
GO:0000825 inositol tetrakisphosphate 6-kinase activity	1	0.402523	0.048	1	Molecular Function	GO:0000825	inositol tetrakisphosphate 6-kinase activity	0.121838	0.402523	0	1	1	1
GO:0001000 bacterial-type RNA polymerase core enzyme binding	1	0.402523	0.048	1	Molecular Function	GO:0001000	bacterial-type RNA polymerase core enzyme binding	0.121838	0.402523	0	1	1	1
GO:0001965 G-protein alpha-subunit binding	1	0.402523	0.048	1	Molecular Function	GO:0001965	G-protein alpha-subunit binding	0.121838	0.402523	0	1	1	1
GO:0003705 transcription factor activity, RNA polymerase II distal enhancer sequence-specific binding	1	0.402523	0.048	1	Molecular Function	GO:0003705	transcription factor activity, RNA polymerase II distal enhancer sequence-specific binding	0.121838	0.402523	1	0	1	1
GO:0003864 3-methyl-2-oxobutanoate hydroxymethyltransferase activity	1	0.402523	0.048	1	Molecular Function	GO:0003864	3-methyl-2-oxobutanoate hydroxymethyltransferase activity	0.121838	0.402523	1	0	1	1
GO:0003914 DNA (6-4) photolyase activity	1	0.402523	0.048	1	Molecular Function	GO:0003914	DNA (6-4) photolyase activity	0.121838	0.402523	1	0	1	1
GO:0003948 N4-(beta-N-acetylglucosaminyl)-L-asparaginase activity	1	0.402523	0.048	1	Molecular Function	GO:0003948	N4-(beta-N-acetylglucosaminyl)-L-asparaginase activity	0.121838	0.402523	1	0	1	1
GO:0003979 UDP-glucose 6-dehydrogenase activity	1	0.402523	0.048	1	Molecular Function	GO:0003979	UDP-glucose 6-dehydrogenase activity	0.121838	0.402523	0	1	1	1
GO:0004030 aldehyde dehydrogenase [NAD(P)+] activity	1	0.402523	0.048	1	Molecular Function	GO:0004030	aldehyde dehydrogenase [NAD(P)+] activity	0.121838	0.402523	0	1	1	1
GO:0004031 aldehyde oxidase activity	1	0.402523	0.048	1	Molecular Function	GO:0004031	aldehyde oxidase activity	0.121838	0.402523	1	0	1	1
GO:0004058 aromatic-L-amino-acid decarboxylase activity	1	0.402523	0.048	1	Molecular Function	GO:0004058	aromatic-L-amino-acid decarboxylase activity	0.121838	0.402523	0	1	1	1
GO:0004336 galactosylceramidase activity	1	0.402523	0.048	1	Molecular Function	GO:0004336	galactosylceramidase activity	0.121838	0.402523	0	1	1	1
GO:0004666 prostaglandin-endoperoxide synthase activity	1	0.402523	0.048	1	Molecular Function	GO:0004666	prostaglandin-endoperoxide synthase activity	0.121838	0.402523	0	1	1	1
GO:0004723 calcium-dependent protein serine/threonine phosphatase activity	1	0.402523	0.048	1	Molecular Function	GO:0004723	calcium-dependent protein serine/threonine phosphatase activity	0.121838	0.402523	1	0	1	1
GO:0005313 L-glutamate transmembrane transporter activity	1	0.402523	0.048	1	Molecular Function	GO:0005313	L-glutamate transmembrane transporter activity	0.121838	0.402523	1	0	1	1
GO:0005353 fructose transmembrane transporter activity	1	0.402523	0.048	1	Molecular Function	GO:0005353	fructose transmembrane transporter activity	0.121838	0.402523	0	1	1	1
GO:0005464 UDP-xylose transmembrane transporter activity	1	0.402523	0.048	1	Molecular Function	GO:0005464	UDP-xylose transmembrane transporter activity	0.121838	0.402523	0	1	1	1
GO:0008126 acetylesterase activity	1	0.402523	0.048	1	Molecular Function	GO:0008126	acetylesterase activity	0.121838	0.402523	0	1	1	1
GO:0008376 acetylgalactosaminyltransferase activity	1	0.402523	0.048	1	Molecular Function	GO:0008376	acetylgalactosaminyltransferase activity	0.121838	0.402523	0	1	1	1
GO:0008676 3-deoxy-8-phosphooctulonate synthase activity	1	0.402523	0.048	1	Molecular Function	GO:0008676	3-deoxy-8-phosphooctulonate synthase activity	0.121838	0.402523	0	1	1	1
GO:0008714 AMP nucleosidase activity	1	0.402523	0.048	1	Molecular Function	GO:0008714	AMP nucleosidase activity	0.121838	0.402523	0	1	1	1
GO:0008718 D-amino-acid dehydrogenase activity	1	0.402523	0.048	1	Molecular Function	GO:0008718	D-amino-acid dehydrogenase activity	0.121838	0.402523	1	0	1	1
GO:0008750 NAD(P)+ transhydrogenase (AB-specific) activity	1	0.402523	0.048	1	Molecular Function	GO:0008750	NAD(P)+ transhydrogenase (AB-specific) activity	0.121838	0.402523	1	0	1	1
GO:0008914 leucyltransferase activity	1	0.402523	0.048	1	Molecular Function	GO:0008914	leucyltransferase activity	0.121838	0.402523	0	1	1	1
GO:0008968 D-sedoheptulose 7-phosphate isomerase activity	1	0.402523	0.048	1	Molecular Function	GO:0008968	D-sedoheptulose 7-phosphate isomerase activity	0.121838	0.402523	0	1	1	1
GO:0009670 triose-phosphate:phosphate antiporter activity	1	0.402523	0.048	1	Molecular Function	GO:0009670	triose-phosphate:phosphate antiporter activity	0.121838	0.402523	0	1	1	1
GO:0010279 indole-3-acetic acid amido synthetase activity	1	0.402523	0.048	1	Molecular Function	GO:0010279	indole-3-acetic acid amido synthetase activity	0.121838	0.402523	0	1	1	1
GO:0015106 bicarbonate transmembrane transporter activity	1	0.402523	0.048	1	Molecular Function	GO:0015106	bicarbonate transmembrane transporter activity	0.121838	0.402523	1	0	1	1
GO:0015180 L-alanine transmembrane transporter activity	1	0.402523	0.048	1	Molecular Function	GO:0015180	L-alanine transmembrane transporter activity	0.121838	0.402523	1	0	1	1
GO:0015499 formate transmembrane transporter activity	1	0.402523	0.048	1	Molecular Function	GO:0015499	formate transmembrane transporter activity	0.121838	0.402523	1	0	1	1
GO:0015660 formate efflux transmembrane transporter activity	1	0.402523	0.048	1	Molecular Function	GO:0015660	formate efflux transmembrane transporter activity	0.121838	0.402523	1	0	1	1
GO:0016231 beta-N-acetylglucosaminidase activity	1	0.402523	0.048	1	Molecular Function	GO:0016231	beta-N-acetylglucosaminidase activity	0.121838	0.402523	0	1	1	1
GO:0016532 superoxide dismutase copper chaperone activity	1	0.402523	0.048	1	Molecular Function	GO:0016532	superoxide dismutase copper chaperone activity	0.121838	0.402523	1	0	1	1
GO:0016664 oxidoreductase activity, acting on other nitrogenous compounds as donors, iron-sulfur protein as acceptor	1	0.402523	0.048	1	Molecular Function	GO:0016664	oxidoreductase activity, acting on other nitrogenous compounds as donors, iron-sulfur protein as acceptor	0.121838	0.402523	0	1	1	1
GO:0018488 aryl-aldehyde oxidase activity	1	0.402523	0.048	1	Molecular Function	GO:0018488	aryl-aldehyde oxidase activity	0.121838	0.402523	1	0	1	1
GO:0018774 2,6-dioxo-6-phenylhexa-3-enoate hydrolase activity	1	0.402523	0.048	1	Molecular Function	GO:0018774	2,6-dioxo-6-phenylhexa-3-enoate hydrolase activity	0.121838	0.402523	0	1	1	1
GO:0019140 inositol 3-kinase activity	1	0.402523	0.048	1	Molecular Function	GO:0019140	inositol 3-kinase activity	0.121838	0.402523	0	1	1	1
GO:0019146 arabinose-5-phosphate isomerase activity	1	0.402523	0.048	1	Molecular Function	GO:0019146	arabinose-5-phosphate isomerase activity	0.121838	0.402523	0	1	1	1
GO:0019531 oxalate transmembrane transporter activity	1	0.402523	0.048	1	Molecular Function	GO:0019531	oxalate transmembrane transporter activity	0.121838	0.402523	1	0	1	1
GO:0030775 glucuronoxylan 4-O-methyltransferase activity	1	0.402523	0.048	1	Molecular Function	GO:0030775	glucuronoxylan 4-O-methyltransferase activity	0.121838	0.402523	0	1	1	1
GO:0032267 tRNA(Ile)-lysidine synthase activity	1	0.402523	0.048	1	Molecular Function	GO:0032267	tRNA(Ile)-lysidine synthase activity	0.121838	0.402523	1	0	1	1
GO:0032441 pheophorbide a oxygenase activity	1	0.402523	0.048	1	Molecular Function	GO:0032441	pheophorbide a oxygenase activity	0.121838	0.402523	1	0	1	1
GO:0033149 FFAT motif binding	1	0.402523	0.048	1	Molecular Function	GO:0033149	FFAT motif binding	0.121838	0.402523	0	1	1	1
GO:0033759 flavone synthase activity	1	0.402523	0.048	1	Molecular Function	GO:0033759	flavone synthase activity	0.121838	0.402523	1	0	1	1
GO:0033771 licodione synthase activity	1	0.402523	0.048	1	Molecular Function	GO:0033771	licodione synthase activity	0.121838	0.402523	1	0	1	1
GO:0034432 bis(5'-adenosyl)-pentaphosphatase activity	1	0.402523	0.048	1	Molecular Function	GO:0034432	bis(5'-adenosyl)-pentaphosphatase activity	0.121838	0.402523	0	1	1	1
GO:0034785 salicylate 5-hydroxylase activity	1	0.402523	0.048	1	Molecular Function	GO:0034785	salicylate 5-hydroxylase activity	0.121838	0.402523	1	0	1	1
GO:0034820 4,9-DSHA hydrolase activity	1	0.402523	0.048	1	Molecular Function	GO:0034820	4,9-DSHA hydrolase activity	0.121838	0.402523	0	1	1	1
GO:0042300 beta-amyrin synthase activity	1	0.402523	0.048	1	Molecular Function	GO:0042300	beta-amyrin synthase activity	0.121838	0.402523	0	1	1	1
GO:0043325 phosphatidylinositol-3,4-bisphosphate binding	1	0.402523	0.048	1	Molecular Function	GO:0043325	phosphatidylinositol-3,4-bisphosphate binding	0.121838	0.402523	0	1	1	1
GO:0043333 2-octaprenyl-6-methoxy-1,4-benzoquinone methyltransferase activity	1	0.402523	0.048	1	Molecular Function	GO:0043333	2-octaprenyl-6-methoxy-1,4-benzoquinone methyltransferase activity	0.121838	0.402523	1	0	1	1
GO:0043758 acetate-CoA ligase (ADP-forming) activity	1	0.402523	0.048	1	Molecular Function	GO:0043758	acetate-CoA ligase (ADP-forming) activity	0.121838	0.402523	1	0	1	1
GO:0043765 T/G mismatch-specific endonuclease activity	1	0.402523	0.048	1	Molecular Function	GO:0043765	T/G mismatch-specific endonuclease activity	0.121838	0.402523	0	1	1	1
GO:0044022 histone kinase activity (H3-S28 specific)	1	0.402523	0.048	1	Molecular Function	GO:0044022	histone kinase activity (H3-S28 specific)	0.121838	0.402523	0	1	1	1
GO:0046507 UDPsulfoquinovose synthase activity	1	0.402523	0.048	1	Molecular Function	GO:0046507	UDPsulfoquinovose synthase activity	0.121838	0.402523	1	0	1	1
GO:0046508 hydrolase activity, acting on carbon-sulfur bonds	1	0.402523	0.048	1	Molecular Function	GO:0046508	hydrolase activity, acting on carbon-sulfur bonds	0.121838	0.402523	1	0	1	1
GO:0046592 polyamine oxidase activity	1	0.402523	0.048	1	Molecular Function	GO:0046592	polyamine oxidase activity	0.121838	0.402523	0	1	1	1
GO:0046917 triphosphoribosyl-dephospho-CoA synthase activity	1	0.402523	0.048	1	Molecular Function	GO:0046917	triphosphoribosyl-dephospho-CoA synthase activity	0.121838	0.402523	1	0	1	1
GO:0047162 17-O-deacetylvindoline O-acetyltransferase activity	1	0.402523	0.048	1	Molecular Function	GO:0047162	17-O-deacetylvindoline O-acetyltransferase activity	0.121838	0.402523	1	0	1	1
GO:0047180 salutaridinol 7-O-acetyltransferase activity	1	0.402523	0.048	1	Molecular Function	GO:0047180	salutaridinol 7-O-acetyltransferase activity	0.121838	0.402523	1	0	1	1
GO:0047183 anthocyanin 5-aromatic acyltransferase activity	1	0.402523	0.048	1	Molecular Function	GO:0047183	anthocyanin 5-aromatic acyltransferase activity	0.121838	0.402523	0	1	1	1
GO:0047259 glucomannan 4-beta-mannosyltransferase activity	1	0.402523	0.048	1	Molecular Function	GO:0047259	glucomannan 4-beta-mannosyltransferase activity	0.121838	0.402523	0	1	1	1
GO:0047268 galactinol-raffinose galactosyltransferase activity	1	0.402523	0.048	1	Molecular Function	GO:0047268	galactinol-raffinose galactosyltransferase activity	0.121838	0.402523	1	0	1	1
GO:0047498 calcium-dependent phospholipase A2 activity	1	0.402523	0.048	1	Molecular Function	GO:0047498	calcium-dependent phospholipase A2 activity	0.121838	0.402523	0	1	1	1
GO:0047912 galacturonokinase activity	1	0.402523	0.048	1	Molecular Function	GO:0047912	galacturonokinase activity	0.121838	0.402523	0	1	1	1
GO:0047982 homocysteine desulfhydrase activity	1	0.402523	0.048	1	Molecular Function	GO:0047982	homocysteine desulfhydrase activity	0.121838	0.402523	1	0	1	1
GO:0048307 ferredoxin-nitrite reductase activity	1	0.402523	0.048	1	Molecular Function	GO:0048307	ferredoxin-nitrite reductase activity	0.121838	0.402523	0	1	1	1
GO:0050183 phosphatidylcholine 12-monooxygenase activity	1	0.402523	0.048	1	Molecular Function	GO:0050183	phosphatidylcholine 12-monooxygenase activity	0.121838	0.402523	0	1	1	1
GO:0050302 indole-3-acetaldehyde oxidase activity	1	0.402523	0.048	1	Molecular Function	GO:0050302	indole-3-acetaldehyde oxidase activity	0.121838	0.402523	1	0	1	1
GO:0050421 nitrite reductase (NO-forming) activity	1	0.402523	0.048	1	Molecular Function	GO:0050421	nitrite reductase (NO-forming) activity	0.121838	0.402523	0	1	1	1
GO:0050643 10-deacetylbaccatin III 10-O-acetyltransferase activity	1	0.402523	0.048	1	Molecular Function	GO:0050643	10-deacetylbaccatin III 10-O-acetyltransferase activity	0.121838	0.402523	0	1	1	1
GO:0051717 inositol-1,3,4,5-tetrakisphosphate 3-phosphatase activity	1	0.402523	0.048	1	Molecular Function	GO:0051717	inositol-1,3,4,5-tetrakisphosphate 3-phosphatase activity	0.121838	0.402523	0	1	1	1
GO:0052615 ent-kaurene oxidase activity	1	0.402523	0.048	1	Molecular Function	GO:0052615	ent-kaurene oxidase activity	0.121838	0.402523	0	1	1	1
GO:0052616 ent-kaur-16-en-19-ol oxidase activity	1	0.402523	0.048	1	Molecular Function	GO:0052616	ent-kaur-16-en-19-ol oxidase activity	0.121838	0.402523	0	1	1	1
GO:0052617 ent-kaur-16-en-19-al oxidase activity	1	0.402523	0.048	1	Molecular Function	GO:0052617	ent-kaur-16-en-19-al oxidase activity	0.121838	0.402523	0	1	1	1
GO:0052642 lysophosphatidic acid phosphatase activity	1	0.402523	0.048	1	Molecular Function	GO:0052642	lysophosphatidic acid phosphatase activity	0.121838	0.402523	1	0	1	1
GO:0052793 pectin acetylesterase activity	1	0.402523	0.048	1	Molecular Function	GO:0052793	pectin acetylesterase activity	0.121838	0.402523	0	1	1	1
GO:0052894 norspermine:oxygen oxidoreductase activity	1	0.402523	0.048	1	Molecular Function	GO:0052894	norspermine:oxygen oxidoreductase activity	0.121838	0.402523	0	1	1	1
GO:0052895 N1-acetylspermine:oxygen oxidoreductase (N1-acetylspermidine-forming) activity	1	0.402523	0.048	1	Molecular Function	GO:0052895	N1-acetylspermine:oxygen oxidoreductase (N1-acetylspermidine-forming) activity	0.121838	0.402523	0	1	1	1
GO:0052901 spermine:oxygen oxidoreductase (spermidine-forming) activity	1	0.402523	0.048	1	Molecular Function	GO:0052901	spermine:oxygen oxidoreductase (spermidine-forming) activity	0.121838	0.402523	0	1	1	1
GO:0061634 alpha-D-xyloside xylohydrolase	1	0.402523	0.048	1	Molecular Function	GO:0061634	alpha-D-xyloside xylohydrolase	0.121838	0.402523	0	1	1	1
GO:0061685 diphthine methylesterase activity	1	0.402523	0.048	1	Molecular Function	GO:0061685	diphthine methylesterase activity	0.121838	0.402523	0	1	1	1
GO:0080123 jasmonate-amino synthetase activity	1	0.402523	0.048	1	Molecular Function	GO:0080123	jasmonate-amino synthetase activity	0.121838	0.402523	1	0	1	1
GO:0080124 pheophytinase activity	1	0.402523	0.048	1	Molecular Function	GO:0080124	pheophytinase activity	0.121838	0.402523	1	0	1	1
GO:0080176 xyloglucan 1,6-alpha-xylosidase activity	1	0.402523	0.048	1	Molecular Function	GO:0080176	xyloglucan 1,6-alpha-xylosidase activity	0.121838	0.402523	0	1	1	1
GO:0090416 nicotinate transporter activity	1	0.402523	0.048	1	Molecular Function	GO:0090416	nicotinate transporter activity	0.121838	0.402523	1	0	1	1
GO:0090417 N-methylnicotinate transporter activity	1	0.402523	0.048	1	Molecular Function	GO:0090417	N-methylnicotinate transporter activity	0.121838	0.402523	1	0	1	1
GO:0009250 glucan biosynthetic process	25	0.408268	1.268	0.185	Biological Process	GO:0009250	glucan biosynthetic process	0.0239767	0.408268	6	19	25	135
GO:0046961 proton-transporting ATPase activity, rotational mechanism	10	0.414498	0.481	0.182	Molecular Function	GO:0046961	proton-transporting ATPase activity, rotational mechanism	0.126089	0.414498	6	4	10	55
GO:0004140 dephospho-CoA kinase activity	7	0.414498	0.336	0.2	Molecular Function	GO:0004140	dephospho-CoA kinase activity	0.126128	0.414498	4	3	7	35
GO:0016620 oxidoreductase activity, acting on the aldehyde or oxo group of donors, NAD or NADP as acceptor	28	0.414498	1.346	0.152	Molecular Function	GO:0016620	oxidoreductase activity, acting on the aldehyde or oxo group of donors, NAD or NADP as acceptor	0.126205	0.414498	15	13	28	184
GO:0042044 fluid transport	10	0.414966	0.507	0.244	Biological Process	GO:0042044	fluid transport	0.0244664	0.414966	4	6	10	41
GO:0009273 peptidoglycan-based cell wall biogenesis	30	0.418417	1.521	0.178	Biological Process	GO:0009273	peptidoglycan-based cell wall biogenesis	0.0249613	0.418417	11	19	30	169
GO:0044038 cell wall macromolecule biosynthetic process	30	0.418417	1.521	0.178	Biological Process	GO:0044038	cell wall macromolecule biosynthetic process	0.0249613	0.418417	9	21	30	169
GO:0070589 cellular component macromolecule biosynthetic process	30	0.418417	1.521	0.178	Biological Process	GO:0070589	cellular component macromolecule biosynthetic process	0.0249613	0.418417	9	21	30	169
GO:0009414 response to water deprivation	38	0.422157	1.927	0.17	Biological Process	GO:0009414	response to water deprivation	0.0252824	0.422157	11	27	38	224
GO:0004722 protein serine/threonine phosphatase activity	14	0.422725	0.673	0.169	Molecular Function	GO:0004722	protein serine/threonine phosphatase activity	0.128963	0.422725	2	12	14	83
GO:0046336 ethanolamine catabolic process	8	0.42294	0.406	0.267	Biological Process	GO:0046336	ethanolamine catabolic process	0.025481	0.42294	6	2	8	30
GO:0009308 amine metabolic process	44	0.42294	2.231	0.165	Biological Process	GO:0009308	amine metabolic process	0.0255256	0.42294	17	27	44	266
GO:0044550 secondary metabolite biosynthetic process	33	0.427471	1.673	0.174	Biological Process	GO:0044550	secondary metabolite biosynthetic process	0.0260137	0.427471	18	15	33	190
GO:0006558 L-phenylalanine metabolic process	17	0.427471	0.862	0.202	Biological Process	GO:0006558	L-phenylalanine metabolic process	0.0260967	0.427471	7	10	17	84
GO:1902221 erythrose 4-phosphate/phosphoenolpyruvate family amino acid metabolic process	17	0.427471	0.862	0.202	Biological Process	GO:1902221	erythrose 4-phosphate/phosphoenolpyruvate family amino acid metabolic process	0.0260967	0.427471	7	10	17	84
GO:1901684 arsenate ion transmembrane transport	4	0.42775	0.203	0.4	Biological Process	GO:1901684	arsenate ion transmembrane transport	0.0262131	0.42775	3	1	4	10
GO:0016791 phosphatase activity	57	0.43229	2.739	0.141	Molecular Function	GO:0016791	phosphatase activity	0.132139	0.43229	14	43	57	404
GO:0004849 uridine kinase activity	6	0.435137	0.288	0.207	Molecular Function	GO:0004849	uridine kinase activity	0.133393	0.435137	1	5	6	29
GO:0008565 protein transporter activity	40	0.435137	1.922	0.145	Molecular Function	GO:0008565	protein transporter activity	0.133529	0.435137	19	21	40	275
GO:0004520 endodeoxyribonuclease activity	32	0.435277	1.538	0.149	Molecular Function	GO:0004520	endodeoxyribonuclease activity	0.133831	0.435277	18	14	32	215
GO:0009312 oligosaccharide biosynthetic process	31	0.43981	1.572	0.175	Biological Process	GO:0009312	oligosaccharide biosynthetic process	0.0272362	0.43981	10	21	31	177
GO:0006030 chitin metabolic process	7	0.43981	0.355	0.28	Biological Process	GO:0006030	chitin metabolic process	0.0276897	0.43981	2	5	7	25
GO:0006183 GTP biosynthetic process	3	0.43981	0.152	0.5	Biological Process	GO:0006183	GTP biosynthetic process	0.0280752	0.43981	0	3	3	6
GO:0009645 response to low light intensity stimulus	3	0.43981	0.152	0.5	Biological Process	GO:0009645	response to low light intensity stimulus	0.0280752	0.43981	0	3	3	6
GO:0010264 myo-inositol hexakisphosphate biosynthetic process	3	0.43981	0.152	0.5	Biological Process	GO:0010264	myo-inositol hexakisphosphate biosynthetic process	0.0280752	0.43981	0	3	3	6
GO:0033240 positive regulation of cellular amine metabolic process	3	0.43981	0.152	0.5	Biological Process	GO:0033240	positive regulation of cellular amine metabolic process	0.0280752	0.43981	2	1	3	6
GO:0033517 myo-inositol hexakisphosphate metabolic process	3	0.43981	0.152	0.5	Biological Process	GO:0033517	myo-inositol hexakisphosphate metabolic process	0.0280752	0.43981	0	3	3	6
GO:0046864 isoprenoid transport	3	0.43981	0.152	0.5	Biological Process	GO:0046864	isoprenoid transport	0.0280752	0.43981	1	2	3	6
GO:0046865 terpenoid transport	3	0.43981	0.152	0.5	Biological Process	GO:0046865	terpenoid transport	0.0280752	0.43981	1	2	3	6
GO:0080148 negative regulation of response to water deprivation	3	0.43981	0.152	0.5	Biological Process	GO:0080148	negative regulation of response to water deprivation	0.0280752	0.43981	2	1	3	6
GO:0080168 abscisic acid transport	3	0.43981	0.152	0.5	Biological Process	GO:0080168	abscisic acid transport	0.0280752	0.43981	1	2	3	6
GO:0016824 hydrolase activity, acting on acid halide bonds	5	0.451315	0.24	0.217	Molecular Function	GO:0016824	hydrolase activity, acting on acid halide bonds	0.139854	0.451315	1	4	5	23
GO:0018784 (S)-2-haloacid dehalogenase activity	5	0.451315	0.24	0.217	Molecular Function	GO:0018784	(S)-2-haloacid dehalogenase activity	0.139854	0.451315	1	4	5	23
GO:0019120 hydrolase activity, acting on acid halide bonds, in C-halide compounds	5	0.451315	0.24	0.217	Molecular Function	GO:0019120	hydrolase activity, acting on acid halide bonds, in C-halide compounds	0.139854	0.451315	1	4	5	23
GO:0045330 aspartyl esterase activity	7	0.451315	0.336	0.194	Molecular Function	GO:0045330	aspartyl esterase activity	0.141069	0.451315	0	7	7	36
GO:0004435 phosphatidylinositol phospholipase C activity	3	0.451315	0.144	0.273	Molecular Function	GO:0004435	phosphatidylinositol phospholipase C activity	0.141333	0.451315	3	0	3	11
GO:0004766 spermidine synthase activity	3	0.451315	0.144	0.273	Molecular Function	GO:0004766	spermidine synthase activity	0.141333	0.451315	1	2	3	11
GO:0015140 malate transmembrane transporter activity	3	0.451315	0.144	0.273	Molecular Function	GO:0015140	malate transmembrane transporter activity	0.141333	0.451315	0	3	3	11
GO:0016307 phosphatidylinositol phosphate kinase activity	3	0.451315	0.144	0.273	Molecular Function	GO:0016307	phosphatidylinositol phosphate kinase activity	0.141333	0.451315	0	3	3	11
GO:0070696 transmembrane receptor protein serine/threonine kinase binding	3	0.451315	0.144	0.273	Molecular Function	GO:0070696	transmembrane receptor protein serine/threonine kinase binding	0.141333	0.451315	0	3	3	11
GO:0033764 steroid dehydrogenase activity, acting on the CH-OH group of donors, NAD or NADP as acceptor	18	0.451315	0.865	0.159	Molecular Function	GO:0033764	steroid dehydrogenase activity, acting on the CH-OH group of donors, NAD or NADP as acceptor	0.141457	0.451315	6	12	18	113
GO:0001101 response to acid chemical	109	0.453999	5.527	0.147	Biological Process	GO:0001101	response to acid chemical	0.0290863	0.453999	38	71	109	743
GO:0004834 tryptophan synthase activity	4	0.456652	0.192	0.235	Molecular Function	GO:0004834	tryptophan synthase activity	0.143948	0.456652	2	2	4	17
GO:0008252 nucleotidase activity	4	0.456652	0.192	0.235	Molecular Function	GO:0008252	nucleotidase activity	0.143948	0.456652	1	3	4	17
GO:0045552 dihydrokaempferol 4-reductase activity	4	0.456652	0.192	0.235	Molecular Function	GO:0045552	dihydrokaempferol 4-reductase activity	0.143948	0.456652	1	3	4	17
GO:0055083 monovalent inorganic anion homeostasis	5	0.457678	0.254	0.333	Biological Process	GO:0055083	monovalent inorganic anion homeostasis	0.0294282	0.457678	2	3	5	15
GO:0009102 biotin biosynthetic process	33	0.461503	1.673	0.172	Biological Process	GO:0009102	biotin biosynthetic process	0.0297813	0.461503	11	22	33	192
GO:0016868 intramolecular transferase activity, phosphotransferases	8	0.461534	0.384	0.186	Molecular Function	GO:0016868	intramolecular transferase activity, phosphotransferases	0.145762	0.461534	1	7	8	43
GO:0048544 recognition of pollen	16	0.46461	0.811	0.203	Biological Process	GO:0048544	recognition of pollen	0.0300896	0.46461	9	7	16	79
GO:0006576 cellular biogenic amine metabolic process	36	0.466068	1.826	0.169	Biological Process	GO:0006576	cellular biogenic amine metabolic process	0.0302922	0.466068	10	26	36	213
GO:0034310 primary alcohol catabolic process	8	0.471333	0.406	0.258	Biological Process	GO:0034310	primary alcohol catabolic process	0.0307439	0.471333	6	2	8	31
GO:0019305 dTDP-rhamnose biosynthetic process	17	0.489203	0.862	0.198	Biological Process	GO:0019305	dTDP-rhamnose biosynthetic process	0.0321366	0.489203	8	9	17	86
GO:0046383 dTDP-rhamnose metabolic process	17	0.489203	0.862	0.198	Biological Process	GO:0046383	dTDP-rhamnose metabolic process	0.0321366	0.489203	8	9	17	86
GO:0051273 beta-glucan metabolic process	19	0.490547	0.963	0.192	Biological Process	GO:0051273	beta-glucan metabolic process	0.0323902	0.490547	2	17	19	99
GO:0009863 salicylic acid mediated signaling pathway	9	0.490547	0.456	0.243	Biological Process	GO:0009863	salicylic acid mediated signaling pathway	0.0325116	0.490547	1	8	9	37
GO:0009755 hormone-mediated signaling pathway	95	0.490547	4.817	0.148	Biological Process	GO:0009755	hormone-mediated signaling pathway	0.0325665	0.490547	29	66	95	642
GO:0016780 phosphotransferase activity, for other substituted phosphate groups	7	0.490817	0.336	0.189	Molecular Function	GO:0016780	phosphotransferase activity, for other substituted phosphate groups	0.156817	0.490817	4	3	7	37
GO:0004536 deoxyribonuclease activity	41	0.490817	1.97	0.143	Molecular Function	GO:0004536	deoxyribonuclease activity	0.156892	0.490817	23	18	41	287
GO:0004476 mannose-6-phosphate isomerase activity	2	0.490817	0.096	0.333	Molecular Function	GO:0004476	mannose-6-phosphate isomerase activity	0.159587	0.490817	1	1	2	6
GO:0004556 alpha-amylase activity	2	0.490817	0.096	0.333	Molecular Function	GO:0004556	alpha-amylase activity	0.159587	0.490817	1	1	2	6
GO:0004557 alpha-galactosidase activity	2	0.490817	0.096	0.333	Molecular Function	GO:0004557	alpha-galactosidase activity	0.159587	0.490817	0	2	2	6
GO:0004563 beta-N-acetylhexosaminidase activity	2	0.490817	0.096	0.333	Molecular Function	GO:0004563	beta-N-acetylhexosaminidase activity	0.159587	0.490817	0	2	2	6
GO:0010011 auxin binding	2	0.490817	0.096	0.333	Molecular Function	GO:0010011	auxin binding	0.159587	0.490817	0	2	2	6
GO:0016308 1-phosphatidylinositol-4-phosphate 5-kinase activity	2	0.490817	0.096	0.333	Molecular Function	GO:0016308	1-phosphatidylinositol-4-phosphate 5-kinase activity	0.159587	0.490817	0	2	2	6
GO:0016985 mannan endo-1,4-beta-mannosidase activity	2	0.490817	0.096	0.333	Molecular Function	GO:0016985	mannan endo-1,4-beta-mannosidase activity	0.159587	0.490817	0	2	2	6
GO:0019825 oxygen binding	2	0.490817	0.096	0.333	Molecular Function	GO:0019825	oxygen binding	0.159587	0.490817	0	2	2	6
GO:0019871 sodium channel inhibitor activity	2	0.490817	0.096	0.333	Molecular Function	GO:0019871	sodium channel inhibitor activity	0.159587	0.490817	1	1	2	6
GO:0045486 naringenin 3-dioxygenase activity	2	0.490817	0.096	0.333	Molecular Function	GO:0045486	naringenin 3-dioxygenase activity	0.159587	0.490817	1	1	2	6
GO:0051765 inositol tetrakisphosphate kinase activity	2	0.490817	0.096	0.333	Molecular Function	GO:0051765	inositol tetrakisphosphate kinase activity	0.159587	0.490817	1	1	2	6
GO:0052692 raffinose alpha-galactosidase activity	2	0.490817	0.096	0.333	Molecular Function	GO:0052692	raffinose alpha-galactosidase activity	0.159587	0.490817	0	2	2	6
GO:0004491 methylmalonate-semialdehyde dehydrogenase (acylating) activity	5	0.490817	0.24	0.208	Molecular Function	GO:0004491	methylmalonate-semialdehyde dehydrogenase (acylating) activity	0.159992	0.490817	4	1	5	24
GO:0004777 succinate-semialdehyde dehydrogenase (NAD+) activity	5	0.490817	0.24	0.208	Molecular Function	GO:0004777	succinate-semialdehyde dehydrogenase (NAD+) activity	0.159992	0.490817	4	1	5	24
GO:0009013 succinate-semialdehyde dehydrogenase [NAD(P)+] activity	5	0.490817	0.24	0.208	Molecular Function	GO:0009013	succinate-semialdehyde dehydrogenase [NAD(P)+] activity	0.159992	0.490817	4	1	5	24
GO:0016783 sulfurtransferase activity	8	0.490925	0.384	0.182	Molecular Function	GO:0016783	sulfurtransferase activity	0.16032	0.490925	7	1	8	44
GO:0034219 carbohydrate transmembrane transport	13	0.492526	0.659	0.213	Biological Process	GO:0034219	carbohydrate transmembrane transport	0.0328122	0.492526	7	6	13	61
GO:0009243 O antigen biosynthetic process	18	0.505976	0.913	0.194	Biological Process	GO:0009243	O antigen biosynthetic process	0.0339431	0.505976	8	10	18	93
GO:0046402 O antigen metabolic process	18	0.505976	0.913	0.194	Biological Process	GO:0046402	O antigen metabolic process	0.0339431	0.505976	8	10	18	93
GO:0005794 Golgi apparatus	103	0.506678	6.903	0.138	Cellular Component	GO:0005794	Golgi apparatus	0.0384071	0.506678	16	87	103	747
GO:0005795 Golgi stack	13	0.512527	0.871	0.197	Cellular Component	GO:0005795	Golgi stack	0.0395976	0.512527	2	11	13	66
GO:0005548 phospholipid transporter activity	4	0.51316	0.192	0.222	Molecular Function	GO:0005548	phospholipid transporter activity	0.168252	0.51316	3	1	4	18
GO:0031418 L-ascorbic acid binding	6	0.51316	0.288	0.194	Molecular Function	GO:0031418	L-ascorbic acid binding	0.168685	0.51316	2	4	6	31
GO:0046608 carotenoid isomerase activity	6	0.51316	0.288	0.194	Molecular Function	GO:0046608	carotenoid isomerase activity	0.168685	0.51316	2	4	6	31
GO:0043531 ADP binding	36	0.51316	1.73	0.143	Molecular Function	GO:0043531	ADP binding	0.168807	0.51316	24	12	36	251
GO:0006066 alcohol metabolic process	54	0.515748	2.738	0.157	Biological Process	GO:0006066	alcohol metabolic process	0.0347184	0.515748	21	33	54	343
GO:0004421 hydroxymethylglutaryl-CoA synthase activity	3	0.517922	0.144	0.25	Molecular Function	GO:0004421	hydroxymethylglutaryl-CoA synthase activity	0.172228	0.517922	0	3	3	12
GO:0004630 phospholipase D activity	3	0.517922	0.144	0.25	Molecular Function	GO:0004630	phospholipase D activity	0.172228	0.517922	2	1	3	12
GO:0005536 glucose binding	3	0.517922	0.144	0.25	Molecular Function	GO:0005536	glucose binding	0.172228	0.517922	2	1	3	12
GO:0008271 secondary active sulfate transmembrane transporter activity	3	0.517922	0.144	0.25	Molecular Function	GO:0008271	secondary active sulfate transmembrane transporter activity	0.172228	0.517922	2	1	3	12
GO:0015556 C4-dicarboxylate transmembrane transporter activity	3	0.517922	0.144	0.25	Molecular Function	GO:0015556	C4-dicarboxylate transmembrane transporter activity	0.172228	0.517922	0	3	3	12
GO:0070290 N-acylphosphatidylethanolamine-specific phospholipase D activity	3	0.517922	0.144	0.25	Molecular Function	GO:0070290	N-acylphosphatidylethanolamine-specific phospholipase D activity	0.172228	0.517922	2	1	3	12
GO:0030599 pectinesterase activity	12	0.519357	0.577	0.164	Molecular Function	GO:0030599	pectinesterase activity	0.173036	0.519357	0	12	12	73
GO:0003993 acid phosphatase activity	7	0.519357	0.336	0.184	Molecular Function	GO:0003993	acid phosphatase activity	0.173326	0.519357	3	4	7	38
GO:0016645 oxidoreductase activity, acting on the CH-NH group of donors	21	0.522212	1.009	0.151	Molecular Function	GO:0016645	oxidoreductase activity, acting on the CH-NH group of donors	0.175247	0.522212	11	10	21	139
GO:0004729 oxygen-dependent protoporphyrinogen oxidase activity	8	0.522212	0.384	0.178	Molecular Function	GO:0004729	oxygen-dependent protoporphyrinogen oxidase activity	0.175526	0.522212	4	4	8	45
GO:0015562 efflux transmembrane transporter activity	8	0.522212	0.384	0.178	Molecular Function	GO:0015562	efflux transmembrane transporter activity	0.175526	0.522212	7	1	8	45
GO:0070818 protoporphyrinogen oxidase activity	8	0.522212	0.384	0.178	Molecular Function	GO:0070818	protoporphyrinogen oxidase activity	0.175526	0.522212	4	4	8	45
GO:1901136 carbohydrate derivative catabolic process	17	0.525791	0.862	0.195	Biological Process	GO:1901136	carbohydrate derivative catabolic process	0.0355166	0.525791	3	14	17	87
GO:0016627 oxidoreductase activity, acting on the CH-CH group of donors	40	0.528014	1.922	0.141	Molecular Function	GO:0016627	oxidoreductase activity, acting on the CH-CH group of donors	0.177791	0.528014	14	26	40	283
GO:0006768 biotin metabolic process	33	0.534143	1.673	0.169	Biological Process	GO:0006768	biotin metabolic process	0.0362047	0.534143	11	22	33	195
GO:0008802 betaine-aldehyde dehydrogenase activity	5	0.537232	0.24	0.2	Molecular Function	GO:0008802	betaine-aldehyde dehydrogenase activity	0.181215	0.537232	4	1	5	25
GO:0006580 ethanolamine metabolic process	8	0.538513	0.406	0.25	Biological Process	GO:0006580	ethanolamine metabolic process	0.036705	0.538513	6	2	8	32
GO:0009395 phospholipid catabolic process	4	0.538513	0.203	0.364	Biological Process	GO:0009395	phospholipid catabolic process	0.0372509	0.538513	2	2	4	11
GO:0034204 lipid translocation	4	0.538513	0.203	0.364	Biological Process	GO:0034204	lipid translocation	0.0372509	0.538513	4	0	4	11
GO:0042851 L-alanine metabolic process	4	0.538513	0.203	0.364	Biological Process	GO:0042851	L-alanine metabolic process	0.0372509	0.538513	2	2	4	11
GO:0042853 L-alanine catabolic process	4	0.538513	0.203	0.364	Biological Process	GO:0042853	L-alanine catabolic process	0.0372509	0.538513	2	2	4	11
GO:0046110 xanthine metabolic process	4	0.538513	0.203	0.364	Biological Process	GO:0046110	xanthine metabolic process	0.0372509	0.538513	2	2	4	11
GO:0004190 aspartic-type endopeptidase activity	16	0.543387	0.769	0.155	Molecular Function	GO:0004190	aspartic-type endopeptidase activity	0.183941	0.543387	2	14	16	103
GO:0070001 aspartic-type peptidase activity	16	0.543387	0.769	0.155	Molecular Function	GO:0070001	aspartic-type peptidase activity	0.183941	0.543387	2	14	16	103
GO:0016765 transferase activity, transferring alkyl or aryl (other than methyl) groups	23	0.543725	1.105	0.148	Molecular Function	GO:0016765	transferase activity, transferring alkyl or aryl (other than methyl) groups	0.18438	0.543725	12	11	23	155
GO:0006563 L-serine metabolic process	21	0.549366	1.065	0.184	Biological Process	GO:0006563	L-serine metabolic process	0.0381291	0.549366	9	12	21	114
GO:0016706 oxidoreductase activity, acting on paired donors, with incorporation or reduction of molecular oxygen, 2-oxoglutarate as one donor, and incorporation of one atom each of oxygen into both donors	11	0.551892	0.529	0.164	Molecular Function	GO:0016706	oxidoreductase activity, acting on paired donors, with incorporation or reduction of molecular oxygen, 2-oxoglutarate as one donor, and incorporation of one atom each of oxygen into both donors	0.187478	0.551892	6	5	11	67
GO:0019287 isopentenyl diphosphate biosynthetic process, mevalonate pathway	11	0.551989	0.558	0.22	Biological Process	GO:0019287	isopentenyl diphosphate biosynthetic process, mevalonate pathway	0.0384394	0.551989	5	6	11	50
GO:0005875 microtubule associated complex	18	0.554854	1.206	0.178	Cellular Component	GO:0005875	microtubule associated complex	0.0436766	0.554854	1	17	18	101
GO:0009875 pollen-pistil interaction	16	0.556675	0.811	0.195	Biological Process	GO:0009875	pollen-pistil interaction	0.0410065	0.556675	9	7	16	82
GO:0009826 unidimensional cell growth	25	0.556675	1.268	0.176	Biological Process	GO:0009826	unidimensional cell growth	0.0415011	0.556675	6	19	25	142
GO:0007340 acrosome reaction	2	0.556675	0.101	0.667	Biological Process	GO:0007340	acrosome reaction	0.0418669	0.556675	0	2	2	3
GO:0010148 transpiration	2	0.556675	0.101	0.667	Biological Process	GO:0010148	transpiration	0.0418669	0.556675	0	2	2	3
GO:0010483 pollen tube reception	2	0.556675	0.101	0.667	Biological Process	GO:0010483	pollen tube reception	0.0418669	0.556675	1	1	2	3
GO:0010966 regulation of phosphate transport	2	0.556675	0.101	0.667	Biological Process	GO:0010966	regulation of phosphate transport	0.0418669	0.556675	1	1	2	3
GO:0015729 oxaloacetate transport	2	0.556675	0.101	0.667	Biological Process	GO:0015729	oxaloacetate transport	0.0418669	0.556675	0	2	2	3
GO:0015744 succinate transport	2	0.556675	0.101	0.667	Biological Process	GO:0015744	succinate transport	0.0418669	0.556675	0	2	2	3
GO:0015752 D-ribose transport	2	0.556675	0.101	0.667	Biological Process	GO:0015752	D-ribose transport	0.0418669	0.556675	1	1	2	3
GO:0015795 sorbitol transport	2	0.556675	0.101	0.667	Biological Process	GO:0015795	sorbitol transport	0.0418669	0.556675	1	1	2	3
GO:0015843 methylammonium transport	2	0.556675	0.101	0.667	Biological Process	GO:0015843	methylammonium transport	0.0418669	0.556675	1	1	2	3
GO:0019336 phenol-containing compound catabolic process	2	0.556675	0.101	0.667	Biological Process	GO:0019336	phenol-containing compound catabolic process	0.0418669	0.556675	1	1	2	3
GO:0031134 sister chromatid biorientation	2	0.556675	0.101	0.667	Biological Process	GO:0031134	sister chromatid biorientation	0.0418669	0.556675	1	1	2	3
GO:0042120 alginic acid metabolic process	2	0.556675	0.101	0.667	Biological Process	GO:0042120	alginic acid metabolic process	0.0418669	0.556675	1	1	2	3
GO:0042121 alginic acid biosynthetic process	2	0.556675	0.101	0.667	Biological Process	GO:0042121	alginic acid biosynthetic process	0.0418669	0.556675	1	1	2	3
GO:0045041 protein import into mitochondrial intermembrane space	2	0.556675	0.101	0.667	Biological Process	GO:0045041	protein import into mitochondrial intermembrane space	0.0418669	0.556675	2	0	2	3
GO:0051511 negative regulation of unidimensional cell growth	2	0.556675	0.101	0.667	Biological Process	GO:0051511	negative regulation of unidimensional cell growth	0.0418669	0.556675	0	2	2	3
GO:0052008 disruption by symbiont of host cellular component	2	0.556675	0.101	0.667	Biological Process	GO:0052008	disruption by symbiont of host cellular component	0.0418669	0.556675	1	1	2	3
GO:0052368 disruption by organism of cellular component in other organism involved in symbiotic interaction	2	0.556675	0.101	0.667	Biological Process	GO:0052368	disruption by organism of cellular component in other organism involved in symbiotic interaction	0.0418669	0.556675	1	1	2	3
GO:0060478 acrosomal vesicle exocytosis	2	0.556675	0.101	0.667	Biological Process	GO:0060478	acrosomal vesicle exocytosis	0.0418669	0.556675	0	2	2	3
GO:0071422 succinate transmembrane transport	2	0.556675	0.101	0.667	Biological Process	GO:0071422	succinate transmembrane transport	0.0418669	0.556675	0	2	2	3
GO:0080037 negative regulation of cytokinin-activated signaling pathway	2	0.556675	0.101	0.667	Biological Process	GO:0080037	negative regulation of cytokinin-activated signaling pathway	0.0418669	0.556675	2	0	2	3
GO:1902356 oxaloacetate(2-) transmembrane transport	2	0.556675	0.101	0.667	Biological Process	GO:1902356	oxaloacetate(2-) transmembrane transport	0.0418669	0.556675	0	2	2	3
GO:1990059 fruit valve development	2	0.556675	0.101	0.667	Biological Process	GO:1990059	fruit valve development	0.0418669	0.556675	0	2	2	3
GO:0008831 dTDP-4-dehydrorhamnose reductase activity	7	0.559931	0.336	0.179	Molecular Function	GO:0008831	dTDP-4-dehydrorhamnose reductase activity	0.190544	0.559931	1	6	7	39
GO:0009753 response to jasmonic acid	22	0.561291	1.116	0.18	Biological Process	GO:0009753	response to jasmonic acid	0.0424375	0.561291	8	14	22	122
GO:0008037 cell recognition	19	0.561291	0.963	0.186	Biological Process	GO:0008037	cell recognition	0.0424747	0.561291	12	7	19	102
GO:1901068 guanosine-containing compound metabolic process	12	0.561511	0.609	0.211	Biological Process	GO:1901068	guanosine-containing compound metabolic process	0.0427816	0.561511	1	11	12	57
GO:0042180 cellular ketone metabolic process	84	0.561511	4.26	0.148	Biological Process	GO:0042180	cellular ketone metabolic process	0.0428155	0.561511	43	41	84	568
GO:0008610 lipid biosynthetic process	150	0.561511	7.606	0.141	Biological Process	GO:0008610	lipid biosynthetic process	0.0428823	0.561511	38	112	150	1066
GO:0003779 actin binding	19	0.563452	0.913	0.151	Molecular Function	GO:0003779	actin binding	0.192078	0.563452	5	14	19	126
GO:0044712 single-organism catabolic process	180	0.563634	9.128	0.139	Biological Process	GO:0044712	single-organism catabolic process	0.0431753	0.563634	70	110	180	1296
GO:0009072 aromatic amino acid family metabolic process	30	0.564234	1.521	0.169	Biological Process	GO:0009072	aromatic amino acid family metabolic process	0.0433522	0.564234	11	19	30	177
GO:0004312 fatty acid synthase activity	21	0.564555	1.009	0.149	Molecular Function	GO:0004312	fatty acid synthase activity	0.192791	0.564555	2	19	21	141
GO:0004739 pyruvate dehydrogenase (acetyl-transferring) activity	4	0.564745	0.192	0.211	Molecular Function	GO:0004739	pyruvate dehydrogenase (acetyl-transferring) activity	0.193868	0.564745	1	3	4	19
GO:0008661 1-deoxy-D-xylulose-5-phosphate synthase activity	4	0.564745	0.192	0.211	Molecular Function	GO:0008661	1-deoxy-D-xylulose-5-phosphate synthase activity	0.193868	0.564745	2	2	4	19
GO:0008662 1-phosphofructokinase activity	4	0.564745	0.192	0.211	Molecular Function	GO:0008662	1-phosphofructokinase activity	0.193868	0.564745	2	2	4	19
GO:0071949 FAD binding	13	0.565025	0.625	0.159	Molecular Function	GO:0071949	FAD binding	0.194301	0.565025	6	7	13	82
GO:0016903 oxidoreductase activity, acting on the aldehyde or oxo group of donors	35	0.575532	1.682	0.141	Molecular Function	GO:0016903	oxidoreductase activity, acting on the aldehyde or oxo group of donors	0.198989	0.575532	19	16	35	248
GO:0016701 oxidoreductase activity, acting on single donors with incorporation of molecular oxygen	25	0.575532	1.201	0.145	Molecular Function	GO:0016701	oxidoreductase activity, acting on single donors with incorporation of molecular oxygen	0.20053	0.575532	9	16	25	172
GO:0003777 microtubule motor activity	11	0.575532	0.529	0.162	Molecular Function	GO:0003777	microtubule motor activity	0.200723	0.575532	1	10	11	68
GO:0033612 receptor serine/threonine kinase binding	5	0.575532	0.24	0.192	Molecular Function	GO:0033612	receptor serine/threonine kinase binding	0.203406	0.575532	0	5	5	26
GO:0003870 5-aminolevulinate synthase activity	2	0.575532	0.096	0.286	Molecular Function	GO:0003870	5-aminolevulinate synthase activity	0.206105	0.575532	1	1	2	7
GO:0003883 CTP synthase activity	2	0.575532	0.096	0.286	Molecular Function	GO:0003883	CTP synthase activity	0.206105	0.575532	0	2	2	7
GO:0003942 N-acetyl-gamma-glutamyl-phosphate reductase activity	2	0.575532	0.096	0.286	Molecular Function	GO:0003942	N-acetyl-gamma-glutamyl-phosphate reductase activity	0.206105	0.575532	1	1	2	7
GO:0004564 beta-fructofuranosidase activity	2	0.575532	0.096	0.286	Molecular Function	GO:0004564	beta-fructofuranosidase activity	0.206105	0.575532	0	2	2	7
GO:0008253 5'-nucleotidase activity	2	0.575532	0.096	0.286	Molecular Function	GO:0008253	5'-nucleotidase activity	0.206105	0.575532	1	1	2	7
GO:0008395 steroid hydroxylase activity	2	0.575532	0.096	0.286	Molecular Function	GO:0008395	steroid hydroxylase activity	0.206105	0.575532	0	2	2	7
GO:0008477 purine nucleosidase activity	2	0.575532	0.096	0.286	Molecular Function	GO:0008477	purine nucleosidase activity	0.206105	0.575532	1	1	2	7
GO:0008798 beta-aspartyl-peptidase activity	2	0.575532	0.096	0.286	Molecular Function	GO:0008798	beta-aspartyl-peptidase activity	0.206105	0.575532	2	0	2	7
GO:0008893 guanosine-3',5'-bis(diphosphate) 3'-diphosphatase activity	2	0.575532	0.096	0.286	Molecular Function	GO:0008893	guanosine-3',5'-bis(diphosphate) 3'-diphosphatase activity	0.206105	0.575532	0	2	2	7
GO:0009024 tagatose-6-phosphate kinase activity	2	0.575532	0.096	0.286	Molecular Function	GO:0009024	tagatose-6-phosphate kinase activity	0.206105	0.575532	1	1	2	7
GO:0015514 nitrite efflux transmembrane transporter activity	2	0.575532	0.096	0.286	Molecular Function	GO:0015514	nitrite efflux transmembrane transporter activity	0.206105	0.575532	2	0	2	7
GO:0016794 diphosphoric monoester hydrolase activity	2	0.575532	0.096	0.286	Molecular Function	GO:0016794	diphosphoric monoester hydrolase activity	0.206105	0.575532	0	2	2	7
GO:0017080 sodium channel regulator activity	2	0.575532	0.096	0.286	Molecular Function	GO:0017080	sodium channel regulator activity	0.206105	0.575532	1	1	2	7
GO:0030613 oxidoreductase activity, acting on phosphorus or arsenic in donors	2	0.575532	0.096	0.286	Molecular Function	GO:0030613	oxidoreductase activity, acting on phosphorus or arsenic in donors	0.206105	0.575532	2	0	2	7
GO:0043515 kinetochore binding	2	0.575532	0.096	0.286	Molecular Function	GO:0043515	kinetochore binding	0.206105	0.575532	0	2	2	7
GO:0046556 alpha-L-arabinofuranosidase activity	2	0.575532	0.096	0.286	Molecular Function	GO:0046556	alpha-L-arabinofuranosidase activity	0.206105	0.575532	1	1	2	7
GO:0016229 steroid dehydrogenase activity	18	0.575532	0.865	0.15	Molecular Function	GO:0016229	steroid dehydrogenase activity	0.206345	0.575532	6	12	18	120
GO:0008092 cytoskeletal protein binding	51	0.575532	2.451	0.137	Molecular Function	GO:0008092	cytoskeletal protein binding	0.207315	0.575532	11	40	51	373
GO:0016832 aldehyde-lyase activity	6	0.575532	0.288	0.182	Molecular Function	GO:0016832	aldehyde-lyase activity	0.207389	0.575532	0	6	6	33
GO:0080043 quercetin 3-O-glucosyltransferase activity	7	0.575532	0.336	0.175	Molecular Function	GO:0080043	quercetin 3-O-glucosyltransferase activity	0.208416	0.575532	2	5	7	40
GO:0080044 quercetin 7-O-glucosyltransferase activity	7	0.575532	0.336	0.175	Molecular Function	GO:0080044	quercetin 7-O-glucosyltransferase activity	0.208416	0.575532	2	5	7	40
GO:0016628 oxidoreductase activity, acting on the CH-CH group of donors, NAD or NADP as acceptor	23	0.575532	1.105	0.146	Molecular Function	GO:0016628	oxidoreductase activity, acting on the CH-CH group of donors, NAD or NADP as acceptor	0.210246	0.575532	7	16	23	158
GO:0044769 ATPase activity, coupled to transmembrane movement of ions, rotational mechanism	12	0.575532	0.577	0.158	Molecular Function	GO:0044769	ATPase activity, coupled to transmembrane movement of ions, rotational mechanism	0.21044	0.575532	7	5	12	76
GO:0043167 ion binding	844	0.575532	40.557	0.124	Molecular Function	GO:0043167	ion binding	0.212149	0.575532	334	510	844	6786
GO:0005525 GTP binding	61	0.575532	2.931	0.135	Molecular Function	GO:0005525	GTP binding	0.217778	0.575532	27	34	61	453
GO:0009055 electron carrier activity	31	0.575532	1.49	0.141	Molecular Function	GO:0009055	electron carrier activity	0.218474	0.575532	5	26	31	220
GO:0008081 phosphoric diester hydrolase activity	13	0.575532	0.625	0.155	Molecular Function	GO:0008081	phosphoric diester hydrolase activity	0.218894	0.575532	8	5	13	84
GO:0099516 ion antiporter activity	13	0.575532	0.625	0.155	Molecular Function	GO:0099516	ion antiporter activity	0.218894	0.575532	6	7	13	84
GO:0008855 exodeoxyribonuclease VII activity	4	0.575532	0.192	0.2	Molecular Function	GO:0008855	exodeoxyribonuclease VII activity	0.220583	0.575532	2	2	4	20
GO:0047590 5-dehydro-2-deoxygluconokinase activity	4	0.575532	0.192	0.2	Molecular Function	GO:0047590	5-dehydro-2-deoxygluconokinase activity	0.220583	0.575532	2	2	4	20
GO:0016616 oxidoreductase activity, acting on the CH-OH group of donors, NAD or NADP as acceptor	65	0.575532	3.123	0.134	Molecular Function	GO:0016616	oxidoreductase activity, acting on the CH-OH group of donors, NAD or NADP as acceptor	0.221014	0.575532	22	43	65	485
GO:0031406 carboxylic acid binding	15	0.575532	0.721	0.152	Molecular Function	GO:0031406	carboxylic acid binding	0.221115	0.575532	5	10	15	99
GO:0043177 organic acid binding	15	0.575532	0.721	0.152	Molecular Function	GO:0043177	organic acid binding	0.221115	0.575532	5	10	15	99
GO:0004124 cysteine synthase activity	5	0.575532	0.24	0.185	Molecular Function	GO:0004124	cysteine synthase activity	0.226439	0.575532	3	2	5	27
GO:0004499 N,N-dimethylaniline monooxygenase activity	5	0.575532	0.24	0.185	Molecular Function	GO:0004499	N,N-dimethylaniline monooxygenase activity	0.226439	0.575532	2	3	5	27
GO:0008378 galactosyltransferase activity	6	0.575532	0.288	0.176	Molecular Function	GO:0008378	galactosyltransferase activity	0.227823	0.575532	1	5	6	34
GO:0000254 C-4 methylsterol oxidase activity	1	0.575532	0.048	0.5	Molecular Function	GO:0000254	C-4 methylsterol oxidase activity	0.228838	0.575532	0	1	1	2
GO:0001158 enhancer sequence-specific DNA binding	1	0.575532	0.048	0.5	Molecular Function	GO:0001158	enhancer sequence-specific DNA binding	0.228838	0.575532	0	1	1	2
GO:0001530 lipopolysaccharide binding	1	0.575532	0.048	0.5	Molecular Function	GO:0001530	lipopolysaccharide binding	0.228838	0.575532	1	0	1	2
GO:0003839 gamma-glutamylcyclotransferase activity	1	0.575532	0.048	0.5	Molecular Function	GO:0003839	gamma-glutamylcyclotransferase activity	0.228838	0.575532	1	0	1	2
GO:0004019 adenylosuccinate synthase activity	1	0.575532	0.048	0.5	Molecular Function	GO:0004019	adenylosuccinate synthase activity	0.228838	0.575532	1	0	1	2
GO:0004067 asparaginase activity	1	0.575532	0.048	0.5	Molecular Function	GO:0004067	asparaginase activity	0.228838	0.575532	1	0	1	2
GO:0004320 oleoyl-[acyl-carrier-protein] hydrolase activity	1	0.575532	0.048	0.5	Molecular Function	GO:0004320	oleoyl-[acyl-carrier-protein] hydrolase activity	0.228838	0.575532	0	1	1	2
GO:0004558 alpha-1,4-glucosidase activity	1	0.575532	0.048	0.5	Molecular Function	GO:0004558	alpha-1,4-glucosidase activity	0.228838	0.575532	0	1	1	2
GO:0004561 alpha-N-acetylglucosaminidase activity	1	0.575532	0.048	0.5	Molecular Function	GO:0004561	alpha-N-acetylglucosaminidase activity	0.228838	0.575532	0	1	1	2
GO:0004737 pyruvate decarboxylase activity	1	0.575532	0.048	0.5	Molecular Function	GO:0004737	pyruvate decarboxylase activity	0.228838	0.575532	1	0	1	2
GO:0004792 thiosulfate sulfurtransferase activity	1	0.575532	0.048	0.5	Molecular Function	GO:0004792	thiosulfate sulfurtransferase activity	0.228838	0.575532	1	0	1	2
GO:0005344 oxygen transporter activity	1	0.575532	0.048	0.5	Molecular Function	GO:0005344	oxygen transporter activity	0.228838	0.575532	0	1	1	2
GO:0005358 high-affinity hydrogen:glucose symporter activity	1	0.575532	0.048	0.5	Molecular Function	GO:0005358	high-affinity hydrogen:glucose symporter activity	0.228838	0.575532	1	0	1	2
GO:0008740 L-rhamnose isomerase activity	1	0.575532	0.048	0.5	Molecular Function	GO:0008740	L-rhamnose isomerase activity	0.228838	0.575532	0	1	1	2
GO:0008843 endochitinase activity	1	0.575532	0.048	0.5	Molecular Function	GO:0008843	endochitinase activity	0.228838	0.575532	0	1	1	2
GO:0010328 auxin influx transmembrane transporter activity	1	0.575532	0.048	0.5	Molecular Function	GO:0010328	auxin influx transmembrane transporter activity	0.228838	0.575532	0	1	1	2
GO:0010331 gibberellin binding	1	0.575532	0.048	0.5	Molecular Function	GO:0010331	gibberellin binding	0.228838	0.575532	1	0	1	2
GO:0010487 thermospermine synthase activity	1	0.575532	0.048	0.5	Molecular Function	GO:0010487	thermospermine synthase activity	0.228838	0.575532	0	1	1	2
GO:0015121 phosphoenolpyruvate:phosphate antiporter activity	1	0.575532	0.048	0.5	Molecular Function	GO:0015121	phosphoenolpyruvate:phosphate antiporter activity	0.228838	0.575532	0	1	1	2
GO:0015172 acidic amino acid transmembrane transporter activity	1	0.575532	0.048	0.5	Molecular Function	GO:0015172	acidic amino acid transmembrane transporter activity	0.228838	0.575532	1	0	1	2
GO:0015200 methylammonium transmembrane transporter activity	1	0.575532	0.048	0.5	Molecular Function	GO:0015200	methylammonium transmembrane transporter activity	0.228838	0.575532	0	1	1	2
GO:0015355 secondary active monocarboxylate transmembrane transporter activity	1	0.575532	0.048	0.5	Molecular Function	GO:0015355	secondary active monocarboxylate transmembrane transporter activity	0.228838	0.575532	0	1	1	2
GO:0015651 quaternary ammonium group transmembrane transporter activity	1	0.575532	0.048	0.5	Molecular Function	GO:0015651	quaternary ammonium group transmembrane transporter activity	0.228838	0.575532	1	0	1	2
GO:0016295 myristoyl-[acyl-carrier-protein] hydrolase activity	1	0.575532	0.048	0.5	Molecular Function	GO:0016295	myristoyl-[acyl-carrier-protein] hydrolase activity	0.228838	0.575532	0	1	1	2
GO:0016296 palmitoyl-[acyl-carrier-protein] hydrolase activity	1	0.575532	0.048	0.5	Molecular Function	GO:0016296	palmitoyl-[acyl-carrier-protein] hydrolase activity	0.228838	0.575532	0	1	1	2
GO:0016300 tRNA (uracil) methyltransferase activity	1	0.575532	0.048	0.5	Molecular Function	GO:0016300	tRNA (uracil) methyltransferase activity	0.228838	0.575532	0	1	1	2
GO:0017040 ceramidase activity	1	0.575532	0.048	0.5	Molecular Function	GO:0017040	ceramidase activity	0.228838	0.575532	0	1	1	2
GO:0022858 alanine transmembrane transporter activity	1	0.575532	0.048	0.5	Molecular Function	GO:0022858	alanine transmembrane transporter activity	0.228838	0.575532	1	0	1	2
GO:0032450 maltose alpha-glucosidase activity	1	0.575532	0.048	0.5	Molecular Function	GO:0032450	maltose alpha-glucosidase activity	0.228838	0.575532	0	1	1	2
GO:0033219 urea binding	1	0.575532	0.048	0.5	Molecular Function	GO:0033219	urea binding	0.228838	0.575532	1	0	1	2
GO:0033294 ectoine binding	1	0.575532	0.048	0.5	Molecular Function	GO:0033294	ectoine binding	0.228838	0.575532	1	0	1	2
GO:0033295 hydroxyectoine binding	1	0.575532	0.048	0.5	Molecular Function	GO:0033295	hydroxyectoine binding	0.228838	0.575532	1	0	1	2
GO:0033730 arogenate dehydrogenase (NADP+) activity	1	0.575532	0.048	0.5	Molecular Function	GO:0033730	arogenate dehydrogenase (NADP+) activity	0.228838	0.575532	1	0	1	2
GO:0034338 short-chain carboxylesterase activity	1	0.575532	0.048	0.5	Molecular Function	GO:0034338	short-chain carboxylesterase activity	0.228838	0.575532	0	1	1	2
GO:0035175 histone kinase activity (H3-S10 specific)	1	0.575532	0.048	0.5	Molecular Function	GO:0035175	histone kinase activity (H3-S10 specific)	0.228838	0.575532	0	1	1	2
GO:0035326 enhancer binding	1	0.575532	0.048	0.5	Molecular Function	GO:0035326	enhancer binding	0.228838	0.575532	0	1	1	2
GO:0043115 precorrin-2 dehydrogenase activity	1	0.575532	0.048	0.5	Molecular Function	GO:0043115	precorrin-2 dehydrogenase activity	0.228838	0.575532	0	1	1	2
GO:0047213 anthocyanidin 3-O-glucosyltransferase activity	1	0.575532	0.048	0.5	Molecular Function	GO:0047213	anthocyanidin 3-O-glucosyltransferase activity	0.228838	0.575532	0	1	1	2
GO:0047513 1,2-alpha-L-fucosidase activity	1	0.575532	0.048	0.5	Molecular Function	GO:0047513	1,2-alpha-L-fucosidase activity	0.228838	0.575532	0	1	1	2
GO:0048531 beta-1,3-galactosyltransferase activity	1	0.575532	0.048	0.5	Molecular Function	GO:0048531	beta-1,3-galactosyltransferase activity	0.228838	0.575532	0	1	1	2
GO:0050304 nitrous-oxide reductase activity	1	0.575532	0.048	0.5	Molecular Function	GO:0050304	nitrous-oxide reductase activity	0.228838	0.575532	0	1	1	2
GO:0050311 sulfite reductase (ferredoxin) activity	1	0.575532	0.048	0.5	Molecular Function	GO:0050311	sulfite reductase (ferredoxin) activity	0.228838	0.575532	0	1	1	2
GO:0050373 UDP-arabinose 4-epimerase activity	1	0.575532	0.048	0.5	Molecular Function	GO:0050373	UDP-arabinose 4-epimerase activity	0.228838	0.575532	1	0	1	2
GO:0051777 ent-kaurenoate oxidase activity	1	0.575532	0.048	0.5	Molecular Function	GO:0051777	ent-kaurenoate oxidase activity	0.228838	0.575532	0	1	1	2
GO:0051991 UDP-N-acetyl-D-glucosamine:N-acetylmuramoyl-L-alanyl-D-glutamyl-meso-2,6-diaminopimelyl-D-alanyl-D-alanine-diphosphoundecaprenol 4-beta-N-acetylglucosaminlytransferase activity	1	0.575532	0.048	0.5	Molecular Function	GO:0051991	UDP-N-acetyl-D-glucosamine:N-acetylmuramoyl-L-alanyl-D-glutamyl-meso-2,6-diaminopimelyl-D-alanyl-D-alanine-diphosphoundecaprenol 4-beta-N-acetylglucosaminlytransferase activity	0.228838	0.575532	0	1	1	2
GO:0052634 C-19 gibberellin 2-beta-dioxygenase activity	1	0.575532	0.048	0.5	Molecular Function	GO:0052634	C-19 gibberellin 2-beta-dioxygenase activity	0.228838	0.575532	0	1	1	2
GO:0052638 indole-3-butyrate beta-glucosyltransferase activity	1	0.575532	0.048	0.5	Molecular Function	GO:0052638	indole-3-butyrate beta-glucosyltransferase activity	0.228838	0.575532	0	1	1	2
GO:0070704 sterol desaturase activity	1	0.575532	0.048	0.5	Molecular Function	GO:0070704	sterol desaturase activity	0.228838	0.575532	0	1	1	2
GO:0080146 L-cysteine desulfhydrase activity	1	0.575532	0.048	0.5	Molecular Function	GO:0080146	L-cysteine desulfhydrase activity	0.228838	0.575532	1	0	1	2
GO:0089721 phosphoenolpyruvate transmembrane transporter activity	1	0.575532	0.048	0.5	Molecular Function	GO:0089721	phosphoenolpyruvate transmembrane transporter activity	0.228838	0.575532	0	1	1	2
GO:0009052 pentose-phosphate shunt, non-oxidative branch	3	0.578107	0.152	0.429	Biological Process	GO:0009052	pentose-phosphate shunt, non-oxidative branch	0.0446866	0.578107	1	2	3	7
GO:0010337 regulation of salicylic acid metabolic process	3	0.578107	0.152	0.429	Biological Process	GO:0010337	regulation of salicylic acid metabolic process	0.0446866	0.578107	1	2	3	7
GO:0006564 L-serine biosynthetic process	16	0.583087	0.811	0.193	Biological Process	GO:0006564	L-serine biosynthetic process	0.0452069	0.583087	7	9	16	83
GO:0004757 sepiapterin reductase activity	10	0.585329	0.481	0.159	Molecular Function	GO:0004757	sepiapterin reductase activity	0.233083	0.585329	0	10	10	63
GO:0006032 chitin catabolic process	6	0.585868	0.304	0.273	Biological Process	GO:0006032	chitin catabolic process	0.0455585	0.585868	1	5	6	22
GO:0044421 extracellular region part	26	0.587209	1.743	0.164	Cellular Component	GO:0044421	extracellular region part	0.0470794	0.587209	4	22	26	159
GO:0016702 oxidoreductase activity, acting on single donors with incorporation of molecular oxygen, incorporation of two atoms of oxygen	12	0.591168	0.577	0.154	Molecular Function	GO:0016702	oxidoreductase activity, acting on single donors with incorporation of molecular oxygen, incorporation of two atoms of oxygen	0.237136	0.591168	2	10	12	78
GO:0004588 orotate phosphoribosyltransferase activity	3	0.591168	0.144	0.214	Molecular Function	GO:0004588	orotate phosphoribosyltransferase activity	0.238585	0.591168	0	3	3	14
GO:0004795 threonine synthase activity	3	0.591168	0.144	0.214	Molecular Function	GO:0004795	threonine synthase activity	0.238585	0.591168	1	2	3	14
GO:0004856 xylulokinase activity	3	0.591168	0.144	0.214	Molecular Function	GO:0004856	xylulokinase activity	0.238585	0.591168	2	1	3	14
GO:0008879 glucose-1-phosphate thymidylyltransferase activity	3	0.591168	0.144	0.214	Molecular Function	GO:0008879	glucose-1-phosphate thymidylyltransferase activity	0.238585	0.591168	1	2	3	14
GO:0015179 L-amino acid transmembrane transporter activity	3	0.591168	0.144	0.214	Molecular Function	GO:0015179	L-amino acid transmembrane transporter activity	0.238585	0.591168	2	1	3	14
GO:0016749 N-succinyltransferase activity	3	0.591168	0.144	0.214	Molecular Function	GO:0016749	N-succinyltransferase activity	0.238585	0.591168	1	2	3	14
GO:0043140 ATP-dependent 3'-5' DNA helicase activity	3	0.591168	0.144	0.214	Molecular Function	GO:0043140	ATP-dependent 3'-5' DNA helicase activity	0.238585	0.591168	2	1	3	14
GO:0047429 nucleoside-triphosphate diphosphatase activity	3	0.591168	0.144	0.214	Molecular Function	GO:0047429	nucleoside-triphosphate diphosphatase activity	0.238585	0.591168	0	3	3	14
GO:0032561 guanyl ribonucleotide binding	62	0.594578	2.979	0.133	Molecular Function	GO:0032561	guanyl ribonucleotide binding	0.240316	0.594578	28	34	62	465
GO:0016841 ammonia-lyase activity	8	0.597908	0.384	0.163	Molecular Function	GO:0016841	ammonia-lyase activity	0.242019	0.597908	2	6	8	49
GO:0044723 single-organism carbohydrate metabolic process	160	0.601435	8.114	0.14	Biological Process	GO:0044723	single-organism carbohydrate metabolic process	0.0469086	0.601435	43	117	160	1146
GO:0004747 ribokinase activity	4	0.60725	0.192	0.19	Molecular Function	GO:0004747	ribokinase activity	0.248186	0.60725	2	2	4	21
GO:0004794 L-threonine ammonia-lyase activity	4	0.60725	0.192	0.19	Molecular Function	GO:0004794	L-threonine ammonia-lyase activity	0.248186	0.60725	2	2	4	21
GO:0016624 oxidoreductase activity, acting on the aldehyde or oxo group of donors, disulfide as acceptor	4	0.60725	0.192	0.19	Molecular Function	GO:0016624	oxidoreductase activity, acting on the aldehyde or oxo group of donors, disulfide as acceptor	0.248186	0.60725	1	3	4	21
GO:0004702 receptor signaling protein serine/threonine kinase activity	6	0.60725	0.288	0.171	Molecular Function	GO:0004702	receptor signaling protein serine/threonine kinase activity	0.248863	0.60725	4	2	6	35
GO:0016453 C-acetyltransferase activity	6	0.60725	0.288	0.171	Molecular Function	GO:0016453	C-acetyltransferase activity	0.248863	0.60725	3	3	6	35
GO:0003842 1-pyrroline-5-carboxylate dehydrogenase activity	5	0.60725	0.24	0.179	Molecular Function	GO:0003842	1-pyrroline-5-carboxylate dehydrogenase activity	0.250186	0.60725	4	1	5	28
GO:0000210 NAD+ diphosphatase activity	2	0.60725	0.096	0.25	Molecular Function	GO:0000210	NAD+ diphosphatase activity	0.253768	0.60725	1	1	2	8
GO:0004013 adenosylhomocysteinase activity	2	0.60725	0.096	0.25	Molecular Function	GO:0004013	adenosylhomocysteinase activity	0.253768	0.60725	0	2	2	8
GO:0004360 glutamine-fructose-6-phosphate transaminase (isomerizing) activity	2	0.60725	0.096	0.25	Molecular Function	GO:0004360	glutamine-fructose-6-phosphate transaminase (isomerizing) activity	0.253768	0.60725	1	1	2	8
GO:0004397 histidine ammonia-lyase activity	2	0.60725	0.096	0.25	Molecular Function	GO:0004397	histidine ammonia-lyase activity	0.253768	0.60725	0	2	2	8
GO:0004467 long-chain fatty acid-CoA ligase activity	2	0.60725	0.096	0.25	Molecular Function	GO:0004467	long-chain fatty acid-CoA ligase activity	0.253768	0.60725	0	2	2	8
GO:0004506 squalene monooxygenase activity	2	0.60725	0.096	0.25	Molecular Function	GO:0004506	squalene monooxygenase activity	0.253768	0.60725	1	1	2	8
GO:0005089 Rho guanyl-nucleotide exchange factor activity	2	0.60725	0.096	0.25	Molecular Function	GO:0005089	Rho guanyl-nucleotide exchange factor activity	0.253768	0.60725	0	2	2	8
GO:0016802 trialkylsulfonium hydrolase activity	2	0.60725	0.096	0.25	Molecular Function	GO:0016802	trialkylsulfonium hydrolase activity	0.253768	0.60725	0	2	2	8
GO:0031956 medium-chain fatty acid-CoA ligase activity	2	0.60725	0.096	0.25	Molecular Function	GO:0031956	medium-chain fatty acid-CoA ligase activity	0.253768	0.60725	0	2	2	8
GO:0043546 molybdopterin cofactor binding	2	0.60725	0.096	0.25	Molecular Function	GO:0043546	molybdopterin cofactor binding	0.253768	0.60725	2	0	2	8
GO:0043878 glyceraldehyde-3-phosphate dehydrogenase (NAD+) (non-phosphorylating) activity	2	0.60725	0.096	0.25	Molecular Function	GO:0043878	glyceraldehyde-3-phosphate dehydrogenase (NAD+) (non-phosphorylating) activity	0.253768	0.60725	1	1	2	8
GO:0047372 acylglycerol lipase activity	2	0.60725	0.096	0.25	Molecular Function	GO:0047372	acylglycerol lipase activity	0.253768	0.60725	1	1	2	8
GO:0050151 oleate hydratase activity	2	0.60725	0.096	0.25	Molecular Function	GO:0050151	oleate hydratase activity	0.253768	0.60725	2	0	2	8
GO:0050368 tyrosine 2,3-aminomutase activity	2	0.60725	0.096	0.25	Molecular Function	GO:0050368	tyrosine 2,3-aminomutase activity	0.253768	0.60725	0	2	2	8
GO:0097599 xylanase activity	2	0.60725	0.096	0.25	Molecular Function	GO:0097599	xylanase activity	0.253768	0.60725	0	2	2	8
GO:0016634 oxidoreductase activity, acting on the CH-CH group of donors, oxygen as acceptor	9	0.60725	0.432	0.158	Molecular Function	GO:0016634	oxidoreductase activity, acting on the CH-CH group of donors, oxygen as acceptor	0.254139	0.60725	4	5	9	57
GO:0070403 NAD+ binding	9	0.60725	0.432	0.158	Molecular Function	GO:0070403	NAD+ binding	0.254139	0.60725	5	4	9	57
GO:0009226 nucleotide-sugar biosynthetic process	20	0.608078	1.014	0.182	Biological Process	GO:0009226	nucleotide-sugar biosynthetic process	0.0475678	0.608078	9	11	20	110
GO:1901663 quinone biosynthetic process	71	0.617339	3.6	0.149	Biological Process	GO:1901663	quinone biosynthetic process	0.0484356	0.617339	38	33	71	475
GO:0004650 polygalacturonase activity	8	0.61909	0.384	0.16	Molecular Function	GO:0004650	polygalacturonase activity	0.259833	0.61909	0	8	8	50
GO:0016641 oxidoreductase activity, acting on the CH-NH2 group of donors, oxygen as acceptor	8	0.61909	0.384	0.16	Molecular Function	GO:0016641	oxidoreductase activity, acting on the CH-NH2 group of donors, oxygen as acceptor	0.259833	0.61909	5	3	8	50
GO:0019001 guanyl nucleotide binding	62	0.625705	2.979	0.132	Molecular Function	GO:0019001	guanyl nucleotide binding	0.262983	0.625705	28	34	62	469
GO:0016878 acid-thiol ligase activity	10	0.62741	0.481	0.154	Molecular Function	GO:0016878	acid-thiol ligase activity	0.264074	0.62741	6	4	10	65
GO:1901661 quinone metabolic process	71	0.631418	3.6	0.149	Biological Process	GO:1901661	quinone metabolic process	0.0502921	0.631418	38	33	71	476
GO:0009113 purine nucleobase biosynthetic process	4	0.631418	0.203	0.333	Biological Process	GO:0009113	purine nucleobase biosynthetic process	0.0505585	0.631418	1	3	4	12
GO:0019673 GDP-mannose metabolic process	4	0.631418	0.203	0.333	Biological Process	GO:0019673	GDP-mannose metabolic process	0.0505585	0.631418	1	3	4	12
GO:0080092 regulation of pollen tube growth	4	0.631418	0.203	0.333	Biological Process	GO:0080092	regulation of pollen tube growth	0.0505585	0.631418	2	2	4	12
GO:0097035 regulation of membrane lipid distribution	4	0.631418	0.203	0.333	Biological Process	GO:0097035	regulation of membrane lipid distribution	0.0505585	0.631418	4	0	4	12
GO:0044765 single-organism transport	428	0.631418	21.704	0.132	Biological Process	GO:0044765	single-organism transport	0.0506048	0.631418	166	262	428	3243
GO:0009423 chorismate biosynthetic process	10	0.631418	0.507	0.217	Biological Process	GO:0009423	chorismate biosynthetic process	0.0506216	0.631418	1	9	10	46
GO:0015694 mercury ion transport	9	0.631418	0.456	0.225	Biological Process	GO:0015694	mercury ion transport	0.0511525	0.631418	1	8	9	40
GO:0050787 detoxification of mercury ion	9	0.631418	0.456	0.225	Biological Process	GO:0050787	detoxification of mercury ion	0.0511525	0.631418	1	8	9	40
GO:0061687 detoxification of inorganic compound	9	0.631418	0.456	0.225	Biological Process	GO:0061687	detoxification of inorganic compound	0.0511525	0.631418	1	8	9	40
GO:0071446 cellular response to salicylic acid stimulus	9	0.631418	0.456	0.225	Biological Process	GO:0071446	cellular response to salicylic acid stimulus	0.0511525	0.631418	1	8	9	40
GO:0042181 ketone biosynthetic process	72	0.632874	3.651	0.149	Biological Process	GO:0042181	ketone biosynthetic process	0.0514173	0.632874	39	33	72	484
GO:0003008 system process	35	0.634006	1.775	0.163	Biological Process	GO:0003008	system process	0.0517414	0.634006	20	15	35	215
GO:0015693 magnesium ion transport	13	0.634006	0.659	0.2	Biological Process	GO:0015693	magnesium ion transport	0.0518036	0.634006	6	7	13	65
GO:0009856 pollination	28	0.637235	1.42	0.169	Biological Process	GO:0009856	pollination	0.0522154	0.637235	13	15	28	166
GO:0019206 nucleoside kinase activity	6	0.638257	0.288	0.167	Molecular Function	GO:0019206	nucleoside kinase activity	0.270422	0.638257	1	5	6	36
GO:0001134 transcription factor activity, transcription factor recruiting	13	0.638257	0.625	0.148	Molecular Function	GO:0001134	transcription factor activity, transcription factor recruiting	0.271625	0.638257	3	10	13	88
GO:0001135 transcription factor activity, RNA polymerase II transcription factor recruiting	13	0.638257	0.625	0.148	Molecular Function	GO:0001135	transcription factor activity, RNA polymerase II transcription factor recruiting	0.271625	0.638257	3	10	13	88
GO:0019201 nucleotide kinase activity	13	0.638257	0.625	0.148	Molecular Function	GO:0019201	nucleotide kinase activity	0.271625	0.638257	6	7	13	88
GO:0051087 chaperone binding	11	0.638257	0.529	0.151	Molecular Function	GO:0051087	chaperone binding	0.272371	0.638257	3	8	11	73
GO:0008808 cardiolipin synthase activity	3	0.638257	0.144	0.2	Molecular Function	GO:0008808	cardiolipin synthase activity	0.273212	0.638257	2	1	3	15
GO:0008935 1,4-dihydroxy-2-naphthoyl-CoA synthase activity	3	0.638257	0.144	0.2	Molecular Function	GO:0008935	1,4-dihydroxy-2-naphthoyl-CoA synthase activity	0.273212	0.638257	0	3	3	15
GO:0010329 auxin efflux transmembrane transporter activity	3	0.638257	0.144	0.2	Molecular Function	GO:0010329	auxin efflux transmembrane transporter activity	0.273212	0.638257	2	1	3	15
GO:0015166 polyol transmembrane transporter activity	3	0.638257	0.144	0.2	Molecular Function	GO:0015166	polyol transmembrane transporter activity	0.273212	0.638257	2	1	3	15
GO:0016755 transferase activity, transferring amino-acyl groups	3	0.638257	0.144	0.2	Molecular Function	GO:0016755	transferase activity, transferring amino-acyl groups	0.273212	0.638257	1	2	3	15
GO:0030572 phosphatidyltransferase activity	3	0.638257	0.144	0.2	Molecular Function	GO:0030572	phosphatidyltransferase activity	0.273212	0.638257	2	1	3	15
GO:0050511 undecaprenyldiphospho-muramoylpentapeptide beta-N-acetylglucosaminyltransferase activity	3	0.638257	0.144	0.2	Molecular Function	GO:0050511	undecaprenyldiphospho-muramoylpentapeptide beta-N-acetylglucosaminyltransferase activity	0.273212	0.638257	1	2	3	15
GO:0016778 diphosphotransferase activity	5	0.638636	0.24	0.172	Molecular Function	GO:0016778	diphosphotransferase activity	0.274518	0.638636	0	5	5	29
GO:0018659 4-hydroxybenzoate 3-monooxygenase activity	5	0.638636	0.24	0.172	Molecular Function	GO:0018659	4-hydroxybenzoate 3-monooxygenase activity	0.274518	0.638636	2	3	5	29
GO:0072341 modified amino acid binding	5	0.638636	0.24	0.172	Molecular Function	GO:0072341	modified amino acid binding	0.274518	0.638636	1	4	5	29
GO:0003977 UDP-N-acetylglucosamine diphosphorylase activity	4	0.640504	0.192	0.182	Molecular Function	GO:0003977	UDP-N-acetylglucosamine diphosphorylase activity	0.276468	0.640504	2	2	4	22
GO:0004713 protein tyrosine kinase activity	4	0.640504	0.192	0.182	Molecular Function	GO:0004713	protein tyrosine kinase activity	0.276468	0.640504	2	2	4	22
GO:0047688 aspartate 4-decarboxylase activity	4	0.640504	0.192	0.182	Molecular Function	GO:0047688	aspartate 4-decarboxylase activity	0.276468	0.640504	2	2	4	22
GO:0019900 kinase binding	14	0.641639	0.673	0.146	Molecular Function	GO:0019900	kinase binding	0.277341	0.641639	6	8	14	96
GO:0016846 carbon-sulfur lyase activity	8	0.642336	0.384	0.157	Molecular Function	GO:0016846	carbon-sulfur lyase activity	0.278026	0.642336	4	4	8	51
GO:0022836 gated channel activity	13	0.658543	0.625	0.146	Molecular Function	GO:0022836	gated channel activity	0.285434	0.658543	8	5	13	89
GO:0009240 isopentenyl diphosphate biosynthetic process	16	0.66142	0.811	0.188	Biological Process	GO:0009240	isopentenyl diphosphate biosynthetic process	0.0545042	0.66142	8	8	16	85
GO:0046490 isopentenyl diphosphate metabolic process	16	0.66142	0.811	0.188	Biological Process	GO:0046490	isopentenyl diphosphate metabolic process	0.0545042	0.66142	8	8	16	85
GO:0051537 2 iron, 2 sulfur cluster binding	8	0.664947	0.384	0.154	Molecular Function	GO:0051537	2 iron, 2 sulfur cluster binding	0.296546	0.664947	4	4	8	52
GO:0003825 alpha,alpha-trehalose-phosphate synthase (UDP-forming) activity	2	0.664947	0.096	0.222	Molecular Function	GO:0003825	alpha,alpha-trehalose-phosphate synthase (UDP-forming) activity	0.301607	0.664947	0	2	2	9
GO:0003955 NAD(P)H dehydrogenase (quinone) activity	2	0.664947	0.096	0.222	Molecular Function	GO:0003955	NAD(P)H dehydrogenase (quinone) activity	0.301607	0.664947	0	2	2	9
GO:0004602 glutathione peroxidase activity	2	0.664947	0.096	0.222	Molecular Function	GO:0004602	glutathione peroxidase activity	0.301607	0.664947	1	1	2	9
GO:0008495 protoheme IX farnesyltransferase activity	2	0.664947	0.096	0.222	Molecular Function	GO:0008495	protoheme IX farnesyltransferase activity	0.301607	0.664947	2	0	2	9
GO:0008710 8-amino-7-oxononanoate synthase activity	2	0.664947	0.096	0.222	Molecular Function	GO:0008710	8-amino-7-oxononanoate synthase activity	0.301607	0.664947	2	0	2	9
GO:0008890 glycine C-acetyltransferase activity	2	0.664947	0.096	0.222	Molecular Function	GO:0008890	glycine C-acetyltransferase activity	0.301607	0.664947	2	0	2	9
GO:0010309 acireductone dioxygenase [iron(II)-requiring] activity	2	0.664947	0.096	0.222	Molecular Function	GO:0010309	acireductone dioxygenase [iron(II)-requiring] activity	0.301607	0.664947	0	2	2	9
GO:0015113 nitrite transmembrane transporter activity	2	0.664947	0.096	0.222	Molecular Function	GO:0015113	nitrite transmembrane transporter activity	0.301607	0.664947	2	0	2	9
GO:0016161 beta-amylase activity	2	0.664947	0.096	0.222	Molecular Function	GO:0016161	beta-amylase activity	0.301607	0.664947	0	2	2	9
GO:0016726 oxidoreductase activity, acting on CH or CH2 groups, NAD or NADP as acceptor	2	0.664947	0.096	0.222	Molecular Function	GO:0016726	oxidoreductase activity, acting on CH or CH2 groups, NAD or NADP as acceptor	0.301607	0.664947	2	0	2	9
GO:0018577 catechol 2,3-dioxygenase activity	2	0.664947	0.096	0.222	Molecular Function	GO:0018577	catechol 2,3-dioxygenase activity	0.301607	0.664947	0	2	2	9
GO:0019838 growth factor binding	2	0.664947	0.096	0.222	Molecular Function	GO:0019838	growth factor binding	0.301607	0.664947	0	2	2	9
GO:0043024 ribosomal small subunit binding	2	0.664947	0.096	0.222	Molecular Function	GO:0043024	ribosomal small subunit binding	0.301607	0.664947	2	0	2	9
GO:0043858 arginine:ornithine antiporter activity	2	0.664947	0.096	0.222	Molecular Function	GO:0043858	arginine:ornithine antiporter activity	0.301607	0.664947	2	0	2	9
GO:0047343 glucose-1-phosphate cytidylyltransferase activity	2	0.664947	0.096	0.222	Molecular Function	GO:0047343	glucose-1-phosphate cytidylyltransferase activity	0.301607	0.664947	1	1	2	9
GO:0016405 CoA-ligase activity	9	0.664947	0.432	0.15	Molecular Function	GO:0016405	CoA-ligase activity	0.305502	0.664947	5	4	9	60
GO:0004709 MAP kinase kinase kinase activity	3	0.664947	0.144	0.188	Molecular Function	GO:0004709	MAP kinase kinase kinase activity	0.308302	0.664947	1	2	3	16
GO:0005544 calcium-dependent phospholipid binding	3	0.664947	0.144	0.188	Molecular Function	GO:0005544	calcium-dependent phospholipid binding	0.308302	0.664947	0	3	3	16
GO:0016872 intramolecular lyase activity	3	0.664947	0.144	0.188	Molecular Function	GO:0016872	intramolecular lyase activity	0.308302	0.664947	1	2	3	16
GO:0050451 CoA-disulfide reductase activity	6	0.664947	0.288	0.158	Molecular Function	GO:0050451	CoA-disulfide reductase activity	0.314738	0.664947	2	4	6	38
GO:0004029 aldehyde dehydrogenase (NAD) activity	8	0.664947	0.384	0.151	Molecular Function	GO:0004029	aldehyde dehydrogenase (NAD) activity	0.315342	0.664947	6	2	8	53
GO:0003962 cystathionine gamma-synthase activity	1	0.664947	0.048	0.333	Molecular Function	GO:0003962	cystathionine gamma-synthase activity	0.322807	0.664947	1	0	1	3
GO:0004123 cystathionine gamma-lyase activity	1	0.664947	0.048	0.333	Molecular Function	GO:0004123	cystathionine gamma-lyase activity	0.322807	0.664947	1	0	1	3
GO:0004163 diphosphomevalonate decarboxylase activity	1	0.664947	0.048	0.333	Molecular Function	GO:0004163	diphosphomevalonate decarboxylase activity	0.322807	0.664947	0	1	1	3
GO:0004322 ferroxidase activity	1	0.664947	0.048	0.333	Molecular Function	GO:0004322	ferroxidase activity	0.322807	0.664947	1	0	1	3
GO:0004348 glucosylceramidase activity	1	0.664947	0.048	0.333	Molecular Function	GO:0004348	glucosylceramidase activity	0.322807	0.664947	1	0	1	3
GO:0004370 glycerol kinase activity	1	0.664947	0.048	0.333	Molecular Function	GO:0004370	glycerol kinase activity	0.322807	0.664947	1	0	1	3
GO:0004475 mannose-1-phosphate guanylyltransferase activity	1	0.664947	0.048	0.333	Molecular Function	GO:0004475	mannose-1-phosphate guanylyltransferase activity	0.322807	0.664947	1	0	1	3
GO:0004622 lysophospholipase activity	1	0.664947	0.048	0.333	Molecular Function	GO:0004622	lysophospholipase activity	0.322807	0.664947	0	1	1	3
GO:0005326 neurotransmitter transporter activity	1	0.664947	0.048	0.333	Molecular Function	GO:0005326	neurotransmitter transporter activity	0.322807	0.664947	1	0	1	3
GO:0005356 hydrogen:glucose symporter activity	1	0.664947	0.048	0.333	Molecular Function	GO:0005356	hydrogen:glucose symporter activity	0.322807	0.664947	1	0	1	3
GO:0005547 phosphatidylinositol-3,4,5-trisphosphate binding	1	0.664947	0.048	0.333	Molecular Function	GO:0005547	phosphatidylinositol-3,4,5-trisphosphate binding	0.322807	0.664947	0	1	1	3
GO:0008107 galactoside 2-alpha-L-fucosyltransferase activity	1	0.664947	0.048	0.333	Molecular Function	GO:0008107	galactoside 2-alpha-L-fucosyltransferase activity	0.322807	0.664947	0	1	1	3
GO:0008265 Mo-molybdopterin cofactor sulfurase activity	1	0.664947	0.048	0.333	Molecular Function	GO:0008265	Mo-molybdopterin cofactor sulfurase activity	0.322807	0.664947	0	1	1	3
GO:0008484 sulfuric ester hydrolase activity	1	0.664947	0.048	0.333	Molecular Function	GO:0008484	sulfuric ester hydrolase activity	0.322807	0.664947	0	1	1	3
GO:0008504 monoamine transmembrane transporter activity	1	0.664947	0.048	0.333	Molecular Function	GO:0008504	monoamine transmembrane transporter activity	0.322807	0.664947	1	0	1	3
GO:0008746 NAD(P)+ transhydrogenase activity	1	0.664947	0.048	0.333	Molecular Function	GO:0008746	NAD(P)+ transhydrogenase activity	0.322807	0.664947	1	0	1	3
GO:0008761 UDP-N-acetylglucosamine 2-epimerase activity	1	0.664947	0.048	0.333	Molecular Function	GO:0008761	UDP-N-acetylglucosamine 2-epimerase activity	0.322807	0.664947	1	0	1	3
GO:0008920 lipopolysaccharide heptosyltransferase activity	1	0.664947	0.048	0.333	Molecular Function	GO:0008920	lipopolysaccharide heptosyltransferase activity	0.322807	0.664947	0	1	1	3
GO:0009020 tRNA (guanosine-2'-O-)-methyltransferase activity	1	0.664947	0.048	0.333	Molecular Function	GO:0009020	tRNA (guanosine-2'-O-)-methyltransferase activity	0.322807	0.664947	0	1	1	3
GO:0010280 UDP-L-rhamnose synthase activity	1	0.664947	0.048	0.333	Molecular Function	GO:0010280	UDP-L-rhamnose synthase activity	0.322807	0.664947	0	1	1	3
GO:0010285 L,L-diaminopimelate aminotransferase activity	1	0.664947	0.048	0.333	Molecular Function	GO:0010285	L,L-diaminopimelate aminotransferase activity	0.322807	0.664947	1	0	1	3
GO:0010436 carotenoid dioxygenase activity	1	0.664947	0.048	0.333	Molecular Function	GO:0010436	carotenoid dioxygenase activity	0.322807	0.664947	0	1	1	3
GO:0015189 L-lysine transmembrane transporter activity	1	0.664947	0.048	0.333	Molecular Function	GO:0015189	L-lysine transmembrane transporter activity	0.322807	0.664947	1	0	1	3
GO:0016297 acyl-[acyl-carrier-protein] hydrolase activity	1	0.664947	0.048	0.333	Molecular Function	GO:0016297	acyl-[acyl-carrier-protein] hydrolase activity	0.322807	0.664947	0	1	1	3
GO:0016314 phosphatidylinositol-3,4,5-trisphosphate 3-phosphatase activity	1	0.664947	0.048	0.333	Molecular Function	GO:0016314	phosphatidylinositol-3,4,5-trisphosphate 3-phosphatase activity	0.322807	0.664947	0	1	1	3
GO:0016652 oxidoreductase activity, acting on NAD(P)H, NAD(P) as acceptor	1	0.664947	0.048	0.333	Molecular Function	GO:0016652	oxidoreductase activity, acting on NAD(P)H, NAD(P) as acceptor	0.322807	0.664947	1	0	1	3
GO:0016712 oxidoreductase activity, acting on paired donors, with incorporation or reduction of molecular oxygen, reduced flavin or flavoprotein as one donor, and incorporation of one atom of oxygen	1	0.664947	0.048	0.333	Molecular Function	GO:0016712	oxidoreductase activity, acting on paired donors, with incorporation or reduction of molecular oxygen, reduced flavin or flavoprotein as one donor, and incorporation of one atom of oxygen	0.322807	0.664947	0	1	1	3
GO:0016724 oxidoreductase activity, oxidizing metal ions, oxygen as acceptor	1	0.664947	0.048	0.333	Molecular Function	GO:0016724	oxidoreductase activity, oxidizing metal ions, oxygen as acceptor	0.322807	0.664947	1	0	1	3
GO:0016768 spermine synthase activity	1	0.664947	0.048	0.333	Molecular Function	GO:0016768	spermine synthase activity	0.322807	0.664947	0	1	1	3
GO:0016989 sigma factor antagonist activity	1	0.664947	0.048	0.333	Molecular Function	GO:0016989	sigma factor antagonist activity	0.322807	0.664947	1	0	1	3
GO:0016993 precorrin-8X methylmutase activity	1	0.664947	0.048	0.333	Molecular Function	GO:0016993	precorrin-8X methylmutase activity	0.322807	0.664947	1	0	1	3
GO:0019534 toxin transporter activity	1	0.664947	0.048	0.333	Molecular Function	GO:0019534	toxin transporter activity	0.322807	0.664947	1	0	1	3
GO:0030788 precorrin-2 C20-methyltransferase activity	1	0.664947	0.048	0.333	Molecular Function	GO:0030788	precorrin-2 C20-methyltransferase activity	0.322807	0.664947	0	1	1	3
GO:0031127 alpha-(1,2)-fucosyltransferase activity	1	0.664947	0.048	0.333	Molecular Function	GO:0031127	alpha-(1,2)-fucosyltransferase activity	0.322807	0.664947	0	1	1	3
GO:0031176 endo-1,4-beta-xylanase activity	1	0.664947	0.048	0.333	Molecular Function	GO:0031176	endo-1,4-beta-xylanase activity	0.322807	0.664947	0	1	1	3
GO:0033739 preQ1 synthase activity	1	0.664947	0.048	0.333	Molecular Function	GO:0033739	preQ1 synthase activity	0.322807	0.664947	1	0	1	3
GO:0033925 mannosyl-glycoprotein endo-beta-N-acetylglucosaminidase activity	1	0.664947	0.048	0.333	Molecular Function	GO:0033925	mannosyl-glycoprotein endo-beta-N-acetylglucosaminidase activity	0.322807	0.664947	0	1	1	3
GO:0035174 histone serine kinase activity	1	0.664947	0.048	0.333	Molecular Function	GO:0035174	histone serine kinase activity	0.322807	0.664947	0	1	1	3
GO:0042895 antibiotic transporter activity	1	0.664947	0.048	0.333	Molecular Function	GO:0042895	antibiotic transporter activity	0.322807	0.664947	1	0	1	3
GO:0043027 cysteine-type endopeptidase inhibitor activity involved in apoptotic process	1	0.664947	0.048	0.333	Molecular Function	GO:0043027	cysteine-type endopeptidase inhibitor activity involved in apoptotic process	0.322807	0.664947	1	0	1	3
GO:0043028 cysteine-type endopeptidase regulator activity involved in apoptotic process	1	0.664947	0.048	0.333	Molecular Function	GO:0043028	cysteine-type endopeptidase regulator activity involved in apoptotic process	0.322807	0.664947	1	0	1	3
GO:0043548 phosphatidylinositol 3-kinase binding	1	0.664947	0.048	0.333	Molecular Function	GO:0043548	phosphatidylinositol 3-kinase binding	0.322807	0.664947	0	1	1	3
GO:0043752 adenosylcobinamide kinase activity	1	0.664947	0.048	0.333	Molecular Function	GO:0043752	adenosylcobinamide kinase activity	0.322807	0.664947	1	0	1	3
GO:0045296 cadherin binding	1	0.664947	0.048	0.333	Molecular Function	GO:0045296	cadherin binding	0.322807	0.664947	0	1	1	3
GO:0045549 9-cis-epoxycarotenoid dioxygenase activity	1	0.664947	0.048	0.333	Molecular Function	GO:0045549	9-cis-epoxycarotenoid dioxygenase activity	0.322807	0.664947	0	1	1	3
GO:0046026 precorrin-4 C11-methyltransferase activity	1	0.664947	0.048	0.333	Molecular Function	GO:0046026	precorrin-4 C11-methyltransferase activity	0.322807	0.664947	0	1	1	3
GO:0046964 3'-phosphoadenosine 5'-phosphosulfate transmembrane transporter activity	1	0.664947	0.048	0.333	Molecular Function	GO:0046964	3'-phosphoadenosine 5'-phosphosulfate transmembrane transporter activity	0.322807	0.664947	1	0	1	3
GO:0047412 N-(long-chain-acyl)ethanolamine deacylase activity	1	0.664947	0.048	0.333	Molecular Function	GO:0047412	N-(long-chain-acyl)ethanolamine deacylase activity	0.322807	0.664947	0	1	1	3
GO:0047458 beta-pyrazolylalanine synthase activity	1	0.664947	0.048	0.333	Molecular Function	GO:0047458	beta-pyrazolylalanine synthase activity	0.322807	0.664947	1	0	1	3
GO:0047952 glycerol-3-phosphate dehydrogenase [NAD(P)+] activity	1	0.664947	0.048	0.333	Molecular Function	GO:0047952	glycerol-3-phosphate dehydrogenase [NAD(P)+] activity	0.322807	0.664947	0	1	1	3
GO:0047987 hydroperoxide dehydratase activity	1	0.664947	0.048	0.333	Molecular Function	GO:0047987	hydroperoxide dehydratase activity	0.322807	0.664947	0	1	1	3
GO:0047998 hyoscyamine (6S)-dioxygenase activity	1	0.664947	0.048	0.333	Molecular Function	GO:0047998	hyoscyamine (6S)-dioxygenase activity	0.322807	0.664947	1	0	1	3
GO:0050234 pyrazolylalanine synthase activity	1	0.664947	0.048	0.333	Molecular Function	GO:0050234	pyrazolylalanine synthase activity	0.322807	0.664947	1	0	1	3
GO:0050377 UDP-glucose 4,6-dehydratase activity	1	0.664947	0.048	0.333	Molecular Function	GO:0050377	UDP-glucose 4,6-dehydratase activity	0.322807	0.664947	0	1	1	3
GO:0050461 L-mimosine synthase activity	1	0.664947	0.048	0.333	Molecular Function	GO:0050461	L-mimosine synthase activity	0.322807	0.664947	1	0	1	3
GO:0050840 extracellular matrix binding	1	0.664947	0.048	0.333	Molecular Function	GO:0050840	extracellular matrix binding	0.322807	0.664947	0	1	1	3
GO:0051266 sirohydrochlorin ferrochelatase activity	1	0.664947	0.048	0.333	Molecular Function	GO:0051266	sirohydrochlorin ferrochelatase activity	0.322807	0.664947	0	1	1	3
GO:0051800 phosphatidylinositol-3,4-bisphosphate 3-phosphatase activity	1	0.664947	0.048	0.333	Molecular Function	GO:0051800	phosphatidylinositol-3,4-bisphosphate 3-phosphatase activity	0.322807	0.664947	0	1	1	3
GO:0052622 ATP dimethylallyltransferase activity	1	0.664947	0.048	0.333	Molecular Function	GO:0052622	ATP dimethylallyltransferase activity	0.322807	0.664947	1	0	1	3
GO:0052623 ADP dimethylallyltransferase activity	1	0.664947	0.048	0.333	Molecular Function	GO:0052623	ADP dimethylallyltransferase activity	0.322807	0.664947	1	0	1	3
GO:0070012 oligopeptidase activity	1	0.664947	0.048	0.333	Molecular Function	GO:0070012	oligopeptidase activity	0.322807	0.664947	1	0	1	3
GO:0070330 aromatase activity	1	0.664947	0.048	0.333	Molecular Function	GO:0070330	aromatase activity	0.322807	0.664947	0	1	1	3
GO:0080019 fatty-acyl-CoA reductase (alcohol-forming) activity	1	0.664947	0.048	0.333	Molecular Function	GO:0080019	fatty-acyl-CoA reductase (alcohol-forming) activity	0.322807	0.664947	0	1	1	3
GO:0080030 methyl indole-3-acetate esterase activity	1	0.664947	0.048	0.333	Molecular Function	GO:0080030	methyl indole-3-acetate esterase activity	0.322807	0.664947	0	1	1	3
GO:0080139 borate efflux transmembrane transporter activity	1	0.664947	0.048	0.333	Molecular Function	GO:0080139	borate efflux transmembrane transporter activity	0.322807	0.664947	1	0	1	3
GO:0016630 protochlorophyllide reductase activity	9	0.664947	0.432	0.148	Molecular Function	GO:0016630	protochlorophyllide reductase activity	0.323144	0.664947	0	9	9	61
GO:0008678 2-deoxy-D-gluconate 3-dehydrogenase activity	12	0.665419	0.577	0.143	Molecular Function	GO:0008678	2-deoxy-D-gluconate 3-dehydrogenase activity	0.323771	0.665419	0	12	12	84
GO:0004693 cyclin-dependent protein serine/threonine kinase activity	7	0.667346	0.336	0.152	Molecular Function	GO:0004693	cyclin-dependent protein serine/threonine kinase activity	0.325904	0.667346	2	5	7	46
GO:0016861 intramolecular oxidoreductase activity, interconverting aldoses and ketoses	7	0.667346	0.336	0.152	Molecular Function	GO:0016861	intramolecular oxidoreductase activity, interconverting aldoses and ketoses	0.325904	0.667346	2	5	7	46
GO:0097472 cyclin-dependent protein kinase activity	7	0.667346	0.336	0.152	Molecular Function	GO:0097472	cyclin-dependent protein kinase activity	0.325904	0.667346	2	5	7	46
GO:0042406 extrinsic component of endoplasmic reticulum membrane	3	0.669911	0.201	0.375	Cellular Component	GO:0042406	extrinsic component of endoplasmic reticulum membrane	0.0566397	0.669911	1	2	3	8
GO:0043527 tRNA methyltransferase complex	3	0.669911	0.201	0.375	Cellular Component	GO:0043527	tRNA methyltransferase complex	0.0566397	0.669911	0	3	3	8
GO:0055028 cortical microtubule	3	0.669911	0.201	0.375	Cellular Component	GO:0055028	cortical microtubule	0.0566397	0.669911	0	3	3	8
GO:0016109 tetraterpenoid biosynthetic process	17	0.682181	0.862	0.185	Biological Process	GO:0016109	tetraterpenoid biosynthetic process	0.0563734	0.682181	7	10	17	92
GO:0032870 cellular response to hormone stimulus	101	0.682547	5.122	0.143	Biological Process	GO:0032870	cellular response to hormone stimulus	0.0566557	0.682547	31	70	101	704
GO:0009225 nucleotide-sugar metabolic process	21	0.682547	1.065	0.176	Biological Process	GO:0009225	nucleotide-sugar metabolic process	0.0567205	0.682547	9	12	21	119
GO:0030976 thiamine pyrophosphate binding	4	0.682994	0.192	0.167	Molecular Function	GO:0030976	thiamine pyrophosphate binding	0.334277	0.682994	2	2	4	24
GO:0004355 glutamate synthase (NADPH) activity	8	0.682994	0.384	0.148	Molecular Function	GO:0004355	glutamate synthase (NADPH) activity	0.334361	0.682994	3	5	8	54
GO:0016776 phosphotransferase activity, phosphate group as acceptor	12	0.691447	0.577	0.141	Molecular Function	GO:0016776	phosphotransferase activity, phosphate group as acceptor	0.338912	0.691447	6	6	12	85
GO:0000287 magnesium ion binding	24	0.692939	1.153	0.134	Molecular Function	GO:0000287	magnesium ion binding	0.340057	0.692939	9	15	24	179
GO:0030493 bacteriochlorophyll metabolic process	23	0.693212	1.166	0.173	Biological Process	GO:0030493	bacteriochlorophyll metabolic process	0.0580626	0.693212	9	14	23	133
GO:0030494 bacteriochlorophyll biosynthetic process	23	0.693212	1.166	0.173	Biological Process	GO:0030494	bacteriochlorophyll biosynthetic process	0.0580626	0.693212	9	14	23	133
GO:0042128 nitrate assimilation	7	0.693212	0.355	0.241	Biological Process	GO:0042128	nitrate assimilation	0.0582504	0.693212	2	5	7	29
GO:1901071 glucosamine-containing compound metabolic process	7	0.693212	0.355	0.241	Biological Process	GO:1901071	glucosamine-containing compound metabolic process	0.0582504	0.693212	2	5	7	29
GO:0042445 hormone metabolic process	33	0.693498	1.673	0.163	Biological Process	GO:0042445	hormone metabolic process	0.0584354	0.693498	15	18	33	203
GO:0003924 GTPase activity	53	0.695764	2.547	0.129	Molecular Function	GO:0003924	GTPase activity	0.342887	0.695764	21	32	53	410
GO:0003860 3-hydroxyisobutyryl-CoA hydrolase activity	3	0.695764	0.144	0.176	Molecular Function	GO:0003860	3-hydroxyisobutyryl-CoA hydrolase activity	0.34352	0.695764	0	3	3	17
GO:0005315 inorganic phosphate transmembrane transporter activity	3	0.695764	0.144	0.176	Molecular Function	GO:0005315	inorganic phosphate transmembrane transporter activity	0.34352	0.695764	2	1	3	17
GO:0016801 hydrolase activity, acting on ether bonds	3	0.695764	0.144	0.176	Molecular Function	GO:0016801	hydrolase activity, acting on ether bonds	0.34352	0.695764	1	2	3	17
GO:0043138 3'-5' DNA helicase activity	3	0.695764	0.144	0.176	Molecular Function	GO:0043138	3'-5' DNA helicase activity	0.34352	0.695764	2	1	3	17
GO:0004335 galactokinase activity	2	0.6966	0.096	0.2	Molecular Function	GO:0004335	galactokinase activity	0.348871	0.6966	0	2	2	10
GO:0004459 L-lactate dehydrogenase activity	2	0.6966	0.096	0.2	Molecular Function	GO:0004459	L-lactate dehydrogenase activity	0.348871	0.6966	2	0	2	10
GO:0004496 mevalonate kinase activity	2	0.6966	0.096	0.2	Molecular Function	GO:0004496	mevalonate kinase activity	0.348871	0.6966	0	2	2	10
GO:0004567 beta-mannosidase activity	2	0.6966	0.096	0.2	Molecular Function	GO:0004567	beta-mannosidase activity	0.348871	0.6966	0	2	2	10
GO:0004845 uracil phosphoribosyltransferase activity	2	0.6966	0.096	0.2	Molecular Function	GO:0004845	uracil phosphoribosyltransferase activity	0.348871	0.6966	0	2	2	10
GO:0005199 structural constituent of cell wall	2	0.6966	0.096	0.2	Molecular Function	GO:0005199	structural constituent of cell wall	0.348871	0.6966	0	2	2	10
GO:0008687 3,4-dihydroxyphenylacetate 2,3-dioxygenase activity	2	0.6966	0.096	0.2	Molecular Function	GO:0008687	3,4-dihydroxyphenylacetate 2,3-dioxygenase activity	0.348871	0.6966	0	2	2	10
GO:0008892 guanine deaminase activity	2	0.6966	0.096	0.2	Molecular Function	GO:0008892	guanine deaminase activity	0.348871	0.6966	1	1	2	10
GO:0015386 potassium:proton antiporter activity	2	0.6966	0.096	0.2	Molecular Function	GO:0015386	potassium:proton antiporter activity	0.348871	0.6966	1	1	2	10
GO:0033828 glucosylglycerol-phosphate synthase activity	2	0.6966	0.096	0.2	Molecular Function	GO:0033828	glucosylglycerol-phosphate synthase activity	0.348871	0.6966	0	2	2	10
GO:0070548 L-glutamine aminotransferase activity	2	0.6966	0.096	0.2	Molecular Function	GO:0070548	L-glutamine aminotransferase activity	0.348871	0.6966	1	1	2	10
GO:0004368 glycerol-3-phosphate dehydrogenase activity	5	0.6966	0.24	0.156	Molecular Function	GO:0004368	glycerol-3-phosphate dehydrogenase activity	0.349755	0.6966	4	1	5	32
GO:0016899 oxidoreductase activity, acting on the CH-OH group of donors, oxygen as acceptor	5	0.6966	0.24	0.156	Molecular Function	GO:0016899	oxidoreductase activity, acting on the CH-OH group of donors, oxygen as acceptor	0.349755	0.6966	2	3	5	32
GO:1901981 phosphatidylinositol phosphate binding	5	0.6966	0.24	0.156	Molecular Function	GO:1901981	phosphatidylinositol phosphate binding	0.349755	0.6966	3	2	5	32
GO:0009751 response to salicylic acid	19	0.700763	0.963	0.179	Biological Process	GO:0009751	response to salicylic acid	0.0592103	0.700763	6	13	19	106
GO:0019901 protein kinase binding	12	0.704588	0.577	0.14	Molecular Function	GO:0019901	protein kinase binding	0.354187	0.704588	5	7	12	86
GO:0015035 protein disulfide oxidoreductase activity	13	0.70971	0.625	0.138	Molecular Function	GO:0015035	protein disulfide oxidoreductase activity	0.357185	0.70971	5	8	13	94
GO:0008773 [protein-PII] uridylyltransferase activity	4	0.71956	0.192	0.16	Molecular Function	GO:0008773	[protein-PII] uridylyltransferase activity	0.363431	0.71956	2	2	4	25
GO:0009931 calcium-dependent protein serine/threonine kinase activity	4	0.71956	0.192	0.16	Molecular Function	GO:0009931	calcium-dependent protein serine/threonine kinase activity	0.363431	0.71956	0	4	4	25
GO:0010857 calcium-dependent protein kinase activity	4	0.71956	0.192	0.16	Molecular Function	GO:0010857	calcium-dependent protein kinase activity	0.363431	0.71956	0	4	4	25
GO:0019200 carbohydrate kinase activity	11	0.720729	0.529	0.139	Molecular Function	GO:0019200	carbohydrate kinase activity	0.366726	0.720729	5	6	11	79
GO:0015298 solute:cation antiporter activity	14	0.720729	0.673	0.136	Molecular Function	GO:0015298	solute:cation antiporter activity	0.373884	0.720729	6	8	14	103
GO:0016597 amino acid binding	5	0.720729	0.24	0.152	Molecular Function	GO:0016597	amino acid binding	0.375178	0.720729	1	4	5	33
GO:0008692 3-hydroxybutyryl-CoA epimerase activity	3	0.720729	0.144	0.167	Molecular Function	GO:0008692	3-hydroxybutyryl-CoA epimerase activity	0.378574	0.720729	0	3	3	18
GO:0016289 CoA hydrolase activity	3	0.720729	0.144	0.167	Molecular Function	GO:0016289	CoA hydrolase activity	0.378574	0.720729	0	3	3	18
GO:0016717 oxidoreductase activity, acting on paired donors, with oxidation of a pair of donors resulting in the reduction of molecular oxygen to two molecules of water	3	0.720729	0.144	0.167	Molecular Function	GO:0016717	oxidoreductase activity, acting on paired donors, with oxidation of a pair of donors resulting in the reduction of molecular oxygen to two molecules of water	0.378574	0.720729	0	3	3	18
GO:0016856 racemase and epimerase activity, acting on hydroxy acids and derivatives	3	0.720729	0.144	0.167	Molecular Function	GO:0016856	racemase and epimerase activity, acting on hydroxy acids and derivatives	0.378574	0.720729	0	3	3	18
GO:0016840 carbon-nitrogen lyase activity	11	0.720729	0.529	0.138	Molecular Function	GO:0016840	carbon-nitrogen lyase activity	0.382936	0.720729	4	7	11	80
GO:0050661 NADP binding	14	0.720729	0.673	0.135	Molecular Function	GO:0050661	NADP binding	0.388122	0.720729	3	11	14	104
GO:0003985 acetyl-CoA C-acetyltransferase activity	4	0.720729	0.192	0.154	Molecular Function	GO:0003985	acetyl-CoA C-acetyltransferase activity	0.392527	0.720729	1	3	4	26
GO:0015923 mannosidase activity	4	0.720729	0.192	0.154	Molecular Function	GO:0015923	mannosidase activity	0.392527	0.720729	1	3	4	26
GO:0016168 chlorophyll binding	4	0.720729	0.192	0.154	Molecular Function	GO:0016168	chlorophyll binding	0.392527	0.720729	0	4	4	26
GO:0003905 alkylbase DNA N-glycosylase activity	2	0.720729	0.096	0.182	Molecular Function	GO:0003905	alkylbase DNA N-glycosylase activity	0.394991	0.720729	0	2	2	11
GO:0003983 UTP:glucose-1-phosphate uridylyltransferase activity	2	0.720729	0.096	0.182	Molecular Function	GO:0003983	UTP:glucose-1-phosphate uridylyltransferase activity	0.394991	0.720729	1	1	2	11
GO:0004332 fructose-bisphosphate aldolase activity	2	0.720729	0.096	0.182	Molecular Function	GO:0004332	fructose-bisphosphate aldolase activity	0.394991	0.720729	0	2	2	11
GO:0004396 hexokinase activity	2	0.720729	0.096	0.182	Molecular Function	GO:0004396	hexokinase activity	0.394991	0.720729	0	2	2	11
GO:0004634 phosphopyruvate hydratase activity	2	0.720729	0.096	0.182	Molecular Function	GO:0004634	phosphopyruvate hydratase activity	0.394991	0.720729	1	1	2	11
GO:0008725 DNA-3-methyladenine glycosylase activity	2	0.720729	0.096	0.182	Molecular Function	GO:0008725	DNA-3-methyladenine glycosylase activity	0.394991	0.720729	0	2	2	11
GO:0008788 alpha,alpha-phosphotrehalase activity	2	0.720729	0.096	0.182	Molecular Function	GO:0008788	alpha,alpha-phosphotrehalase activity	0.394991	0.720729	1	1	2	11
GO:0015174 basic amino acid transmembrane transporter activity	2	0.720729	0.096	0.182	Molecular Function	GO:0015174	basic amino acid transmembrane transporter activity	0.394991	0.720729	2	0	2	11
GO:0015181 arginine transmembrane transporter activity	2	0.720729	0.096	0.182	Molecular Function	GO:0015181	arginine transmembrane transporter activity	0.394991	0.720729	2	0	2	11
GO:0015368 calcium:cation antiporter activity	2	0.720729	0.096	0.182	Molecular Function	GO:0015368	calcium:cation antiporter activity	0.394991	0.720729	0	2	2	11
GO:0015645 fatty acid ligase activity	2	0.720729	0.096	0.182	Molecular Function	GO:0015645	fatty acid ligase activity	0.394991	0.720729	0	2	2	11
GO:0019114 catechol dioxygenase activity	2	0.720729	0.096	0.182	Molecular Function	GO:0019114	catechol dioxygenase activity	0.394991	0.720729	0	2	2	11
GO:0019143 3-deoxy-manno-octulosonate-8-phosphatase activity	2	0.720729	0.096	0.182	Molecular Function	GO:0019143	3-deoxy-manno-octulosonate-8-phosphatase activity	0.394991	0.720729	0	2	2	11
GO:0022821 potassium ion antiporter activity	2	0.720729	0.096	0.182	Molecular Function	GO:0022821	potassium ion antiporter activity	0.394991	0.720729	1	1	2	11
GO:0043733 DNA-3-methylbase glycosylase activity	2	0.720729	0.096	0.182	Molecular Function	GO:0043733	DNA-3-methylbase glycosylase activity	0.394991	0.720729	0	2	2	11
GO:0047471 maltose alpha-D-glucosyltransferase activity	2	0.720729	0.096	0.182	Molecular Function	GO:0047471	maltose alpha-D-glucosyltransferase activity	0.394991	0.720729	1	1	2	11
GO:0047475 phenylacetate-CoA ligase activity	2	0.720729	0.096	0.182	Molecular Function	GO:0047475	phenylacetate-CoA ligase activity	0.394991	0.720729	1	1	2	11
GO:0004127 cytidylate kinase activity	5	0.720729	0.24	0.147	Molecular Function	GO:0004127	cytidylate kinase activity	0.400584	0.720729	1	4	5	34
GO:0016901 oxidoreductase activity, acting on the CH-OH group of donors, quinone or similar compound as acceptor	5	0.720729	0.24	0.147	Molecular Function	GO:0016901	oxidoreductase activity, acting on the CH-OH group of donors, quinone or similar compound as acceptor	0.400584	0.720729	4	1	5	34
GO:0047834 D-threo-aldose 1-dehydrogenase activity	5	0.720729	0.24	0.147	Molecular Function	GO:0047834	D-threo-aldose 1-dehydrogenase activity	0.400584	0.720729	4	1	5	34
GO:0008017 microtubule binding	23	0.720729	1.105	0.13	Molecular Function	GO:0008017	microtubule binding	0.404009	0.720729	2	21	23	177
GO:0000285 1-phosphatidylinositol-3-phosphate 5-kinase activity	1	0.720729	0.048	0.25	Molecular Function	GO:0000285	1-phosphatidylinositol-3-phosphate 5-kinase activity	0.405329	0.720729	0	1	1	4
GO:0003785 actin monomer binding	1	0.720729	0.048	0.25	Molecular Function	GO:0003785	actin monomer binding	0.405329	0.720729	0	1	1	4
GO:0004014 adenosylmethionine decarboxylase activity	1	0.720729	0.048	0.25	Molecular Function	GO:0004014	adenosylmethionine decarboxylase activity	0.405329	0.720729	0	1	1	4
GO:0004076 biotin synthase activity	1	0.720729	0.048	0.25	Molecular Function	GO:0004076	biotin synthase activity	0.405329	0.720729	1	0	1	4
GO:0004353 glutamate dehydrogenase [NAD(P)+] activity	1	0.720729	0.048	0.25	Molecular Function	GO:0004353	glutamate dehydrogenase [NAD(P)+] activity	0.405329	0.720729	0	1	1	4
GO:0004417 hydroxyethylthiazole kinase activity	1	0.720729	0.048	0.25	Molecular Function	GO:0004417	hydroxyethylthiazole kinase activity	0.405329	0.720729	1	0	1	4
GO:0004550 nucleoside diphosphate kinase activity	1	0.720729	0.048	0.25	Molecular Function	GO:0004550	nucleoside diphosphate kinase activity	0.405329	0.720729	0	1	1	4
GO:0004665 prephenate dehydrogenase (NADP+) activity	1	0.720729	0.048	0.25	Molecular Function	GO:0004665	prephenate dehydrogenase (NADP+) activity	0.405329	0.720729	1	0	1	4
GO:0004799 thymidylate synthase activity	1	0.720729	0.048	0.25	Molecular Function	GO:0004799	thymidylate synthase activity	0.405329	0.720729	0	1	1	4
GO:0004851 uroporphyrin-III C-methyltransferase activity	1	0.720729	0.048	0.25	Molecular Function	GO:0004851	uroporphyrin-III C-methyltransferase activity	0.405329	0.720729	0	1	1	4
GO:0004854 xanthine dehydrogenase activity	1	0.720729	0.048	0.25	Molecular Function	GO:0004854	xanthine dehydrogenase activity	0.405329	0.720729	1	0	1	4
GO:0005095 GTPase inhibitor activity	1	0.720729	0.048	0.25	Molecular Function	GO:0005095	GTPase inhibitor activity	0.405329	0.720729	0	1	1	4
GO:0005213 structural constituent of chorion	1	0.720729	0.048	0.25	Molecular Function	GO:0005213	structural constituent of chorion	0.405329	0.720729	0	1	1	4
GO:0005534 galactose binding	1	0.720729	0.048	0.25	Molecular Function	GO:0005534	galactose binding	0.405329	0.720729	0	1	1	4
GO:0008113 peptide-methionine (S)-S-oxide reductase activity	1	0.720729	0.048	0.25	Molecular Function	GO:0008113	peptide-methionine (S)-S-oxide reductase activity	0.405329	0.720729	1	0	1	4
GO:0008381 mechanically-gated ion channel activity	1	0.720729	0.048	0.25	Molecular Function	GO:0008381	mechanically-gated ion channel activity	0.405329	0.720729	0	1	1	4
GO:0008425 2-polyprenyl-6-methoxy-1,4-benzoquinone methyltransferase activity	1	0.720729	0.048	0.25	Molecular Function	GO:0008425	2-polyprenyl-6-methoxy-1,4-benzoquinone methyltransferase activity	0.405329	0.720729	1	0	1	4
GO:0008478 pyridoxal kinase activity	1	0.720729	0.048	0.25	Molecular Function	GO:0008478	pyridoxal kinase activity	0.405329	0.720729	1	0	1	4
GO:0008660 1-aminocyclopropane-1-carboxylate deaminase activity	1	0.720729	0.048	0.25	Molecular Function	GO:0008660	1-aminocyclopropane-1-carboxylate deaminase activity	0.405329	0.720729	0	1	1	4
GO:0008737 L-fuculokinase activity	1	0.720729	0.048	0.25	Molecular Function	GO:0008737	L-fuculokinase activity	0.405329	0.720729	1	0	1	4
GO:0008741 ribulokinase activity	1	0.720729	0.048	0.25	Molecular Function	GO:0008741	ribulokinase activity	0.405329	0.720729	1	0	1	4
GO:0008834 di-trans,poly-cis-decaprenylcistransferase activity	1	0.720729	0.048	0.25	Molecular Function	GO:0008834	di-trans,poly-cis-decaprenylcistransferase activity	0.405329	0.720729	1	0	1	4
GO:0008865 fructokinase activity	1	0.720729	0.048	0.25	Molecular Function	GO:0008865	fructokinase activity	0.405329	0.720729	0	1	1	4
GO:0008902 hydroxymethylpyrimidine kinase activity	1	0.720729	0.048	0.25	Molecular Function	GO:0008902	hydroxymethylpyrimidine kinase activity	0.405329	0.720729	1	0	1	4
GO:0008905 mannose-phosphate guanylyltransferase activity	1	0.720729	0.048	0.25	Molecular Function	GO:0008905	mannose-phosphate guanylyltransferase activity	0.405329	0.720729	1	0	1	4
GO:0008972 phosphomethylpyrimidine kinase activity	1	0.720729	0.048	0.25	Molecular Function	GO:0008972	phosphomethylpyrimidine kinase activity	0.405329	0.720729	1	0	1	4
GO:0008977 prephenate dehydrogenase activity	1	0.720729	0.048	0.25	Molecular Function	GO:0008977	prephenate dehydrogenase activity	0.405329	0.720729	1	0	1	4
GO:0008986 pyruvate, water dikinase activity	1	0.720729	0.048	0.25	Molecular Function	GO:0008986	pyruvate, water dikinase activity	0.405329	0.720729	1	0	1	4
GO:0015097 mercury ion transmembrane transporter activity	1	0.720729	0.048	0.25	Molecular Function	GO:0015097	mercury ion transmembrane transporter activity	0.405329	0.720729	0	1	1	4
GO:0015159 polysaccharide transmembrane transporter activity	1	0.720729	0.048	0.25	Molecular Function	GO:0015159	polysaccharide transmembrane transporter activity	0.405329	0.720729	0	1	1	4
GO:0015245 fatty acid transporter activity	1	0.720729	0.048	0.25	Molecular Function	GO:0015245	fatty acid transporter activity	0.405329	0.720729	0	1	1	4
GO:0016165 linoleate 13S-lipoxygenase activity	1	0.720729	0.048	0.25	Molecular Function	GO:0016165	linoleate 13S-lipoxygenase activity	0.405329	0.720729	0	1	1	4
GO:0016426 tRNA (adenine) methyltransferase activity	1	0.720729	0.048	0.25	Molecular Function	GO:0016426	tRNA (adenine) methyltransferase activity	0.405329	0.720729	0	1	1	4
GO:0016429 tRNA (adenine-N1-)-methyltransferase activity	1	0.720729	0.048	0.25	Molecular Function	GO:0016429	tRNA (adenine-N1-)-methyltransferase activity	0.405329	0.720729	0	1	1	4
GO:0016673 oxidoreductase activity, acting on a sulfur group of donors, iron-sulfur protein as acceptor	1	0.720729	0.048	0.25	Molecular Function	GO:0016673	oxidoreductase activity, acting on a sulfur group of donors, iron-sulfur protein as acceptor	0.405329	0.720729	0	1	1	4
GO:0016867 intramolecular transferase activity, transferring acyl groups	1	0.720729	0.048	0.25	Molecular Function	GO:0016867	intramolecular transferase activity, transferring acyl groups	0.405329	0.720729	1	0	1	4
GO:0018685 alkane 1-monooxygenase activity	1	0.720729	0.048	0.25	Molecular Function	GO:0018685	alkane 1-monooxygenase activity	0.405329	0.720729	0	1	1	4
GO:0022833 mechanically gated channel activity	1	0.720729	0.048	0.25	Molecular Function	GO:0022833	mechanically gated channel activity	0.405329	0.720729	0	1	1	4
GO:0022840 leak channel activity	1	0.720729	0.048	0.25	Molecular Function	GO:0022840	leak channel activity	0.405329	0.720729	1	0	1	4
GO:0022841 potassium ion leak channel activity	1	0.720729	0.048	0.25	Molecular Function	GO:0022841	potassium ion leak channel activity	0.405329	0.720729	1	0	1	4
GO:0022842 narrow pore channel activity	1	0.720729	0.048	0.25	Molecular Function	GO:0022842	narrow pore channel activity	0.405329	0.720729	1	0	1	4
GO:0030165 PDZ domain binding	1	0.720729	0.048	0.25	Molecular Function	GO:0030165	PDZ domain binding	0.405329	0.720729	1	0	1	4
GO:0030407 formimidoyltransferase activity	1	0.720729	0.048	0.25	Molecular Function	GO:0030407	formimidoyltransferase activity	0.405329	0.720729	0	1	1	4
GO:0030409 glutamate formimidoyltransferase activity	1	0.720729	0.048	0.25	Molecular Function	GO:0030409	glutamate formimidoyltransferase activity	0.405329	0.720729	0	1	1	4
GO:0030412 formimidoyltetrahydrofolate cyclodeaminase activity	1	0.720729	0.048	0.25	Molecular Function	GO:0030412	formimidoyltetrahydrofolate cyclodeaminase activity	0.405329	0.720729	0	1	1	4
GO:0030789 precorrin-3B C17-methyltransferase activity	1	0.720729	0.048	0.25	Molecular Function	GO:0030789	precorrin-3B C17-methyltransferase activity	0.405329	0.720729	0	1	1	4
GO:0033897 ribonuclease T2 activity	1	0.720729	0.048	0.25	Molecular Function	GO:0033897	ribonuclease T2 activity	0.405329	0.720729	0	1	1	4
GO:0034046 poly(G) binding	1	0.720729	0.048	0.25	Molecular Function	GO:0034046	poly(G) binding	0.405329	0.720729	1	0	1	4
GO:0035173 histone kinase activity	1	0.720729	0.048	0.25	Molecular Function	GO:0035173	histone kinase activity	0.405329	0.720729	0	1	1	4
GO:0035800 deubiquitinase activator activity	1	0.720729	0.048	0.25	Molecular Function	GO:0035800	deubiquitinase activator activity	0.405329	0.720729	0	1	1	4
GO:0045548 phenylalanine ammonia-lyase activity	1	0.720729	0.048	0.25	Molecular Function	GO:0045548	phenylalanine ammonia-lyase activity	0.405329	0.720729	0	1	1	4
GO:0047274 galactinol-sucrose galactosyltransferase activity	1	0.720729	0.048	0.25	Molecular Function	GO:0047274	galactinol-sucrose galactosyltransferase activity	0.405329	0.720729	1	0	1	4
GO:0047663 aminoglycoside 6'-N-acetyltransferase activity	1	0.720729	0.048	0.25	Molecular Function	GO:0047663	aminoglycoside 6'-N-acetyltransferase activity	0.405329	0.720729	0	1	1	4
GO:0050839 cell adhesion molecule binding	1	0.720729	0.048	0.25	Molecular Function	GO:0050839	cell adhesion molecule binding	0.405329	0.720729	0	1	1	4
GO:0051019 mitogen-activated protein kinase binding	1	0.720729	0.048	0.25	Molecular Function	GO:0051019	mitogen-activated protein kinase binding	0.405329	0.720729	0	1	1	4
GO:0052635 C-20 gibberellin 2-beta-dioxygenase activity	1	0.720729	0.048	0.25	Molecular Function	GO:0052635	C-20 gibberellin 2-beta-dioxygenase activity	0.405329	0.720729	1	0	1	4
GO:0052722 fatty acid in-chain hydroxylase activity	1	0.720729	0.048	0.25	Molecular Function	GO:0052722	fatty acid in-chain hydroxylase activity	0.405329	0.720729	0	1	1	4
GO:0052743 inositol tetrakisphosphate phosphatase activity	1	0.720729	0.048	0.25	Molecular Function	GO:0052743	inositol tetrakisphosphate phosphatase activity	0.405329	0.720729	0	1	1	4
GO:0052855 ADP-dependent NAD(P)H-hydrate dehydratase activity	1	0.720729	0.048	0.25	Molecular Function	GO:0052855	ADP-dependent NAD(P)H-hydrate dehydratase activity	0.405329	0.720729	1	0	1	4
GO:0061649 ubiquitinated histone binding	1	0.720729	0.048	0.25	Molecular Function	GO:0061649	ubiquitinated histone binding	0.405329	0.720729	0	1	1	4
GO:0080025 phosphatidylinositol-3,5-bisphosphate binding	1	0.720729	0.048	0.25	Molecular Function	GO:0080025	phosphatidylinositol-3,5-bisphosphate binding	0.405329	0.720729	0	1	1	4
GO:0090440 abscisic acid transporter activity	1	0.720729	0.048	0.25	Molecular Function	GO:0090440	abscisic acid transporter activity	0.405329	0.720729	0	1	1	4
GO:1990188 euchromatin binding	1	0.720729	0.048	0.25	Molecular Function	GO:1990188	euchromatin binding	0.405329	0.720729	1	0	1	4
GO:0019635 2-aminoethylphosphonate catabolic process	5	0.722116	0.254	0.278	Biological Process	GO:0019635	2-aminoethylphosphonate catabolic process	0.0615173	0.722116	0	5	5	18
GO:0019700 organic phosphonate catabolic process	5	0.722116	0.254	0.278	Biological Process	GO:0019700	organic phosphonate catabolic process	0.0615173	0.722116	0	5	5	18
GO:0046433 2-aminoethylphosphonate metabolic process	5	0.722116	0.254	0.278	Biological Process	GO:0046433	2-aminoethylphosphonate metabolic process	0.0615173	0.722116	0	5	5	18
GO:0008175 tRNA methyltransferase activity	7	0.726873	0.336	0.14	Molecular Function	GO:0008175	tRNA methyltransferase activity	0.409219	0.726873	1	6	7	50
GO:0004930 G-protein coupled receptor activity	3	0.733178	0.144	0.158	Molecular Function	GO:0004930	G-protein coupled receptor activity	0.413206	0.733178	3	0	3	19
GO:0006559 L-phenylalanine catabolic process	15	0.733668	0.761	0.188	Biological Process	GO:0006559	L-phenylalanine catabolic process	0.0630123	0.733668	6	9	15	80
GO:0006570 tyrosine metabolic process	15	0.733668	0.761	0.188	Biological Process	GO:0006570	tyrosine metabolic process	0.0630123	0.733668	7	8	15	80
GO:1902222 erythrose 4-phosphate/phosphoenolpyruvate family amino acid catabolic process	15	0.733668	0.761	0.188	Biological Process	GO:1902222	erythrose 4-phosphate/phosphoenolpyruvate family amino acid catabolic process	0.0630123	0.733668	6	9	15	80
GO:0009725 response to hormone	162	0.734096	8.215	0.138	Biological Process	GO:0009725	response to hormone	0.0647579	0.734096	54	108	162	1175
GO:0052548 regulation of endopeptidase activity	10	0.734096	0.507	0.208	Biological Process	GO:0052548	regulation of endopeptidase activity	0.0649308	0.734096	1	9	10	48
GO:1903825 organic acid transmembrane transport	16	0.734096	0.811	0.184	Biological Process	GO:1903825	organic acid transmembrane transport	0.0650478	0.734096	6	10	16	87
GO:0002213 defense response to insect	3	0.734096	0.152	0.375	Biological Process	GO:0002213	defense response to insect	0.0650774	0.734096	0	3	3	8
GO:0006168 adenine salvage	3	0.734096	0.152	0.375	Biological Process	GO:0006168	adenine salvage	0.0650774	0.734096	1	2	3	8
GO:0031033 myosin filament organization	3	0.734096	0.152	0.375	Biological Process	GO:0031033	myosin filament organization	0.0650774	0.734096	1	2	3	8
GO:0046039 GTP metabolic process	3	0.734096	0.152	0.375	Biological Process	GO:0046039	GTP metabolic process	0.0650774	0.734096	0	3	3	8
GO:0046083 adenine metabolic process	3	0.734096	0.152	0.375	Biological Process	GO:0046083	adenine metabolic process	0.0650774	0.734096	1	2	3	8
GO:0046084 adenine biosynthetic process	3	0.734096	0.152	0.375	Biological Process	GO:0046084	adenine biosynthetic process	0.0650774	0.734096	1	2	3	8
GO:2000067 regulation of root morphogenesis	3	0.734096	0.152	0.375	Biological Process	GO:2000067	regulation of root morphogenesis	0.0650774	0.734096	2	1	3	8
GO:0006575 cellular modified amino acid metabolic process	43	0.734096	2.181	0.155	Biological Process	GO:0006575	cellular modified amino acid metabolic process	0.0655032	0.734096	19	24	43	277
GO:0009095 aromatic amino acid family biosynthetic process, prephenate pathway	4	0.734096	0.203	0.308	Biological Process	GO:0009095	aromatic amino acid family biosynthetic process, prephenate pathway	0.0661164	0.734096	1	3	4	13
GO:0019543 propionate catabolic process	4	0.734096	0.203	0.308	Biological Process	GO:0019543	propionate catabolic process	0.0661164	0.734096	2	2	4	13
GO:0019626 short-chain fatty acid catabolic process	4	0.734096	0.203	0.308	Biological Process	GO:0019626	short-chain fatty acid catabolic process	0.0661164	0.734096	2	2	4	13
GO:0019629 propionate catabolic process, 2-methylcitrate cycle	4	0.734096	0.203	0.308	Biological Process	GO:0019629	propionate catabolic process, 2-methylcitrate cycle	0.0661164	0.734096	2	2	4	13
GO:0043478 pigment accumulation in response to UV light	4	0.734096	0.203	0.308	Biological Process	GO:0043478	pigment accumulation in response to UV light	0.0661164	0.734096	2	2	4	13
GO:0043479 pigment accumulation in tissues in response to UV light	4	0.734096	0.203	0.308	Biological Process	GO:0043479	pigment accumulation in tissues in response to UV light	0.0661164	0.734096	2	2	4	13
GO:0043480 pigment accumulation in tissues	4	0.734096	0.203	0.308	Biological Process	GO:0043480	pigment accumulation in tissues	0.0661164	0.734096	2	2	4	13
GO:0004148 dihydrolipoyl dehydrogenase activity	10	0.734926	0.481	0.135	Molecular Function	GO:0004148	dihydrolipoyl dehydrogenase activity	0.41463	0.734926	4	6	10	74
GO:0003774 motor activity	13	0.736324	0.625	0.133	Molecular Function	GO:0003774	motor activity	0.416507	0.736324	1	12	13	98
GO:0030695 GTPase regulator activity	13	0.736324	0.625	0.133	Molecular Function	GO:0030695	GTPase regulator activity	0.416507	0.736324	2	11	13	98
GO:0030170 pyridoxal phosphate binding	14	0.736324	0.673	0.132	Molecular Function	GO:0030170	pyridoxal phosphate binding	0.416738	0.736324	7	7	14	106
GO:0010311 lateral root formation	6	0.736383	0.304	0.25	Biological Process	GO:0010311	lateral root formation	0.0664988	0.736383	2	4	6	24
GO:0009237 siderophore metabolic process	9	0.736383	0.456	0.214	Biological Process	GO:0009237	siderophore metabolic process	0.0668351	0.736383	5	4	9	42
GO:0019290 siderophore biosynthetic process	9	0.736383	0.456	0.214	Biological Process	GO:0019290	siderophore biosynthetic process	0.0668351	0.736383	5	4	9	42
GO:0003988 acetyl-CoA C-acyltransferase activity	4	0.743798	0.192	0.148	Molecular Function	GO:0003988	acetyl-CoA C-acyltransferase activity	0.421412	0.743798	1	3	4	27
GO:0009809 lignin biosynthetic process	7	0.749764	0.355	0.233	Biological Process	GO:0009809	lignin biosynthetic process	0.0682236	0.749764	3	4	7	30
GO:0019203 carbohydrate phosphatase activity	5	0.750877	0.24	0.143	Molecular Function	GO:0019203	carbohydrate phosphatase activity	0.425871	0.750877	0	5	5	35
GO:0019842 vitamin binding	20	0.753789	0.961	0.129	Molecular Function	GO:0019842	vitamin binding	0.427972	0.753789	8	12	20	155
GO:0000096 sulfur amino acid metabolic process	30	0.754332	1.521	0.162	Biological Process	GO:0000096	sulfur amino acid metabolic process	0.0702856	0.754332	14	16	30	185
GO:0006112 energy reserve metabolic process	20	0.754332	1.014	0.172	Biological Process	GO:0006112	energy reserve metabolic process	0.0751228	0.754332	11	9	20	116
GO:0010315 auxin efflux	5	0.754332	0.254	0.263	Biological Process	GO:0010315	auxin efflux	0.0753353	0.754332	2	3	5	19
GO:0019636 phosphonoacetate metabolic process	5	0.754332	0.254	0.263	Biological Process	GO:0019636	phosphonoacetate metabolic process	0.0753353	0.754332	0	5	5	19
GO:0043107 type IV pilus-dependent motility	5	0.754332	0.254	0.263	Biological Process	GO:0043107	type IV pilus-dependent motility	0.0753353	0.754332	4	1	5	19
GO:0050832 defense response to fungus	27	0.754332	1.369	0.164	Biological Process	GO:0050832	defense response to fungus	0.0755525	0.754332	4	23	27	165
GO:0019350 teichoic acid biosynthetic process	9	0.754332	0.456	0.209	Biological Process	GO:0019350	teichoic acid biosynthetic process	0.0756929	0.754332	5	4	9	43
GO:0019427 acetyl-CoA biosynthetic process from acetate	9	0.754332	0.456	0.209	Biological Process	GO:0019427	acetyl-CoA biosynthetic process from acetate	0.0756929	0.754332	5	4	9	43
GO:0046374 teichoic acid metabolic process	9	0.754332	0.456	0.209	Biological Process	GO:0046374	teichoic acid metabolic process	0.0756929	0.754332	5	4	9	43
GO:0002215 defense response to nematode	2	0.754332	0.101	0.5	Biological Process	GO:0002215	defense response to nematode	0.0769317	0.754332	1	1	2	4
GO:0007342 fusion of sperm to egg plasma membrane	2	0.754332	0.101	0.5	Biological Process	GO:0007342	fusion of sperm to egg plasma membrane	0.0769317	0.754332	0	2	2	4
GO:0009254 peptidoglycan turnover	2	0.754332	0.101	0.5	Biological Process	GO:0009254	peptidoglycan turnover	0.0769317	0.754332	1	1	2	4
GO:0009970 cellular response to sulfate starvation	2	0.754332	0.101	0.5	Biological Process	GO:0009970	cellular response to sulfate starvation	0.0769317	0.754332	1	1	2	4
GO:0010045 response to nickel cation	2	0.754332	0.101	0.5	Biological Process	GO:0010045	response to nickel cation	0.0769317	0.754332	1	1	2	4
GO:0010470 regulation of gastrulation	2	0.754332	0.101	0.5	Biological Process	GO:0010470	regulation of gastrulation	0.0769317	0.754332	2	0	2	4
GO:0015757 galactose transport	2	0.754332	0.101	0.5	Biological Process	GO:0015757	galactose transport	0.0769317	0.754332	1	1	2	4
GO:0015793 glycerol transport	2	0.754332	0.101	0.5	Biological Process	GO:0015793	glycerol transport	0.0769317	0.754332	1	1	2	4
GO:0043137 DNA replication, removal of RNA primer	2	0.754332	0.101	0.5	Biological Process	GO:0043137	DNA replication, removal of RNA primer	0.0769317	0.754332	2	0	2	4
GO:0044110 growth involved in symbiotic interaction	2	0.754332	0.101	0.5	Biological Process	GO:0044110	growth involved in symbiotic interaction	0.0769317	0.754332	0	2	2	4
GO:0044116 growth of symbiont involved in interaction with host	2	0.754332	0.101	0.5	Biological Process	GO:0044116	growth of symbiont involved in interaction with host	0.0769317	0.754332	0	2	2	4
GO:0044117 growth of symbiont in host	2	0.754332	0.101	0.5	Biological Process	GO:0044117	growth of symbiont in host	0.0769317	0.754332	0	2	2	4
GO:0048281 inflorescence morphogenesis	2	0.754332	0.101	0.5	Biological Process	GO:0048281	inflorescence morphogenesis	0.0769317	0.754332	0	2	2	4
GO:0050919 negative chemotaxis	2	0.754332	0.101	0.5	Biological Process	GO:0050919	negative chemotaxis	0.0769317	0.754332	1	1	2	4
GO:0052043 modification by symbiont of host cellular component	2	0.754332	0.101	0.5	Biological Process	GO:0052043	modification by symbiont of host cellular component	0.0769317	0.754332	1	1	2	4
GO:0052111 modification by symbiont of host structure	2	0.754332	0.101	0.5	Biological Process	GO:0052111	modification by symbiont of host structure	0.0769317	0.754332	1	1	2	4
GO:0052185 modification of structure of other organism involved in symbiotic interaction	2	0.754332	0.101	0.5	Biological Process	GO:0052185	modification of structure of other organism involved in symbiotic interaction	0.0769317	0.754332	1	1	2	4
GO:0052188 modification of cellular component in other organism involved in symbiotic interaction	2	0.754332	0.101	0.5	Biological Process	GO:0052188	modification of cellular component in other organism involved in symbiotic interaction	0.0769317	0.754332	1	1	2	4
GO:1903224 regulation of endodermal cell differentiation	2	0.754332	0.101	0.5	Biological Process	GO:1903224	regulation of endodermal cell differentiation	0.0769317	0.754332	2	0	2	4
GO:1904426 positive regulation of GTP binding	2	0.754332	0.101	0.5	Biological Process	GO:1904426	positive regulation of GTP binding	0.0769317	0.754332	0	2	2	4
GO:1904475 regulation of Ras GTPase binding	2	0.754332	0.101	0.5	Biological Process	GO:1904475	regulation of Ras GTPase binding	0.0769317	0.754332	0	2	2	4
GO:1904477 positive regulation of Ras GTPase binding	2	0.754332	0.101	0.5	Biological Process	GO:1904477	positive regulation of Ras GTPase binding	0.0769317	0.754332	0	2	2	4
GO:2001106 regulation of Rho guanyl-nucleotide exchange factor activity	2	0.754332	0.101	0.5	Biological Process	GO:2001106	regulation of Rho guanyl-nucleotide exchange factor activity	0.0769317	0.754332	0	2	2	4
GO:2001108 positive regulation of Rho guanyl-nucleotide exchange factor activity	2	0.754332	0.101	0.5	Biological Process	GO:2001108	positive regulation of Rho guanyl-nucleotide exchange factor activity	0.0769317	0.754332	0	2	2	4
GO:0015802 basic amino acid transport	11	0.754332	0.558	0.196	Biological Process	GO:0015802	basic amino acid transport	0.0778053	0.754332	8	3	11	56
GO:0015809 arginine transport	11	0.754332	0.558	0.196	Biological Process	GO:0015809	arginine transport	0.0778053	0.754332	8	3	11	56
GO:0015819 lysine transport	11	0.754332	0.558	0.196	Biological Process	GO:0015819	lysine transport	0.0778053	0.754332	8	3	11	56
GO:0006527 arginine catabolic process	8	0.754332	0.406	0.216	Biological Process	GO:0006527	arginine catabolic process	0.0778935	0.754332	6	2	8	37
GO:0030245 cellulose catabolic process	6	0.754332	0.304	0.24	Biological Process	GO:0030245	cellulose catabolic process	0.0787543	0.754332	0	6	6	25
GO:1901072 glucosamine-containing compound catabolic process	6	0.754332	0.304	0.24	Biological Process	GO:1901072	glucosamine-containing compound catabolic process	0.0787543	0.754332	1	5	6	25
GO:0046417 chorismate metabolic process	10	0.754332	0.507	0.2	Biological Process	GO:0046417	chorismate metabolic process	0.0815978	0.754332	1	9	10	50
GO:0052547 regulation of peptidase activity	10	0.754332	0.507	0.2	Biological Process	GO:0052547	regulation of peptidase activity	0.0815978	0.754332	1	9	10	50
GO:0009251 glucan catabolic process	12	0.754332	0.609	0.19	Biological Process	GO:0009251	glucan catabolic process	0.0816186	0.754332	2	10	12	63
GO:0009074 aromatic amino acid family catabolic process	16	0.754332	0.811	0.178	Biological Process	GO:0009074	aromatic amino acid family catabolic process	0.0833051	0.754332	6	10	16	90
GO:0008153 para-aminobenzoic acid biosynthetic process	4	0.754332	0.203	0.286	Biological Process	GO:0008153	para-aminobenzoic acid biosynthetic process	0.0838502	0.754332	2	2	4	14
GO:0009696 salicylic acid metabolic process	4	0.754332	0.203	0.286	Biological Process	GO:0009696	salicylic acid metabolic process	0.0838502	0.754332	2	2	4	14
GO:0010112 regulation of systemic acquired resistance	4	0.754332	0.203	0.286	Biological Process	GO:0010112	regulation of systemic acquired resistance	0.0838502	0.754332	1	3	4	14
GO:0010540 basipetal auxin transport	4	0.754332	0.203	0.286	Biological Process	GO:0010540	basipetal auxin transport	0.0838502	0.754332	2	2	4	14
GO:0019541 propionate metabolic process	4	0.754332	0.203	0.286	Biological Process	GO:0019541	propionate metabolic process	0.0838502	0.754332	2	2	4	14
GO:0016108 tetraterpenoid metabolic process	17	0.754332	0.862	0.175	Biological Process	GO:0016108	tetraterpenoid metabolic process	0.0844801	0.754332	7	10	17	97
GO:0006544 glycine metabolic process	14	0.754332	0.71	0.182	Biological Process	GO:0006544	glycine metabolic process	0.0869365	0.754332	6	8	14	77
GO:0006521 regulation of cellular amino acid metabolic process	3	0.754332	0.152	0.333	Biological Process	GO:0006521	regulation of cellular amino acid metabolic process	0.0889154	0.754332	2	1	3	9
GO:0007187 G-protein coupled receptor signaling pathway, coupled to cyclic nucleotide second messenger	3	0.754332	0.152	0.333	Biological Process	GO:0007187	G-protein coupled receptor signaling pathway, coupled to cyclic nucleotide second messenger	0.0889154	0.754332	0	3	3	9
GO:0007188 adenylate cyclase-modulating G-protein coupled receptor signaling pathway	3	0.754332	0.152	0.333	Biological Process	GO:0007188	adenylate cyclase-modulating G-protein coupled receptor signaling pathway	0.0889154	0.754332	0	3	3	9
GO:0015791 polyol transport	3	0.754332	0.152	0.333	Biological Process	GO:0015791	polyol transport	0.0889154	0.754332	2	1	3	9
GO:0018871 1-aminocyclopropane-1-carboxylate metabolic process	3	0.754332	0.152	0.333	Biological Process	GO:0018871	1-aminocyclopropane-1-carboxylate metabolic process	0.0889154	0.754332	0	3	3	9
GO:0032958 inositol phosphate biosynthetic process	3	0.754332	0.152	0.333	Biological Process	GO:0032958	inositol phosphate biosynthetic process	0.0889154	0.754332	0	3	3	9
GO:0035973 aggrephagy	3	0.754332	0.152	0.333	Biological Process	GO:0035973	aggrephagy	0.0889154	0.754332	1	2	3	9
GO:0060560 developmental growth involved in morphogenesis	28	0.754332	1.42	0.16	Biological Process	GO:0060560	developmental growth involved in morphogenesis	0.0889854	0.754332	7	21	28	175
GO:0006144 purine nucleobase metabolic process	7	0.754332	0.355	0.219	Biological Process	GO:0006144	purine nucleobase metabolic process	0.0910413	0.754332	3	4	7	32
GO:0009877 nodulation	7	0.754332	0.355	0.219	Biological Process	GO:0009877	nodulation	0.0910413	0.754332	0	7	7	32
GO:1901616 organic hydroxy compound catabolic process	18	0.754332	0.913	0.171	Biological Process	GO:1901616	organic hydroxy compound catabolic process	0.0916875	0.754332	11	7	18	105
GO:0008655 pyrimidine-containing compound salvage	6	0.754332	0.304	0.231	Biological Process	GO:0008655	pyrimidine-containing compound salvage	0.092187	0.754332	3	3	6	26
GO:0010218 response to far red light	6	0.754332	0.304	0.231	Biological Process	GO:0010218	response to far red light	0.092187	0.754332	1	5	6	26
GO:0046348 amino sugar catabolic process	6	0.754332	0.304	0.231	Biological Process	GO:0046348	amino sugar catabolic process	0.092187	0.754332	1	5	6	26
GO:0051275 beta-glucan catabolic process	6	0.754332	0.304	0.231	Biological Process	GO:0051275	beta-glucan catabolic process	0.092187	0.754332	0	6	6	26
GO:0015994 chlorophyll metabolic process	46	0.754332	2.333	0.15	Biological Process	GO:0015994	chlorophyll metabolic process	0.0927905	0.754332	14	32	46	307
GO:1902578 single-organism localization	432	0.754332	21.907	0.13	Biological Process	GO:1902578	single-organism localization	0.0937593	0.754332	168	264	432	3318
GO:0034308 primary alcohol metabolic process	9	0.754332	0.456	0.2	Biological Process	GO:0034308	primary alcohol metabolic process	0.0954632	0.754332	6	3	9	45
GO:0042710 biofilm formation	16	0.754332	0.811	0.174	Biological Process	GO:0042710	biofilm formation	0.0971504	0.754332	0	16	16	92
GO:0046352 disaccharide catabolic process	8	0.754332	0.406	0.205	Biological Process	GO:0046352	disaccharide catabolic process	0.0999119	0.754332	2	6	8	39
GO:0009926 auxin polar transport	10	0.754332	0.507	0.192	Biological Process	GO:0009926	auxin polar transport	0.100657	0.754332	2	8	10	52
GO:0051704 multi-organism process	221	0.754332	11.207	0.133	Biological Process	GO:0051704	multi-organism process	0.102297	0.754332	79	142	221	1657
GO:0009867 jasmonic acid mediated signaling pathway	14	0.754332	0.71	0.177	Biological Process	GO:0009867	jasmonic acid mediated signaling pathway	0.102499	0.754332	5	9	14	79
GO:0046482 para-aminobenzoic acid metabolic process	4	0.754332	0.203	0.267	Biological Process	GO:0046482	para-aminobenzoic acid metabolic process	0.10364	0.754332	2	2	4	15
GO:0006631 fatty acid metabolic process	65	0.754332	3.296	0.144	Biological Process	GO:0006631	fatty acid metabolic process	0.103695	0.754332	15	50	65	452
GO:0006833 water transport	7	0.754332	0.355	0.212	Biological Process	GO:0006833	water transport	0.103869	0.754332	2	5	7	33
GO:0042126 nitrate metabolic process	7	0.754332	0.355	0.212	Biological Process	GO:0042126	nitrate metabolic process	0.103869	0.754332	2	5	7	33
GO:0071941 nitrogen cycle metabolic process	20	0.754332	1.014	0.165	Biological Process	GO:0071941	nitrogen cycle metabolic process	0.105008	0.754332	8	12	20	121
GO:0009835 fruit ripening	6	0.754332	0.304	0.222	Biological Process	GO:0009835	fruit ripening	0.10677	0.754332	4	2	6	27
GO:0015996 chlorophyll catabolic process	6	0.754332	0.304	0.222	Biological Process	GO:0015996	chlorophyll catabolic process	0.10677	0.754332	3	3	6	27
GO:0046037 GMP metabolic process	6	0.754332	0.304	0.222	Biological Process	GO:0046037	GMP metabolic process	0.10677	0.754332	0	6	6	27
GO:0051510 regulation of unidimensional cell growth	6	0.754332	0.304	0.222	Biological Process	GO:0051510	regulation of unidimensional cell growth	0.10677	0.754332	2	4	6	27
GO:0065001 specification of axis polarity	6	0.754332	0.304	0.222	Biological Process	GO:0065001	specification of axis polarity	0.10677	0.754332	3	3	6	27
GO:0009827 plant-type cell wall modification	5	0.754332	0.254	0.238	Biological Process	GO:0009827	plant-type cell wall modification	0.107503	0.754332	0	5	5	21
GO:0009943 adaxial/abaxial axis specification	5	0.754332	0.254	0.238	Biological Process	GO:0009943	adaxial/abaxial axis specification	0.107503	0.754332	3	2	5	21
GO:0010260 organ senescence	14	0.754332	0.71	0.175	Biological Process	GO:0010260	organ senescence	0.110875	0.754332	8	6	14	80
GO:0030435 sporulation resulting in formation of a cellular spore	14	0.754332	0.71	0.175	Biological Process	GO:0030435	sporulation resulting in formation of a cellular spore	0.110875	0.754332	9	5	14	80
GO:0044242 cellular lipid catabolic process	20	0.754332	1.014	0.164	Biological Process	GO:0044242	cellular lipid catabolic process	0.111768	0.754332	7	13	20	122
GO:0016117 carotenoid biosynthetic process	15	0.754332	0.761	0.172	Biological Process	GO:0016117	carotenoid biosynthetic process	0.111814	0.754332	5	10	15	87
GO:0016128 phytosteroid metabolic process	8	0.754332	0.406	0.2	Biological Process	GO:0016128	phytosteroid metabolic process	0.112102	0.754332	0	8	8	40
GO:0071365 cellular response to auxin stimulus	26	0.754332	1.318	0.158	Biological Process	GO:0071365	cellular response to auxin stimulus	0.112414	0.754332	6	20	26	165
GO:0006778 porphyrin-containing compound metabolic process	56	0.754332	2.84	0.145	Biological Process	GO:0006778	porphyrin-containing compound metabolic process	0.113495	0.754332	20	36	56	387
GO:0009112 nucleobase metabolic process	11	0.754332	0.558	0.183	Biological Process	GO:0009112	nucleobase metabolic process	0.11449	0.754332	6	5	11	60
GO:0016053 organic acid biosynthetic process	185	0.754332	9.381	0.134	Biological Process	GO:0016053	organic acid biosynthetic process	0.115274	0.754332	65	120	185	1382
GO:0042659 regulation of cell fate specification	3	0.754332	0.152	0.3	Biological Process	GO:0042659	regulation of cell fate specification	0.115788	0.754332	2	1	3	10
GO:0045332 phospholipid translocation	3	0.754332	0.152	0.3	Biological Process	GO:0045332	phospholipid translocation	0.115788	0.754332	3	0	3	10
GO:0048826 cotyledon morphogenesis	3	0.754332	0.152	0.3	Biological Process	GO:0048826	cotyledon morphogenesis	0.115788	0.754332	1	2	3	10
GO:0080036 regulation of cytokinin-activated signaling pathway	3	0.754332	0.152	0.3	Biological Process	GO:0080036	regulation of cytokinin-activated signaling pathway	0.115788	0.754332	3	0	3	10
GO:0009067 aspartate family amino acid biosynthetic process	42	0.754332	2.13	0.148	Biological Process	GO:0009067	aspartate family amino acid biosynthetic process	0.116071	0.754332	17	25	42	283
GO:0071806 protein transmembrane transport	48	0.754332	2.434	0.146	Biological Process	GO:0071806	protein transmembrane transport	0.117399	0.754332	25	23	48	328
GO:0030254 protein secretion by the type III secretion system	7	0.754332	0.355	0.206	Biological Process	GO:0030254	protein secretion by the type III secretion system	0.117616	0.754332	6	1	7	34
GO:0006677 glycosylceramide metabolic process	2	0.754332	0.101	0.4	Biological Process	GO:0006677	glycosylceramide metabolic process	0.117923	0.754332	1	1	2	5
GO:0010412 mannan metabolic process	2	0.754332	0.101	0.4	Biological Process	GO:0010412	mannan metabolic process	0.117923	0.754332	0	2	2	5
GO:0015798 myo-inositol transport	2	0.754332	0.101	0.4	Biological Process	GO:0015798	myo-inositol transport	0.117923	0.754332	1	1	2	5
GO:0015970 guanosine tetraphosphate biosynthetic process	2	0.754332	0.101	0.4	Biological Process	GO:0015970	guanosine tetraphosphate biosynthetic process	0.117923	0.754332	0	2	2	5
GO:0019377 glycolipid catabolic process	2	0.754332	0.101	0.4	Biological Process	GO:0019377	glycolipid catabolic process	0.117923	0.754332	1	1	2	5
GO:0034036 purine ribonucleoside bisphosphate biosynthetic process	2	0.754332	0.101	0.4	Biological Process	GO:0034036	purine ribonucleoside bisphosphate biosynthetic process	0.117923	0.754332	0	2	2	5
GO:0042218 1-aminocyclopropane-1-carboxylate biosynthetic process	2	0.754332	0.101	0.4	Biological Process	GO:0042218	1-aminocyclopropane-1-carboxylate biosynthetic process	0.117923	0.754332	0	2	2	5
GO:0042551 neuron maturation	2	0.754332	0.101	0.4	Biological Process	GO:0042551	neuron maturation	0.117923	0.754332	1	1	2	5
GO:0044209 AMP salvage	2	0.754332	0.101	0.4	Biological Process	GO:0044209	AMP salvage	0.117923	0.754332	0	2	2	5
GO:0045226 extracellular polysaccharide biosynthetic process	2	0.754332	0.101	0.4	Biological Process	GO:0045226	extracellular polysaccharide biosynthetic process	0.117923	0.754332	1	1	2	5
GO:0046355 mannan catabolic process	2	0.754332	0.101	0.4	Biological Process	GO:0046355	mannan catabolic process	0.117923	0.754332	0	2	2	5
GO:0046379 extracellular polysaccharide metabolic process	2	0.754332	0.101	0.4	Biological Process	GO:0046379	extracellular polysaccharide metabolic process	0.117923	0.754332	1	1	2	5
GO:0046477 glycosylceramide catabolic process	2	0.754332	0.101	0.4	Biological Process	GO:0046477	glycosylceramide catabolic process	0.117923	0.754332	1	1	2	5
GO:0046479 glycosphingolipid catabolic process	2	0.754332	0.101	0.4	Biological Process	GO:0046479	glycosphingolipid catabolic process	0.117923	0.754332	1	1	2	5
GO:0046514 ceramide catabolic process	2	0.754332	0.101	0.4	Biological Process	GO:0046514	ceramide catabolic process	0.117923	0.754332	1	1	2	5
GO:0050921 positive regulation of chemotaxis	2	0.754332	0.101	0.4	Biological Process	GO:0050921	positive regulation of chemotaxis	0.117923	0.754332	2	0	2	5
GO:0051554 flavonol metabolic process	2	0.754332	0.101	0.4	Biological Process	GO:0051554	flavonol metabolic process	0.117923	0.754332	0	2	2	5
GO:0051555 flavonol biosynthetic process	2	0.754332	0.101	0.4	Biological Process	GO:0051555	flavonol biosynthetic process	0.117923	0.754332	0	2	2	5
GO:0046131 pyrimidine ribonucleoside metabolic process	9	0.754332	0.456	0.191	Biological Process	GO:0046131	pyrimidine ribonucleoside metabolic process	0.117949	0.754332	2	7	9	47
GO:0044272 sulfur compound biosynthetic process	89	0.754332	4.513	0.139	Biological Process	GO:0044272	sulfur compound biosynthetic process	0.11812	0.754332	35	54	89	639
GO:0006572 tyrosine catabolic process	13	0.754332	0.659	0.176	Biological Process	GO:0006572	tyrosine catabolic process	0.118578	0.754332	6	7	13	74
GO:0043436 oxoacid metabolic process	289	0.754332	14.655	0.131	Biological Process	GO:0043436	oxoacid metabolic process	0.119338	0.754332	107	182	289	2202
GO:0009611 response to wounding	28	0.754332	1.42	0.155	Biological Process	GO:0009611	response to wounding	0.121335	0.754332	7	21	28	181
GO:0000024 maltose biosynthetic process	1	0.754332	0.051	1	Biological Process	GO:0000024	maltose biosynthetic process	0.123335	0.754332	0	1	1	1
GO:0001542 ovulation from ovarian follicle	1	0.754332	0.051	1	Biological Process	GO:0001542	ovulation from ovarian follicle	0.123335	0.754332	0	1	1	1
GO:0001554 luteolysis	1	0.754332	0.051	1	Biological Process	GO:0001554	luteolysis	0.123335	0.754332	0	1	1	1
GO:0001659 temperature homeostasis	1	0.754332	0.051	1	Biological Process	GO:0001659	temperature homeostasis	0.123335	0.754332	0	1	1	1
GO:0001660 fever generation	1	0.754332	0.051	1	Biological Process	GO:0001660	fever generation	0.123335	0.754332	0	1	1	1
GO:0001662 behavioral fear response	1	0.754332	0.051	1	Biological Process	GO:0001662	behavioral fear response	0.123335	0.754332	0	1	1	1
GO:0001789 G-protein coupled receptor signaling pathway, coupled to S1P second messenger	1	0.754332	0.051	1	Biological Process	GO:0001789	G-protein coupled receptor signaling pathway, coupled to S1P second messenger	0.123335	0.754332	0	1	1	1
GO:0002127 wobble base cytosine methylation	1	0.754332	0.051	1	Biological Process	GO:0002127	wobble base cytosine methylation	0.123335	0.754332	1	0	1	1
GO:0002209 behavioral defense response	1	0.754332	0.051	1	Biological Process	GO:0002209	behavioral defense response	0.123335	0.754332	0	1	1	1
GO:0002675 positive regulation of acute inflammatory response	1	0.754332	0.051	1	Biological Process	GO:0002675	positive regulation of acute inflammatory response	0.123335	0.754332	0	1	1	1
GO:0002946 tRNA C5-cytosine methylation	1	0.754332	0.051	1	Biological Process	GO:0002946	tRNA C5-cytosine methylation	0.123335	0.754332	1	0	1	1
GO:0003170 heart valve development	1	0.754332	0.051	1	Biological Process	GO:0003170	heart valve development	0.123335	0.754332	1	0	1	1
GO:0003176 aortic valve development	1	0.754332	0.051	1	Biological Process	GO:0003176	aortic valve development	0.123335	0.754332	1	0	1	1
GO:0003179 heart valve morphogenesis	1	0.754332	0.051	1	Biological Process	GO:0003179	heart valve morphogenesis	0.123335	0.754332	1	0	1	1
GO:0003180 aortic valve morphogenesis	1	0.754332	0.051	1	Biological Process	GO:0003180	aortic valve morphogenesis	0.123335	0.754332	1	0	1	1
GO:0006034 cuticle chitin metabolic process	1	0.754332	0.051	1	Biological Process	GO:0006034	cuticle chitin metabolic process	0.123335	0.754332	1	0	1	1
GO:0006035 cuticle chitin biosynthetic process	1	0.754332	0.051	1	Biological Process	GO:0006035	cuticle chitin biosynthetic process	0.123335	0.754332	1	0	1	1
GO:0006080 substituted mannan metabolic process	1	0.754332	0.051	1	Biological Process	GO:0006080	substituted mannan metabolic process	0.123335	0.754332	0	1	1	1
GO:0006185 dGDP biosynthetic process	1	0.754332	0.051	1	Biological Process	GO:0006185	dGDP biosynthetic process	0.123335	0.754332	0	1	1	1
GO:0006663 platelet activating factor biosynthetic process	1	0.754332	0.051	1	Biological Process	GO:0006663	platelet activating factor biosynthetic process	0.123335	0.754332	0	1	1	1
GO:0006681 galactosylceramide metabolic process	1	0.754332	0.051	1	Biological Process	GO:0006681	galactosylceramide metabolic process	0.123335	0.754332	0	1	1	1
GO:0006683 galactosylceramide catabolic process	1	0.754332	0.051	1	Biological Process	GO:0006683	galactosylceramide catabolic process	0.123335	0.754332	0	1	1	1
GO:0006791 sulfur utilization	1	0.754332	0.051	1	Biological Process	GO:0006791	sulfur utilization	0.123335	0.754332	1	0	1	1
GO:0006792 regulation of sulfur utilization	1	0.754332	0.051	1	Biological Process	GO:0006792	regulation of sulfur utilization	0.123335	0.754332	1	0	1	1
GO:0006799 polyphosphate biosynthetic process	1	0.754332	0.051	1	Biological Process	GO:0006799	polyphosphate biosynthetic process	0.123335	0.754332	0	1	1	1
GO:0006953 acute-phase response	1	0.754332	0.051	1	Biological Process	GO:0006953	acute-phase response	0.123335	0.754332	0	1	1	1
GO:0007156 homophilic cell adhesion via plasma membrane adhesion molecules	1	0.754332	0.051	1	Biological Process	GO:0007156	homophilic cell adhesion via plasma membrane adhesion molecules	0.123335	0.754332	1	0	1	1
GO:0008362 chitin-based embryonic cuticle biosynthetic process	1	0.754332	0.051	1	Biological Process	GO:0008362	chitin-based embryonic cuticle biosynthetic process	0.123335	0.754332	1	0	1	1
GO:0009136 purine nucleoside diphosphate biosynthetic process	1	0.754332	0.051	1	Biological Process	GO:0009136	purine nucleoside diphosphate biosynthetic process	0.123335	0.754332	0	1	1	1
GO:0009153 purine deoxyribonucleotide biosynthetic process	1	0.754332	0.051	1	Biological Process	GO:0009153	purine deoxyribonucleotide biosynthetic process	0.123335	0.754332	0	1	1	1
GO:0009170 purine deoxyribonucleoside monophosphate metabolic process	1	0.754332	0.051	1	Biological Process	GO:0009170	purine deoxyribonucleoside monophosphate metabolic process	0.123335	0.754332	0	1	1	1
GO:0009180 purine ribonucleoside diphosphate biosynthetic process	1	0.754332	0.051	1	Biological Process	GO:0009180	purine ribonucleoside diphosphate biosynthetic process	0.123335	0.754332	0	1	1	1
GO:0009182 purine deoxyribonucleoside diphosphate metabolic process	1	0.754332	0.051	1	Biological Process	GO:0009182	purine deoxyribonucleoside diphosphate metabolic process	0.123335	0.754332	0	1	1	1
GO:0009183 purine deoxyribonucleoside diphosphate biosynthetic process	1	0.754332	0.051	1	Biological Process	GO:0009183	purine deoxyribonucleoside diphosphate biosynthetic process	0.123335	0.754332	0	1	1	1
GO:0009188 ribonucleoside diphosphate biosynthetic process	1	0.754332	0.051	1	Biological Process	GO:0009188	ribonucleoside diphosphate biosynthetic process	0.123335	0.754332	0	1	1	1
GO:0009253 peptidoglycan catabolic process	1	0.754332	0.051	1	Biological Process	GO:0009253	peptidoglycan catabolic process	0.123335	0.754332	0	1	1	1
GO:0009878 nodule morphogenesis	1	0.754332	0.051	1	Biological Process	GO:0009878	nodule morphogenesis	0.123335	0.754332	0	1	1	1
GO:0010046 response to mycotoxin	1	0.754332	0.051	1	Biological Process	GO:0010046	response to mycotoxin	0.123335	0.754332	1	0	1	1
GO:0010241 ent-kaurene oxidation to kaurenoic acid	1	0.754332	0.051	1	Biological Process	GO:0010241	ent-kaurene oxidation to kaurenoic acid	0.123335	0.754332	0	1	1	1
GO:0010273 detoxification of copper ion	1	0.754332	0.051	1	Biological Process	GO:0010273	detoxification of copper ion	0.123335	0.754332	0	1	1	1
GO:0010306 rhamnogalacturonan II biosynthetic process	1	0.754332	0.051	1	Biological Process	GO:0010306	rhamnogalacturonan II biosynthetic process	0.123335	0.754332	0	1	1	1
GO:0010350 cellular response to magnesium starvation	1	0.754332	0.051	1	Biological Process	GO:0010350	cellular response to magnesium starvation	0.123335	0.754332	0	1	1	1
GO:0010392 galactoglucomannan metabolic process	1	0.754332	0.051	1	Biological Process	GO:0010392	galactoglucomannan metabolic process	0.123335	0.754332	0	1	1	1
GO:0010396 rhamnogalacturonan II metabolic process	1	0.754332	0.051	1	Biological Process	GO:0010396	rhamnogalacturonan II metabolic process	0.123335	0.754332	0	1	1	1
GO:0010446 response to alkaline pH	1	0.754332	0.051	1	Biological Process	GO:0010446	response to alkaline pH	0.123335	0.754332	0	1	1	1
GO:0010514 induction of conjugation with cellular fusion	1	0.754332	0.051	1	Biological Process	GO:0010514	induction of conjugation with cellular fusion	0.123335	0.754332	0	1	1	1
GO:0010796 regulation of multivesicular body size	1	0.754332	0.051	1	Biological Process	GO:0010796	regulation of multivesicular body size	0.123335	0.754332	0	1	1	1
GO:0010869 regulation of receptor biosynthetic process	1	0.754332	0.051	1	Biological Process	GO:0010869	regulation of receptor biosynthetic process	0.123335	0.754332	0	1	1	1
GO:0015692 lead ion transport	1	0.754332	0.051	1	Biological Process	GO:0015692	lead ion transport	0.123335	0.754332	1	0	1	1
GO:0015701 bicarbonate transport	1	0.754332	0.051	1	Biological Process	GO:0015701	bicarbonate transport	0.123335	0.754332	1	0	1	1
GO:0015724 formate transport	1	0.754332	0.051	1	Biological Process	GO:0015724	formate transport	0.123335	0.754332	1	0	1	1
GO:0015755 fructose transport	1	0.754332	0.051	1	Biological Process	GO:0015755	fructose transport	0.123335	0.754332	0	1	1	1
GO:0015790 UDP-xylose transport	1	0.754332	0.051	1	Biological Process	GO:0015790	UDP-xylose transport	0.123335	0.754332	0	1	1	1
GO:0015808 L-alanine transport	1	0.754332	0.051	1	Biological Process	GO:0015808	L-alanine transport	0.123335	0.754332	1	0	1	1
GO:0018158 protein oxidation	1	0.754332	0.051	1	Biological Process	GO:0018158	protein oxidation	0.123335	0.754332	1	0	1	1
GO:0018171 peptidyl-cysteine oxidation	1	0.754332	0.051	1	Biological Process	GO:0018171	peptidyl-cysteine oxidation	0.123335	0.754332	1	0	1	1
GO:0019294 keto-3-deoxy-D-manno-octulosonic acid biosynthetic process	1	0.754332	0.051	1	Biological Process	GO:0019294	keto-3-deoxy-D-manno-octulosonic acid biosynthetic process	0.123335	0.754332	0	1	1	1
GO:0019371 cyclooxygenase pathway	1	0.754332	0.051	1	Biological Process	GO:0019371	cyclooxygenase pathway	0.123335	0.754332	0	1	1	1
GO:0019376 galactolipid catabolic process	1	0.754332	0.051	1	Biological Process	GO:0019376	galactolipid catabolic process	0.123335	0.754332	0	1	1	1
GO:0019448 L-cysteine catabolic process	1	0.754332	0.051	1	Biological Process	GO:0019448	L-cysteine catabolic process	0.123335	0.754332	1	0	1	1
GO:0019450 L-cysteine catabolic process to pyruvate	1	0.754332	0.051	1	Biological Process	GO:0019450	L-cysteine catabolic process to pyruvate	0.123335	0.754332	1	0	1	1
GO:0019458 methionine catabolic process via 2-oxobutanoate	1	0.754332	0.051	1	Biological Process	GO:0019458	methionine catabolic process via 2-oxobutanoate	0.123335	0.754332	1	0	1	1
GO:0019532 oxalate transport	1	0.754332	0.051	1	Biological Process	GO:0019532	oxalate transport	0.123335	0.754332	1	0	1	1
GO:0019614 catechol-containing compound catabolic process	1	0.754332	0.051	1	Biological Process	GO:0019614	catechol-containing compound catabolic process	0.123335	0.754332	0	1	1	1
GO:0019619 3,4-dihydroxybenzoate catabolic process	1	0.754332	0.051	1	Biological Process	GO:0019619	3,4-dihydroxybenzoate catabolic process	0.123335	0.754332	0	1	1	1
GO:0019858 cytosine metabolic process	1	0.754332	0.051	1	Biological Process	GO:0019858	cytosine metabolic process	0.123335	0.754332	1	0	1	1
GO:0022417 protein maturation by protein folding	1	0.754332	0.051	1	Biological Process	GO:0022417	protein maturation by protein folding	0.123335	0.754332	1	0	1	1
GO:0022619 generative cell differentiation	1	0.754332	0.051	1	Biological Process	GO:0022619	generative cell differentiation	0.123335	0.754332	1	0	1	1
GO:0031392 regulation of prostaglandin biosynthetic process	1	0.754332	0.051	1	Biological Process	GO:0031392	regulation of prostaglandin biosynthetic process	0.123335	0.754332	0	1	1	1
GO:0031394 positive regulation of prostaglandin biosynthetic process	1	0.754332	0.051	1	Biological Process	GO:0031394	positive regulation of prostaglandin biosynthetic process	0.123335	0.754332	0	1	1	1
GO:0031620 regulation of fever generation	1	0.754332	0.051	1	Biological Process	GO:0031620	regulation of fever generation	0.123335	0.754332	0	1	1	1
GO:0031622 positive regulation of fever generation	1	0.754332	0.051	1	Biological Process	GO:0031622	positive regulation of fever generation	0.123335	0.754332	0	1	1	1
GO:0031649 heat generation	1	0.754332	0.051	1	Biological Process	GO:0031649	heat generation	0.123335	0.754332	0	1	1	1
GO:0031650 regulation of heat generation	1	0.754332	0.051	1	Biological Process	GO:0031650	regulation of heat generation	0.123335	0.754332	0	1	1	1
GO:0031652 positive regulation of heat generation	1	0.754332	0.051	1	Biological Process	GO:0031652	positive regulation of heat generation	0.123335	0.754332	0	1	1	1
GO:0033131 regulation of glucokinase activity	1	0.754332	0.051	1	Biological Process	GO:0033131	regulation of glucokinase activity	0.123335	0.754332	0	1	1	1
GO:0033133 positive regulation of glucokinase activity	1	0.754332	0.051	1	Biological Process	GO:0033133	positive regulation of glucokinase activity	0.123335	0.754332	0	1	1	1
GO:0033184 positive regulation of histone ubiquitination	1	0.754332	0.051	1	Biological Process	GO:0033184	positive regulation of histone ubiquitination	0.123335	0.754332	0	1	1	1
GO:0033217 regulation of transcription from RNA polymerase II promoter in response to iron ion starvation	1	0.754332	0.051	1	Biological Process	GO:0033217	regulation of transcription from RNA polymerase II promoter in response to iron ion starvation	0.123335	0.754332	0	1	1	1
GO:0033302 quercetin O-glucoside metabolic process	1	0.754332	0.051	1	Biological Process	GO:0033302	quercetin O-glucoside metabolic process	0.123335	0.754332	0	1	1	1
GO:0033303 quercetin O-glucoside biosynthetic process	1	0.754332	0.051	1	Biological Process	GO:0033303	quercetin O-glucoside biosynthetic process	0.123335	0.754332	0	1	1	1
GO:0033329 kaempferol O-glucoside metabolic process	1	0.754332	0.051	1	Biological Process	GO:0033329	kaempferol O-glucoside metabolic process	0.123335	0.754332	0	1	1	1
GO:0033330 kaempferol O-glucoside biosynthetic process	1	0.754332	0.051	1	Biological Process	GO:0033330	kaempferol O-glucoside biosynthetic process	0.123335	0.754332	0	1	1	1
GO:0033331 ent-kaurene metabolic process	1	0.754332	0.051	1	Biological Process	GO:0033331	ent-kaurene metabolic process	0.123335	0.754332	0	1	1	1
GO:0033473 indoleacetic acid conjugate metabolic process	1	0.754332	0.051	1	Biological Process	GO:0033473	indoleacetic acid conjugate metabolic process	0.123335	0.754332	0	1	1	1
GO:0033485 cyanidin 3-O-glucoside biosynthetic process	1	0.754332	0.051	1	Biological Process	GO:0033485	cyanidin 3-O-glucoside biosynthetic process	0.123335	0.754332	0	1	1	1
GO:0034203 glycolipid translocation	1	0.754332	0.051	1	Biological Process	GO:0034203	glycolipid translocation	0.123335	0.754332	1	0	1	1
GO:0034349 glial cell apoptotic process	1	0.754332	0.051	1	Biological Process	GO:0034349	glial cell apoptotic process	0.123335	0.754332	1	0	1	1
GO:0034436 glycoprotein transport	1	0.754332	0.051	1	Biological Process	GO:0034436	glycoprotein transport	0.123335	0.754332	0	1	1	1
GO:0035442 dipeptide transmembrane transport	1	0.754332	0.051	1	Biological Process	GO:0035442	dipeptide transmembrane transport	0.123335	0.754332	1	0	1	1
GO:0036086 positive regulation of transcription from RNA polymerase II promoter in response to iron ion starvation	1	0.754332	0.051	1	Biological Process	GO:0036086	positive regulation of transcription from RNA polymerase II promoter in response to iron ion starvation	0.123335	0.754332	0	1	1	1
GO:0036149 phosphatidylinositol acyl-chain remodeling	1	0.754332	0.051	1	Biological Process	GO:0036149	phosphatidylinositol acyl-chain remodeling	0.123335	0.754332	0	1	1	1
GO:0036150 phosphatidylserine acyl-chain remodeling	1	0.754332	0.051	1	Biological Process	GO:0036150	phosphatidylserine acyl-chain remodeling	0.123335	0.754332	0	1	1	1
GO:0036152 phosphatidylethanolamine acyl-chain remodeling	1	0.754332	0.051	1	Biological Process	GO:0036152	phosphatidylethanolamine acyl-chain remodeling	0.123335	0.754332	0	1	1	1
GO:0036159 inner dynein arm assembly	1	0.754332	0.051	1	Biological Process	GO:0036159	inner dynein arm assembly	0.123335	0.754332	0	1	1	1
GO:0036446 myofibroblast differentiation	1	0.754332	0.051	1	Biological Process	GO:0036446	myofibroblast differentiation	0.123335	0.754332	1	0	1	1
GO:0038166 angiotensin-activated signaling pathway	1	0.754332	0.051	1	Biological Process	GO:0038166	angiotensin-activated signaling pathway	0.123335	0.754332	1	0	1	1
GO:0039674 exit of virus from host cell nucleus	1	0.754332	0.051	1	Biological Process	GO:0039674	exit of virus from host cell nucleus	0.123335	0.754332	1	0	1	1
GO:0039675 exit of virus from host cell nucleus through nuclear pore	1	0.754332	0.051	1	Biological Process	GO:0039675	exit of virus from host cell nucleus through nuclear pore	0.123335	0.754332	1	0	1	1
GO:0042596 fear response	1	0.754332	0.051	1	Biological Process	GO:0042596	fear response	0.123335	0.754332	0	1	1	1
GO:0043276 anoikis	1	0.754332	0.051	1	Biological Process	GO:0043276	anoikis	0.123335	0.754332	0	1	1	1
GO:0043353 enucleate erythrocyte differentiation	1	0.754332	0.051	1	Biological Process	GO:0043353	enucleate erythrocyte differentiation	0.123335	0.754332	1	0	1	1
GO:0043988 histone H3-S28 phosphorylation	1	0.754332	0.051	1	Biological Process	GO:0043988	histone H3-S28 phosphorylation	0.123335	0.754332	0	1	1	1
GO:0044035 multi-organism catabolic process	1	0.754332	0.051	1	Biological Process	GO:0044035	multi-organism catabolic process	0.123335	0.754332	0	1	1	1
GO:0044040 multi-organism carbohydrate metabolic process	1	0.754332	0.051	1	Biological Process	GO:0044040	multi-organism carbohydrate metabolic process	0.123335	0.754332	0	1	1	1
GO:0044041 multi-organism carbohydrate catabolic process	1	0.754332	0.051	1	Biological Process	GO:0044041	multi-organism carbohydrate catabolic process	0.123335	0.754332	0	1	1	1
GO:0044046 interaction with host via substance released outside of symbiont	1	0.754332	0.051	1	Biological Process	GO:0044046	interaction with host via substance released outside of symbiont	0.123335	0.754332	0	1	1	1
GO:0044278 cell wall disruption in other organism	1	0.754332	0.051	1	Biological Process	GO:0044278	cell wall disruption in other organism	0.123335	0.754332	0	1	1	1
GO:0045651 positive regulation of macrophage differentiation	1	0.754332	0.051	1	Biological Process	GO:0045651	positive regulation of macrophage differentiation	0.123335	0.754332	1	0	1	1
GO:0045852 pH elevation	1	0.754332	0.051	1	Biological Process	GO:0045852	pH elevation	0.123335	0.754332	1	0	1	1
GO:0046054 dGMP metabolic process	1	0.754332	0.051	1	Biological Process	GO:0046054	dGMP metabolic process	0.123335	0.754332	0	1	1	1
GO:0046060 dATP metabolic process	1	0.754332	0.051	1	Biological Process	GO:0046060	dATP metabolic process	0.123335	0.754332	0	1	1	1
GO:0046066 dGDP metabolic process	1	0.754332	0.051	1	Biological Process	GO:0046066	dGDP metabolic process	0.123335	0.754332	0	1	1	1
GO:0046144 D-alanine family amino acid metabolic process	1	0.754332	0.051	1	Biological Process	GO:0046144	D-alanine family amino acid metabolic process	0.123335	0.754332	1	0	1	1
GO:0046208 spermine catabolic process	1	0.754332	0.051	1	Biological Process	GO:0046208	spermine catabolic process	0.123335	0.754332	0	1	1	1
GO:0046244 salicylic acid catabolic process	1	0.754332	0.051	1	Biological Process	GO:0046244	salicylic acid catabolic process	0.123335	0.754332	1	0	1	1
GO:0046396 D-galacturonate metabolic process	1	0.754332	0.051	1	Biological Process	GO:0046396	D-galacturonate metabolic process	0.123335	0.754332	0	1	1	1
GO:0046400 keto-3-deoxy-D-manno-octulosonic acid metabolic process	1	0.754332	0.051	1	Biological Process	GO:0046400	keto-3-deoxy-D-manno-octulosonic acid metabolic process	0.123335	0.754332	0	1	1	1
GO:0046436 D-alanine metabolic process	1	0.754332	0.051	1	Biological Process	GO:0046436	D-alanine metabolic process	0.123335	0.754332	1	0	1	1
GO:0046439 L-cysteine metabolic process	1	0.754332	0.051	1	Biological Process	GO:0046439	L-cysteine metabolic process	0.123335	0.754332	1	0	1	1
GO:0046469 platelet activating factor metabolic process	1	0.754332	0.051	1	Biological Process	GO:0046469	platelet activating factor metabolic process	0.123335	0.754332	0	1	1	1
GO:0046697 decidualization	1	0.754332	0.051	1	Biological Process	GO:0046697	decidualization	0.123335	0.754332	0	1	1	1
GO:0046711 GDP biosynthetic process	1	0.754332	0.051	1	Biological Process	GO:0046711	GDP biosynthetic process	0.123335	0.754332	0	1	1	1
GO:0046724 oxalic acid secretion	1	0.754332	0.051	1	Biological Process	GO:0046724	oxalic acid secretion	0.123335	0.754332	1	0	1	1
GO:0048169 regulation of long-term neuronal synaptic plasticity	1	0.754332	0.051	1	Biological Process	GO:0048169	regulation of long-term neuronal synaptic plasticity	0.123335	0.754332	0	1	1	1
GO:0050923 regulation of negative chemotaxis	1	0.754332	0.051	1	Biological Process	GO:0050923	regulation of negative chemotaxis	0.123335	0.754332	1	0	1	1
GO:0050924 positive regulation of negative chemotaxis	1	0.754332	0.051	1	Biological Process	GO:0050924	positive regulation of negative chemotaxis	0.123335	0.754332	1	0	1	1
GO:0051069 galactomannan metabolic process	1	0.754332	0.051	1	Biological Process	GO:0051069	galactomannan metabolic process	0.123335	0.754332	0	1	1	1
GO:0051070 galactomannan biosynthetic process	1	0.754332	0.051	1	Biological Process	GO:0051070	galactomannan biosynthetic process	0.123335	0.754332	0	1	1	1
GO:0051454 intracellular pH elevation	1	0.754332	0.051	1	Biological Process	GO:0051454	intracellular pH elevation	0.123335	0.754332	1	0	1	1
GO:0051672 catabolism by organism of cell wall peptidoglycan in other organism	1	0.754332	0.051	1	Biological Process	GO:0051672	catabolism by organism of cell wall peptidoglycan in other organism	0.123335	0.754332	0	1	1	1
GO:0052047 interaction with other organism via secreted substance involved in symbiotic interaction	1	0.754332	0.051	1	Biological Process	GO:0052047	interaction with other organism via secreted substance involved in symbiotic interaction	0.123335	0.754332	0	1	1	1
GO:0052048 interaction with host via secreted substance involved in symbiotic interaction	1	0.754332	0.051	1	Biological Process	GO:0052048	interaction with host via secreted substance involved in symbiotic interaction	0.123335	0.754332	0	1	1	1
GO:0055130 D-alanine catabolic process	1	0.754332	0.051	1	Biological Process	GO:0055130	D-alanine catabolic process	0.123335	0.754332	1	0	1	1
GO:0061164 transitional endoplasmic reticulum polarization at cell division site	1	0.754332	0.051	1	Biological Process	GO:0061164	transitional endoplasmic reticulum polarization at cell division site	0.123335	0.754332	0	1	1	1
GO:0061165 endoplasmic reticulum localization involved in endoplasmic reticulum polarization at cell division site	1	0.754332	0.051	1	Biological Process	GO:0061165	endoplasmic reticulum localization involved in endoplasmic reticulum polarization at cell division site	0.123335	0.754332	0	1	1	1
GO:0061166 establishment of endoplasmic reticulum localization involved in endoplasmic reticulum polarization at cell division site	1	0.754332	0.051	1	Biological Process	GO:0061166	establishment of endoplasmic reticulum localization involved in endoplasmic reticulum polarization at cell division site	0.123335	0.754332	0	1	1	1
GO:0071211 protein targeting to vacuole involved in autophagy	1	0.754332	0.051	1	Biological Process	GO:0071211	protein targeting to vacuole involved in autophagy	0.123335	0.754332	1	0	1	1
GO:0071275 cellular response to aluminum ion	1	0.754332	0.051	1	Biological Process	GO:0071275	cellular response to aluminum ion	0.123335	0.754332	1	0	1	1
GO:0071325 cellular response to mannitol stimulus	1	0.754332	0.051	1	Biological Process	GO:0071325	cellular response to mannitol stimulus	0.123335	0.754332	0	1	1	1
GO:0071469 cellular response to alkaline pH	1	0.754332	0.051	1	Biological Process	GO:0071469	cellular response to alkaline pH	0.123335	0.754332	0	1	1	1
GO:0071507 MAPK cascade involved in conjugation with cellular fusion	1	0.754332	0.051	1	Biological Process	GO:0071507	MAPK cascade involved in conjugation with cellular fusion	0.123335	0.754332	0	1	1	1
GO:0071557 histone H3-K27 demethylation	1	0.754332	0.051	1	Biological Process	GO:0071557	histone H3-K27 demethylation	0.123335	0.754332	1	0	1	1
GO:0071930 negative regulation of transcription involved in G1/S transition of mitotic cell cycle	1	0.754332	0.051	1	Biological Process	GO:0071930	negative regulation of transcription involved in G1/S transition of mitotic cell cycle	0.123335	0.754332	1	0	1	1
GO:0072708 response to sorbitol	1	0.754332	0.051	1	Biological Process	GO:0072708	response to sorbitol	0.123335	0.754332	0	1	1	1
GO:0072709 cellular response to sorbitol	1	0.754332	0.051	1	Biological Process	GO:0072709	cellular response to sorbitol	0.123335	0.754332	0	1	1	1
GO:0080065 4-alpha-methyl-delta7-sterol oxidation	1	0.754332	0.051	1	Biological Process	GO:0080065	4-alpha-methyl-delta7-sterol oxidation	0.123335	0.754332	0	1	1	1
GO:0080164 regulation of nitric oxide metabolic process	1	0.754332	0.051	1	Biological Process	GO:0080164	regulation of nitric oxide metabolic process	0.123335	0.754332	0	1	1	1
GO:0080181 lateral root branching	1	0.754332	0.051	1	Biological Process	GO:0080181	lateral root branching	0.123335	0.754332	1	0	1	1
GO:0080187 floral organ senescence	1	0.754332	0.051	1	Biological Process	GO:0080187	floral organ senescence	0.123335	0.754332	0	1	1	1
GO:0090036 regulation of protein kinase C signaling	1	0.754332	0.051	1	Biological Process	GO:0090036	regulation of protein kinase C signaling	0.123335	0.754332	1	0	1	1
GO:0090358 positive regulation of tryptophan metabolic process	1	0.754332	0.051	1	Biological Process	GO:0090358	positive regulation of tryptophan metabolic process	0.123335	0.754332	0	1	1	1
GO:0097284 hepatocyte apoptotic process	1	0.754332	0.051	1	Biological Process	GO:0097284	hepatocyte apoptotic process	0.123335	0.754332	1	0	1	1
GO:1900067 regulation of cellular response to alkaline pH	1	0.754332	0.051	1	Biological Process	GO:1900067	regulation of cellular response to alkaline pH	0.123335	0.754332	0	1	1	1
GO:1900120 regulation of receptor binding	1	0.754332	0.051	1	Biological Process	GO:1900120	regulation of receptor binding	0.123335	0.754332	1	0	1	1
GO:1900122 positive regulation of receptor binding	1	0.754332	0.051	1	Biological Process	GO:1900122	positive regulation of receptor binding	0.123335	0.754332	1	0	1	1
GO:1901038 cyanidin 3-O-glucoside metabolic process	1	0.754332	0.051	1	Biological Process	GO:1901038	cyanidin 3-O-glucoside metabolic process	0.123335	0.754332	0	1	1	1
GO:1901804 beta-glucoside metabolic process	1	0.754332	0.051	1	Biological Process	GO:1901804	beta-glucoside metabolic process	0.123335	0.754332	0	1	1	1
GO:1901806 beta-glucoside biosynthetic process	1	0.754332	0.051	1	Biological Process	GO:1901806	beta-glucoside biosynthetic process	0.123335	0.754332	0	1	1	1
GO:1902334 fructose export from vacuole to cytoplasm	1	0.754332	0.051	1	Biological Process	GO:1902334	fructose export from vacuole to cytoplasm	0.123335	0.754332	0	1	1	1
GO:1903299 regulation of hexokinase activity	1	0.754332	0.051	1	Biological Process	GO:1903299	regulation of hexokinase activity	0.123335	0.754332	0	1	1	1
GO:1903301 positive regulation of hexokinase activity	1	0.754332	0.051	1	Biological Process	GO:1903301	positive regulation of hexokinase activity	0.123335	0.754332	0	1	1	1
GO:1903667 regulation of chemorepellent activity	1	0.754332	0.051	1	Biological Process	GO:1903667	regulation of chemorepellent activity	0.123335	0.754332	1	0	1	1
GO:1903669 positive regulation of chemorepellent activity	1	0.754332	0.051	1	Biological Process	GO:1903669	positive regulation of chemorepellent activity	0.123335	0.754332	1	0	1	1
GO:1903795 regulation of inorganic anion transmembrane transport	1	0.754332	0.051	1	Biological Process	GO:1903795	regulation of inorganic anion transmembrane transport	0.123335	0.754332	1	0	1	1
GO:1903866 palisade mesophyll development	1	0.754332	0.051	1	Biological Process	GO:1903866	palisade mesophyll development	0.123335	0.754332	1	0	1	1
GO:1903943 regulation of hepatocyte apoptotic process	1	0.754332	0.051	1	Biological Process	GO:1903943	regulation of hepatocyte apoptotic process	0.123335	0.754332	1	0	1	1
GO:1903944 negative regulation of hepatocyte apoptotic process	1	0.754332	0.051	1	Biological Process	GO:1903944	negative regulation of hepatocyte apoptotic process	0.123335	0.754332	1	0	1	1
GO:1904026 regulation of collagen fibril organization	1	0.754332	0.051	1	Biological Process	GO:1904026	regulation of collagen fibril organization	0.123335	0.754332	1	0	1	1
GO:1904028 positive regulation of collagen fibril organization	1	0.754332	0.051	1	Biological Process	GO:1904028	positive regulation of collagen fibril organization	0.123335	0.754332	1	0	1	1
GO:1904385 cellular response to angiotensin	1	0.754332	0.051	1	Biological Process	GO:1904385	cellular response to angiotensin	0.123335	0.754332	1	0	1	1
GO:1904760 regulation of myofibroblast differentiation	1	0.754332	0.051	1	Biological Process	GO:1904760	regulation of myofibroblast differentiation	0.123335	0.754332	1	0	1	1
GO:1904761 negative regulation of myofibroblast differentiation	1	0.754332	0.051	1	Biological Process	GO:1904761	negative regulation of myofibroblast differentiation	0.123335	0.754332	1	0	1	1
GO:1990169 stress response to copper ion	1	0.754332	0.051	1	Biological Process	GO:1990169	stress response to copper ion	0.123335	0.754332	0	1	1	1
GO:1990171 SCF complex disassembly in response to cadmium stress	1	0.754332	0.051	1	Biological Process	GO:1990171	SCF complex disassembly in response to cadmium stress	0.123335	0.754332	0	1	1	1
GO:1990776 response to angiotensin	1	0.754332	0.051	1	Biological Process	GO:1990776	response to angiotensin	0.123335	0.754332	1	0	1	1
GO:2000124 regulation of endocannabinoid signaling pathway	1	0.754332	0.051	1	Biological Process	GO:2000124	regulation of endocannabinoid signaling pathway	0.123335	0.754332	1	0	1	1
GO:2000185 regulation of phosphate transmembrane transport	1	0.754332	0.051	1	Biological Process	GO:2000185	regulation of phosphate transmembrane transport	0.123335	0.754332	1	0	1	1
GO:2000209 regulation of anoikis	1	0.754332	0.051	1	Biological Process	GO:2000209	regulation of anoikis	0.123335	0.754332	0	1	1	1
GO:2000395 regulation of ubiquitin-dependent endocytosis	1	0.754332	0.051	1	Biological Process	GO:2000395	regulation of ubiquitin-dependent endocytosis	0.123335	0.754332	0	1	1	1
GO:2000397 positive regulation of ubiquitin-dependent endocytosis	1	0.754332	0.051	1	Biological Process	GO:2000397	positive regulation of ubiquitin-dependent endocytosis	0.123335	0.754332	0	1	1	1
GO:2000878 positive regulation of oligopeptide transport	1	0.754332	0.051	1	Biological Process	GO:2000878	positive regulation of oligopeptide transport	0.123335	0.754332	1	0	1	1
GO:2000880 positive regulation of dipeptide transport	1	0.754332	0.051	1	Biological Process	GO:2000880	positive regulation of dipeptide transport	0.123335	0.754332	1	0	1	1
GO:2001142 nicotinate transport	1	0.754332	0.051	1	Biological Process	GO:2001142	nicotinate transport	0.123335	0.754332	1	0	1	1
GO:2001143 N-methylnicotinate transport	1	0.754332	0.051	1	Biological Process	GO:2001143	N-methylnicotinate transport	0.123335	0.754332	1	0	1	1
GO:2001148 regulation of dipeptide transmembrane transport	1	0.754332	0.051	1	Biological Process	GO:2001148	regulation of dipeptide transmembrane transport	0.123335	0.754332	1	0	1	1
GO:2001150 positive regulation of dipeptide transmembrane transport	1	0.754332	0.051	1	Biological Process	GO:2001150	positive regulation of dipeptide transmembrane transport	0.123335	0.754332	1	0	1	1
GO:2001168 positive regulation of histone H2B ubiquitination	1	0.754332	0.051	1	Biological Process	GO:2001168	positive regulation of histone H2B ubiquitination	0.123335	0.754332	0	1	1	1
GO:0009311 oligosaccharide metabolic process	38	0.754332	1.927	0.149	Biological Process	GO:0009311	oligosaccharide metabolic process	0.124083	0.754332	10	28	38	255
GO:0044247 cellular polysaccharide catabolic process	11	0.754332	0.558	0.18	Biological Process	GO:0044247	cellular polysaccharide catabolic process	0.124976	0.754332	1	10	11	61
GO:0009313 oligosaccharide catabolic process	8	0.754332	0.406	0.195	Biological Process	GO:0009313	oligosaccharide catabolic process	0.125058	0.754332	2	6	8	41
GO:0010928 regulation of auxin mediated signaling pathway	8	0.754332	0.406	0.195	Biological Process	GO:0010928	regulation of auxin mediated signaling pathway	0.125058	0.754332	2	6	8	41
GO:0009695 jasmonic acid biosynthetic process	4	0.754332	0.203	0.25	Biological Process	GO:0009695	jasmonic acid biosynthetic process	0.12533	0.754332	2	2	4	16
GO:0017062 respiratory chain complex III assembly	4	0.754332	0.203	0.25	Biological Process	GO:0017062	respiratory chain complex III assembly	0.12533	0.754332	4	0	4	16
GO:0034551 mitochondrial respiratory chain complex III assembly	4	0.754332	0.203	0.25	Biological Process	GO:0034551	mitochondrial respiratory chain complex III assembly	0.12533	0.754332	4	0	4	16
GO:0072488 ammonium transmembrane transport	4	0.754332	0.203	0.25	Biological Process	GO:0072488	ammonium transmembrane transport	0.12533	0.754332	3	1	4	16
GO:0097033 mitochondrial respiratory chain complex III biogenesis	4	0.754332	0.203	0.25	Biological Process	GO:0097033	mitochondrial respiratory chain complex III biogenesis	0.12533	0.754332	4	0	4	16
GO:0044706 multi-multicellular organism process	29	0.754332	1.471	0.153	Biological Process	GO:0044706	multi-multicellular organism process	0.125526	0.754332	13	16	29	189
GO:0006004 fucose metabolic process	5	0.754332	0.254	0.227	Biological Process	GO:0006004	fucose metabolic process	0.125722	0.754332	1	4	5	22
GO:0008295 spermidine biosynthetic process	5	0.754332	0.254	0.227	Biological Process	GO:0008295	spermidine biosynthetic process	0.125722	0.754332	1	4	5	22
GO:0010143 cutin biosynthetic process	5	0.754332	0.254	0.227	Biological Process	GO:0010143	cutin biosynthetic process	0.125722	0.754332	1	4	5	22
GO:0051592 response to calcium ion	5	0.754332	0.254	0.227	Biological Process	GO:0051592	response to calcium ion	0.125722	0.754332	2	3	5	22
GO:0009734 auxin-activated signaling pathway	25	0.756315	1.268	0.156	Biological Process	GO:0009734	auxin-activated signaling pathway	0.126228	0.756315	5	20	25	160
GO:0070569 uridylyltransferase activity	8	0.757723	0.384	0.136	Molecular Function	GO:0070569	uridylyltransferase activity	0.431039	0.757723	4	4	8	59
GO:0004316 3-oxoacyl-[acyl-carrier-protein] reductase (NADPH) activity	13	0.757723	0.625	0.131	Molecular Function	GO:0004316	3-oxoacyl-[acyl-carrier-protein] reductase (NADPH) activity	0.43142	0.757723	1	12	13	99
GO:0045181 glutamate synthase activity, NAD(P)H as acceptor	9	0.757723	0.432	0.134	Molecular Function	GO:0045181	glutamate synthase activity, NAD(P)H as acceptor	0.431563	0.757723	4	5	9	67
GO:0046394 carboxylic acid biosynthetic process	183	0.762862	9.28	0.133	Biological Process	GO:0046394	carboxylic acid biosynthetic process	0.127498	0.762862	64	119	183	1372
GO:0001077 transcriptional activator activity, RNA polymerase II core promoter proximal region sequence-specific binding	2	0.764522	0.096	0.167	Molecular Function	GO:0001077	transcriptional activator activity, RNA polymerase II core promoter proximal region sequence-specific binding	0.439543	0.764522	1	1	2	12
GO:0004064 arylesterase activity	2	0.764522	0.096	0.167	Molecular Function	GO:0004064	arylesterase activity	0.439543	0.764522	1	1	2	12
GO:0004462 lactoylglutathione lyase activity	2	0.764522	0.096	0.167	Molecular Function	GO:0004462	lactoylglutathione lyase activity	0.439543	0.764522	0	2	2	12
GO:0004638 phosphoribosylaminoimidazole carboxylase activity	2	0.764522	0.096	0.167	Molecular Function	GO:0004638	phosphoribosylaminoimidazole carboxylase activity	0.439543	0.764522	1	1	2	12
GO:0008296 3'-5'-exodeoxyribonuclease activity	2	0.764522	0.096	0.167	Molecular Function	GO:0008296	3'-5'-exodeoxyribonuclease activity	0.439543	0.764522	1	1	2	12
GO:0015185 gamma-aminobutyric acid transmembrane transporter activity	2	0.764522	0.096	0.167	Molecular Function	GO:0015185	gamma-aminobutyric acid transmembrane transporter activity	0.439543	0.764522	2	0	2	12
GO:0033613 activating transcription factor binding	2	0.764522	0.096	0.167	Molecular Function	GO:0033613	activating transcription factor binding	0.439543	0.764522	2	0	2	12
GO:0033817 beta-ketoacyl-acyl-carrier-protein synthase II activity	2	0.764522	0.096	0.167	Molecular Function	GO:0033817	beta-ketoacyl-acyl-carrier-protein synthase II activity	0.439543	0.764522	1	1	2	12
GO:0051920 peroxiredoxin activity	2	0.764522	0.096	0.167	Molecular Function	GO:0051920	peroxiredoxin activity	0.439543	0.764522	1	1	2	12
GO:0003700 transcription factor activity, sequence-specific DNA binding	134	0.767051	6.439	0.124	Molecular Function	GO:0003700	transcription factor activity, sequence-specific DNA binding	0.441455	0.767051	61	73	134	1084
GO:0071395 cellular response to jasmonic acid stimulus	14	0.769623	0.71	0.171	Biological Process	GO:0071395	cellular response to jasmonic acid stimulus	0.128806	0.769623	5	9	14	82
GO:0016763 transferase activity, transferring pentosyl groups	14	0.770635	0.673	0.13	Molecular Function	GO:0016763	transferase activity, transferring pentosyl groups	0.44541	0.770635	2	12	14	108
GO:0015036 disulfide oxidoreductase activity	25	0.770635	1.201	0.127	Molecular Function	GO:0015036	disulfide oxidoreductase activity	0.446011	0.770635	10	15	25	197
GO:0000982 transcription factor activity, RNA polymerase II core promoter proximal region sequence-specific binding	3	0.770635	0.144	0.15	Molecular Function	GO:0000982	transcription factor activity, RNA polymerase II core promoter proximal region sequence-specific binding	0.447199	0.770635	2	1	3	20
GO:0003857 3-hydroxyacyl-CoA dehydrogenase activity	3	0.770635	0.144	0.15	Molecular Function	GO:0003857	3-hydroxyacyl-CoA dehydrogenase activity	0.447199	0.770635	0	3	3	20
GO:0005092 GDP-dissociation inhibitor activity	3	0.770635	0.144	0.15	Molecular Function	GO:0005092	GDP-dissociation inhibitor activity	0.447199	0.770635	0	3	3	20
GO:0008176 tRNA (guanine-N7-)-methyltransferase activity	3	0.770635	0.144	0.15	Molecular Function	GO:0008176	tRNA (guanine-N7-)-methyltransferase activity	0.447199	0.770635	0	3	3	20
GO:0008801 beta-phosphoglucomutase activity	3	0.770635	0.144	0.15	Molecular Function	GO:0008801	beta-phosphoglucomutase activity	0.447199	0.770635	0	3	3	20
GO:0016869 intramolecular transferase activity, transferring amino groups	3	0.770635	0.144	0.15	Molecular Function	GO:0016869	intramolecular transferase activity, transferring amino groups	0.447199	0.770635	0	3	3	20
GO:0016639 oxidoreductase activity, acting on the CH-NH2 group of donors, NAD or NADP as acceptor	10	0.772807	0.481	0.132	Molecular Function	GO:0016639	oxidoreductase activity, acting on the CH-NH2 group of donors, NAD or NADP as acceptor	0.44892	0.772807	4	6	10	76
GO:0000987 core promoter proximal region sequence-specific DNA binding	4	0.77299	0.192	0.143	Molecular Function	GO:0000987	core promoter proximal region sequence-specific DNA binding	0.449949	0.77299	3	1	4	28
GO:0001159 core promoter proximal region DNA binding	4	0.77299	0.192	0.143	Molecular Function	GO:0001159	core promoter proximal region DNA binding	0.449949	0.77299	3	1	4	28
GO:0004400 histidinol-phosphate transaminase activity	5	0.773904	0.24	0.139	Molecular Function	GO:0004400	histidinol-phosphate transaminase activity	0.450943	0.773904	2	3	5	36
GO:0015078 hydrogen ion transmembrane transporter activity	35	0.778126	1.682	0.125	Molecular Function	GO:0015078	hydrogen ion transmembrane transporter activity	0.453868	0.778126	17	18	35	279
GO:0042623 ATPase activity, coupled	98	0.778158	4.709	0.124	Molecular Function	GO:0042623	ATPase activity, coupled	0.455946	0.778158	53	45	98	793
GO:0001076 transcription factor activity, RNA polymerase II transcription factor binding	13	0.778158	0.625	0.129	Molecular Function	GO:0001076	transcription factor activity, RNA polymerase II transcription factor binding	0.461196	0.778158	3	10	13	101
GO:0001071 nucleic acid binding transcription factor activity	135	0.778158	6.487	0.123	Molecular Function	GO:0001071	nucleic acid binding transcription factor activity	0.468424	0.778158	62	73	135	1098
GO:0000034 adenine deaminase activity	1	0.778158	0.048	0.2	Molecular Function	GO:0000034	adenine deaminase activity	0.4778	0.778158	1	0	1	5
GO:0000035 acyl binding	1	0.778158	0.048	0.2	Molecular Function	GO:0000035	acyl binding	0.4778	0.778158	0	1	1	5
GO:0000822 inositol hexakisphosphate binding	1	0.778158	0.048	0.2	Molecular Function	GO:0000822	inositol hexakisphosphate binding	0.4778	0.778158	0	1	1	5
GO:0003855 3-dehydroquinate dehydratase activity	1	0.778158	0.048	0.2	Molecular Function	GO:0003855	3-dehydroquinate dehydratase activity	0.4778	0.778158	0	1	1	5
GO:0003868 4-hydroxyphenylpyruvate dioxygenase activity	1	0.778158	0.048	0.2	Molecular Function	GO:0003868	4-hydroxyphenylpyruvate dioxygenase activity	0.4778	0.778158	0	1	1	5
GO:0004121 cystathionine beta-lyase activity	1	0.778158	0.048	0.2	Molecular Function	GO:0004121	cystathionine beta-lyase activity	0.4778	0.778158	1	0	1	5
GO:0004181 metallocarboxypeptidase activity	1	0.778158	0.048	0.2	Molecular Function	GO:0004181	metallocarboxypeptidase activity	0.4778	0.778158	1	0	1	5
GO:0004367 glycerol-3-phosphate dehydrogenase [NAD+] activity	1	0.778158	0.048	0.2	Molecular Function	GO:0004367	glycerol-3-phosphate dehydrogenase [NAD+] activity	0.4778	0.778158	0	1	1	5
GO:0004379 glycylpeptide N-tetradecanoyltransferase activity	1	0.778158	0.048	0.2	Molecular Function	GO:0004379	glycylpeptide N-tetradecanoyltransferase activity	0.4778	0.778158	0	1	1	5
GO:0004614 phosphoglucomutase activity	1	0.778158	0.048	0.2	Molecular Function	GO:0004614	phosphoglucomutase activity	0.4778	0.778158	0	1	1	5
GO:0004808 tRNA (5-methylaminomethyl-2-thiouridylate)-methyltransferase activity	1	0.778158	0.048	0.2	Molecular Function	GO:0004808	tRNA (5-methylaminomethyl-2-thiouridylate)-methyltransferase activity	0.4778	0.778158	1	0	1	5
GO:0005184 neuropeptide hormone activity	1	0.778158	0.048	0.2	Molecular Function	GO:0005184	neuropeptide hormone activity	0.4778	0.778158	0	1	1	5
GO:0005432 calcium:sodium antiporter activity	1	0.778158	0.048	0.2	Molecular Function	GO:0005432	calcium:sodium antiporter activity	0.4778	0.778158	0	1	1	5
GO:0008177 succinate dehydrogenase (ubiquinone) activity	1	0.778158	0.048	0.2	Molecular Function	GO:0008177	succinate dehydrogenase (ubiquinone) activity	0.4778	0.778158	0	1	1	5
GO:0008417 fucosyltransferase activity	1	0.778158	0.048	0.2	Molecular Function	GO:0008417	fucosyltransferase activity	0.4778	0.778158	0	1	1	5
GO:0009044 xylan 1,4-beta-xylosidase activity	1	0.778158	0.048	0.2	Molecular Function	GO:0009044	xylan 1,4-beta-xylosidase activity	0.4778	0.778158	0	1	1	5
GO:0009824 AMP dimethylallyltransferase activity	1	0.778158	0.048	0.2	Molecular Function	GO:0009824	AMP dimethylallyltransferase activity	0.4778	0.778158	1	0	1	5
GO:0015369 calcium:proton antiporter activity	1	0.778158	0.048	0.2	Molecular Function	GO:0015369	calcium:proton antiporter activity	0.4778	0.778158	0	1	1	5
GO:0015446 arsenite-transmembrane transporting ATPase activity	1	0.778158	0.048	0.2	Molecular Function	GO:0015446	arsenite-transmembrane transporting ATPase activity	0.4778	0.778158	0	1	1	5
GO:0015643 toxic substance binding	1	0.778158	0.048	0.2	Molecular Function	GO:0015643	toxic substance binding	0.4778	0.778158	1	0	1	5
GO:0016713 oxidoreductase activity, acting on paired donors, with incorporation or reduction of molecular oxygen, reduced iron-sulfur protein as one donor, and incorporation of one atom of oxygen	1	0.778158	0.048	0.2	Molecular Function	GO:0016713	oxidoreductase activity, acting on paired donors, with incorporation or reduction of molecular oxygen, reduced iron-sulfur protein as one donor, and incorporation of one atom of oxygen	0.4778	0.778158	0	1	1	5
GO:0016781 phosphotransferase activity, paired acceptors	1	0.778158	0.048	0.2	Molecular Function	GO:0016781	phosphotransferase activity, paired acceptors	0.4778	0.778158	1	0	1	5
GO:0016972 thiol oxidase activity	1	0.778158	0.048	0.2	Molecular Function	GO:0016972	thiol oxidase activity	0.4778	0.778158	1	0	1	5
GO:0018551 hydrogensulfite reductase activity	1	0.778158	0.048	0.2	Molecular Function	GO:0018551	hydrogensulfite reductase activity	0.4778	0.778158	0	1	1	5
GO:0019107 myristoyltransferase activity	1	0.778158	0.048	0.2	Molecular Function	GO:0019107	myristoyltransferase activity	0.4778	0.778158	0	1	1	5
GO:0030332 cyclin binding	1	0.778158	0.048	0.2	Molecular Function	GO:0030332	cyclin binding	0.4778	0.778158	0	1	1	5
GO:0030580 quinone cofactor methyltransferase activity	1	0.778158	0.048	0.2	Molecular Function	GO:0030580	quinone cofactor methyltransferase activity	0.4778	0.778158	1	0	1	5
GO:0033773 isoflavone 2'-hydroxylase activity	1	0.778158	0.048	0.2	Molecular Function	GO:0033773	isoflavone 2'-hydroxylase activity	0.4778	0.778158	1	0	1	5
GO:0033980 phosphonopyruvate decarboxylase activity	1	0.778158	0.048	0.2	Molecular Function	GO:0033980	phosphonopyruvate decarboxylase activity	0.4778	0.778158	1	0	1	5
GO:0034069 aminoglycoside N-acetyltransferase activity	1	0.778158	0.048	0.2	Molecular Function	GO:0034069	aminoglycoside N-acetyltransferase activity	0.4778	0.778158	0	1	1	5
GO:0042288 MHC class I protein binding	1	0.778158	0.048	0.2	Molecular Function	GO:0042288	MHC class I protein binding	0.4778	0.778158	0	1	1	5
GO:0043365 [formate-C-acetyltransferase]-activating enzyme activity	1	0.778158	0.048	0.2	Molecular Function	GO:0043365	[formate-C-acetyltransferase]-activating enzyme activity	0.4778	0.778158	1	0	1	5
GO:0045505 dynein intermediate chain binding	1	0.778158	0.048	0.2	Molecular Function	GO:0045505	dynein intermediate chain binding	0.4778	0.778158	0	1	1	5
GO:0046522 S-methyl-5-thioribose kinase activity	1	0.778158	0.048	0.2	Molecular Function	GO:0046522	S-methyl-5-thioribose kinase activity	0.4778	0.778158	1	0	1	5
GO:0050515 4-(cytidine 5'-diphospho)-2-C-methyl-D-erythritol kinase activity	1	0.778158	0.048	0.2	Molecular Function	GO:0050515	4-(cytidine 5'-diphospho)-2-C-methyl-D-erythritol kinase activity	0.4778	0.778158	0	1	1	5
GO:0050518 2-C-methyl-D-erythritol 4-phosphate cytidylyltransferase activity	1	0.778158	0.048	0.2	Molecular Function	GO:0050518	2-C-methyl-D-erythritol 4-phosphate cytidylyltransferase activity	0.4778	0.778158	1	0	1	5
GO:0051745 4-hydroxy-3-methylbut-2-en-1-yl diphosphate reductase activity	1	0.778158	0.048	0.2	Molecular Function	GO:0051745	4-hydroxy-3-methylbut-2-en-1-yl diphosphate reductase activity	0.4778	0.778158	1	0	1	5
GO:0051787 misfolded protein binding	1	0.778158	0.048	0.2	Molecular Function	GO:0051787	misfolded protein binding	0.4778	0.778158	1	0	1	5
GO:0051959 dynein light intermediate chain binding	1	0.778158	0.048	0.2	Molecular Function	GO:0051959	dynein light intermediate chain binding	0.4778	0.778158	0	1	1	5
GO:0071917 triose-phosphate transmembrane transporter activity	1	0.778158	0.048	0.2	Molecular Function	GO:0071917	triose-phosphate transmembrane transporter activity	0.4778	0.778158	0	1	1	5
GO:0080116 glucuronoxylan glucuronosyltransferase activity	1	0.778158	0.048	0.2	Molecular Function	GO:0080116	glucuronoxylan glucuronosyltransferase activity	0.4778	0.778158	0	1	1	5
GO:0098809 nitrite reductase activity	1	0.778158	0.048	0.2	Molecular Function	GO:0098809	nitrite reductase activity	0.4778	0.778158	0	1	1	5
GO:0008483 transaminase activity	12	0.778158	0.577	0.128	Molecular Function	GO:0008483	transaminase activity	0.478172	0.778158	6	6	12	94
GO:0019205 nucleobase-containing compound kinase activity	18	0.778158	0.865	0.126	Molecular Function	GO:0019205	nucleobase-containing compound kinase activity	0.47934	0.778158	7	11	18	143
GO:0004300 enoyl-CoA hydratase activity	3	0.778158	0.144	0.143	Molecular Function	GO:0004300	enoyl-CoA hydratase activity	0.480367	0.778158	0	3	3	21
GO:0019134 glucosamine-1-phosphate N-acetyltransferase activity	3	0.778158	0.144	0.143	Molecular Function	GO:0019134	glucosamine-1-phosphate N-acetyltransferase activity	0.480367	0.778158	1	2	3	21
GO:0042562 hormone binding	3	0.778158	0.144	0.143	Molecular Function	GO:0042562	hormone binding	0.480367	0.778158	1	2	3	21
GO:0003984 acetolactate synthase activity	2	0.778158	0.096	0.154	Molecular Function	GO:0003984	acetolactate synthase activity	0.482226	0.778158	2	0	2	13
GO:0003999 adenine phosphoribosyltransferase activity	2	0.778158	0.096	0.154	Molecular Function	GO:0003999	adenine phosphoribosyltransferase activity	0.482226	0.778158	0	2	2	13
GO:0004350 glutamate-5-semialdehyde dehydrogenase activity	2	0.778158	0.096	0.154	Molecular Function	GO:0004350	glutamate-5-semialdehyde dehydrogenase activity	0.482226	0.778158	2	0	2	13
GO:0004422 hypoxanthine phosphoribosyltransferase activity	2	0.778158	0.096	0.154	Molecular Function	GO:0004422	hypoxanthine phosphoribosyltransferase activity	0.482226	0.778158	0	2	2	13
GO:0004427 inorganic diphosphatase activity	2	0.778158	0.096	0.154	Molecular Function	GO:0004427	inorganic diphosphatase activity	0.482226	0.778158	2	0	2	13
GO:0004457 lactate dehydrogenase activity	2	0.778158	0.096	0.154	Molecular Function	GO:0004457	lactate dehydrogenase activity	0.482226	0.778158	2	0	2	13
GO:0008242 omega peptidase activity	2	0.778158	0.096	0.154	Molecular Function	GO:0008242	omega peptidase activity	0.482226	0.778158	2	0	2	13
GO:0008780 acyl-[acyl-carrier-protein]-UDP-N-acetylglucosamine O-acyltransferase activity	2	0.778158	0.096	0.154	Molecular Function	GO:0008780	acyl-[acyl-carrier-protein]-UDP-N-acetylglucosamine O-acyltransferase activity	0.482226	0.778158	1	1	2	13
GO:0008969 phosphohistidine phosphatase activity	2	0.778158	0.096	0.154	Molecular Function	GO:0008969	phosphohistidine phosphatase activity	0.482226	0.778158	0	2	2	13
GO:0034485 phosphatidylinositol-3,4,5-trisphosphate 5-phosphatase activity	2	0.778158	0.096	0.154	Molecular Function	GO:0034485	phosphatidylinositol-3,4,5-trisphosphate 5-phosphatase activity	0.482226	0.778158	1	1	2	13
GO:0034594 phosphatidylinositol trisphosphate phosphatase activity	2	0.778158	0.096	0.154	Molecular Function	GO:0034594	phosphatidylinositol trisphosphate phosphatase activity	0.482226	0.778158	1	1	2	13
GO:0070011 peptidase activity, acting on L-amino acid peptides	103	0.787318	4.95	0.123	Molecular Function	GO:0070011	peptidase activity, acting on L-amino acid peptides	0.488372	0.787318	33	70	103	840
GO:0015333 peptide:proton symporter activity	7	0.791497	0.336	0.13	Molecular Function	GO:0015333	peptide:proton symporter activity	0.491909	0.791497	2	5	7	54
GO:0022897 proton-dependent peptide secondary active transmembrane transporter activity	7	0.791497	0.336	0.13	Molecular Function	GO:0022897	proton-dependent peptide secondary active transmembrane transporter activity	0.491909	0.791497	2	5	7	54
GO:0016769 transferase activity, transferring nitrogenous groups	12	0.793348	0.577	0.126	Molecular Function	GO:0016769	transferase activity, transferring nitrogenous groups	0.493534	0.793348	6	6	12	95
GO:0032299 ribonuclease H2 complex	2	0.795377	0.134	0.5	Cellular Component	GO:0032299	ribonuclease H2 complex	0.0695665	0.795377	2	0	2	4
GO:1990316 ATG1/ULK1 kinase complex	2	0.795377	0.134	0.5	Cellular Component	GO:1990316	ATG1/ULK1 kinase complex	0.0695665	0.795377	2	0	2	4
GO:0006040 amino sugar metabolic process	10	0.795394	0.507	0.182	Biological Process	GO:0006040	amino sugar metabolic process	0.133673	0.795394	3	7	10	55
GO:0015822 ornithine transport	10	0.795394	0.507	0.182	Biological Process	GO:0015822	ornithine transport	0.133673	0.795394	7	3	10	55
GO:0070588 calcium ion transmembrane transport	10	0.795394	0.507	0.182	Biological Process	GO:0070588	calcium ion transmembrane transport	0.133673	0.795394	4	6	10	55
GO:0030428 cell septum	4	0.799699	0.268	0.286	Cellular Component	GO:0030428	cell septum	0.0711103	0.799699	1	3	4	14
GO:0007018 microtubule-based movement	19	0.801331	0.963	0.161	Biological Process	GO:0007018	microtubule-based movement	0.134857	0.801331	2	17	19	118
GO:0000981 RNA polymerase II transcription factor activity, sequence-specific DNA binding	20	0.801638	0.961	0.124	Molecular Function	GO:0000981	RNA polymerase II transcription factor activity, sequence-specific DNA binding	0.499169	0.801638	7	13	20	161
GO:1901700 response to oxygen-containing compound	147	0.804525	7.454	0.134	Biological Process	GO:1901700	response to oxygen-containing compound	0.135582	0.804525	55	92	147	1094
GO:0042545 cell wall modification	18	0.804636	0.913	0.162	Biological Process	GO:0042545	cell wall modification	0.13597	0.804636	0	18	18	111
GO:0019878 lysine biosynthetic process via aminoadipic acid	11	0.804636	0.558	0.177	Biological Process	GO:0019878	lysine biosynthetic process via aminoadipic acid	0.135974	0.804636	3	8	11	62
GO:0016782 transferase activity, transferring sulfur-containing groups	9	0.807669	0.432	0.127	Molecular Function	GO:0016782	transferase activity, transferring sulfur-containing groups	0.503407	0.807669	8	1	9	71
GO:0016423 tRNA (guanine) methyltransferase activity	4	0.810271	0.192	0.133	Molecular Function	GO:0016423	tRNA (guanine) methyltransferase activity	0.505512	0.810271	0	4	4	30
GO:0006083 acetate metabolic process	12	0.811756	0.609	0.174	Biological Process	GO:0006083	acetate metabolic process	0.137388	0.811756	7	5	12	69
GO:0006082 organic acid metabolic process	289	0.811756	14.655	0.131	Biological Process	GO:0006082	organic acid metabolic process	0.137554	0.811756	107	182	289	2212
GO:0022853 active ion transmembrane transporter activity	8	0.812613	0.384	0.127	Molecular Function	GO:0022853	active ion transmembrane transporter activity	0.507459	0.812613	3	5	8	63
GO:0009808 lignin metabolic process	8	0.816621	0.406	0.19	Biological Process	GO:0009808	lignin metabolic process	0.138757	0.816621	3	5	8	42
GO:0042173 regulation of sporulation resulting in formation of a cellular spore	8	0.816621	0.406	0.19	Biological Process	GO:0042173	regulation of sporulation resulting in formation of a cellular spore	0.138757	0.816621	5	3	8	42
GO:0015299 solute:proton antiporter activity	11	0.81688	0.529	0.125	Molecular Function	GO:0015299	solute:proton antiporter activity	0.512452	0.81688	4	7	11	88
GO:0000996 core DNA-dependent RNA polymerase binding promoter specificity activity	3	0.81688	0.144	0.136	Molecular Function	GO:0000996	core DNA-dependent RNA polymerase binding promoter specificity activity	0.512562	0.81688	0	3	3	22
GO:0001047 core promoter binding	3	0.81688	0.144	0.136	Molecular Function	GO:0001047	core promoter binding	0.512562	0.81688	2	1	3	22
GO:0009016 succinyldiaminopimelate transaminase activity	3	0.81688	0.144	0.136	Molecular Function	GO:0009016	succinyldiaminopimelate transaminase activity	0.512562	0.81688	1	2	3	22
GO:0016987 sigma factor activity	3	0.81688	0.144	0.136	Molecular Function	GO:0016987	sigma factor activity	0.512562	0.81688	0	3	3	22
GO:0046108 uridine metabolic process	6	0.817073	0.304	0.207	Biological Process	GO:0046108	uridine metabolic process	0.139213	0.817073	1	5	6	29
GO:0046112 nucleobase biosynthetic process	6	0.817073	0.304	0.207	Biological Process	GO:0046112	nucleobase biosynthetic process	0.139213	0.817073	2	4	6	29
GO:0005200 structural constituent of cytoskeleton	6	0.818517	0.288	0.128	Molecular Function	GO:0005200	structural constituent of cytoskeleton	0.517499	0.818517	2	4	6	47
GO:0016884 carbon-nitrogen ligase activity, with glutamine as amido-N-donor	9	0.818517	0.432	0.125	Molecular Function	GO:0016884	carbon-nitrogen ligase activity, with glutamine as amido-N-donor	0.520989	0.818517	2	7	9	72
GO:0004039 allophanate hydrolase activity	2	0.818517	0.096	0.143	Molecular Function	GO:0004039	allophanate hydrolase activity	0.522833	0.818517	0	2	2	14
GO:0004040 amidase activity	2	0.818517	0.096	0.143	Molecular Function	GO:0004040	amidase activity	0.522833	0.818517	0	2	2	14
GO:0004311 farnesyltranstransferase activity	2	0.818517	0.096	0.143	Molecular Function	GO:0004311	farnesyltranstransferase activity	0.522833	0.818517	2	0	2	14
GO:0004455 ketol-acid reductoisomerase activity	2	0.818517	0.096	0.143	Molecular Function	GO:0004455	ketol-acid reductoisomerase activity	0.522833	0.818517	1	1	2	14
GO:0004749 ribose phosphate diphosphokinase activity	2	0.818517	0.096	0.143	Molecular Function	GO:0004749	ribose phosphate diphosphokinase activity	0.522833	0.818517	0	2	2	14
GO:0008677 2-dehydropantoate 2-reductase activity	2	0.818517	0.096	0.143	Molecular Function	GO:0008677	2-dehydropantoate 2-reductase activity	0.522833	0.818517	1	1	2	14
GO:0008839 4-hydroxy-tetrahydrodipicolinate reductase	2	0.818517	0.096	0.143	Molecular Function	GO:0008839	4-hydroxy-tetrahydrodipicolinate reductase	0.522833	0.818517	2	0	2	14
GO:0015173 aromatic amino acid transmembrane transporter activity	2	0.818517	0.096	0.143	Molecular Function	GO:0015173	aromatic amino acid transmembrane transporter activity	0.522833	0.818517	2	0	2	14
GO:0015927 trehalase activity	2	0.818517	0.096	0.143	Molecular Function	GO:0015927	trehalase activity	0.522833	0.818517	1	1	2	14
GO:0016623 oxidoreductase activity, acting on the aldehyde or oxo group of donors, oxygen as acceptor	2	0.818517	0.096	0.143	Molecular Function	GO:0016623	oxidoreductase activity, acting on the aldehyde or oxo group of donors, oxygen as acceptor	0.522833	0.818517	2	0	2	14
GO:0017048 Rho GTPase binding	2	0.818517	0.096	0.143	Molecular Function	GO:0017048	Rho GTPase binding	0.522833	0.818517	0	2	2	14
GO:0032266 phosphatidylinositol-3-phosphate binding	2	0.818517	0.096	0.143	Molecular Function	GO:0032266	phosphatidylinositol-3-phosphate binding	0.522833	0.818517	1	1	2	14
GO:0051748 UTP-monosaccharide-1-phosphate uridylyltransferase activity	2	0.818517	0.096	0.143	Molecular Function	GO:0051748	UTP-monosaccharide-1-phosphate uridylyltransferase activity	0.522833	0.818517	1	1	2	14
GO:0016877 ligase activity, forming carbon-sulfur bonds	11	0.818517	0.529	0.124	Molecular Function	GO:0016877	ligase activity, forming carbon-sulfur bonds	0.528232	0.818517	6	5	11	89
GO:0000014 single-stranded DNA endodeoxyribonuclease activity	1	0.818517	0.048	0.167	Molecular Function	GO:0000014	single-stranded DNA endodeoxyribonuclease activity	0.541443	0.818517	0	1	1	6
GO:0001102 RNA polymerase II activating transcription factor binding	1	0.818517	0.048	0.167	Molecular Function	GO:0001102	RNA polymerase II activating transcription factor binding	0.541443	0.818517	1	0	1	6
GO:0003847 1-alkyl-2-acetylglycerophosphocholine esterase activity	1	0.818517	0.048	0.167	Molecular Function	GO:0003847	1-alkyl-2-acetylglycerophosphocholine esterase activity	0.541443	0.818517	0	1	1	6
GO:0004106 chorismate mutase activity	1	0.818517	0.048	0.167	Molecular Function	GO:0004106	chorismate mutase activity	0.541443	0.818517	0	1	1	6
GO:0004143 diacylglycerol kinase activity	1	0.818517	0.048	0.167	Molecular Function	GO:0004143	diacylglycerol kinase activity	0.541443	0.818517	0	1	1	6
GO:0004157 dihydropyrimidinase activity	1	0.818517	0.048	0.167	Molecular Function	GO:0004157	dihydropyrimidinase activity	0.541443	0.818517	1	0	1	6
GO:0004615 phosphomannomutase activity	1	0.818517	0.048	0.167	Molecular Function	GO:0004615	phosphomannomutase activity	0.541443	0.818517	0	1	1	6
GO:0004788 thiamine diphosphokinase activity	1	0.818517	0.048	0.167	Molecular Function	GO:0004788	thiamine diphosphokinase activity	0.541443	0.818517	0	1	1	6
GO:0004789 thiamine-phosphate diphosphorylase activity	1	0.818517	0.048	0.167	Molecular Function	GO:0004789	thiamine-phosphate diphosphorylase activity	0.541443	0.818517	1	0	1	6
GO:0005504 fatty acid binding	1	0.818517	0.048	0.167	Molecular Function	GO:0005504	fatty acid binding	0.541443	0.818517	0	1	1	6
GO:0008525 phosphatidylcholine transporter activity	1	0.818517	0.048	0.167	Molecular Function	GO:0008525	phosphatidylcholine transporter activity	0.541443	0.818517	0	1	1	6
GO:0008666 2,3,4,5-tetrahydropyridine-2,6-dicarboxylate N-succinyltransferase activity	1	0.818517	0.048	0.167	Molecular Function	GO:0008666	2,3,4,5-tetrahydropyridine-2,6-dicarboxylate N-succinyltransferase activity	0.541443	0.818517	0	1	1	6
GO:0008690 3-deoxy-manno-octulosonate cytidylyltransferase activity	1	0.818517	0.048	0.167	Molecular Function	GO:0008690	3-deoxy-manno-octulosonate cytidylyltransferase activity	0.541443	0.818517	1	0	1	6
GO:0008792 arginine decarboxylase activity	1	0.818517	0.048	0.167	Molecular Function	GO:0008792	arginine decarboxylase activity	0.541443	0.818517	0	1	1	6
GO:0008795 NAD+ synthase activity	1	0.818517	0.048	0.167	Molecular Function	GO:0008795	NAD+ synthase activity	0.541443	0.818517	1	0	1	6
GO:0008966 phosphoglucosamine mutase activity	1	0.818517	0.048	0.167	Molecular Function	GO:0008966	phosphoglucosamine mutase activity	0.541443	0.818517	0	1	1	6
GO:0010178 IAA-amino acid conjugate hydrolase activity	1	0.818517	0.048	0.167	Molecular Function	GO:0010178	IAA-amino acid conjugate hydrolase activity	0.541443	0.818517	0	1	1	6
GO:0010277 chlorophyllide a oxygenase [overall] activity	1	0.818517	0.048	0.167	Molecular Function	GO:0010277	chlorophyllide a oxygenase [overall] activity	0.541443	0.818517	1	0	1	6
GO:0010295 (+)-abscisic acid 8'-hydroxylase activity	1	0.818517	0.048	0.167	Molecular Function	GO:0010295	(+)-abscisic acid 8'-hydroxylase activity	0.541443	0.818517	0	1	1	6
GO:0015120 phosphoglycerate transmembrane transporter activity	1	0.818517	0.048	0.167	Molecular Function	GO:0015120	phosphoglycerate transmembrane transporter activity	0.541443	0.818517	0	1	1	6
GO:0016531 copper chaperone activity	1	0.818517	0.048	0.167	Molecular Function	GO:0016531	copper chaperone activity	0.541443	0.818517	1	0	1	6
GO:0016707 gibberellin 3-beta-dioxygenase activity	1	0.818517	0.048	0.167	Molecular Function	GO:0016707	gibberellin 3-beta-dioxygenase activity	0.541443	0.818517	0	1	1	6
GO:0016892 endoribonuclease activity, producing 3'-phosphomonoesters	1	0.818517	0.048	0.167	Molecular Function	GO:0016892	endoribonuclease activity, producing 3'-phosphomonoesters	0.541443	0.818517	0	1	1	6
GO:0030158 protein xylosyltransferase activity	1	0.818517	0.048	0.167	Molecular Function	GO:0030158	protein xylosyltransferase activity	0.541443	0.818517	0	1	1	6
GO:0030267 glyoxylate reductase (NADP) activity	1	0.818517	0.048	0.167	Molecular Function	GO:0030267	glyoxylate reductase (NADP) activity	0.541443	0.818517	0	1	1	6
GO:0030507 spectrin binding	1	0.818517	0.048	0.167	Molecular Function	GO:0030507	spectrin binding	0.541443	0.818517	1	0	1	6
GO:0031210 phosphatidylcholine binding	1	0.818517	0.048	0.167	Molecular Function	GO:0031210	phosphatidylcholine binding	0.541443	0.818517	0	1	1	6
GO:0036310 annealing helicase activity	1	0.818517	0.048	0.167	Molecular Function	GO:0036310	annealing helicase activity	0.541443	0.818517	1	0	1	6
GO:0042083 5,10-methylenetetrahydrofolate-dependent methyltransferase activity	1	0.818517	0.048	0.167	Molecular Function	GO:0042083	5,10-methylenetetrahydrofolate-dependent methyltransferase activity	0.541443	0.818517	0	1	1	6
GO:0042834 peptidoglycan binding	1	0.818517	0.048	0.167	Molecular Function	GO:0042834	peptidoglycan binding	0.541443	0.818517	0	1	1	6
GO:0045502 dynein binding	1	0.818517	0.048	0.167	Molecular Function	GO:0045502	dynein binding	0.541443	0.818517	0	1	1	6
GO:0045544 gibberellin 20-oxidase activity	1	0.818517	0.048	0.167	Molecular Function	GO:0045544	gibberellin 20-oxidase activity	0.541443	0.818517	1	0	1	6
GO:0046715 borate transmembrane transporter activity	1	0.818517	0.048	0.167	Molecular Function	GO:0046715	borate transmembrane transporter activity	0.541443	0.818517	1	0	1	6
GO:0046923 ER retention sequence binding	1	0.818517	0.048	0.167	Molecular Function	GO:0046923	ER retention sequence binding	0.541443	0.818517	0	1	1	6
GO:0047470 (1,4)-alpha-D-glucan 1-alpha-D-glucosylmutase activity	1	0.818517	0.048	0.167	Molecular Function	GO:0047470	(1,4)-alpha-D-glucan 1-alpha-D-glucosylmutase activity	0.541443	0.818517	1	0	1	6
GO:0050480 imidazolonepropionase activity	1	0.818517	0.048	0.167	Molecular Function	GO:0050480	imidazolonepropionase activity	0.541443	0.818517	1	0	1	6
GO:0050997 quaternary ammonium group binding	1	0.818517	0.048	0.167	Molecular Function	GO:0050997	quaternary ammonium group binding	0.541443	0.818517	0	1	1	6
GO:0051139 metal ion:proton antiporter activity	1	0.818517	0.048	0.167	Molecular Function	GO:0051139	metal ion:proton antiporter activity	0.541443	0.818517	0	1	1	6
GO:0090447 glycerol-3-phosphate 2-O-acyltransferase activity	1	0.818517	0.048	0.167	Molecular Function	GO:0090447	glycerol-3-phosphate 2-O-acyltransferase activity	0.541443	0.818517	0	1	1	6
GO:0097617 annealing activity	1	0.818517	0.048	0.167	Molecular Function	GO:0097617	annealing activity	0.541443	0.818517	1	0	1	6
GO:1904288 BAT3 complex binding	1	0.818517	0.048	0.167	Molecular Function	GO:1904288	BAT3 complex binding	0.541443	0.818517	0	1	1	6
GO:0003968 RNA-directed RNA polymerase activity	3	0.819652	0.144	0.13	Molecular Function	GO:0003968	RNA-directed RNA polymerase activity	0.543662	0.819652	0	3	3	23
GO:0008891 glycolate oxidase activity	3	0.819652	0.144	0.13	Molecular Function	GO:0008891	glycolate oxidase activity	0.543662	0.819652	2	1	3	23
GO:0043178 alcohol binding	3	0.819652	0.144	0.13	Molecular Function	GO:0043178	alcohol binding	0.543662	0.819652	1	2	3	23
GO:0072330 monocarboxylic acid biosynthetic process	88	0.819899	4.462	0.138	Biological Process	GO:0072330	monocarboxylic acid biosynthetic process	0.139885	0.819899	23	65	88	638
GO:0008202 steroid metabolic process	33	0.823542	1.673	0.149	Biological Process	GO:0008202	steroid metabolic process	0.140698	0.823542	9	24	33	221
GO:0046406 magnesium protoporphyrin IX methyltransferase activity	5	0.82465	0.24	0.125	Molecular Function	GO:0046406	magnesium protoporphyrin IX methyltransferase activity	0.547469	0.82465	1	4	5	40
GO:0004529 exodeoxyribonuclease activity	10	0.82596	0.481	0.122	Molecular Function	GO:0004529	exodeoxyribonuclease activity	0.549325	0.82596	5	5	10	82
GO:0016895 exodeoxyribonuclease activity, producing 5'-phosphomonoesters	10	0.82596	0.481	0.122	Molecular Function	GO:0016895	exodeoxyribonuclease activity, producing 5'-phosphomonoesters	0.549325	0.82596	5	5	10	82
GO:1901606 alpha-amino acid catabolic process	47	0.833486	2.383	0.144	Biological Process	GO:1901606	alpha-amino acid catabolic process	0.14259	0.833486	26	21	47	326
GO:0030981 cortical microtubule cytoskeleton	3	0.833691	0.201	0.333	Cellular Component	GO:0030981	cortical microtubule cytoskeleton	0.0777788	0.833691	0	3	3	9
GO:0042600 chorion	3	0.833691	0.201	0.333	Cellular Component	GO:0042600	chorion	0.0777788	0.833691	0	3	3	9
GO:0048226 Casparian strip	3	0.833691	0.201	0.333	Cellular Component	GO:0048226	Casparian strip	0.0777788	0.833691	2	1	3	9
GO:0000104 succinate dehydrogenase activity	4	0.837106	0.192	0.125	Molecular Function	GO:0000104	succinate dehydrogenase activity	0.558423	0.837106	3	1	4	32
GO:0031071 cysteine desulfurase activity	4	0.837106	0.192	0.125	Molecular Function	GO:0031071	cysteine desulfurase activity	0.558423	0.837106	3	1	4	32
GO:0003916 DNA topoisomerase activity	6	0.837106	0.288	0.122	Molecular Function	GO:0003916	DNA topoisomerase activity	0.55996	0.837106	3	3	6	49
GO:0001046 core promoter sequence-specific DNA binding	2	0.837106	0.096	0.133	Molecular Function	GO:0001046	core promoter sequence-specific DNA binding	0.561236	0.837106	1	1	2	15
GO:0008131 primary amine oxidase activity	2	0.837106	0.096	0.133	Molecular Function	GO:0008131	primary amine oxidase activity	0.561236	0.837106	2	0	2	15
GO:0008878 glucose-1-phosphate adenylyltransferase activity	2	0.837106	0.096	0.133	Molecular Function	GO:0008878	glucose-1-phosphate adenylyltransferase activity	0.561236	0.837106	1	1	2	15
GO:0016822 hydrolase activity, acting on acid carbon-carbon bonds	2	0.837106	0.096	0.133	Molecular Function	GO:0016822	hydrolase activity, acting on acid carbon-carbon bonds	0.561236	0.837106	1	1	2	15
GO:0016823 hydrolase activity, acting on acid carbon-carbon bonds, in ketonic substances	2	0.837106	0.096	0.133	Molecular Function	GO:0016823	hydrolase activity, acting on acid carbon-carbon bonds, in ketonic substances	0.561236	0.837106	1	1	2	15
GO:0016894 endonuclease activity, active with either ribo- or deoxyribonucleic acids and producing 3'-phosphomonoesters	2	0.837106	0.096	0.133	Molecular Function	GO:0016894	endonuclease activity, active with either ribo- or deoxyribonucleic acids and producing 3'-phosphomonoesters	0.561236	0.837106	0	2	2	15
GO:0016667 oxidoreductase activity, acting on a sulfur group of donors	31	0.837617	1.49	0.12	Molecular Function	GO:0016667	oxidoreductase activity, acting on a sulfur group of donors	0.562078	0.837617	11	20	31	258
GO:0008233 peptidase activity	105	0.839464	5.046	0.121	Molecular Function	GO:0008233	peptidase activity	0.563819	0.839464	33	72	105	871
GO:0006517 protein deglycosylation	3	0.841024	0.152	0.273	Biological Process	GO:0006517	protein deglycosylation	0.145239	0.841024	1	2	3	11
GO:0009833 plant-type primary cell wall biogenesis	3	0.841024	0.152	0.273	Biological Process	GO:0009833	plant-type primary cell wall biogenesis	0.145239	0.841024	0	3	3	11
GO:0010025 wax biosynthetic process	3	0.841024	0.152	0.273	Biological Process	GO:0010025	wax biosynthetic process	0.145239	0.841024	0	3	3	11
GO:0032092 positive regulation of protein binding	3	0.841024	0.152	0.273	Biological Process	GO:0032092	positive regulation of protein binding	0.145239	0.841024	1	2	3	11
GO:0071423 malate transmembrane transport	3	0.841024	0.152	0.273	Biological Process	GO:0071423	malate transmembrane transport	0.145239	0.841024	0	3	3	11
GO:0009694 jasmonic acid metabolic process	5	0.841024	0.254	0.217	Biological Process	GO:0009694	jasmonic acid metabolic process	0.145246	0.841024	3	2	5	23
GO:0055075 potassium ion homeostasis	5	0.841024	0.254	0.217	Biological Process	GO:0055075	potassium ion homeostasis	0.145246	0.841024	4	1	5	23
GO:0016744 transferase activity, transferring aldehyde or ketonic groups	5	0.848398	0.24	0.122	Molecular Function	GO:0016744	transferase activity, transferring aldehyde or ketonic groups	0.570326	0.848398	3	2	5	41
GO:0003724 RNA helicase activity	25	0.849129	1.201	0.12	Molecular Function	GO:0003724	RNA helicase activity	0.571324	0.849129	15	10	25	209
GO:0015930 glutamate synthase activity	9	0.849914	0.432	0.12	Molecular Function	GO:0015930	glutamate synthase activity	0.57236	0.849914	4	5	9	75
GO:0000774 adenyl-nucleotide exchange factor activity	3	0.850962	0.144	0.125	Molecular Function	GO:0000774	adenyl-nucleotide exchange factor activity	0.573574	0.850962	0	3	3	24
GO:0009065 glutamine family amino acid catabolic process	11	0.852765	0.558	0.175	Biological Process	GO:0009065	glutamine family amino acid catabolic process	0.147472	0.852765	7	4	11	63
GO:0016036 cellular response to phosphate starvation	7	0.853188	0.355	0.194	Biological Process	GO:0016036	cellular response to phosphate starvation	0.147743	0.853188	5	2	7	36
GO:0015669 gas transport	4	0.854337	0.203	0.235	Biological Process	GO:0015669	gas transport	0.148735	0.854337	0	4	4	17
GO:0015671 oxygen transport	4	0.854337	0.203	0.235	Biological Process	GO:0015671	oxygen transport	0.148735	0.854337	0	4	4	17
GO:0019346 transsulfuration	4	0.854337	0.203	0.235	Biological Process	GO:0019346	transsulfuration	0.148735	0.854337	3	1	4	17
GO:0043476 pigment accumulation	4	0.854337	0.203	0.235	Biological Process	GO:0043476	pigment accumulation	0.148735	0.854337	2	2	4	17
GO:0016668 oxidoreductase activity, acting on a sulfur group of donors, NAD(P) as acceptor	14	0.854478	0.673	0.119	Molecular Function	GO:0016668	oxidoreductase activity, acting on a sulfur group of donors, NAD(P) as acceptor	0.584694	0.854478	5	9	14	118
GO:0016887 ATPase activity	126	0.854478	6.055	0.12	Molecular Function	GO:0016887	ATPase activity	0.589579	0.854478	66	60	126	1050
GO:0060090 binding, bridging	5	0.854478	0.24	0.119	Molecular Function	GO:0060090	binding, bridging	0.592568	0.854478	2	3	5	42
GO:0008171 O-methyltransferase activity	19	0.854478	0.913	0.118	Molecular Function	GO:0008171	O-methyltransferase activity	0.595551	0.854478	4	15	19	161
GO:0003886 DNA (cytosine-5-)-methyltransferase activity	1	0.854478	0.048	0.143	Molecular Function	GO:0003886	DNA (cytosine-5-)-methyltransferase activity	0.597332	0.854478	0	1	1	7
GO:0003904 deoxyribodipyrimidine photo-lyase activity	1	0.854478	0.048	0.143	Molecular Function	GO:0003904	deoxyribodipyrimidine photo-lyase activity	0.597332	0.854478	1	0	1	7
GO:0003941 L-serine ammonia-lyase activity	1	0.854478	0.048	0.143	Molecular Function	GO:0003941	L-serine ammonia-lyase activity	0.597332	0.854478	0	1	1	7
GO:0004089 carbonate dehydratase activity	1	0.854478	0.048	0.143	Molecular Function	GO:0004089	carbonate dehydratase activity	0.597332	0.854478	0	1	1	7
GO:0004351 glutamate decarboxylase activity	1	0.854478	0.048	0.143	Molecular Function	GO:0004351	glutamate decarboxylase activity	0.597332	0.854478	0	1	1	7
GO:0004735 pyrroline-5-carboxylate reductase activity	1	0.854478	0.048	0.143	Molecular Function	GO:0004735	pyrroline-5-carboxylate reductase activity	0.597332	0.854478	0	1	1	7
GO:0005542 folic acid binding	1	0.854478	0.048	0.143	Molecular Function	GO:0005542	folic acid binding	0.597332	0.854478	0	1	1	7
GO:0008311 double-stranded DNA 3'-5' exodeoxyribonuclease activity	1	0.854478	0.048	0.143	Molecular Function	GO:0008311	double-stranded DNA 3'-5' exodeoxyribonuclease activity	0.597332	0.854478	0	1	1	7
GO:0008490 arsenite secondary active transmembrane transporter activity	1	0.854478	0.048	0.143	Molecular Function	GO:0008490	arsenite secondary active transmembrane transporter activity	0.597332	0.854478	0	1	1	7
GO:0008526 phosphatidylinositol transporter activity	1	0.854478	0.048	0.143	Molecular Function	GO:0008526	phosphatidylinositol transporter activity	0.597332	0.854478	0	1	1	7
GO:0008836 diaminopimelate decarboxylase activity	1	0.854478	0.048	0.143	Molecular Function	GO:0008836	diaminopimelate decarboxylase activity	0.597332	0.854478	0	1	1	7
GO:0009678 hydrogen-translocating pyrophosphatase activity	1	0.854478	0.048	0.143	Molecular Function	GO:0009678	hydrogen-translocating pyrophosphatase activity	0.597332	0.854478	1	0	1	7
GO:0009679 hexose:proton symporter activity	1	0.854478	0.048	0.143	Molecular Function	GO:0009679	hexose:proton symporter activity	0.597332	0.854478	1	0	1	7
GO:0015169 glycerol-3-phosphate transmembrane transporter activity	1	0.854478	0.048	0.143	Molecular Function	GO:0015169	glycerol-3-phosphate transmembrane transporter activity	0.597332	0.854478	1	0	1	7
GO:0016670 oxidoreductase activity, acting on a sulfur group of donors, oxygen as acceptor	1	0.854478	0.048	0.143	Molecular Function	GO:0016670	oxidoreductase activity, acting on a sulfur group of donors, oxygen as acceptor	0.597332	0.854478	1	0	1	7
GO:0018515 pimeloyl-CoA dehydrogenase activity	1	0.854478	0.048	0.143	Molecular Function	GO:0018515	pimeloyl-CoA dehydrogenase activity	0.597332	0.854478	0	1	1	7
GO:0019139 cytokinin dehydrogenase activity	1	0.854478	0.048	0.143	Molecular Function	GO:0019139	cytokinin dehydrogenase activity	0.597332	0.854478	1	0	1	7
GO:0019784 NEDD8-specific protease activity	1	0.854478	0.048	0.143	Molecular Function	GO:0019784	NEDD8-specific protease activity	0.597332	0.854478	0	1	1	7
GO:0030151 molybdenum ion binding	1	0.854478	0.048	0.143	Molecular Function	GO:0030151	molybdenum ion binding	0.597332	0.854478	0	1	1	7
GO:0033885 10-hydroxy-9-(phosphonooxy)octadecanoate phosphatase activity	1	0.854478	0.048	0.143	Molecular Function	GO:0033885	10-hydroxy-9-(phosphonooxy)octadecanoate phosphatase activity	0.597332	0.854478	1	0	1	7
GO:0033926 glycopeptide alpha-N-acetylgalactosaminidase activity	1	0.854478	0.048	0.143	Molecular Function	GO:0033926	glycopeptide alpha-N-acetylgalactosaminidase activity	0.597332	0.854478	0	1	1	7
GO:0035035 histone acetyltransferase binding	1	0.854478	0.048	0.143	Molecular Function	GO:0035035	histone acetyltransferase binding	0.597332	0.854478	0	1	1	7
GO:0036435 K48-linked polyubiquitin binding	1	0.854478	0.048	0.143	Molecular Function	GO:0036435	K48-linked polyubiquitin binding	0.597332	0.854478	0	1	1	7
GO:0042132 fructose 1,6-bisphosphate 1-phosphatase activity	1	0.854478	0.048	0.143	Molecular Function	GO:0042132	fructose 1,6-bisphosphate 1-phosphatase activity	0.597332	0.854478	0	1	1	7
GO:0042577 lipid phosphatase activity	1	0.854478	0.048	0.143	Molecular Function	GO:0042577	lipid phosphatase activity	0.597332	0.854478	1	0	1	7
GO:0042800 histone methyltransferase activity (H3-K4 specific)	1	0.854478	0.048	0.143	Molecular Function	GO:0042800	histone methyltransferase activity (H3-K4 specific)	0.597332	0.854478	1	0	1	7
GO:0042879 aldonate transmembrane transporter activity	1	0.854478	0.048	0.143	Molecular Function	GO:0042879	aldonate transmembrane transporter activity	0.597332	0.854478	0	1	1	7
GO:0050681 androgen receptor binding	1	0.854478	0.048	0.143	Molecular Function	GO:0050681	androgen receptor binding	0.597332	0.854478	1	0	1	7
GO:0051538 3 iron, 4 sulfur cluster binding	1	0.854478	0.048	0.143	Molecular Function	GO:0051538	3 iron, 4 sulfur cluster binding	0.597332	0.854478	0	1	1	7
GO:0070204 2-succinyl-5-enolpyruvyl-6-hydroxy-3-cyclohexene-1-carboxylic-acid synthase activity	1	0.854478	0.048	0.143	Molecular Function	GO:0070204	2-succinyl-5-enolpyruvyl-6-hydroxy-3-cyclohexene-1-carboxylic-acid synthase activity	0.597332	0.854478	1	0	1	7
GO:0070405 ammonium ion binding	1	0.854478	0.048	0.143	Molecular Function	GO:0070405	ammonium ion binding	0.597332	0.854478	0	1	1	7
GO:0003918 DNA topoisomerase type II (ATP-hydrolyzing) activity	2	0.854478	0.096	0.125	Molecular Function	GO:0003918	DNA topoisomerase type II (ATP-hydrolyzing) activity	0.597369	0.854478	1	1	2	16
GO:0004066 asparagine synthase (glutamine-hydrolyzing) activity	2	0.854478	0.096	0.125	Molecular Function	GO:0004066	asparagine synthase (glutamine-hydrolyzing) activity	0.597369	0.854478	2	0	2	16
GO:0004559 alpha-mannosidase activity	2	0.854478	0.096	0.125	Molecular Function	GO:0004559	alpha-mannosidase activity	0.597369	0.854478	1	1	2	16
GO:0008138 protein tyrosine/serine/threonine phosphatase activity	2	0.854478	0.096	0.125	Molecular Function	GO:0008138	protein tyrosine/serine/threonine phosphatase activity	0.597369	0.854478	0	2	2	16
GO:0016002 sulfite reductase activity	2	0.854478	0.096	0.125	Molecular Function	GO:0016002	sulfite reductase activity	0.597369	0.854478	0	2	2	16
GO:0016661 oxidoreductase activity, acting on other nitrogenous compounds as donors	2	0.854478	0.096	0.125	Molecular Function	GO:0016661	oxidoreductase activity, acting on other nitrogenous compounds as donors	0.597369	0.854478	0	2	2	16
GO:0061505 DNA topoisomerase II activity	2	0.854478	0.096	0.125	Molecular Function	GO:0061505	DNA topoisomerase II activity	0.597369	0.854478	1	1	2	16
GO:0003973 (S)-2-hydroxy-acid oxidase activity	3	0.859229	0.144	0.12	Molecular Function	GO:0003973	(S)-2-hydroxy-acid oxidase activity	0.60223	0.859229	2	1	3	25
GO:0005372 water transmembrane transporter activity	3	0.859229	0.144	0.12	Molecular Function	GO:0005372	water transmembrane transporter activity	0.60223	0.859229	0	3	3	25
GO:0015250 water channel activity	3	0.859229	0.144	0.12	Molecular Function	GO:0015250	water channel activity	0.60223	0.859229	0	3	3	25
GO:0030674 protein binding, bridging	4	0.866886	0.192	0.118	Molecular Function	GO:0030674	protein binding, bridging	0.608114	0.866886	2	2	4	34
GO:0030863 cortical cytoskeleton	7	0.870443	0.469	0.206	Cellular Component	GO:0030863	cortical cytoskeleton	0.0940312	0.870443	1	6	7	34
GO:0030257 type III protein secretion system complex	6	0.870443	0.402	0.214	Cellular Component	GO:0030257	type III protein secretion system complex	0.100114	0.870443	6	0	6	28
GO:0005826 actomyosin contractile ring	3	0.870443	0.201	0.3	Cellular Component	GO:0005826	actomyosin contractile ring	0.101789	0.870443	1	2	3	10
GO:0009531 secondary cell wall	3	0.870443	0.201	0.3	Cellular Component	GO:0009531	secondary cell wall	0.101789	0.870443	2	1	3	10
GO:0001534 radial spoke	2	0.870443	0.134	0.4	Cellular Component	GO:0001534	radial spoke	0.107122	0.870443	1	1	2	5
GO:0032585 multivesicular body membrane	2	0.870443	0.134	0.4	Cellular Component	GO:0032585	multivesicular body membrane	0.107122	0.870443	1	1	2	5
GO:0033095 aleurone grain	2	0.870443	0.134	0.4	Cellular Component	GO:0033095	aleurone grain	0.107122	0.870443	0	2	2	5
GO:0045250 cytosolic pyruvate dehydrogenase complex	4	0.870443	0.268	0.25	Cellular Component	GO:0045250	cytosolic pyruvate dehydrogenase complex	0.107395	0.870443	1	3	4	16
GO:0009986 cell surface	10	0.870443	0.67	0.179	Cellular Component	GO:0009986	cell surface	0.111832	0.870443	3	7	10	56
GO:0005955 calcineurin complex	1	0.870443	0.067	1	Cellular Component	GO:0005955	calcineurin complex	0.116736	0.870443	1	0	1	1
[truncated: 4,670 more rows]

## Sheet: BP
GO ID	Description	CK-vs-T6 (1972)	All (15989)	pvalue	p.adjust	Genes
GO:0071554	cell wall organization or biogenesis	163	702	1.96633e-16	8.47097e-13	MSTRG.10678(CHI-L1);MSTRG.10715(PME41);MSTRG.11103(CHIT1B);MSTRG.11104(UDA1);MSTRG.11594(XTH23);MSTRG.13332(CHI2);MSTRG.13337(CHN14);MSTRG.13409(TLP1);MSTRG.4385(PME22);MSTRG.6737(WAT1);MSTRG.9540(TBL35);Morus000536(4CLL9);Morus000791(TBL16);Morus000866(At1g27930);Morus001400(TBL43);Morus002009(RHM1);Morus002693(algC);Morus003500(CSLC4);Morus003730(XTH10);Morus003886(At1g64390);Morus004063(At1g12…
GO:0005976	polysaccharide metabolic process	145	667	2.44376e-12	5.26386e-09	MSTRG.10678(CHI-L1);MSTRG.10715(PME41);MSTRG.11594(XTH23);MSTRG.13337(CHN14);MSTRG.24177(SQE1);MSTRG.4385(PME22);MSTRG.6737(WAT1);MSTRG.9540(TBL35);Morus000710(CML25);Morus000866(At1g27930);Morus002009(RHM1);Morus002693(algC);Morus003730(XTH10);Morus003886(At1g64390);Morus003922(OSCBPW);Morus004182(GAE6);Morus004469(CESA2);Morus004789(MAN2);Morus004833(At2g32990);Morus005651(SETH3);Morus006514(PU…
GO:0071555	cell wall organization	101	437	1.69678e-10	2.43657e-07	MSTRG.10715(PME41);MSTRG.11594(XTH23);MSTRG.13409(TLP1);MSTRG.4385(PME22);Morus002009(RHM1);Morus003500(CSLC4);Morus003730(XTH10);Morus003886(At1g64390);Morus004469(CESA2);Morus004825(At4g29360);Morus004833(At2g32990);Morus004869(COBL7);Morus005364(PER66);Morus005918(--);Morus006489(EXPA1);Morus006503(PAE9);Morus006819(PME34);Morus006981(PEX1);Morus006991(PME53);Morus007250(IRX9H);Morus007467(GAT…
GO:0045229	external encapsulating structure organization	105	473	8.44338e-10	9.09352e-07	MSTRG.10715(PME41);MSTRG.11594(XTH23);MSTRG.13409(TLP1);MSTRG.4385(PME22);MSTRG.6737(WAT1);Morus000349(At1g32860);Morus002009(RHM1);Morus003500(CSLC4);Morus003730(XTH10);Morus003886(At1g64390);Morus004469(CESA2);Morus004825(At4g29360);Morus004833(At2g32990);Morus004869(COBL7);Morus005364(PER66);Morus005918(--);Morus006489(EXPA1);Morus006503(PAE9);Morus006819(PME34);Morus006981(PEX1);Morus006991(P…
GO:0010410	hemicellulose metabolic process	25	58	4.76323e-09	4.104e-06	MSTRG.9540(TBL35);Morus000866(At1g27930);Morus003730(XTH10);Morus007250(IRX9H);Morus007765(XTH6);Morus010953(GXM1);Morus012904(XTH8);Morus012959(XLT2);Morus014667(XYL1);Morus015889(MUR3);Morus018309(XTH9);Morus019550(XYN1);Morus020727(GUX1);Morus021175(GAUT12);Morus021223(GATL1);Morus021404(XTH16);Morus021491(XTHB);Morus022104(GT17);Morus022899(XTH23);Morus022907(XTH23);Morus024442(IRX9);Morus024…
GO:0005975	carbohydrate metabolic process	289	1721	6.25255e-09	4.48933e-06	MSTRG.10678(CHI-L1);MSTRG.10715(PME41);MSTRG.11104(UDA1);MSTRG.11594(XTH23);MSTRG.13332(CHI2);MSTRG.13337(CHN14);MSTRG.23308(BGLU17);MSTRG.24177(SQE1);MSTRG.4385(PME22);MSTRG.6737(WAT1);MSTRG.9540(TBL35);Morus000076(SPAC1F5.03c);Morus000169(At5g19250);Morus000282(GSVIVT00026920001);Morus000349(At1g32860);Morus000478(ITPK4);Morus000600(GLC1);Morus000710(CML25);Morus000761(PCMP-H77);Morus000866(At1…
GO:0006825	copper ion transport	38	121	2.48662e-08	1.53034e-05	Morus000972(LAC7);Morus002168(HIPP05);Morus002603(HIPP09);Morus003379(SKS1);Morus003714(HIPP32);Morus005264(ACA1);Morus006857(TT10);Morus007174(LAC17);Morus009197(HMA2);Morus009198(HMA2);Morus009398(ACA2);Morus009439(LAC17);Morus010023(HIPP32);Morus011664(Bp10);Morus013221(Bp10);Morus013344(ACA13);Morus014196(Bp10);Morus014338(Bp10);Morus014340(Bp10);Morus016540(ACA11);Morus016619(AAO);Morus01674…
GO:0000041	transition metal ion transport	79	346	2.95001e-08	1.58858e-05	MSTRG.18969(BOR2);MSTRG.2000(ZIP11);MSTRG.21687(AGP41);Morus000972(LAC7);Morus002130(ychF);Morus002168(HIPP05);Morus002603(HIPP09);Morus002911(ABCC9);Morus003184(PDR1);Morus003186(PDR1);Morus003379(SKS1);Morus003714(HIPP32);Morus003893(ABCG25);Morus004101(ABCG11);Morus004550(ABCC8);Morus005264(ACA1);Morus006118(ABCA2);Morus006120(ABCA7);Morus006251(ZIP10);Morus006857(TT10);Morus007174(LAC17);Moru…
GO:0015698	inorganic anion transport	74	318	3.51642e-08	1.68319e-05	MSTRG.18302(ALDH2C4);MSTRG.18969(BOR2);MSTRG.21687(AGP41);Morus001449(BZIP61);Morus001704(TOC132);Morus002192(PLT5);Morus002911(ABCC9);Morus003184(PDR1);Morus003186(PDR1);Morus003216(MSSP2);Morus003470(BOR1);Morus003893(ABCG25);Morus004101(ABCG11);Morus004267(INT4);Morus004327(LSI2);Morus004508(APT5);Morus004550(ABCC8);Morus005142(BOR4);Morus006118(ABCA2);Morus006120(ABCA7);Morus006661(GRF12);Mor…
GO:0044036	cell wall macromolecule metabolic process	61	245	4.27832e-08	1.8431e-05	MSTRG.10678(CHI-L1);MSTRG.11103(CHIT1B);MSTRG.11104(UDA1);MSTRG.13332(CHI2);MSTRG.13337(CHN14);MSTRG.9540(TBL35);Morus000536(4CLL9);Morus000866(At1g27930);Morus002693(algC);Morus003730(XTH10);Morus004789(MAN2);Morus005630(4CLL6);Morus005651(SETH3);Morus006746(4CLL9);Morus007250(IRX9H);Morus007718(AAE6);Morus007737(CTL2);Morus007765(XTH6);Morus010953(GXM1);Morus012010(CTL1);Morus012723(QUA2);Morus…
GO:0015718	monocarboxylic acid transport	54	212	1.12844e-07	4.41936e-05	Morus002192(PLT5);Morus002778(STC);Morus002911(ABCC9);Morus003184(PDR1);Morus003186(PDR1);Morus003216(MSSP2);Morus003893(ABCG25);Morus004101(ABCG11);Morus004267(INT4);Morus004550(ABCC8);Morus006118(ABCA2);Morus006120(ABCA7);Morus008389(At2g48020);Morus008990(PDR2);Morus009557(GLR2.9);Morus010444(OCT7);Morus010910(STP14);Morus011905(ABCC3);Morus012358(STP13);Morus013039(ABCG24);Morus013784(ABCG39)…
GO:0015749	monosaccharide transport	43	154	1.40658e-07	5.04962e-05	Morus000166(HEX6);Morus002192(PLT5);Morus002778(STC);Morus002911(ABCC9);Morus003184(PDR1);Morus003186(PDR1);Morus003216(MSSP2);Morus003893(ABCG25);Morus004101(ABCG11);Morus004267(INT4);Morus004550(ABCC8);Morus005064(RPV1);Morus006118(ABCA2);Morus006120(ABCA7);Morus007213(SWEET17);Morus008990(PDR2);Morus009260(DSC1);Morus010910(STP14);Morus011905(ABCC3);Morus012358(STP13);Morus013039(ABCG24);Morus…
GO:0010383	cell wall polysaccharide metabolic process	27	76	1.56632e-07	5.19056e-05	MSTRG.9540(TBL35);Morus000866(At1g27930);Morus003730(XTH10);Morus007250(IRX9H);Morus007765(XTH6);Morus010953(GXM1);Morus012723(QUA2);Morus012904(XTH8);Morus012959(XLT2);Morus014667(XYL1);Morus015889(MUR3);Morus018309(XTH9);Morus019550(XYN1);Morus020727(GUX1);Morus021175(GAUT12);Morus021223(GATL1);Morus021404(XTH16);Morus021491(XTHB);Morus022104(GT17);Morus022899(XTH23);Morus022907(XTH23);Morus023…
GO:0006820	anion transport	115	588	2.40391e-07	7.39717e-05	MSTRG.1278(BOR4);MSTRG.18302(ALDH2C4);MSTRG.18969(BOR2);MSTRG.21687(AGP41);Morus000855(At3g19553);Morus001449(BZIP61);Morus001460(ALMT2);Morus001704(TOC132);Morus002192(PLT5);Morus002268(At3g13620);Morus002778(STC);Morus002911(ABCC9);Morus003184(PDR1);Morus003186(PDR1);Morus003216(MSSP2);Morus003470(BOR1);Morus003893(ABCG25);Morus004101(ABCG11);Morus004267(INT4);Morus004327(LSI2);Morus004508(APT5…
GO:0042546	cell wall biogenesis	70	314	4.68657e-07	0.000129119	MSTRG.6737(WAT1);Morus000536(4CLL9);Morus000866(At1g27930);Morus002693(algC);Morus003730(XTH10);Morus004063(At1g12200);Morus004469(CESA2);Morus004675(PAO1);Morus004869(COBL7);Morus005630(4CLL6);Morus005651(SETH3);Morus006746(4CLL9);Morus007250(IRX9H);Morus007468(CSLD5);Morus007718(AAE6);Morus007765(XTH6);Morus008879(KIN4A);Morus010953(GXM1);Morus012679(COB);Morus012718(PAO2);Morus012723(QUA2);Mor…
GO:0044264	cellular polysaccharide metabolic process	88	424	4.79549e-07	0.000129119	Morus000866(At1g27930);Morus002009(RHM1);Morus002693(algC);Morus003730(XTH10);Morus003886(At1g64390);Morus004182(GAE6);Morus004469(CESA2);Morus004789(MAN2);Morus004833(At2g32990);Morus005651(SETH3);Morus006514(PUB32);Morus007250(IRX9H);Morus007468(CSLD5);Morus007765(XTH6);Morus007869(CSLD2);Morus010097(NEPS1);Morus010103(NEPS1);Morus010953(GXM1);Morus011122(At4g02290);Morus011656(AMY2);Morus01201…
GO:0010411	xyloglucan metabolic process	15	30	5.55506e-07	0.000140772	Morus003730(XTH10);Morus007765(XTH6);Morus012904(XTH8);Morus012959(XLT2);Morus014667(XYL1);Morus015889(MUR3);Morus018309(XTH9);Morus021404(XTH16);Morus021491(XTHB);Morus022104(GT17);Morus022899(XTH23);Morus022907(XTH23);Morus024626(XTH17);Morus027795(XTH33);Morus027822(AXY4)
GO:0006468	protein phosphorylation	209	1246	1.13013e-06	0.000270479	MSTRG.13149(SELMODRAFT_444075);MSTRG.13517(ASK8);MSTRG.16492(CRK10);MSTRG.1717(At1g56140);MSTRG.21114(At1g56130);MSTRG.21115(At1g56140);MSTRG.23806(SELMODRAFT_444075);Morus000212(--);Morus000414(At1g53440);Morus000497(WAK2);Morus000787(LECRK91);Morus000980(At1g56140);Morus001056(At4g03230);Morus001080(CCR4);Morus001082(CEPR2);Morus001220(TMK2);Morus001224(TMK1);Morus001318(LRK10L-2.5);Morus001589…
GO:0006811	ion transport	230	1400	1.55183e-06	0.000349389	MSTRG.10715(PME41);MSTRG.1278(BOR4);MSTRG.14436(MLP28);MSTRG.18302(ALDH2C4);MSTRG.18969(BOR2);MSTRG.2000(ZIP11);MSTRG.21114(At1g56130);MSTRG.21115(At1g56140);MSTRG.21687(AGP41);MSTRG.9521(HIPP07);Morus000076(SPAC1F5.03c);Morus000166(HEX6);Morus000618(At5g43745);Morus000855(At3g19553);Morus000972(LAC7);Morus001449(BZIP61);Morus001460(ALMT2);Morus001672(At5g43745);Morus001704(TOC132);Morus002130(yc…
GO:0006817	phosphate ion transport	51	212	1.62205e-06	0.000349389	Morus002192(PLT5);Morus002911(ABCC9);Morus003184(PDR1);Morus003186(PDR1);Morus003216(MSSP2);Morus003893(ABCG25);Morus004101(ABCG11);Morus004267(INT4);Morus004508(APT5);Morus004550(ABCC8);Morus006118(ABCA2);Morus006120(ABCA7);Morus006661(GRF12);Morus007715(PUMP4);Morus008545(PUMP5);Morus008990(PDR2);Morus010444(OCT7);Morus010910(STP14);Morus011704(PHO1);Morus011905(ABCC3);Morus013039(ABCG24);Morus…
GO:0015689	molybdate ion transport	36	130	1.76653e-06	0.000361543	Morus001704(TOC132);Morus002911(ABCC9);Morus003184(PDR1);Morus003186(PDR1);Morus003893(ABCG25);Morus004101(ABCG11);Morus004550(ABCC8);Morus006118(ABCA2);Morus006120(ABCA7);Morus008753(HSR4);Morus008990(PDR2);Morus011834(At2g46620);Morus011839(mfsd5);Morus011905(ABCC3);Morus013039(ABCG24);Morus013784(ABCG39);Morus013879(ABCB11);Morus014211(ABCG8);Morus014928(MOT1);Morus015321(ABCG15);Morus016221(A…
GO:0015750	pentose transport	34	120	1.93024e-06	0.000361543	Morus002192(PLT5);Morus002911(ABCC9);Morus003184(PDR1);Morus003186(PDR1);Morus003893(ABCG25);Morus004101(ABCG11);Morus004550(ABCC8);Morus005064(RPV1);Morus006118(ABCA2);Morus006120(ABCA7);Morus008990(PDR2);Morus009260(DSC1);Morus011905(ABCC3);Morus013039(ABCG24);Morus013784(ABCG39);Morus013879(ABCB11);Morus014211(ABCG8);Morus015321(ABCG15);Morus016221(ABCC3);Morus016224(ABCC3);Morus017775(ABCB2);…
GO:0015753	D-xylose transport	34	120	1.93024e-06	0.000361543	Morus002192(PLT5);Morus002911(ABCC9);Morus003184(PDR1);Morus003186(PDR1);Morus003893(ABCG25);Morus004101(ABCG11);Morus004550(ABCC8);Morus005064(RPV1);Morus006118(ABCA2);Morus006120(ABCA7);Morus008990(PDR2);Morus009260(DSC1);Morus011905(ABCC3);Morus013039(ABCG24);Morus013784(ABCG39);Morus013879(ABCB11);Morus014211(ABCG8);Morus015321(ABCG15);Morus016221(ABCC3);Morus016224(ABCC3);Morus017775(ABCB2);…
GO:0000271	polysaccharide biosynthetic process	73	345	2.14432e-06	0.000384905	Morus000866(At1g27930);Morus002009(RHM1);Morus002693(algC);Morus004182(GAE6);Morus004469(CESA2);Morus005651(SETH3);Morus006514(PUB32);Morus007250(IRX9H);Morus007467(GATL7);Morus007468(CSLD5);Morus007869(CSLD2);Morus009170(GATL1);Morus009661(GAUT9);Morus010097(NEPS1);Morus010103(NEPS1);Morus010507(GATL10);Morus010953(GXM1);Morus011300(GATL4);Morus012010(CTL1);Morus012272(SNX2A);Morus012315(At4g272…
GO:0030001	metal ion transport	125	682	2.59712e-06	0.000447536	MSTRG.14436(MLP28);MSTRG.18969(BOR2);MSTRG.2000(ZIP11);MSTRG.21114(At1g56130);MSTRG.21115(At1g56140);MSTRG.21687(AGP41);Morus000076(SPAC1F5.03c);Morus000618(At5g43745);Morus000972(LAC7);Morus001672(At5g43745);Morus002130(ychF);Morus002168(HIPP05);Morus002603(HIPP09);Morus002911(ABCC9);Morus003184(PDR1);Morus003186(PDR1);Morus003379(SKS1);Morus003585(HKT1);Morus003714(HIPP32);Morus003893(ABCG25);M…
GO:0045488	pectin metabolic process	29	97	3.33637e-06	0.00055281	Morus003922(OSCBPW);Morus006819(PME34);Morus006991(PME53);Morus007467(GATL7);Morus007532(At4g00740);Morus009170(GATL1);Morus009661(GAUT9);Morus010507(GATL10);Morus011120(PME40);Morus011300(GATL4);Morus011336(OSCBPY);Morus012176(OSCBPY);Morus012723(QUA2);Morus013846(OSCBPY);Morus013848(OSCBPY);Morus013953(CESA7);Morus017690(At5g63180);Morus017960(GAUT4);Morus017990(PMEU1);Morus017991(PECS-1.1);Mor…
GO:0008272	sulfate transport	37	140	4.27827e-06	0.000682622	Morus001449(BZIP61);Morus002911(ABCC9);Morus003184(PDR1);Morus003186(PDR1);Morus003893(ABCG25);Morus004101(ABCG11);Morus004550(ABCC8);Morus006118(ABCA2);Morus006120(ABCA7);Morus007715(PUMP4);Morus008545(PUMP5);Morus008990(PDR2);Morus009110(SULTR3;1);Morus011905(ABCC3);Morus013039(ABCG24);Morus013784(ABCG39);Morus013879(ABCB11);Morus014211(ABCG8);Morus014928(MOT1);Morus015321(ABCG15);Morus016221(A…
GO:0019634	organic phosphonate metabolic process	41	163	5.13625e-06	0.000790249	Morus002911(ABCC9);Morus003184(PDR1);Morus003186(PDR1);Morus003893(ABCG25);Morus004101(ABCG11);Morus004383(PYD2);Morus004550(ABCC8);Morus004966(GK-2);Morus006118(ABCA2);Morus006120(ABCA7);Morus008990(PDR2);Morus009260(DSC1);Morus011905(ABCC3);Morus012369(--);Morus012845(GPP2);Morus013039(ABCG24);Morus013784(ABCG39);Morus013879(ABCB11);Morus013896(--);Morus014211(ABCG8);Morus015321(ABCG15);Morus01…
GO:0019755	one-carbon compound transport	36	138	7.89043e-06	0.0011585	Morus002911(ABCC9);Morus003184(PDR1);Morus003186(PDR1);Morus003893(ABCG25);Morus004101(ABCG11);Morus004550(ABCC8);Morus006118(ABCA2);Morus006120(ABCA7);Morus008861(GLR2.7);Morus008990(PDR2);Morus011905(ABCC3);Morus013039(ABCG24);Morus013784(ABCG39);Morus013879(ABCB11);Morus014211(ABCG8);Morus015321(ABCG15);Morus016221(ABCC3);Morus016224(ABCC3);Morus017775(ABCB2);Morus017776(ABCB10);Morus018880(AB…
GO:0010393	galacturonan metabolic process	29	101	8.06753e-06	0.0011585	Morus003922(OSCBPW);Morus006819(PME34);Morus006991(PME53);Morus007467(GATL7);Morus007532(At4g00740);Morus009170(GATL1);Morus009661(GAUT9);Morus010507(GATL10);Morus011120(PME40);Morus011300(GATL4);Morus011336(OSCBPY);Morus012176(OSCBPY);Morus012723(QUA2);Morus013846(OSCBPY);Morus013848(OSCBPY);Morus013953(CESA7);Morus017690(At5g63180);Morus017960(GAUT4);Morus017990(PMEU1);Morus017991(PECS-1.1);Mor…
GO:0015695	organic cation transport	36	139	9.40211e-06	0.00130659	Morus002911(ABCC9);Morus003184(PDR1);Morus003186(PDR1);Morus003893(ABCG25);Morus004101(ABCG11);Morus004550(ABCC8);Morus006118(ABCA2);Morus006120(ABCA7);Morus008990(PDR2);Morus010444(OCT7);Morus011905(ABCC3);Morus013039(ABCG24);Morus013784(ABCG39);Morus013879(ABCB11);Morus014211(ABCG8);Morus014477(AMT1-1);Morus015321(ABCG15);Morus016221(ABCC3);Morus016224(ABCC3);Morus017775(ABCB2);Morus017776(ABCB…
GO:0015706	nitrate transport	34	129	1.09911e-05	0.00147237	Morus002911(ABCC9);Morus003184(PDR1);Morus003186(PDR1);Morus003893(ABCG25);Morus004101(ABCG11);Morus004550(ABCC8);Morus006118(ABCA2);Morus006120(ABCA7);Morus008990(PDR2);Morus011905(ABCC3);Morus013039(ABCG24);Morus013784(ABCG39);Morus013879(ABCB11);Morus014211(ABCG8);Morus015321(ABCG15);Morus016221(ABCC3);Morus016224(ABCC3);Morus017775(ABCB2);Morus017776(ABCB10);Morus018880(ABCI20);Morus018973(NR…
GO:0015849	organic acid transport	73	361	1.16204e-05	0.00147237	Morus000855(At3g19553);Morus001460(ALMT2);Morus002192(PLT5);Morus002268(At3g13620);Morus002778(STC);Morus002911(ABCC9);Morus003184(PDR1);Morus003186(PDR1);Morus003216(MSSP2);Morus003893(ABCG25);Morus004101(ABCG11);Morus004267(INT4);Morus004550(ABCC8);Morus004966(GK-2);Morus006118(ABCA2);Morus006120(ABCA7);Morus007491(At5g60760);Morus007715(PUMP4);Morus007857(ALMT4);Morus008389(At2g48020);Morus008…
GO:0046942	carboxylic acid transport	73	361	1.16204e-05	0.00147237	Morus000855(At3g19553);Morus001460(ALMT2);Morus002192(PLT5);Morus002268(At3g13620);Morus002778(STC);Morus002911(ABCC9);Morus003184(PDR1);Morus003186(PDR1);Morus003216(MSSP2);Morus003893(ABCG25);Morus004101(ABCG11);Morus004267(INT4);Morus004550(ABCC8);Morus004966(GK-2);Morus006118(ABCA2);Morus006120(ABCA7);Morus007491(At5g60760);Morus007715(PUMP4);Morus007857(ALMT4);Morus008389(At2g48020);Morus008…
GO:0071669	plant-type cell wall organization or biogenesis	44	186	1.29215e-05	0.00159046	MSTRG.6737(WAT1);Morus004469(CESA2);Morus004869(COBL7);Morus005364(PER66);Morus006489(EXPA1);Morus007250(IRX9H);Morus007468(CSLD5);Morus007532(At4g00740);Morus007788(EXPA13);Morus008867(PER19);Morus008879(KIN4A);Morus010673(EXPA8);Morus011237(EXPA8);Morus012679(COB);Morus012723(QUA2);Morus013081(PER47);Morus013524(PER42);Morus013581(EXPA10);Morus013953(CESA7);Morus014391(FLA11);Morus015671(EXPA1)…
GO:0015696	ammonium transport	36	142	1.56758e-05	0.00187587	Morus002911(ABCC9);Morus003184(PDR1);Morus003186(PDR1);Morus003187(SBH1);Morus003893(ABCG25);Morus004101(ABCG11);Morus004550(ABCC8);Morus006118(ABCA2);Morus006120(ABCA7);Morus008990(PDR2);Morus010444(OCT7);Morus011905(ABCC3);Morus013039(ABCG24);Morus013784(ABCG39);Morus013879(ABCB11);Morus014211(ABCG8);Morus014477(AMT1-1);Morus015321(ABCG15);Morus016221(ABCC3);Morus016224(ABCC3);Morus017775(ABCB2…
GO:0015837	amine transport	37	148	1.68509e-05	0.00196199	Morus000855(At3g19553);Morus002268(At3g13620);Morus002911(ABCC9);Morus003184(PDR1);Morus003186(PDR1);Morus003893(ABCG25);Morus004101(ABCG11);Morus004550(ABCC8);Morus005651(SETH3);Morus006118(ABCA2);Morus006120(ABCA7);Morus008990(PDR2);Morus011905(ABCC3);Morus013039(ABCG24);Morus013784(ABCG39);Morus013879(ABCB11);Morus014211(ABCG8);Morus015321(ABCG15);Morus016221(ABCC3);Morus016224(ABCC3);Morus017…
GO:0015711	organic anion transport	82	423	1.79102e-05	0.00203045	Morus000855(At3g19553);Morus001460(ALMT2);Morus002192(PLT5);Morus002268(At3g13620);Morus002778(STC);Morus002911(ABCC9);Morus003184(PDR1);Morus003186(PDR1);Morus003216(MSSP2);Morus003893(ABCG25);Morus004101(ABCG11);Morus004267(INT4);Morus004550(ABCC8);Morus004966(GK-2);Morus006118(ABCA2);Morus006120(ABCA7);Morus006387(VPS28-2);Morus007491(At5g60760);Morus007715(PUMP4);Morus007857(ALMT4);Morus00804…
GO:0034637	cellular carbohydrate biosynthetic process	69	341	1.95489e-05	0.00206351	Morus000866(At1g27930);Morus002009(RHM1);Morus002693(algC);Morus003381(TPPA);Morus004182(GAE6);Morus004469(CESA2);Morus005651(SETH3);Morus006514(PUB32);Morus007250(IRX9H);Morus007468(CSLD5);Morus007869(CSLD2);Morus010097(NEPS1);Morus010103(NEPS1);Morus010953(GXM1);Morus012010(CTL1);Morus012272(SNX2A);Morus012315(At4g27290);Morus012723(QUA2);Morus012959(XLT2);Morus013517(PNSB1);Morus013953(CESA7);…
GO:0015871	choline transport	31	116	1.96388e-05	0.00206351	Morus002911(ABCC9);Morus003184(PDR1);Morus003186(PDR1);Morus003187(SBH1);Morus003893(ABCG25);Morus004101(ABCG11);Morus004550(ABCC8);Morus006118(ABCA2);Morus006120(ABCA7);Morus008990(PDR2);Morus011905(ABCC3);Morus013039(ABCG24);Morus013784(ABCG39);Morus013879(ABCB11);Morus014211(ABCG8);Morus015321(ABCG15);Morus016221(ABCC3);Morus016224(ABCC3);Morus017775(ABCB2);Morus017776(ABCB10);Morus018880(ABCI…
GO:0033231	carbohydrate export	31	116	1.96388e-05	0.00206351	Morus002911(ABCC9);Morus003184(PDR1);Morus003186(PDR1);Morus003893(ABCG25);Morus004101(ABCG11);Morus004550(ABCC8);Morus006118(ABCA2);Morus006120(ABCA7);Morus007213(SWEET17);Morus008990(PDR2);Morus011905(ABCC3);Morus013039(ABCG24);Morus013784(ABCG39);Morus013879(ABCB11);Morus014211(ABCG8);Morus015321(ABCG15);Morus016221(ABCC3);Morus016224(ABCC3);Morus017775(ABCB2);Morus017776(ABCB10);Morus018880(A…
GO:0042908	xenobiotic transport	24	80	2.13918e-05	0.00219419	Morus000166(HEX6);Morus002192(PLT5);Morus002778(STC);Morus002911(ABCC9);Morus003216(MSSP2);Morus004267(INT4);Morus004550(ABCC8);Morus008389(At2g48020);Morus010444(OCT7);Morus010910(STP14);Morus011839(mfsd5);Morus012358(STP13);Morus014617(PLT6);Morus020410(At2g48020);Morus020664(At1g54730);Morus021418(PHT1-4);Morus021419(PHT1-4);Morus021577(STP5);Morus023068(ABCC6);Morus023607(ANTR3);Morus024813(P…
GO:0043215	daunorubicin transport	31	117	2.36048e-05	0.00231112	Morus002911(ABCC9);Morus003184(PDR1);Morus003186(PDR1);Morus003893(ABCG25);Morus004101(ABCG11);Morus004550(ABCC8);Morus006118(ABCA2);Morus006120(ABCA7);Morus008990(PDR2);Morus011905(ABCC3);Morus013039(ABCG24);Morus013784(ABCG39);Morus013879(ABCB11);Morus014211(ABCG8);Morus015321(ABCG15);Morus016221(ABCC3);Morus016224(ABCC3);Morus017775(ABCB2);Morus017776(ABCB10);Morus018880(ABCI20);Morus019479(PD…
GO:1901656	glycoside transport	31	117	2.36048e-05	0.00231112	Morus002911(ABCC9);Morus003184(PDR1);Morus003186(PDR1);Morus003893(ABCG25);Morus004101(ABCG11);Morus004550(ABCC8);Morus006118(ABCA2);Morus006120(ABCA7);Morus008990(PDR2);Morus011905(ABCC3);Morus013039(ABCG24);Morus013784(ABCG39);Morus013879(ABCB11);Morus014211(ABCG8);Morus015321(ABCG15);Morus016221(ABCC3);Morus016224(ABCC3);Morus017775(ABCB2);Morus017776(ABCB10);Morus018880(ABCI20);Morus019479(PD…
[truncated: 4,265 more rows]

## Sheet: MF
GO ID	Description	CK-vs-T5 (2081)	All (17080)	pvalue	p.adjust	Genes
[truncated: 1,676 more rows]

## Sheet: CC
Table S7. GO terms analysis in CK-vs-T5
GO ID	Description	CK-vs-T5 (1492)	All (12781)	pvalue	p.adjust	Genes
[truncated: 686 more rows]
