# Supplementary material for: Comparative Physio-Biochemical and Transcriptome Analyses Reveal Contrasting Responses to Magnesium Imbalances in Leaves of Mulberry (Morus alba L.) Plants
Source: Antioxidants (Basel). 2024 Apr 25;13(5):516. doi: 10.3390/antiox13050516 (PMC11117640; doi:10.3390/antiox13050516)
Supplement: Supplementary file 1 [file antioxidants-13-00516-s001.zip › Table S8.xlsx]

## Sheet: KEGG.CK-vs-T1
Table S8. KEGG classification in CK-vs-T1
KEGG_A_class	KEGG_B_class	Pathway	CK-vs-T1 (499)	All (5012)	Pvalue	Qvalue	Pathway ID	Genes	K_IDs
Genetic Information Processing	Translation	Ribosome	46	266	0.000102219	0.0123684	ko03010	Morus000089(RPL27AC);Morus000157(RPS28);Morus001015(RPL34);Morus001876(RPL35AC);Morus001937(NFD3);Morus001938(NFD3);Morus002433(rplX);Morus003577(GSVIVT00034021001);Morus003929(rpsQ);Morus005014(RPL34);Morus005479(RPS30A);Morus005586(RPL38A);Morus005973(RPS27B);Morus006178(RPS24A);Morus006513(RPL36C);Morus007063(mrpl19);Morus007730(RPL29A);Morus008496(RPL35);Morus008675(RPL28);Morus009000(RPP2B);…	K02900+K02979+K02915+K02917+K02948+K02948+K02895+K02998+K02961+K02915+K02983+K02923+K02978+K02974+K02920+K02867+K02905+K02916+K02902+K02943+K02875+K02979+K02874+K02884+K02957+K02924+K02900+K02912+K02915+K02954+K02901+K02887+K02942+K02908+K02885+K02886+K02908+K02971+K02884+K02957+K02917+K02922+K02970+K02934+K02917+K02924
Metabolism	Metabolism of terpenoids and polyketides	Sesquiterpenoid and triterpenoid biosynthesis	10	34	0.00126309	0.0764168	ko00909	Morus006923(OSCBPW);Morus012319(VIT_19s0014g04930);Morus012320(SesquiTPS1);Morus012986(SQE1);Morus021147(VIT_19s0014g04930);Morus021153(VIT_19s0014g04930);Morus021156(VIT_19s0014g04930);Morus021157(ValCS);Morus026020(TPS13);MSTRG.24177(SQE1)	K20659+K15803+K15803+K00511+K15803+K15803+K15803+K15803+K14175+K00511
Metabolism	Biosynthesis of other secondary metabolites	Flavonoid biosynthesis	14	62	0.00252921	0.102011	ko00941	Morus000974(DFR);Morus013110(FLS);Morus017040(BAHD1);Morus017529(HST);Morus017929(CHS1);Morus020158(FL);Morus021942(DFR);Morus022029(CYP93B1);Morus022305(LAR);Morus023742(FLS);Morus024870(AT1);Morus026681(AN3);MSTRG.17580(CHS2);MSTRG.19614(CHS3)	K13082+K05278+K13065+K13065+K00660+K05278+K13082+K23179+K13081+K05278+K13065+K00475+K00660+K00660
Metabolism	Metabolism of terpenoids and polyketides	Diterpenoid biosynthesis	8	27	0.00366448	0.110851	ko00904	Morus000383(GA2OX1);Morus000963(CYP82A3);Morus011897(GA2OX8);Morus011899(GA2OX8);Morus019464(LE);Morus021661(GA2OX1);Morus023865(KAO1);MSTRG.13870(CYP82G1)	K04125+K17961+K04125+K04125+K04124+K04125+K04123+K17961
Metabolism	Lipid metabolism	Linoleic acid metabolism	6	18	0.0061763	0.149467	ko00591	Morus000135(LOX1.5);Morus000610(LOX1.5);Morus000759(LOX1.5);Morus007983(LOX2.1);Morus007985(LOX2.1);MSTRG.21384(LOX1.5)	K15718+K15718+K15718+K00454+K00454+K15718
Organismal Systems	Environmental adaptation	Plant-pathogen interaction	35	234	0.00846174	0.170645	ko04626	Morus000710(CML25);Morus001495(RPM1);Morus002184(CML39);Morus002700(CNGC1);Morus002858(FLS2);Morus003448(CML44);Morus003726(At2g14610);Morus006269(RPM1);Morus006270(RPM1);Morus006303(CPK19);Morus009269(CP1);Morus010176(At4g27190);Morus012854(RPM1);Morus012855(RPP8L2);Morus013561(At2g14610);Morus013583(CML46);Morus014007(WRKY33);Morus015534(CML35);Morus015667(CML45);Morus016890(CPK17);Morus017382(…	K13448+K13457+K13448+K05391+K13420+K13448+K13449+K13457+K13457+K13412+K02183+K13459+K13457+K13457+K13449+K02183+K13424+K13448+K02183+K13412+K13448+K13448+K15397+K13434+K13457+K13457+K09487+K13448+K13457+K13457+K04079+K13448+K13448+K13457+K13448
Metabolism	Biosynthesis of other secondary metabolites	Glucosinolate biosynthesis	4	11	0.018134	0.313458	ko00966	Morus002203(BCAT2);Morus003743(CYP79A68);Morus004735(CYP79A68);Morus007099(BCAT1)	K00826+K12153+K12153+K00826
Metabolism	Biosynthesis of other secondary metabolites	Isoflavonoid biosynthesis	3	7	0.0252944	0.382577	ko00943	Morus009303(CYP81Q32);Morus022028(CYP93C2);Morus022029(CYP93B1)	K13260+K13257+K23179
Metabolism	Energy metabolism	Nitrogen metabolism	7	31	0.0294882	0.396453	ko00910	Morus007522(ACA7);Morus008673(CYN);Morus015014(BCA2);Morus020137(NIA);Morus020509(BCA1);Morus027772(BCA2);MSTRG.1288(BCA5)	K01674+K01725+K01673+K10534+K01673+K01673+K01673
Metabolism	Lipid metabolism	alpha-Linolenic acid metabolism	10	55	0.0423974	0.513009	ko00592	Morus007983(LOX2.1);Morus007985(LOX2.1);Morus011915(HPL);Morus014299(OPR11);Morus016590(ACX2);Morus017399(DOX2);Morus019366(DOX1);Morus021933(JMT);Morus026982(AOS3);Morus026991(AOS3)	K00454+K00454+K10528+K05894+K00232+K10529+K10529+K08241+K01723+K01723
Metabolism	Energy metabolism	Photosynthesis	11	64	0.0491053	0.540158	ko00195	Morus001783(psbA);Morus009923(PSAK);Morus012368(psaD);Morus012571(PSBW);Morus014304(PETE);Morus014845(PSBQ2);Morus016715(AP1);Morus020701(PSAN);Morus023282(FDC2);Morus023779(PSAG);Morus026213(PSAH)	K02703+K02698+K02692+K02721+K02638+K08901+K02639+K02701+K02639+K08905+K02695
Metabolism	Biosynthesis of other secondary metabolites	Phenylpropanoid biosynthesis	26	192	0.0627324	0.632551	ko00940	Morus000536(4CLL9);Morus002221(PNC1);Morus005364(PER66);Morus009037(GT5);Morus010367(PER52);Morus013984(PNC1);Morus014729(BACOVA_02659);Morus014730(BACOVA_02659);Morus017040(BAHD1);Morus017529(HST);Morus018475(PER54);Morus019790(PER17);Morus020818(ALDH2C4);Morus023433(COMT);Morus023571(PER24);Morus024371(PAL);Morus024421(PER21);Morus024870(AT1);Morus025975(At1g30760);Morus025976(MEE23);Morus02662…	K01904+K00430+K00430+K12356+K00430+K00430+K05349+K05349+K13065+K13065+K00430+K00430+K12355+K13066+K00430+K10775+K00430+K13065+K22395+K22395+K00430+K23260+K22395+K06892+K06892+K06892
Metabolism	Carbohydrate metabolism	Galactose metabolism	9	53	0.0756887	0.704487	ko00052	Morus000821(HXK1);Morus003380(INV*DC4);Morus009724(STS1);Morus012133(AGAL2);Morus018010(RFS2);Morus018780(GOLS1);Morus023760(RFS1);Morus026160(GOLS2);Morus026163(GOLS2)	K00844+K01193+K06611+K07407+K06617+K18819+K06617+K18819+K18819
Metabolism	Glycan biosynthesis and metabolism	Glycosphingolipid biosynthesis - globo and isoglobo series	3	11	0.088416	0.718035	ko00603	Morus012133(AGAL2);Morus015585(At4g19900);Morus025416(HEXO1)	K07407+K01988+K12373
Environmental Information Processing	Signal transduction	MAPK signaling pathway - plant	19	138	0.0890126	0.718035	ko04016	Morus000873(CAT1);Morus001297(PP2C51);Morus001379(NDPK3);Morus002858(FLS2);Morus003726(At2g14610);Morus009269(CP1);Morus012047(PYL4);Morus012919(ACS1);Morus013561(At2g14610);Morus013583(CML46);Morus014007(WRKY33);Morus015667(CML45);Morus015830(OXI1);Morus020732(MKS1);Morus024218(ACS1);Morus024296(HMA5);Morus027326(HAB1);MSTRG.11104(UDA1);MSTRG.13337(CHN14)	K03781+K14497+K00940+K13420+K13449+K02183+K14496+K20772+K13449+K02183+K13424+K02183+K20714+K20725+K20772+K17686+K14497+K20547+K20547
Metabolism	Metabolism of other amino acids	Phosphonate and phosphinate metabolism	2	6	0.113304	0.832524	ko00440	Morus009318(CCT2);Morus026546(AAPT1)	K00968+K00993
Metabolism	Energy metabolism	Oxidative phosphorylation	16	117	0.116966	0.832524	ko00190	Morus000033(COX17-1);Morus005608(QCR7-2);Morus007758(COX6A);Morus008915(PPA4);Morus009137(QCR9);Morus011279(At5g18800);Morus012706(At2g47690);Morus014032(At5g47890);Morus019693(At3g03100);Morus019967(At3g18410);Morus021499(COX17-1);Morus022782(At3g08610);Morus023004(COX6B-2);Morus024138(QCR6-1);Morus026877(At2g33220);MSTRG.21496(VHA-e1)	K02260+K00417+K02266+K01507+K00419+K03952+K03938+K03946+K11352+K03966+K02260+K03945+K02267+K00416+K11353+K02153
Cellular Processes	Transport and catabolism	Endocytosis	20	155	0.134927	0.907008	ko04144	Morus002730(RABG3A);Morus003792(PLD1);Morus006125(VPS29);Morus007592(CHC2);Morus007846(DDB_G0289029);Morus008638(--);Morus010386(RAB2BV);Morus012446(LIP5);Morus013955(HSP70);Morus018080(HSP70);Morus018081(HSP70);Morus020786(PLDBETA1);Morus021356(RAB11D);Morus023140(PLDBETA1);Morus023463(RABA3);Morus023986(PIP5K6);Morus025201(HSP70);Morus026185(--);Morus027240(DDB_G0289029);MSTRG.20300(At3g05520)	K07897+K01115+K18467+K04646+K19476+K19476+K07904+K12199+K03283+K03283+K03283+K01115+K07904+K01115+K07904+K00889+K03283+K19476+K19476+K10364
Metabolism	Global and overview maps	Biosynthesis of secondary metabolites	141	1326	0.18184	0.988715	ko01110	Morus000137(BETA-OHASE);Morus000383(GA2OX1);Morus000536(4CLL9);Morus000821(HXK1);Morus000873(CAT1);Morus000974(DFR);Morus001296(AS1);Morus001379(NDPK3);Morus001840(HY2);Morus001917(PPO);Morus002123(TPS9);Morus002203(BCAT2);Morus002221(PNC1);Morus002351(CHLASE1);Morus002556(NPC2);Morus002798(At5g51830);Morus003380(INV*DC4);Morus003743(CYP79A68);Morus003792(PLD1);Morus003965(CHLM);Morus004130(RIBA1…	K15746+K04125+K01904+K00844+K03781+K13082+K00422+K00940+K08101+K00422+K16055+K00826+K00430+K08099+K01114+K00847+K01193+K12153+K01115+K03428+K14652+K01689+K12153+K03809+K01638+K00430+K17497+K20659+K00826+K09699+K01953+K00454+K00454+K11517+K19073+K05359+K00547+K01648+K13260+K02437+K00430+K02492+K13071+K04125+K04125+K10528+K16055+K00422+K00422+K00815+K00276+K22013+K00606+K20772+K00511+K05278+K01214+…
Metabolism	Amino acid metabolism	Tyrosine metabolism	10	73	0.186019	0.988715	ko00350	Morus000461(HGO);Morus001296(AS1);Morus001917(PPO);Morus009492(--);Morus012127(AS1);Morus012131(PPO);Morus012152(At5g53970);Morus012375(At1g31672);Morus022214(TDC2);Morus027944(GSTZ1)	K00451+K00422+K00422+K07253+K00422+K00422+K00815+K00276+K01593+K01800
Metabolism	Biosynthesis of other secondary metabolites	Indole alkaloid biosynthesis	1	2	0.189228	0.988715	ko00901	Morus022214(TDC2)	K01593
Metabolism	Lipid metabolism	Ether lipid metabolism	5	31	0.190243	0.988715	ko00565	Morus002556(NPC2);Morus003792(PLD1);Morus020786(PLDBETA1);Morus023140(PLDBETA1);Morus026546(AAPT1)	K01114+K01115+K01115+K01115+K00993
Metabolism	Metabolism of terpenoids and polyketides	Zeatin biosynthesis	5	31	0.190243	0.988715	ko00908	Morus016533(ZOX1);Morus016550(ZOX1);Morus016555(ZOX1);Morus016557(ZOX1);Morus027286(CKX3)	K13495+K13495+K13495+K13495+K00279
Metabolism	Biosynthesis of other secondary metabolites	Isoquinoline alkaloid biosynthesis	7	48	0.196109	0.988715	ko00950	Morus001296(AS1);Morus001917(PPO);Morus012127(AS1);Morus012131(PPO);Morus012152(At5g53970);Morus012375(At1g31672);Morus022214(TDC2)	K00422+K00422+K00422+K00422+K00815+K00276+K01593
Metabolism	Metabolism of cofactors and vitamins	Porphyrin and chlorophyll metabolism	8	58	0.215753	0.998906	ko00860	Morus001840(HY2);Morus002351(CHLASE1);Morus003965(CHLM);Morus008466(DVR);Morus010430(HEMA1);Morus011773(PAO);Morus012613(SGRL);Morus023145(SGR)	K08101+K08099+K03428+K19073+K02492+K13071+K22013+K22013
Environmental Information Processing	Signal transduction	Plant hormone signal transduction	29	252	0.227135	0.998906	ko04075	Morus001297(PP2C51);Morus002582(SAUR32);Morus003726(At2g14610);Morus004737(ARR7);Morus005124(ARF5);Morus005887(PHP5);Morus008387(GH3.6);Morus008756(SAUR24);Morus009007(AHP2);Morus009408(GH3.1);Morus011267(IAA13);Morus012047(PYL4);Morus012561(AUX22E);Morus013360(RR4);Morus013561(At2g14610);Morus014484(ARG7);Morus019458(AUX22);Morus019459(IAA17);Morus020868(SAUR36);Morus021129(GH3.6);Morus021509(TG…	K14497+K14488+K13449+K14492+K14486+K14490+K14487+K14488+K14490+K14487+K14484+K14496+K14484+K14492+K13449+K14488+K14484+K14484+K14488+K14487+K14431+K14504+K14504+K14504+K14504+K14484+K13946+K14497+K14431
Metabolism	Amino acid metabolism	Cysteine and methionine metabolism	13	106	0.253614	0.998906	ko00270	Morus002203(BCAT2);Morus006523(CMT3);Morus007099(BCAT1);Morus009098(HMT3);Morus012152(At5g53970);Morus012919(ACS1);Morus013881(LCD);Morus015342(MGL);Morus019344(Os02g0773300);Morus024218(ACS1);Morus024282(GSH1);Morus026542(SAMDC);Morus027261(ACO1)	K00826+K00558+K00826+K00547+K00815+K20772+K22207+K01761+K05396+K20772+K01919+K01611+K05933
Metabolism	Glycan biosynthesis and metabolism	Glycosphingolipid biosynthesis - lacto and neolacto series	1	3	0.269981	0.998906	ko00601	Morus015585(At4g19900)	K01988
Metabolism	Biosynthesis of other secondary metabolites	Betalain biosynthesis	1	3	0.269981	0.998906	ko00965	Morus022214(TDC2)	K01593
Genetic Information Processing	Folding, sorting and degradation	Protein processing in endoplasmic reticulum	26	232	0.288273	0.998906	ko04141	Morus001406(sec61a);Morus002575(HSP21);Morus003620(DAD1);Morus003982(SAR1A);Morus004115(SAR1A);Morus005581(CRT3);Morus006023(HSP17.3-B);Morus006028(HSP18.2);Morus006033(HSP17.5-M);Morus009813(RMA1H1);Morus011937(--);Morus012864(HSP15.4);Morus013955(HSP70);Morus014185(--);Morus018080(HSP70);Morus018081(HSP70);Morus020019(HSP90-6);Morus021222(RNF185);Morus023712(IRE1A);Morus024225(HSP83A);Morus0250…	K10956+K13993+K12668+K07953+K07953+K08057+K13993+K13993+K13993+K10666+K14009+K13993+K03283+K14009+K03283+K03283+K09487+K10666+K08852+K04079+K06689+K03283+K13993+K10575+K03868+K13993
Metabolism	Metabolism of cofactors and vitamins	Pantothenate and CoA biosynthesis	4	28	0.302364	0.998906	ko00770	Morus002203(BCAT2);Morus007099(BCAT1);Morus012909(KPHMT2);Morus021507(Os08g0176100)	K00826+K00826+K00606+K01922
Metabolism	Energy metabolism	Sulfur metabolism	4	29	0.325814	0.998906	ko00920	Morus011808(HINT4);Morus013341(APS1);Morus018046(APR2);Morus018047(APR2)	K22966+K13811+K05907+K05907
Metabolism	Carbohydrate metabolism	Amino sugar and nucleotide sugar metabolism	15	132	0.333194	0.998906	ko00520	Morus000821(HXK1);Morus002798(At5g51830);Morus003669(--);Morus006555(PMM);Morus011486(CHIT3);Morus018118(EP3);Morus018119(EP3);Morus019496(SQD1);Morus022978(ChiC);Morus022998(GAE1);Morus025416(HEXO1);Morus025580(GAE3);Morus027934(ASD1);MSTRG.11104(UDA1);MSTRG.13337(CHN14)	K00844+K00847+K15920+K17497+K01183+K01183+K01183+K06118+K01183+K08679+K12373+K08679+K01209+K20547+K20547
Genetic Information Processing	Replication and repair	Mismatch repair	5	39	0.346706	0.998906	ko03430	Morus000929(--);Morus010560(RFC2);Morus017398(EXO1);Morus020675(POLD1);Morus027775(At4g28440)	K03504+K10755+K10746+K02327+K07466
Metabolism	Metabolism of other amino acids	Cyanoamino acid metabolism	6	49	0.361216	0.998906	ko00460	Morus003743(CYP79A68);Morus004735(CYP79A68);Morus014729(BACOVA_02659);Morus014730(BACOVA_02659);Morus023038(MDL2);Morus023039(MDL1)	K12153+K12153+K05349+K05349+K08248+K08248
Metabolism	Carbohydrate metabolism	Pentose and glucuronate interconversions	13	116	0.368976	0.998906	ko00040	Morus001126(PME60);Morus004616(At3g07010);Morus007713(PME20);Morus011997(PECS-2.1);Morus012504(QRT2);Morus012896(PME18);Morus012899(PME2.1);Morus015172(At3g07010);Morus016971(AKR4C9);Morus017015(At3g53190);Morus018936(At4g24780);Morus024607(plaa2);Morus027633(At1g67750)	K01051+K01728+K01051+K01051+K01184+K01051+K01051+K01728+K00002+K01728+K01728+K01213+K01728
Metabolism	Carbohydrate metabolism	Starch and sucrose metabolism	16	145	0.370159	0.998906	ko00500	Morus000821(HXK1);Morus002123(TPS9);Morus002798(At5g51830);Morus003380(INV*DC4);Morus011122(At4g02290);Morus011957(TPS11);Morus011999(CEL1);Morus013189(ISA3);Morus014729(BACOVA_02659);Morus014730(BACOVA_02659);Morus018288(BMY1);Morus021001(PHO1);Morus021091(AMY3);Morus023371(BAM3);Morus027899(DPE2);MSTRG.21676(TPP4)	K00844+K16055+K00847+K01193+K01179+K16055+K01179+K01214+K05349+K05349+K01177+K00688+K01176+K01177+K00705+K01087
Metabolism	Glycan biosynthesis and metabolism	Other glycan degradation	3	23	0.405329	0.998906	ko00511	Morus006939(ENGASE1);Morus025416(HEXO1);Morus025506(Gba2)	K01227+K12373+K17108
Metabolism	Glycan biosynthesis and metabolism	Glycosphingolipid biosynthesis - ganglio series	1	5	0.408199	0.998906	ko00604	Morus025416(HEXO1)	K12373
Metabolism	Biosynthesis of other secondary metabolites	Stilbenoid, diarylheptanoid and gingerol biosynthesis	5	43	0.428831	0.998906	ko00945	Morus014739(OMT3);Morus016219(OMT3);Morus017040(BAHD1);Morus017529(HST);Morus024870(AT1)	K16040+K16040+K13065+K13065+K13065
Metabolism	Lipid metabolism	Steroid biosynthesis	4	34	0.442956	0.998906	ko00100	Morus012986(SQE1);Morus017615(LIP2);Morus021687(CYP710A11);MSTRG.24177(SQE1)	K00511+K01052+K09832+K00511
Metabolism	Amino acid metabolism	Lysine degradation	4	34	0.442956	0.998906	ko00310	Morus009601(At2g24580);Morus019572(LKR/SDH);Morus019573(LKR/SDH);Morus027409(BTG-26)	K00306+K14157+K14157+K14085
Metabolism	Metabolism of cofactors and vitamins	Riboflavin metabolism	2	15	0.448822	0.998906	ko00740	Morus004130(RIBA1);Morus004299(PAP17)	K14652+K14379
Genetic Information Processing	Replication and repair	Base excision repair	5	44	0.449131	0.998906	ko03410	Morus000929(--);Morus019215(guaA);Morus020323(--);Morus020675(POLD1);Morus022334(pole3)	K03504+K01246+K01247+K02327+K02326
Metabolism	Metabolism of other amino acids	Taurine and hypotaurine metabolism	1	6	0.467178	0.998906	ko00430	Morus019262(GAD4)	K01580
Metabolism	Global and overview maps	Metabolic pathways	232	2317	0.468816	0.998906	ko01100	Morus000033(COX17-1);Morus000137(BETA-OHASE);Morus000461(HGO);Morus000478(ITPK4);Morus000536(4CLL9);Morus000821(HXK1);Morus000873(CAT1);Morus000974(DFR);Morus001126(PME60);Morus001195(SBH2);Morus001296(AS1);Morus001379(NDPK3);Morus001764(BIOF);Morus001783(psbA);Morus001917(PPO);Morus002123(TPS9);Morus002203(BCAT2);Morus002221(PNC1);Morus002351(CHLASE1);Morus002556(NPC2);Morus002798(At5g51830);Mor…	K02260+K15746+K00451+K01765+K01904+K00844+K03781+K13082+K01051+K04713+K00422+K00940+K00652+K02703+K00422+K16055+K00826+K00430+K08099+K01114+K00847+K08912+K01193+K12668+K15920+K12153+K01115+K03428+K14652+K19355+K01054+K14379+K01689+K01583+K13248+K01728+K12153+K00942+K03809+K01638+K00430+K00469+K01633+K00417+K01054+K00558+K17497+K00826+K09699+K00799+K01674+K01953+K01051+K02266+K00454+K00454+K11517+…
Genetic Information Processing	Replication and repair	DNA replication	6	55	0.471564	0.998906	ko03030	Morus000929(--);Morus010560(RFC2);Morus018369(At2g25100);Morus020675(POLD1);Morus022334(pole3);Morus027775(At4g28440)	K03504+K10755+K10743+K02327+K02326+K07466
Metabolism	Amino acid metabolism	Valine, leucine and isoleucine degradation	6	56	0.489561	0.998906	ko00280	Morus002203(BCAT2);Morus007099(BCAT1);Morus007206(BCE2);Morus014402(IVD);Morus020850(At4g13360);Morus027409(BTG-26)	K00826+K00826+K09699+K00253+K05605+K14085
Metabolism	Metabolism of other amino acids	Glutathione metabolism	9	86	0.49004	0.998906	ko00480	Morus007410(PARC);Morus009075(APIC);Morus011651(GSTF8);Morus022321(GGCT2;3);Morus023664(HSP26-A);Morus024282(GSH1);Morus024292(CSA);MSTRG.20178(--);MSTRG.610(CLEB3J9)	K00799+K00799+K00799+K22596+K00799+K01919+K00432+K00799+K00434
Metabolism	Energy metabolism	Photosynthesis - antenna proteins	2	17	0.516086	0.998906	ko00196	Morus002856(CAB40);Morus024124(CAP10A)	K08912+K08917
Metabolism	Metabolism of cofactors and vitamins	Ubiquinone and other terpenoid-quinone biosynthesis	7	69	0.538506	0.998906	ko00130	Morus000536(4CLL9);Morus004996(At4g27270);Morus012152(At5g53970);Morus014065(HPT2);Morus025113(NDC1);Morus027755(MENB);MSTRG.2858(HST)	K01904+K03809+K00815+K12501+K17872+K01661+K12501
Metabolism	Amino acid metabolism	Phenylalanine metabolism	5	49	0.546968	0.998906	ko00360	Morus009492(--);Morus012152(At5g53970);Morus012375(At1g31672);Morus022214(TDC2);Morus024371(PAL)	K07253+K00815+K00276+K01593+K10775
Organismal Systems	Environmental adaptation	Circadian rhythm - plant	5	49	0.546968	0.998906	ko04712	Morus011784(HD3A);Morus017861(HD3A);Morus017929(CHS1);MSTRG.17580(CHS2);MSTRG.19614(CHS3)	K16223+K16223+K00660+K00660+K00660
Metabolism	Lipid metabolism	Arachidonic acid metabolism	2	18	0.547617	0.998906	ko00590	Morus015996(ptges2);Morus024292(CSA)	K05309+K00432
Metabolism	Metabolism of cofactors and vitamins	Vitamin B6 metabolism	2	18	0.547617	0.998906	ko00750	Morus004551(At1g17710);Morus007670(PDX2)	K13248+K08681
Metabolism	Metabolism of cofactors and vitamins	Biotin metabolism	2	18	0.547617	0.998906	ko00780	Morus001764(BIOF);Morus022958(At3g03980)	K00652+K00059
Metabolism	Biosynthesis of other secondary metabolites	Monobactam biosynthesis	1	8	0.568118	0.998906	ko00261	Morus013341(APS1)	K13811
Metabolism	Metabolism of other amino acids	Selenocompound metabolism	2	19	0.57768	0.998906	ko00450	Morus013341(APS1);Morus015342(MGL)	K13811+K01761
Metabolism	Lipid metabolism	Cutin, suberine and wax biosynthesis	3	30	0.586165	0.998906	ko00073	Morus022372(FAR3);Morus023887(CER1);MSTRG.21768(PXG4)	K13356+K15404+K17991
Metabolism	Carbohydrate metabolism	Fructose and mannose metabolism	6	62	0.592398	0.998906	ko00051	Morus000821(HXK1);Morus002798(At5g51830);Morus004226(MAN6);Morus006555(PMM);Morus013802(FBA6);Morus013805(FBA6)	K00844+K00847+K19355+K17497+K01623+K01623
Environmental Information Processing	Signal transduction	Phosphatidylinositol signaling system	5	52	0.601515	0.998906	ko04070	Morus009269(CP1);Morus013583(CML46);Morus015667(CML45);Morus017781(ITPK1);Morus023986(PIP5K6)	K02183+K02183+K02183+K00913+K00889
Cellular Processes	Transport and catabolism	Phagosome	7	74	0.615021	0.998906	ko04145	Morus000611(ARAC7);Morus001406(sec61a);Morus002730(RABG3A);Morus005581(CRT3);Morus007755(TUBA);Morus016087(TUBA);MSTRG.21496(VHA-e1)	K04392+K10956+K07897+K08057+K07374+K07374+K02153
Metabolism	Lipid metabolism	Glycerolipid metabolism	7	75	0.629484	0.998906	ko00561	Morus004295(--);Morus006197(CSE);Morus012133(AGAL2);Morus016971(AKR4C9);Morus019496(SQD1);Morus021219(LPAT4);Morus027409(BTG-26)	K01054+K01054+K07407+K00002+K06118+K13513+K14085
Metabolism	Carbohydrate metabolism	Inositol phosphate metabolism	6	65	0.639533	0.998906	ko00562	Morus000478(ITPK4);Morus002556(NPC2);Morus005489(MIOX2);Morus017781(ITPK1);Morus023986(PIP5K6);Morus026308(MIOX1)	K01765+K01114+K00469+K00913+K00889+K00469
Genetic Information Processing	Replication and repair	Nucleotide excision repair	6	65	0.639533	0.998906	ko03420	Morus000929(--);Morus010560(RFC2);Morus020675(POLD1);Morus022334(pole3);Morus027402(RBX1A);Morus027775(At4g28440)	K03504+K10755+K02327+K02326+K03868+K07466
Genetic Information Processing	Folding, sorting and degradation	Sulfur relay system	1	10	0.649965	0.998906	ko04122	Morus012391(URM1-2)	K12161
Metabolism	Metabolism of terpenoids and polyketides	Carotenoid biosynthesis	3	33	0.652116	0.998906	ko00906	Morus000137(BETA-OHASE);Morus008779(CYP707A1);Morus027491(AOG)	K15746+K09843+K14595
Metabolism	Metabolism of other amino acids	beta-Alanine metabolism	5	56	0.66809	0.998906	ko00410	Morus012375(At1g31672);Morus016590(ACX2);Morus019262(GAD4);Morus020850(At4g13360);Morus027409(BTG-26)	K00276+K00232+K01580+K05605+K14085
Metabolism	Amino acid metabolism	Lysine biosynthesis	1	11	0.684885	0.998906	ko00300	Morus021516(ALD1)	K10206
Metabolism	Lipid metabolism	Glycerophospholipid metabolism	9	101	0.687805	0.998906	ko00564	Morus002556(NPC2);Morus003792(PLD1);Morus005619(--);Morus009318(CCT2);Morus012052(At1g74320);Morus020786(PLDBETA1);Morus021219(LPAT4);Morus023140(PLDBETA1);Morus026546(AAPT1)	K01114+K01115+K06130+K00968+K14156+K01115+K13513+K01115+K00993
Metabolism	Amino acid metabolism	Valine, leucine and isoleucine biosynthesis	2	24	0.705835	0.998906	ko00290	Morus002203(BCAT2);Morus007099(BCAT1)	K00826+K00826
Genetic Information Processing	Transcription	Spliceosome	16	181	0.731803	0.998906	ko03040	Morus000101(U2AF35A);Morus007547(YLS8);Morus013955(HSP70);Morus015190(LSM5);Morus016764(snrnp27);Morus017027(RZ1C);Morus018080(HSP70);Morus018081(HSP70);Morus019147(At2g23930);Morus019213(SMD3B);Morus019856(RSZ23);Morus020568(RNP1);Morus022366(LSM8);Morus024844(SMD3B);Morus025201(HSP70);Morus027802(RSZ21)	K12836+K12859+K03283+K12624+K12846+K12885+K03283+K03283+K11099+K11088+K12896+K12741+K12627+K11088+K03283+K12896
Metabolism	Amino acid metabolism	Phenylalanine, tyrosine and tryptophan biosynthesis	4	49	0.733303	0.998906	ko00400	Morus008978(ADT6);Morus012152(At5g53970);Morus013210(CM2);Morus017799(TSB)	K05359+K00815+K01850+K01696
Metabolism	Lipid metabolism	Sphingolipid metabolism	3	38	0.744615	0.998906	ko00600	Morus001195(SBH2);Morus012133(AGAL2);Morus025506(Gba2)	K04713+K07407+K17108
Metabolism	Metabolism of cofactors and vitamins	Folate biosynthesis	2	27	0.765987	0.998906	ko00790	Morus004130(RIBA1);Morus005524(FOLB2)	K14652+K01633
Metabolism	Lipid metabolism	Biosynthesis of unsaturated fatty acids	2	27	0.765987	0.998906	ko01040	Morus016590(ACX2);Morus020226(SRD5A1)	K00232+K10258
Metabolism	Carbohydrate metabolism	Ascorbate and aldarate metabolism	4	52	0.775222	0.998906	ko00053	Morus005489(MIOX2);Morus026308(MIOX1);Morus027409(BTG-26);MSTRG.610(CLEB3J9)	K00469+K00469+K14085+K00434
Metabolism	Biosynthesis of other secondary metabolites	Tropane, piperidine and pyridine alkaloid biosynthesis	3	41	0.790021	0.998906	ko00960	Morus012152(At5g53970);Morus012375(At1g31672);Morus025312(At1g07440)	K00815+K00276+K08081
Metabolism	Amino acid metabolism	Glycine, serine and threonine metabolism	5	67	0.81112	0.998906	ko00260	Morus009601(At2g24580);Morus009633(GDH2);Morus012375(At1g31672);Morus017799(TSB);Morus027409(BTG-26)	K00306+K02437+K00276+K01696+K14085
Metabolism	Glycan biosynthesis and metabolism	Glycosaminoglycan degradation	1	16	0.813742	0.998906	ko00531	Morus025416(HEXO1)	K12373
Metabolism	Carbohydrate metabolism	Pentose phosphate pathway	4	56	0.82283	0.998906	ko00030	Morus013391(RPI2);Morus013567(At2g16790);Morus013802(FBA6);Morus013805(FBA6)	K01807+K00851+K01623+K01623
Genetic Information Processing	Replication and repair	Homologous recombination	5	70	0.840241	0.998906	ko03440	Morus000929(--);Morus010934(DSS1(V));Morus020675(POLD1);Morus027775(At4g28440);MSTRG.17230(DSS1(V))	K03504+K10881+K02327+K07466+K10881
Metabolism	Carbohydrate metabolism	Propanoate metabolism	3	46	0.85069	0.998906	ko00640	Morus007206(BCE2);Morus016590(ACX2);Morus020850(At4g13360)	K09699+K00232+K05605
Genetic Information Processing	Transcription	RNA polymerase	3	46	0.85069	0.998906	ko03020	Morus000001(NRPE5A);Morus004214(NRPB11);Morus007015(NRPB10L)	K03013+K03008+K03007
Genetic Information Processing	Folding, sorting and degradation	RNA degradation	9	119	0.851556	0.998906	ko03018	Morus004312(ENO1);Morus013057(PSRP2);Morus015190(LSM5);Morus016319(CAF1-11);Morus017320(RH8);Morus022366(LSM8);Morus022623(PAB7);Morus025019(RRP46);Morus026529(CPN60B4)	K01689+K13126+K12624+K12581+K12614+K12627+K13126+K12590+K04077
Metabolism	Lipid metabolism	Fatty acid elongation	2	33	0.854897	0.998906	ko00062	Morus018553(KCS4);Morus020226(SRD5A1)	K15397+K10258
Metabolism	Glycan biosynthesis and metabolism	Various types of N-glycan biosynthesis	2	33	0.854897	0.998906	ko00513	Morus003620(DAD1);Morus025416(HEXO1)	K12668+K12373
Cellular Processes	Transport and catabolism	Peroxisome	7	98	0.869668	0.998906	ko04146	Morus000873(CAT1);Morus001880(PXMP2);Morus006144(NUDT15);Morus008151(GLO3);Morus009601(At2g24580);Morus016590(ACX2);Morus022372(FAR3)	K03781+K13348+K17879+K11517+K00306+K00232+K13356
Metabolism	Carbohydrate metabolism	Glyoxylate and dicarboxylate metabolism	5	74	0.873233	0.998906	ko00630	Morus000873(CAT1);Morus005078(MLS);Morus008151(GLO3);Morus009633(GDH2);Morus018259(ICL)	K03781+K01638+K11517+K02437+K01637
Metabolism	Metabolism of cofactors and vitamins	Thiamine metabolism	2	35	0.876887	0.998906	ko00730	Morus026786(Os07g0190000);Morus026888(THIM)	K01662+K00878
Metabolism	Amino acid metabolism	Histidine metabolism	1	20	0.877747	0.998906	ko00340	Morus027409(BTG-26)	K14085
Cellular Processes	Transport and catabolism	Autophagy - other eukaryotes	2	37	0.895768	0.998906	ko04136	Morus007906(ATG13B);Morus018054(ATG8C)	K08331+K08341
Genetic Information Processing	Transcription	Basal transcription factors	2	38	0.904165	0.998906	ko03022	MSTRG.4752(TAF11B);MSTRG.8718(TFIIB1)	K03135+K03124
Genetic Information Processing	Folding, sorting and degradation	SNARE interactions in vesicular transport	2	38	0.904165	0.998906	ko04130	Morus016916(SYP121);Morus016928(SYP121)	K08486+K08486
Metabolism	Metabolism of terpenoids and polyketides	Brassinosteroid biosynthesis	1	23	0.910871	0.998906	ko00905	Morus027395(CYP92C5)	K20623
Metabolism	Energy metabolism	Carbon fixation in photosynthetic organisms	4	67	0.91248	0.998906	ko00710	Morus013391(RPI2);Morus013802(FBA6);Morus013805(FBA6);Morus016098(PCKA)	K01807+K01623+K01623+K01610
Metabolism	Amino acid metabolism	Tryptophan metabolism	3	54	0.916213	0.998906	ko00380	Morus000873(CAT1);Morus022214(TDC2);Morus027409(BTG-26)	K03781+K01593+K14085
Metabolism	Carbohydrate metabolism	Butanoate metabolism	1	24	0.919786	0.998906	ko00650	Morus019262(GAD4)	K01580
Metabolism	Metabolism of cofactors and vitamins	Nicotinate and nicotinamide metabolism	1	24	0.919786	0.998906	ko00760	Morus013896(--)	K18551
Metabolism	Amino acid metabolism	Arginine and proline metabolism	3	58	0.938014	0.998906	ko00330	Morus004483(ADC2);Morus026542(SAMDC);Morus027409(BTG-26)	K01583+K01611+K14085
Metabolism	Glycan biosynthesis and metabolism	N-Glycan biosynthesis	2	44	0.942642	0.998906	ko00510	Morus003620(DAD1);Morus027722(--)	K12668+K00737
Metabolism	Global and overview maps	2-Oxocarboxylic acid metabolism	4	74	0.945919	0.998906	ko01210	Morus002203(BCAT2);Morus003743(CYP79A68);Morus004735(CYP79A68);Morus007099(BCAT1)	K00826+K12153+K12153+K00826
Genetic Information Processing	Folding, sorting and degradation	Proteasome	2	45	0.947419	0.998906	ko03050	Morus010934(DSS1(V));MSTRG.17230(DSS1(V))	K10881+K10881
Metabolism	Metabolism of terpenoids and polyketides	Terpenoid backbone biosynthesis	3	61	0.950788	0.998906	ko00900	Morus018304(EBOS);Morus020495(FTB);Morus026786(Os07g0190000)	K12742+K05954+K01662
Genetic Information Processing	Folding, sorting and degradation	Protein export	2	46	0.951816	0.998906	ko03060	Morus001406(sec61a);Morus025796(Sec11a)	K10956+K13280
Metabolism	Nucleotide metabolism	Purine metabolism	5	97	0.97111	0.998906	ko00230	Morus001379(NDPK3);Morus004966(GK-2);Morus013341(APS1);Morus019037(APT3);Morus021068(AMPD)	K00940+K00942+K13811+K00759+K01490
Metabolism	Carbohydrate metabolism	Glycolysis / Gluconeogenesis	7	125	0.972191	0.998906	ko00010	Morus000821(HXK1);Morus004312(ENO1);Morus013802(FBA6);Morus013805(FBA6);Morus016098(PCKA);Morus016971(AKR4C9);Morus027409(BTG-26)	K00844+K01689+K01623+K01623+K01610+K00002+K14085
Metabolism	Lipid metabolism	Fatty acid degradation	2	53	0.974093	0.998906	ko00071	Morus016590(ACX2);Morus027409(BTG-26)	K00232+K14085
Metabolism	Amino acid metabolism	Alanine, aspartate and glutamate metabolism	2	54	0.976319	0.998906	ko00250	Morus007597(ASN1);Morus019262(GAD4)	K01953+K01580
Environmental Information Processing	Membrane transport	ABC transporters	1	39	0.983534	0.998906	ko02010	Morus015632(ABCB9)	K05658
Genetic Information Processing	Translation	Aminoacyl-tRNA biosynthesis	2	60	0.986263	0.998906	ko00970	Morus026115(GATC);MSTRG.17699(GATC)	K02435+K02435
Metabolism	Global and overview maps	Fatty acid metabolism	3	77	0.98642	0.998906	ko01212	Morus016590(ACX2);Morus020226(SRD5A1);Morus022958(At3g03980)	K00232+K10258+K00059
Metabolism	Carbohydrate metabolism	Citrate cycle (TCA cycle)	2	62	0.988566	0.998906	ko00020	Morus009248(ACLB-2);Morus016098(PCKA)	K01648+K01610
Metabolism	Lipid metabolism	Fatty acid biosynthesis	1	43	0.989215	0.998906	ko00061	Morus022958(At3g03980)	K00059
Genetic Information Processing	Folding, sorting and degradation	Ubiquitin mediated proteolysis	6	126	0.989624	0.998906	ko04120	Morus002115(UBC4);Morus022575(RZPF34);Morus025003(UBC10);Morus025322(ELOC);Morus026332(UBC14);Morus027402(RBX1A)	K10576+K10144+K06689+K03872+K10575+K03868
Genetic Information Processing	Translation	mRNA surveillance pathway	5	115	0.992082	0.998906	ko03015	Morus012607(ERF1-1);Morus012890(PCFS4);Morus013057(PSRP2);Morus018222(CG7185);Morus022623(PAB7)	K03265+K14400+K13126+K14398+K13126
Metabolism	Carbohydrate metabolism	Pyruvate metabolism	3	89	0.995082	0.998906	ko00620	Morus005078(MLS);Morus016098(PCKA);Morus027409(BTG-26)	K01638+K01610+K14085
Metabolism	Nucleotide metabolism	Pyrimidine metabolism	1	53	0.996261	0.998906	ko00240	Morus001379(NDPK3)	K00940
Metabolism	Global and overview maps	Carbon metabolism	14	265	0.998296	0.998906	ko01200	Morus000821(HXK1);Morus000873(CAT1);Morus004312(ENO1);Morus005078(MLS);Morus008151(GLO3);Morus009633(GDH2);Morus013391(RPI2);Morus013567(At2g16790);Morus013802(FBA6);Morus013805(FBA6);Morus016098(PCKA);Morus016590(ACX2);Morus018259(ICL);Morus020850(At4g13360)	K00844+K03781+K01689+K01638+K11517+K02437+K01807+K00851+K01623+K01623+K01610+K00232+K01637+K05605
Metabolism	Global and overview maps	Biosynthesis of amino acids	12	244	0.998858	0.998906	ko01230	Morus002203(BCAT2);Morus004312(ENO1);Morus007099(BCAT1);Morus007597(ASN1);Morus008978(ADT6);Morus012152(At5g53970);Morus013210(CM2);Morus013391(RPI2);Morus013802(FBA6);Morus013805(FBA6);Morus017799(TSB);Morus021516(ALD1)	K00826+K01689+K00826+K01953+K05359+K00815+K01850+K01807+K01623+K01623+K01696+K10206
Genetic Information Processing	Translation	RNA transport	7	172	0.998906	0.998906	ko03013	Morus000706(SUMO1);Morus004042(EIF1AY);Morus010340(EIF2B);Morus013057(PSRP2);Morus017850(TIF);Morus018261(At4g27130);Morus022623(PAB7)	K12160+K03236+K03238+K13126+K03113+K03113+K13126

## Sheet: KEGG.CK-vs-T2
Table S8. KEGG classification in CK-vs-T2
KEGG_A_class	KEGG_B_class	Pathway	CK-vs-T2 (689)	All (5012)	Pvalue	Qvalue	Pathway ID	Genes	K_IDs
Metabolism	Energy metabolism	Photosynthesis - antenna proteins	11	17	1.72891e-06	0.000221301	ko00196	Morus001363(CAB7);Morus002539(LHCA6);Morus002855(CAB40);Morus002856(CAB40);Morus006337(LHCA5);Morus012656(LHCB5);Morus013420(CAB6A);Morus015572(LHCB4.1);Morus018739(LHCB3);Morus020016(CAB-151);Morus024124(CAP10A)	K08908+K08908+K08912+K08912+K08911+K08916+K08907+K08915+K08914+K08913+K08917
Metabolism	Carbohydrate metabolism	Amino sugar and nucleotide sugar metabolism	38	132	3.6868e-06	0.000235955	ko00520	Morus000821(HXK1);Morus002009(RHM1);Morus002798(At5g51830);Morus003666(BXL5);Morus003669(--);Morus003745(HEXO3);Morus004182(GAE6);Morus004613(HEXO2);Morus006106(UGD1);Morus006653(UGD1);Morus007300(GALAK);Morus009661(GAUT9);Morus011486(CHIT3);Morus014360(CHI-L1);Morus014362(CHIA1);Morus016046(HXK2);Morus016982(CYT1);Morus017960(GAUT4);Morus018112(At1g62350);Morus018118(EP3);Morus018119(EP3);Morus0…	K00844+K12450+K00847+K15920+K15920+K12373+K08679+K12373+K00012+K00012+K18677+K13648+K01183+K20547+K20547+K00844+K00966+K13648+K01183+K01183+K01183+K06118+K13648+K00012+K01183+K08679+K12373+K08679+K00844+K00966+K01711+K00847+K20547+K20547+K20547+K20547+K20547+K01183
Metabolism	Global and overview maps	Metabolic pathways	368	2317	2.8589e-05	0.0012198	ko01100	Morus000461(HGO);Morus000478(ITPK4);Morus000536(4CLL9);Morus000754(GPAT8);Morus000821(HXK1);Morus000865(ADH1);Morus000974(DFR);Morus001179(At5g47720);Morus001195(SBH2);Morus001213(AIM1);Morus001234(PFK4);Morus001296(AS1);Morus001363(CAB7);Morus001379(NDPK3);Morus001471(RCS3);Morus001764(BIOF);Morus001783(psbA);Morus001917(PPO);Morus002009(RHM1);Morus002108(ITPK4);Morus002123(TPS9);Morus002203(BCA…	K00451+K01765+K01904+K13508+K00844+K18857+K13082+K00626+K04713+K10527+K00850+K00422+K08908+K00940+K01738+K00652+K02703+K00422+K12450+K01765+K16055+K00826+K10206+K19892+K08099+K08099+K10527+K10527+K08908+K01114+K01114+K00847+K08912+K08912+K03809+K04713+K04713+K01087+K13066+K00430+K22913+K15920+K15920+K12153+K12373+K01179+K03428+K00600+K08679+K07407+K14379+K01689+K01464+K03787+K01583+K13248+K12373+…
Metabolism	Biosynthesis of other secondary metabolites	Flavonoid biosynthesis	21	62	4.23716e-05	0.00135589	ko00941	Morus000974(DFR);Morus004711(CYP75B2);Morus008222(CYP73A12);Morus013110(FLS);Morus017040(BAHD1);Morus017529(HST);Morus017530(HST);Morus018077(HST);Morus021942(DFR);Morus022029(CYP93B1);Morus022037(CYP93B1);Morus022305(LAR);Morus023742(FLS);Morus024870(AT1);Morus027592(MAT);Morus027604(SAT);MSTRG.12943(CHS);MSTRG.12944(CHS2);MSTRG.17580(CHS2);MSTRG.19614(CHS3);MSTRG.23667(CHS1)	K13082+K05280+K00487+K05278+K13065+K13065+K13065+K13065+K13082+K23179+K23179+K13081+K05278+K13065+K13065+K13065+K00660+K00660+K00660+K00660+K00660
Metabolism	Global and overview maps	Biosynthesis of secondary metabolites	223	1326	0.000117045	0.00299635	ko01110	Morus000383(GA2OX1);Morus000536(4CLL9);Morus000754(GPAT8);Morus000821(HXK1);Morus000865(ADH1);Morus000974(DFR);Morus001179(At5g47720);Morus001213(AIM1);Morus001234(PFK4);Morus001296(AS1);Morus001379(NDPK3);Morus001471(RCS3);Morus001917(PPO);Morus002123(TPS9);Morus002203(BCAT2);Morus002210(DAP);Morus002351(CHLASE1);Morus002352(CLH1);Morus002498(AIM1);Morus002499(AIM1);Morus002555(NPC2);Morus002556…	K04125+K01904+K13508+K00844+K18857+K13082+K00626+K10527+K00850+K00422+K00940+K01738+K00422+K16055+K00826+K10206+K08099+K08099+K10527+K10527+K01114+K01114+K00847+K03809+K15891+K01087+K13066+K00430+K12153+K20659+K03428+K00600+K01689+K03787+K15397+K05280+K12153+K05933+K03809+K01638+K00430+K00850+K01904+K01568+K13051+K20659+K00826+K09699+K01953+K00695+K01580+K00454+K00454+K00487+K19073+K10703+K00430+…
Metabolism	Glycan biosynthesis and metabolism	Glycosphingolipid biosynthesis - globo and isoglobo series	7	11	0.00017975	0.00383467	ko00603	Morus003745(HEXO3);Morus004288(AGAL2);Morus004613(HEXO2);Morus012133(AGAL2);Morus015585(At4g19900);Morus023052(AGAL1);Morus025416(HEXO1)	K12373+K07407+K12373+K07407+K01988+K07407+K12373
Metabolism	Metabolism of terpenoids and polyketides	Sesquiterpenoid and triterpenoid biosynthesis	13	34	0.000320764	0.00586541	ko00909	Morus003366(NGR_a02300);Morus003922(OSCBPW);Morus006923(OSCBPW);Morus011336(OSCBPY);Morus012319(VIT_19s0014g04930);Morus012320(SesquiTPS1);Morus012986(SQE1);Morus013706(OSCBPW);Morus014833(AFS1);Morus021147(VIT_19s0014g04930);Morus021153(VIT_19s0014g04930);Morus021156(VIT_19s0014g04930);MSTRG.5127(OSCBPY)	K15891+K20659+K20659+K15813+K15803+K15803+K00511+K20659+K14173+K15803+K15803+K15803+K15813
Metabolism	Glycan biosynthesis and metabolism	Glycosaminoglycan degradation	8	16	0.000568463	0.00909541	ko00531	Morus003745(HEXO3);Morus004613(HEXO2);Morus008516(At5g34940);Morus010094(NAGLU);Morus015250(At5g07830);Morus021490(Hgsnat);Morus023676(At5g34940);Morus025416(HEXO1)	K12373+K12373+K07964+K01205+K07964+K10532+K07964+K12373
Metabolism	Carbohydrate metabolism	Galactose metabolism	15	53	0.00400844	0.0570089	ko00052	Morus000821(HXK1);Morus001234(PFK4);Morus004288(AGAL2);Morus005493(PFK3);Morus009724(STS1);Morus012133(AGAL2);Morus016046(HXK2);Morus018010(RFS2);Morus018886(GOLS2);Morus023052(AGAL1);Morus026160(GOLS2);Morus026163(GOLS2);Morus026164(GOLS2);Morus026284(HXK1);Morus027758(GOLS1)	K00844+K00850+K07407+K00850+K06611+K07407+K00844+K06617+K18819+K07407+K18819+K18819+K18819+K00844+K18819
Metabolism	Energy metabolism	Photosynthesis	17	64	0.00464719	0.059484	ko00195	Morus001783(psbA);Morus009923(PSAK);Morus012368(psaD);Morus012571(PSBW);Morus014304(PETE);Morus014845(PSBQ2);Morus015887(PSB28);Morus015920(PSAE2);Morus016715(AP1);Morus020701(PSAN);Morus022156(PSB27-1);Morus023282(FDC2);Morus023779(PSAG);Morus025405(PPL1);Morus025917(PSAF);Morus026213(PSAH);Morus027630(PSBY)	K02703+K02698+K02692+K02721+K02638+K08901+K08903+K02693+K02639+K02701+K08902+K02639+K08905+K02717+K02694+K02695+K02723
Metabolism	Metabolism of terpenoids and polyketides	Diterpenoid biosynthesis	9	27	0.00772796	0.0881002	ko00904	Morus000383(GA2OX1);Morus000963(CYP82A3);Morus011897(GA2OX8);Morus014435(KO);Morus014815(GA2OX8);Morus019464(LE);Morus021661(GA2OX1);Morus023865(KAO1);MSTRG.13870(CYP82G1)	K04125+K17961+K04125+K04122+K04125+K04124+K04125+K04123+K17961
Metabolism	Biosynthesis of other secondary metabolites	Isoflavonoid biosynthesis	4	7	0.00877899	0.0881002	ko00943	Morus009302(CYP81Q32);Morus022028(CYP93C2);Morus022029(CYP93B1);Morus022037(CYP93B1)	K13260+K13257+K23179+K23179
Metabolism	Glycan biosynthesis and metabolism	Other glycan degradation	8	23	0.00894767	0.0881002	ko00511	Morus003745(HEXO3);Morus004613(HEXO2);Morus005205(At5g13980);Morus006939(ENGASE1);Morus012951(FUC1);Morus025416(HEXO1);Morus025506(Gba2);Morus026663(At5g66150)	K12373+K12373+K01191+K01227+K01206+K12373+K17108+K01191
Metabolism	Lipid metabolism	Fatty acid elongation	10	33	0.0106293	0.0971824	ko00062	Morus004665(KCS11);Morus008537(PAS2A);Morus010291(KCS11);Morus010861(KCS12);Morus014661(CUT1);Morus018553(KCS4);Morus018632(FDH);Morus025444(KCS19);Morus025445(KCS19);Morus027627(KCR1)	K15397+K10703+K15397+K15397+K15397+K15397+K15397+K15397+K15397+K10251
Metabolism	Lipid metabolism	alpha-Linolenic acid metabolism	14	55	0.0143596	0.122535	ko00592	Morus000865(ADH1);Morus001213(AIM1);Morus002498(AIM1);Morus002499(AIM1);Morus007983(LOX2.1);Morus007985(LOX2.1);Morus011915(HPL);Morus015814(CEQORH);Morus017399(DOX2);Morus019366(DOX1);Morus021933(JMT);Morus026981(AOS3);Morus026982(AOS3);Morus026991(AOS3)	K18857+K10527+K10527+K10527+K00454+K00454+K10528+K00224+K10529+K10529+K08241+K01723+K01723+K01723
Organismal Systems	Environmental adaptation	Plant-pathogen interaction	44	234	0.016444	0.131368	ko04626	Morus000710(CML25);Morus002184(CML39);Morus002697(CNGC1);Morus002700(CNGC1);Morus003448(CML44);Morus003726(At2g14610);Morus004021(RPM1);Morus004665(KCS11);Morus006269(RPM1);Morus006270(RPM1);Morus006439(CPK20);Morus007924(At4g10780);Morus008043(CNGC15C);Morus009269(CP1);Morus010291(KCS11);Morus010861(KCS12);Morus011199(MPK3);Morus011908(At4g27190);Morus012854(RPM1);Morus013561(At2g14610);Morus014…	K13448+K13448+K05391+K05391+K13448+K13449+K13457+K15397+K13457+K13457+K13412+K13459+K05391+K02183+K15397+K15397+K20536+K13459+K13457+K13449+K15397+K13448+K13412+K13448+K13448+K15397+K15397+K13457+K13457+K13448+K13448+K13457+K13457+K04079+K13448+K13448+K13457+K05391+K15397+K15397+K13448+K13459+K05391+K13457
Metabolism	Carbohydrate metabolism	Fructose and mannose metabolism	15	62	0.0182936	0.131368	ko00051	Morus000821(HXK1);Morus001234(PFK4);Morus002798(At5g51830);Morus004789(MAN2);Morus005493(PFK3);Morus011676(FKFBP);Morus013802(FBA6);Morus013805(FBA6);Morus016046(HXK2);Morus016982(CYT1);Morus026284(HXK1);Morus026340(CYT1);Morus026704(GMD1);Morus026748(MAN7);Morus027231(At1g66430)	K00844+K00850+K00847+K19355+K00850+K01103+K01623+K01623+K00844+K00966+K00844+K00966+K01711+K19355+K00847
Metabolism	Biosynthesis of other secondary metabolites	Phenylpropanoid biosynthesis	37	192	0.0184736	0.131368	ko00940	Morus000536(4CLL9);Morus003471(COMT1);Morus003495(PER63);Morus005364(PER66);Morus005630(4CLL6);Morus008222(CYP73A12);Morus008867(PER19);Morus009037(GT5);Morus013052(PAL);Morus013081(PER47);Morus013524(PER42);Morus013984(PNC1);Morus014730(BACOVA_02659);Morus016519(CAD1);Morus017040(BAHD1);Morus017529(HST);Morus017530(HST);Morus018077(HST);Morus020820(ALDH2C4);Morus020822(ALDH2C4);Morus022062(BACOV…	K01904+K13066+K00430+K00430+K01904+K00487+K00430+K12356+K10775+K00430+K00430+K00430+K05349+K00083+K13065+K13065+K13065+K13065+K12355+K12355+K05349+K10775+K13065+K05350+K00430+K23260+K23260+K13065+K13065+K22395+K12355+K00430+K06892+K06892+K06892+K06892+K06892
Environmental Information Processing	Signal transduction	MAPK signaling pathway - plant	28	138	0.01996	0.132607	ko04016	Morus001379(NDPK3);Morus002248(EBF2);Morus002490(EIN3);Morus003726(At2g14610);Morus007485(ERS1);Morus008068(MAPKKK18);Morus009269(CP1);Morus011199(MPK3);Morus012047(PYL4);Morus013561(At2g14610);Morus014360(CHI-L1);Morus014362(CHIA1);Morus015830(OXI1);Morus018607(ERECTA);Morus019515(PYL2);Morus021919(NTF3);Morus023255(PYL1);Morus023386(SAPK3);Morus024218(ACS1);Morus024296(HMA5);Morus024297(HMA5);M…	K00940+K14515+K14514+K13449+K14509+K20716+K02183+K20536+K14496+K13449+K20547+K20547+K20714+K20718+K14496+K20535+K14496+K14498+K20772+K17686+K17686+K14516+K20603+K20547+K20547+K20547+K20547+K20547
Metabolism	Glycan biosynthesis and metabolism	Glycosphingolipid biosynthesis - ganglio series	3	5	0.0208556	0.132607	ko00604	Morus003745(HEXO3);Morus004613(HEXO2);Morus025416(HEXO1)	K12373+K12373+K12373
Metabolism	Carbohydrate metabolism	Starch and sucrose metabolism	29	145	0.0217558	0.132607	ko00500	Morus000821(HXK1);Morus002123(TPS9);Morus002328(At3g13560);Morus002798(At5g51830);Morus003381(TPPA);Morus003886(At1g64390);Morus007780(SUS6);Morus011122(At4g02290);Morus011656(AMY2);Morus011999(CEL1);Morus013593(SS2);Morus014730(BACOVA_02659);Morus015615(TPS1);Morus016046(HXK2);Morus016498(KOR);Morus018288(BMY1);Morus018538(At4g39010);Morus019028(TPPF);Morus021001(PHO1);Morus021091(AMY3);Morus021…	K00844+K16055+K19892+K00847+K01087+K01179+K00695+K01179+K01176+K01179+K00703+K05349+K16055+K00844+K01179+K01177+K01179+K01087+K00688+K01176+K16055+K05349+K01177+K00700+K01214+K00695+K05350+K00844+K00847
Metabolism	Lipid metabolism	Cutin, suberine and wax biosynthesis	8	30	0.0447787	0.26053	ko00073	Morus005099(HTH);Morus005654(HHT1);Morus005700(SOP1);Morus005750(CYP94A1);Morus009988(TAX10);Morus012403(CYP86A4);Morus022372(FAR3);Morus023887(CER1)	K15403+K15400+K17991+K20769+K15400+K15398+K13356+K15404
Metabolism	Metabolism of cofactors and vitamins	Porphyrin and chlorophyll metabolism	13	58	0.0477656	0.265826	ko00860	Morus002351(CHLASE1);Morus002352(CLH1);Morus003965(CHLM);Morus008466(DVR);Morus010430(HEMA1);Morus011773(PAO);Morus012613(SGRL);Morus013889(PPXI);Morus015953(CHLP);Morus020240(NOL);Morus023145(SGR);Morus025670(PORA);Morus027212(At5g26710)	K08099+K08099+K03428+K19073+K02492+K13071+K22013+K00231+K10960+K13606+K22013+K00218+K01885
Metabolism	Lipid metabolism	Fatty acid degradation	12	53	0.0522148	0.269675	ko00071	Morus000865(ADH1);Morus001179(At5g47720);Morus001213(AIM1);Morus002498(AIM1);Morus002499(AIM1);Morus010624(At5g47720);Morus011669(At5g42250);Morus012355(LACS6);Morus015284(ALDH3F1);Morus018767(LACS1);Morus026979(LACS2);Morus027409(BTG-26)	K18857+K00626+K10527+K10527+K10527+K00626+K00121+K01897+K00128+K01897+K01897+K14085
Metabolism	Biosynthesis of other secondary metabolites	Glucosinolate biosynthesis	4	11	0.052671	0.269675	ko00966	Morus002203(BCAT2);Morus003743(CYP79A68);Morus004735(CYP79A68);Morus007100(BCAT2)	K00826+K12153+K12153+K00826
Metabolism	Biosynthesis of other secondary metabolites	Stilbenoid, diarylheptanoid and gingerol biosynthesis	10	43	0.062222	0.306324	ko00945	Morus008222(CYP73A12);Morus010545(ROMT);Morus014739(OMT3);Morus017040(BAHD1);Morus017529(HST);Morus017530(HST);Morus018077(HST);Morus024870(AT1);Morus027592(MAT);Morus027604(SAT)	K00487+K16040+K16040+K13065+K13065+K13065+K13065+K13065+K13065+K13065
Metabolism	Metabolism of other amino acids	Cyanoamino acid metabolism	11	49	0.06483	0.307342	ko00460	Morus003743(CYP79A68);Morus004124(SHM3);Morus004735(CYP79A68);Morus006785(At3g16150);Morus014730(BACOVA_02659);Morus022062(BACOVA_02659);Morus023038(MDL2);Morus023040(MDL4);Morus023043(MDL2);Morus025677(BGLU14);MSTRG.9594(At5g08100)	K12153+K00600+K12153+K13051+K05349+K05349+K08248+K08248+K08248+K05350+K13051
Metabolism	Lipid metabolism	Linoleic acid metabolism	5	18	0.0897239	0.410166	ko00591	Morus000135(LOX1.5);Morus000610(LOX1.5);Morus007983(LOX2.1);Morus007985(LOX2.1);MSTRG.21384(LOX1.5)	K15718+K15718+K00454+K00454+K15718
Environmental Information Processing	Signal transduction	Plant hormone signal transduction	42	252	0.101025	0.445904	ko04075	Morus000346(BSK1);Morus000421(ARG7);Morus002248(EBF2);Morus002490(EIN3);Morus002760(JAR6);Morus003649(IAA27);Morus003726(At2g14610);Morus004500(IAA29);Morus004559(TIFY6B);Morus004686(GH3.17);Morus004737(ARR7);Morus005124(ARF5);Morus007485(ERS1);Morus008387(GH3.6);Morus008756(SAUR24);Morus012047(PYL4);Morus012234(SAUR50);Morus012561(AUX22E);Morus013360(RR4);Morus013561(At2g14610);Morus014484(ARG7)…	K14500+K14488+K14515+K14514+K14506+K14484+K13449+K14484+K13464+K14487+K14492+K14486+K14509+K14487+K14488+K14496+K14488+K14484+K14492+K13449+K14488+K14488+K14500+K14484+K14484+K14496+K13946+K14488+K14487+K12126+K14504+K14504+K14504+K14496+K14498+K14492+K14516+K14484+K13946+K14484+K14504+K14484
Metabolism	Carbohydrate metabolism	Pentose and glucuronate interconversions	21	116	0.10958	0.467543	ko00040	Morus004616(At3g07010);Morus006106(UGD1);Morus006653(UGD1);Morus006991(PME53);Morus011120(PME40);Morus011997(PECS-2.1);Morus012896(PME18);Morus012899(PME2.1);Morus015172(At3g07010);Morus016974(PME2.1);Morus017015(At3g53190);Morus017690(At5g63180);Morus017990(PMEU1);Morus017991(PECS-1.1);Morus018777(PME53);Morus018936(At4g24780);Morus019567(PME54);Morus019570(PME44);Morus021004(UGD3);Morus027633(A…	K01728+K00012+K00012+K01051+K01051+K01051+K01051+K01051+K01728+K01051+K01728+K01728+K01051+K01051+K01051+K01728+K01051+K01051+K00012+K01728+K01051
Metabolism	Metabolism of cofactors and vitamins	Ubiquinone and other terpenoid-quinone biosynthesis	13	69	0.14474	0.597638	ko00130	Morus000536(4CLL9);Morus002936(At4g27270);Morus004996(At4g27270);Morus005630(4CLL6);Morus008222(CYP73A12);Morus009041(At4g36750);Morus009209(COQ5);Morus012152(At5g53970);Morus014065(HPT2);Morus027734(MENG);Morus027755(MENB);MSTRG.19041(--);MSTRG.2858(HST)	K01904+K03809+K03809+K01904+K00487+K03809+K06127+K00815+K12501+K23095+K01661+K12501+K12501
Environmental Information Processing	Membrane transport	ABC transporters	8	39	0.157936	0.613999	ko02010	Morus009929(ABCC1);Morus010505(ABCB15);Morus013879(ABCB11);Morus017775(ABCB2);Morus017776(ABCB10);Morus023068(ABCC6);Morus026124(ABCB11);Morus027166(ABCB19)	K05665+K05658+K05658+K05658+K05658+K05666+K05658+K05658
Metabolism	Metabolism of terpenoids and polyketides	Carotenoid biosynthesis	7	33	0.158297	0.613999	ko00906	Morus008779(CYP707A1);Morus009355(AAO1);Morus014235(CA2);Morus016302(CCS);Morus021647(NCED2);Morus024617(NCED1);Morus027315(LUT2)	K09843+K09842+K15746+K14593+K09840+K09840+K06444
Metabolism	Amino acid metabolism	Lysine degradation	7	34	0.177257	0.667319	ko00310	Morus001179(At5g47720);Morus010624(At5g47720);Morus011938(At4g26910);Morus015284(ALDH3F1);Morus019572(LKR/SDH);Morus019573(LKR/SDH);Morus027409(BTG-26)	K00626+K00626+K00658+K00128+K14157+K14157+K14085
Metabolism	Amino acid metabolism	Tyrosine metabolism	13	73	0.195868	0.70732	ko00350	Morus000461(HGO);Morus000865(ADH1);Morus001296(AS1);Morus001917(PPO);Morus009492(--);Morus011669(At5g42250);Morus012124(PPO);Morus012127(AS1);Morus012152(At5g53970);Morus012375(At1g31672);Morus013283(ASP3);Morus022214(TDC2);Morus027944(GSTZ1)	K00451+K18857+K00422+K00422+K07253+K00121+K00422+K00422+K00815+K00276+K14454+K01593+K01800
Metabolism	Amino acid metabolism	Cysteine and methionine metabolism	18	106	0.198934	0.70732	ko00270	Morus001471(RCS3);Morus002203(BCAT2);Morus004820(ACO3);Morus007100(BCAT2);Morus009098(HMT3);Morus012152(At5g53970);Morus013283(ASP3);Morus013881(LCD);Morus015342(MGL);Morus019344(Os02g0773300);Morus019346(Os02g0773300);Morus021791(MD1);Morus022555(SAMS3);Morus024218(ACS1);Morus024282(GSH1);Morus026542(SAMDC);Morus027033(MTK);Morus027798(SPDSYN1)	K01738+K00826+K05933+K00826+K00547+K00815+K14454+K22207+K01761+K05396+K05396+K00025+K00789+K20772+K01919+K01611+K00899+K00797
Metabolism	Amino acid metabolism	Phenylalanine, tyrosine and tryptophan biosynthesis	9	49	0.224007	0.760196	ko00400	Morus008978(ADT6);Morus009686(trpB2);Morus012152(At5g53970);Morus012737(DHAPS-1);Morus013210(CM2);Morus013283(ASP3);Morus017799(TSB);Morus018050(ADT1);Morus020448(EMB3004)	K05359+K06001+K00815+K01626+K01850+K14454+K01696+K05359+K13832
Metabolism	Carbohydrate metabolism	Butanoate metabolism	5	24	0.226719	0.760196	ko00650	Morus001179(At5g47720);Morus005114(GLYR2);Morus007797(GAD1);Morus010624(At5g47720);Morus020364(At2g31810)	K00626+K18121+K01580+K00626+K01653
Metabolism	Lipid metabolism	Ether lipid metabolism	6	31	0.246809	0.760196	ko00565	Morus002555(NPC2);Morus002556(NPC2);Morus010111(NPC6);Morus011639(PLD1);Morus020786(PLDBETA1);Morus023140(PLDBETA1)	K01114+K01114+K01114+K01115+K01115+K01115
Metabolism	Energy metabolism	Nitrogen metabolism	6	31	0.246809	0.760196	ko00910	Morus007522(ACA7);Morus008673(CYN);Morus014749(GDH1);Morus020137(NIA);Morus020509(BCA1);MSTRG.1288(BCA5)	K01674+K01725+K00261+K10534+K01673+K01673
Metabolism	Lipid metabolism	Synthesis and degradation of ketone bodies	2	7	0.248562	0.760196	ko00072	Morus001179(At5g47720);Morus010624(At5g47720)	K00626+K00626
Metabolism	Biosynthesis of other secondary metabolites	Indole alkaloid biosynthesis	1	2	0.256066	0.760196	ko00901	Morus022214(TDC2)	K01593
Metabolism	Metabolism of other amino acids	Selenocompound metabolism	4	19	0.259416	0.760196	ko00450	Morus007027(Os06g0508700);Morus013341(APS1);Morus015342(MGL);Morus016475(MMT1)	K01874+K13811+K01761+K08247
Metabolism	Lipid metabolism	Sphingolipid metabolism	7	38	0.261317	0.760196	ko00600	Morus001195(SBH2);Morus003187(SBH1);Morus003191(SBH2);Morus004288(AGAL2);Morus012133(AGAL2);Morus023052(AGAL1);Morus025506(Gba2)	K04713+K04713+K04713+K07407+K07407+K07407+K17108
Metabolism	Carbohydrate metabolism	Inositol phosphate metabolism	11	65	0.275596	0.783918	ko00562	Morus000478(ITPK4);Morus002108(ITPK4);Morus002555(NPC2);Morus002556(NPC2);Morus003576(SAC2);Morus009275(PTEN2A);Morus010111(NPC6);Morus016608(INPS1);Morus017781(ITPK1);Morus022001(PLC6);Morus022007(At5g58730)	K01765+K01765+K01114+K01114+K22913+K01110+K01114+K01858+K00913+K05857+K19517
Genetic Information Processing	Translation	Ribosome	40	266	0.290944	0.809583	ko03010	Morus000089(RPL27AC);Morus000157(RPS28);Morus001015(RPL34);Morus001876(RPL35AC);Morus001937(NFD3);Morus001938(NFD3);Morus001985(RPL6);Morus003577(GSVIVT00034021001);Morus005014(RPL34);Morus005586(RPL38A);Morus005973(RPS27B);Morus006178(RPS24A);Morus006513(RPL36C);Morus007730(RPL29A);Morus008496(RPL35);Morus008675(RPL28);Morus009000(RPP2B);Morus011723(RPL14B);Morus012191(rplO);Morus012639(HLP);Mor…	K02900+K02979+K02915+K02917+K02948+K02948+K02933+K02998+K02915+K02923+K02978+K02974+K02920+K02905+K02916+K02902+K02943+K02875+K02876+K02874+K02897+K02924+K02900+K02912+K02915+K02954+K02864+K02901+K02887+K02885+K02886+K02908+K02971+K02884+K02893+K02917+K02922+K02970+K02934+K02924
Metabolism	Lipid metabolism	Glycerolipid metabolism	12	75	0.331821	0.882266	ko00561	Morus000754(GPAT8);Morus004288(AGAL2);Morus006197(CSE);Morus012133(AGAL2);Morus012406(GPAT4);Morus015284(ALDH3F1);Morus018763(GPAT3);Morus019496(SQD1);Morus021219(LPAT4);Morus023052(AGAL1);Morus024917(MGD2);Morus027409(BTG-26)	K13508+K07407+K01054+K07407+K13508+K00128+K13508+K06118+K13513+K07407+K03715+K14085
Metabolism	Biosynthesis of other secondary metabolites	Isoquinoline alkaloid biosynthesis	8	48	0.336475	0.882266	ko00950	Morus001296(AS1);Morus001917(PPO);Morus012124(PPO);Morus012127(AS1);Morus012152(At5g53970);Morus012375(At1g31672);Morus013283(ASP3);Morus022214(TDC2)	K00422+K00422+K00422+K00422+K00815+K00276+K14454+K01593
Metabolism	Metabolism of cofactors and vitamins	Pantothenate and CoA biosynthesis	5	28	0.338928	0.882266	ko00770	Morus002203(BCAT2);Morus004383(PYD2);Morus007100(BCAT2);Morus012909(KPHMT2);Morus020364(At2g31810)	K00826+K01464+K00826+K00606+K01653
Metabolism	Glycan biosynthesis and metabolism	Glycosphingolipid biosynthesis - lacto and neolacto series	1	3	0.358375	0.882266	ko00601	Morus015585(At4g19900)	K01988
Metabolism	Biosynthesis of other secondary metabolites	Betalain biosynthesis	1	3	0.358375	0.882266	ko00965	Morus022214(TDC2)	K01593
Organismal Systems	Environmental adaptation	Circadian rhythm - plant	8	49	0.358421	0.882266	ko04712	Morus004771(TCP7);Morus017243(PRR37);Morus022662(PIF3);MSTRG.12943(CHS);MSTRG.12944(CHS2);MSTRG.17580(CHS2);MSTRG.19614(CHS3);MSTRG.23667(CHS1)	K16221+K12129+K12126+K00660+K00660+K00660+K00660+K00660
Metabolism	Energy metabolism	Sulfur metabolism	5	29	0.367901	0.888516	ko00920	Morus001471(RCS3);Morus008093(APR3);Morus011808(HINT4);Morus013341(APS1);Morus018047(APR2)	K01738+K05907+K22966+K13811+K05907
Metabolism	Metabolism of terpenoids and polyketides	Brassinosteroid biosynthesis	4	23	0.391366	0.927683	ko00905	Morus025647(CYP734A1);Morus026410(CYP90A1);Morus027395(CYP92C5);Morus027396(CYP75B2)	K15639+K09588+K20623+K20623
Metabolism	Lipid metabolism	Glycerophospholipid metabolism	15	101	0.415889	0.967887	ko00564	Morus000754(GPAT8);Morus002555(NPC2);Morus002556(NPC2);Morus005668(GDPD1);Morus005669(GDPD1);Morus009322(CCT2);Morus010111(NPC6);Morus011639(PLD1);Morus012406(GPAT4);Morus016547(GPDHC1);Morus017371(NMT2);Morus018763(GPAT3);Morus020786(PLDBETA1);Morus021219(LPAT4);Morus023140(PLDBETA1)	K13508+K01114+K01114+K18696+K18696+K00968+K01114+K01115+K13508+K00006+K05929+K13508+K01115+K13513+K01115
Cellular Processes	Transport and catabolism	Phagosome	11	74	0.440033	0.979111	ko04145	Morus001406(sec61a);Morus002730(RABG3A);Morus005581(CRT3);Morus007755(TUBA);Morus013562(TUBB1);Morus016057(TUBB1);Morus016087(TUBA);Morus024283(TUBB5);Morus025002(RHO1);Morus025517(TUBA1);MSTRG.21496(VHA-e1)	K10956+K07897+K08057+K07374+K07375+K07375+K07374+K07375+K04392+K07374+K02153
Metabolism	Biosynthesis of other secondary metabolites	Anthocyanin biosynthesis	1	4	0.446632	0.979111	ko00942	Morus012162(UGT79B6)	K17193
Genetic Information Processing	Replication and repair	Mismatch repair	6	39	0.451843	0.979111	ko03430	Morus000929(--);Morus010560(RFC2);Morus017398(EXO1);Morus020675(POLD1);Morus027775(At4g28440);MSTRG.705(RPA1C)	K03504+K10755+K10746+K02327+K07466+K07466
Metabolism	Lipid metabolism	Arachidonic acid metabolism	3	18	0.458747	0.979111	ko00590	Morus011613(SDR1);Morus015996(ptges2);Morus024292(CSA)	K00079+K05309+K00432
Metabolism	Amino acid metabolism	Lysine biosynthesis	2	11	0.458958	0.979111	ko00300	Morus002210(DAP);Morus021516(ALD1)	K10206+K10206
Metabolism	Biosynthesis of other secondary metabolites	Tropane, piperidine and pyridine alkaloid biosynthesis	6	41	0.502606	0.999999	ko00960	Morus012152(At5g53970);Morus012375(At1g31672);Morus013283(ASP3);Morus025307(At1g07440);Morus025308(SDR);Morus025309(SDR)	K00815+K00276+K14454+K08081+K08081+K08081
Metabolism	Lipid metabolism	Steroid biosynthesis	5	34	0.510199	0.999999	ko00100	Morus009829(LIP2);Morus012986(SQE1);Morus014309(SMT2);Morus017615(LIP2);Morus021687(CYP710A11)	K01052+K00511+K08242+K01052+K09832
Metabolism	Amino acid metabolism	Valine, leucine and isoleucine degradation	8	56	0.512153	0.999999	ko00280	Morus001179(At5g47720);Morus002203(BCAT2);Morus007100(BCAT2);Morus007206(BCE2);Morus010624(At5g47720);Morus014402(IVD);Morus015284(ALDH3F1);Morus027409(BTG-26)	K00626+K00826+K00826+K09699+K00626+K00253+K00128+K14085
Metabolism	Amino acid metabolism	Phenylalanine metabolism	7	49	0.519169	0.999999	ko00360	Morus009492(--);Morus012152(At5g53970);Morus012375(At1g31672);Morus013052(PAL);Morus013283(ASP3);Morus022214(TDC2);Morus024371(PAL)	K07253+K00815+K00276+K10775+K14454+K01593+K10775
Metabolism	Metabolism of other amino acids	Glutathione metabolism	12	86	0.525792	0.999999	ko00480	Morus005714(GSTL3);Morus009075(APIC);Morus011651(GSTF8);Morus019872(GGCT2;2);Morus021055(GSTU17);Morus023665(HSP26-A);Morus023833(HSP26-A);Morus024282(GSH1);Morus024292(CSA);Morus027798(SPDSYN1);MSTRG.20178(--);MSTRG.609(CLEB3J9)	K00799+K00799+K00799+K22596+K00799+K00799+K00799+K01919+K00432+K00797+K00799+K00434
Metabolism	Carbohydrate metabolism	Ascorbate and aldarate metabolism	7	52	0.585494	0.999999	ko00053	Morus006106(UGD1);Morus006653(UGD1);Morus015284(ALDH3F1);Morus021004(UGD3);Morus022522(AAO);Morus027409(BTG-26);MSTRG.609(CLEB3J9)	K00012+K00012+K00128+K00012+K00423+K14085+K00434
Metabolism	Metabolism of other amino acids	Taurine and hypotaurine metabolism	1	6	0.588436	0.999999	ko00430	Morus007797(GAD1)	K01580
Metabolism	Metabolism of other amino acids	Phosphonate and phosphinate metabolism	1	6	0.588436	0.999999	ko00440	Morus009322(CCT2)	K00968
Metabolism	Metabolism of terpenoids and polyketides	Terpenoid backbone biosynthesis	8	61	0.614225	0.999999	ko00900	Morus001179(At5g47720);Morus003366(NGR_a02300);Morus010624(At5g47720);Morus015953(CHLP);Morus018304(EBOS);Morus022527(ISPE);Morus022865(Os07g0190000);Morus026786(Os07g0190000)	K00626+K15891+K00626+K10960+K12742+K00919+K01662+K01662
Metabolism	Amino acid metabolism	Tryptophan metabolism	7	54	0.62709	0.999999	ko00380	Morus001179(At5g47720);Morus010624(At5g47720);Morus011938(At4g26910);Morus014557(TAR2);Morus015284(ALDH3F1);Morus022214(TDC2);Morus027409(BTG-26)	K00626+K00626+K00658+K16903+K00128+K01593+K14085
Metabolism	Global and overview maps	Fatty acid metabolism	10	77	0.62804	0.999999	ko01212	Morus001179(At5g47720);Morus001213(AIM1);Morus002498(AIM1);Morus002499(AIM1);Morus008537(PAS2A);Morus010624(At5g47720);Morus012355(LACS6);Morus018767(LACS1);Morus026979(LACS2);Morus027627(KCR1)	K00626+K10527+K10527+K10527+K10703+K00626+K01897+K01897+K01897+K10251
Metabolism	Glycan biosynthesis and metabolism	Other types of O-glycan biosynthesis	2	15	0.631496	0.999999	ko00514	Morus000342(PLENTY);Morus017982(OFUT36)	K20782+K03691
Metabolism	Metabolism of terpenoids and polyketides	Zeatin biosynthesis	4	31	0.633641	0.999999	ko00908	Morus016555(ZOX1);Morus016557(ZOX1);Morus022599(UGT73C6);Morus027286(CKX3)	K13495+K13495+K13496+K00279
Metabolism	Amino acid metabolism	Valine, leucine and isoleucine biosynthesis	3	24	0.660355	0.999999	ko00290	Morus002203(BCAT2);Morus007100(BCAT2);Morus020364(At2g31810)	K00826+K00826+K01653
Metabolism	Metabolism of cofactors and vitamins	Nicotinate and nicotinamide metabolism	3	24	0.660355	0.999999	ko00760	Morus004452(surE);Morus011041(NAPRT1);Morus013896(--)	K03787+K00763+K18551
Metabolism	Carbohydrate metabolism	Pentose phosphate pathway	7	56	0.666251	0.999999	ko00030	Morus001234(PFK4);Morus005493(PFK3);Morus013391(RPI2);Morus013802(FBA6);Morus013805(FBA6);Morus023318(PRS1);Morus025940(RPI4)	K00850+K00850+K01807+K01623+K01623+K00948+K01807
Metabolism	Glycan biosynthesis and metabolism	Various types of N-glycan biosynthesis	4	33	0.683629	0.999999	ko00513	Morus003745(HEXO3);Morus004613(HEXO2);Morus014629(OST48);Morus025416(HEXO1)	K12373+K12373+K12670+K12373
Metabolism	Biosynthesis of other secondary metabolites	Monobactam biosynthesis	1	8	0.69394	0.999999	ko00261	Morus013341(APS1)	K13811
Metabolism	Metabolism of terpenoids and polyketides	Limonene and pinene degradation	1	8	0.69394	0.999999	ko00903	Morus015284(ALDH3F1)	K00128
Metabolism	Amino acid metabolism	Arginine and proline metabolism	7	58	0.702787	0.999999	ko00330	Morus004483(ADC2);Morus010401(P5CSB);Morus013283(ASP3);Morus015284(ALDH3F1);Morus026542(SAMDC);Morus027409(BTG-26);Morus027798(SPDSYN1)	K01583+K12657+K14454+K00128+K01611+K14085+K00797
Metabolism	Amino acid metabolism	Glycine, serine and threonine metabolism	8	67	0.720144	0.999999	ko00260	Morus004124(SHM3);Morus009686(trpB2);Morus012375(At1g31672);Morus013723(HSK);Morus017799(TSB);Morus023132(HTH);Morus023303(GDH3);Morus027409(BTG-26)	K00600+K06001+K00276+K00872+K01696+K00108+K02437+K14085
Metabolism	Metabolism of cofactors and vitamins	Thiamine metabolism	4	35	0.728625	0.999999	ko00730	Morus016718(TH1);Morus022865(Os07g0190000);Morus026786(Os07g0190000);Morus026888(THIM)	K14153+K01662+K01662+K00878
Metabolism	Metabolism of cofactors and vitamins	Vitamin B6 metabolism	2	18	0.730433	0.999999	ko00750	Morus004551(At1g17710);Morus008106(At1g17710)	K13248+K13248
Cellular Processes	Transport and catabolism	Endocytosis	19	155	0.742153	0.999999	ko04144	Morus000930(RABA1C);Morus002635(AGD15);Morus002730(RABG3A);Morus006125(VPS29);Morus006387(VPS28-2);Morus007846(DDB_G0289029);Morus008124(CHMP1A);Morus011639(PLD1);Morus016412(IST1);Morus017057(KINUC);Morus018081(HSP70);Morus020786(PLDBETA1);Morus021356(RAB11D);Morus023140(PLDBETA1);Morus023463(RABA3);Morus024994(ERD7);Morus025201(HSP70);Morus025321(RAB11C);Morus026185(--)	K07904+K12486+K07897+K18467+K12184+K19476+K12197+K01115+K19476+K10396+K03283+K01115+K07904+K01115+K07904+K19366+K03283+K07904+K19476
Metabolism	Amino acid metabolism	Alanine, aspartate and glutamate metabolism	6	54	0.771537	0.999999	ko00250	Morus006785(At3g16150);Morus007597(ASN1);Morus007797(GAD1);Morus013283(ASP3);Morus014749(GDH1);MSTRG.9594(At5g08100)	K13051+K01953+K01580+K14454+K00261+K13051
Metabolism	Carbohydrate metabolism	C5-Branched dibasic acid metabolism	1	10	0.772428	0.999999	ko00660	Morus020364(At2g31810)	K01653
Metabolism	Amino acid metabolism	Histidine metabolism	2	20	0.783093	0.999999	ko00340	Morus015284(ALDH3F1);Morus027409(BTG-26)	K00128+K14085
Genetic Information Processing	Replication and repair	DNA replication	6	55	0.786788	0.999999	ko03030	Morus000929(--);Morus010560(RFC2);Morus018369(At2g25100);Morus020675(POLD1);Morus027775(At4g28440);MSTRG.705(RPA1C)	K03504+K10755+K10743+K02327+K07466+K07466
Metabolism	Carbohydrate metabolism	Glyoxylate and dicarboxylate metabolism	8	74	0.816752	0.999999	ko00630	Morus001179(At5g47720);Morus004124(SHM3);Morus005078(MLS);Morus005114(GLYR2);Morus010624(At5g47720);Morus021791(MD1);Morus023303(GDH3);Morus026617(ACO1)	K00626+K00600+K01638+K18121+K00626+K00025+K02437+K01681
Metabolism	Biosynthesis of other secondary metabolites	Flavone and flavonol biosynthesis	1	12	0.830809	0.999999	ko00944	Morus004711(CYP75B2)	K05280
Metabolism	Global and overview maps	Biosynthesis of amino acids	29	244	0.831496	0.999999	ko01230	Morus001234(PFK4);Morus001471(RCS3);Morus002203(BCAT2);Morus002210(DAP);Morus004124(SHM3);Morus004312(ENO1);Morus005493(PFK3);Morus007100(BCAT2);Morus007597(ASN1);Morus008978(ADT6);Morus009686(trpB2);Morus010401(P5CSB);Morus012152(At5g53970);Morus012737(DHAPS-1);Morus013210(CM2);Morus013283(ASP3);Morus013391(RPI2);Morus013723(HSK);Morus013802(FBA6);Morus013805(FBA6);Morus017799(TSB);Morus018050(A…	K00850+K01738+K00826+K10206+K00600+K01689+K00850+K00826+K01953+K05359+K06001+K12657+K00815+K01626+K01850+K14454+K01807+K00872+K01623+K01623+K01696+K05359+K01653+K13832+K10206+K00789+K00948+K01807+K01681
Metabolism	Energy metabolism	Carbon fixation in photosynthetic organisms	7	67	0.833325	0.999999	ko00710	Morus010342(PPC1);Morus013283(ASP3);Morus013391(RPI2);Morus013802(FBA6);Morus013805(FBA6);Morus021791(MD1);Morus025940(RPI4)	K01595+K14454+K01807+K01623+K01623+K00025+K01807
Metabolism	Energy metabolism	Oxidative phosphorylation	13	117	0.834772	0.999999	ko00190	Morus007758(COX6A);Morus008915(PPA4);Morus009137(QCR9);Morus011279(At5g18800);Morus012706(At2g47690);Morus014032(At5g47890);Morus016745(PMA4);Morus019524(--);Morus019693(At3g03100);Morus022782(At3g08610);Morus023004(COX6B-2);Morus024138(QCR6-1);MSTRG.21496(VHA-e1)	K02266+K01507+K00419+K03952+K03938+K03946+K01535+K02140+K11352+K03945+K02267+K00416+K02153
Genetic Information Processing	Folding, sorting and degradation	RNA degradation	13	119	0.851755	0.999999	ko03018	Morus001234(PFK4);Morus003063(RRP41);Morus004312(ENO1);Morus005493(PFK3);Morus005642(ABCI19);Morus015157(CPN60-2);Morus015190(LSM5);Morus016319(CAF1-11);Morus017320(RH8);Morus018880(ABCI20);Morus022366(LSM8);Morus022623(PAB7);Morus025019(RRP46)	K00850+K11600+K01689+K00850+K12608+K04077+K12624+K12581+K12614+K12608+K12627+K13126+K12590
Genetic Information Processing	Replication and repair	Base excision repair	4	44	0.873213	0.999999	ko03410	Morus000929(--);Morus011526(guaA);Morus019215(guaA);Morus020675(POLD1)	K03504+K01246+K01246+K02327
Metabolism	Metabolism of cofactors and vitamins	Riboflavin metabolism	1	15	0.891567	0.999999	ko00740	Morus004299(PAP17)	K14379
Metabolism	Carbohydrate metabolism	Glycolysis / Gluconeogenesis	13	125	0.89466	0.999999	ko00010	Morus000821(HXK1);Morus000865(ADH1);Morus001234(PFK4);Morus004312(ENO1);Morus005493(PFK3);Morus006154(PDC1);Morus011669(At5g42250);Morus013802(FBA6);Morus013805(FBA6);Morus015284(ALDH3F1);Morus016046(HXK2);Morus026284(HXK1);Morus027409(BTG-26)	K00844+K18857+K00850+K01689+K00850+K01568+K00121+K01623+K01623+K00128+K00844+K00844+K14085
Genetic Information Processing	Replication and repair	Nucleotide excision repair	6	65	0.899346	0.999999	ko03420	Morus000929(--);Morus009924(DDB1);Morus010560(RFC2);Morus020675(POLD1);Morus027775(At4g28440);MSTRG.705(RPA1C)	K03504+K10610+K10755+K02327+K07466+K07466
Metabolism	Global and overview maps	2-Oxocarboxylic acid metabolism	7	74	0.899575	0.999999	ko01210	Morus002203(BCAT2);Morus003743(CYP79A68);Morus004735(CYP79A68);Morus007100(BCAT2);Morus013283(ASP3);Morus020364(At2g31810);Morus026617(ACO1)	K00826+K12153+K12153+K00826+K14454+K01653+K01681
Metabolism	Metabolism of other amino acids	beta-Alanine metabolism	5	56	0.900472	0.999999	ko00410	Morus004383(PYD2);Morus007797(GAD1);Morus012375(At1g31672);Morus015284(ALDH3F1);Morus027409(BTG-26)	K01464+K01580+K00276+K00128+K14085
Cellular Processes	Transport and catabolism	Autophagy - other eukaryotes	3	37	0.900737	0.999999	ko04136	Morus007906(ATG13B);Morus011874(TAP46);Morus018054(ATG8C)	K08331+K17606+K08341
Metabolism	Metabolism of cofactors and vitamins	Folate biosynthesis	2	27	0.902791	0.999999	ko00790	Morus005524(FOLB2);Morus011613(SDR1)	K01633+K00079
Metabolism	Lipid metabolism	Biosynthesis of unsaturated fatty acids	2	27	0.902791	0.999999	ko01040	Morus008537(PAS2A);Morus027627(KCR1)	K10703+K10251
Metabolism	Metabolism of cofactors and vitamins	Biotin metabolism	1	18	0.930527	0.999999	ko00780	Morus001764(BIOF)	K00652
Genetic Information Processing	Replication and repair	Homologous recombination	6	70	0.933286	0.999999	ko03440	Morus000929(--);Morus005942(BARD1);Morus017352(RECG);Morus020675(POLD1);Morus027775(At4g28440);MSTRG.705(RPA1C)	K03504+K10683+K03655+K02327+K07466+K07466
Environmental Information Processing	Signal transduction	Phosphatidylinositol signaling system	4	52	0.940356	0.999999	ko04070	Morus009269(CP1);Morus009275(PTEN2A);Morus017781(ITPK1);Morus022001(PLC6)	K02183+K01110+K00913+K05857
Metabolism	Lipid metabolism	Fatty acid biosynthesis	3	43	0.947412	0.999999	ko00061	Morus012355(LACS6);Morus018767(LACS1);Morus026979(LACS2)	K01897+K01897+K01897
Metabolism	Glycan biosynthesis and metabolism	N-Glycan biosynthesis	3	44	0.952841	0.999999	ko00510	Morus005396(--);Morus014629(OST48);Morus027722(--)	K00737+K12670+K00737
Metabolism	Carbohydrate metabolism	Propanoate metabolism	3	46	0.962165	0.999999	ko00640	Morus001179(At5g47720);Morus007206(BCE2);Morus010624(At5g47720)	K00626+K09699+K00626
Genetic Information Processing	Transcription	RNA polymerase	3	46	0.962165	0.999999	ko03020	Morus000001(NRPE5A);Morus004214(NRPB11);Morus007015(NRPB10L)	K03013+K03008+K03007
Genetic Information Processing	Folding, sorting and degradation	Protein export	3	46	0.962165	0.999999	ko03060	Morus001406(sec61a);Morus025749(SRP-54C);Morus025796(Sec11a)	K10956+K03106+K13280
Metabolism	Carbohydrate metabolism	Pyruvate metabolism	7	89	0.970414	0.999999	ko00620	Morus001179(At5g47720);Morus005078(MLS);Morus010342(PPC1);Morus010624(At5g47720);Morus015284(ALDH3F1);Morus021791(MD1);Morus027409(BTG-26)	K00626+K01638+K01595+K00626+K00128+K00025+K14085
Genetic Information Processing	Translation	Aminoacyl-tRNA biosynthesis	4	60	0.973463	0.999999	ko00970	Morus007027(Os06g0508700);Morus012745(OVA7);Morus025185(OVA9);Morus027212(At5g26710)	K01874+K01875+K01886+K01885
Metabolism	Carbohydrate metabolism	Citrate cycle (TCA cycle)	4	62	0.978484	0.999999	ko00020	Morus009248(ACLB-2);Morus011938(At4g26910);Morus021791(MD1);Morus026617(ACO1)	K01648+K00658+K00025+K01681
Metabolism	Metabolism of cofactors and vitamins	One carbon pool by folate	1	26	0.978835	0.999999	ko00670	Morus004124(SHM3)	K00600
Metabolism	Amino acid metabolism	Arginine biosynthesis	2	40	0.980443	0.999999	ko00220	Morus013283(ASP3);Morus014749(GDH1)	K14454+K00261
Metabolism	Nucleotide metabolism	Pyrimidine metabolism	3	53	0.982882	0.999999	ko00240	Morus001379(NDPK3);Morus004383(PYD2);Morus004452(surE)	K00940+K01464+K03787
Metabolism	Nucleotide metabolism	Purine metabolism	7	97	0.985526	0.999999	ko00230	Morus001379(NDPK3);Morus004452(surE);Morus011317(V2);Morus013341(APS1);Morus019037(APT3);Morus021068(AMPD);Morus023318(PRS1)	K00940+K03787+K00942+K13811+K00759+K01490+K00948
Cellular Processes	Transport and catabolism	Peroxisome	7	98	0.986798	0.999999	ko04146	Morus012355(LACS6);Morus014188(PMP22);Morus017091(FSD2);Morus018767(LACS1);Morus022160(PXMP2);Morus022372(FAR3);Morus026979(LACS2)	K01897+K13347+K04564+K01897+K13348+K13356+K01897
Metabolism	Global and overview maps	Carbon metabolism	25	265	0.988603	0.999999	ko01200	Morus000821(HXK1);Morus001179(At5g47720);Morus001234(PFK4);Morus001471(RCS3);Morus004124(SHM3);Morus004312(ENO1);Morus005078(MLS);Morus005114(GLYR2);Morus005493(PFK3);Morus010342(PPC1);Morus010624(At5g47720);Morus011669(At5g42250);Morus011938(At4g26910);Morus013283(ASP3);Morus013391(RPI2);Morus013802(FBA6);Morus013805(FBA6);Morus014749(GDH1);Morus016046(HXK2);Morus021791(MD1);Morus023303(GDH3);Mo…	K00844+K00626+K00850+K01738+K00600+K01689+K01638+K18121+K00850+K01595+K00626+K00121+K00658+K14454+K01807+K01623+K01623+K00261+K00844+K00025+K02437+K00948+K01807+K00844+K01681
Genetic Information Processing	Folding, sorting and degradation	Protein processing in endoplasmic reticulum	20	232	0.994599	0.999999	ko04141	Morus001406(sec61a);Morus005581(CRT3);Morus006026(HSP17.5-M);Morus006028(HSP18.2);Morus006031(HSP17.5-M);Morus006033(HSP17.5-M);Morus009813(RMA1H1);Morus011937(--);Morus012864(HSP15.4);Morus014185(--);Morus014629(OST48);Morus016474(HSP22.0);Morus018081(HSP70);Morus023708(IRE1B);Morus023712(IRE1A);Morus023713(IRE1B);Morus024225(HSP83A);Morus025003(UBC10);Morus025201(HSP70);Morus026955(Plaa)	K10956+K08057+K13993+K13993+K13993+K13993+K10666+K14009+K13993+K14009+K12670+K13993+K03283+K08852+K08852+K08852+K04079+K06689+K03283+K14018
Genetic Information Processing	Transcription	Basal transcription factors	1	38	0.996455	0.999999	ko03022	MSTRG.4752(TAF11B)	K03135
Genetic Information Processing	Folding, sorting and degradation	SNARE interactions in vesicular transport	1	38	0.996455	0.999999	ko04130	Morus016916(SYP121)	K08486
Genetic Information Processing	Transcription	Spliceosome	13	181	0.998325	0.999999	ko03040	Morus000101(U2AF35A);Morus004107(PRP38);Morus007547(YLS8);Morus015190(LSM5);Morus017027(RZ1C);Morus017223(MAGO);Morus018081(HSP70);Morus019172(CYP18-2);Morus019213(SMD3B);Morus019856(RSZ23);Morus022366(LSM8);Morus024844(SMD3B);Morus025201(HSP70)	K12836+K12849+K12859+K12624+K12885+K12877+K03283+K12733+K11088+K12896+K12627+K11088+K03283
Genetic Information Processing	Translation	mRNA surveillance pathway	6	115	0.999204	0.999999	ko03015	Morus004264(RNP1);Morus012607(ERF1-1);Morus017223(MAGO);Morus018222(CG7185);Morus020032(RNP1);Morus022623(PAB7)	K14411+K03265+K12877+K14398+K14411+K13126
Genetic Information Processing	Translation	Ribosome biogenesis in eukaryotes	2	76	0.99984	0.999999	ko03008	Morus007493(FCF1);Morus024673(nol6)	K14566+K14544
Genetic Information Processing	Folding, sorting and degradation	Ubiquitin mediated proteolysis	5	126	0.999945	0.999999	ko04120	Morus009924(DDB1);Morus022575(RZPF34);Morus024453(UPL4);Morus025003(UBC10);Morus025322(ELOC)	K10610+K10144+K10590+K06689+K03872
Genetic Information Processing	Translation	RNA transport	6	172	0.999999	0.999999	ko03013	Morus000706(SUMO1);Morus004042(EIF1AY);Morus010340(EIF2B);Morus017223(MAGO);Morus017850(TIF);Morus022623(PAB7)	K12160+K03236+K03238+K12877+K03113+K13126

## Sheet: KEGG.CK-vs-T3
	Table S8. KEGG classification in CK-vs-T3
KEGG_A_class	KEGG_B_class	Pathway	CK-vs-T3 (283)	All (5012)	Pvalue	Qvalue	Pathway ID	Genes	K_IDs
Metabolism	Global and overview maps	Biosynthesis of secondary metabolites	110	1326	1.77639e-06	0.000182968	ko01110	Morus000335(LOX2);Morus000383(GA2OX1);Morus000536(4CLL9);Morus001296(AS1);Morus001379(NDPK3);Morus001471(RCS3);Morus001657(OsI_031067);Morus001917(PPO);Morus002001(GALM);Morus002157(ACX3);Morus002203(BCAT2);Morus002555(NPC2);Morus002556(NPC2);Morus002798(At5g51830);Morus003380(INV*DC4);Morus003381(TPPA);Morus003495(PER63);Morus004665(KCS11);Morus004710(CYP75B2);Morus004996(At4g27270);Morus006655(…	K00454+K04125+K01904+K00422+K00940+K01738+K01057+K00422+K01785+K00232+K00826+K01114+K01114+K00847+K01193+K01087+K00430+K15397+K05280+K03809+K01188+K20659+K01580+K00454+K05359+K00547+K13260+K05349+K00454+K10760+K15397+K02492+K04125+K04125+K04125+K00422+K00422+K00422+K15227+K05350+K01696+K00606+K20772+K05282+K00511+K02303+K01850+K13811+K20659+K00021+K01623+K05894+K05349+K13051+K00002+K08081+K00430+…
Metabolism	Metabolism of terpenoids and polyketides	Diterpenoid biosynthesis	9	27	9.7791e-06	0.000503624	ko00904	Morus000383(GA2OX1);Morus000963(CYP82A3);Morus011897(GA2OX8);Morus011898(GA2OX7);Morus011899(GA2OX8);Morus012931(GA20ox1D);Morus018775(GA2OX2);Morus019464(LE);Morus023309(KAO2)	K04125+K17961+K04125+K04125+K04125+K05282+K04125+K04124+K04123
Organismal Systems	Environmental adaptation	Plant-pathogen interaction	30	234	1.53217e-05	0.000526046	ko04626	Morus000710(CML25);Morus001663(PTI5);Morus002184(CML39);Morus002697(CNGC1);Morus002700(CNGC1);Morus003726(At2g14610);Morus004665(KCS11);Morus006269(RPM1);Morus006270(RPM1);Morus007924(At4g10780);Morus009269(CP1);Morus010176(At4g27190);Morus010291(KCS11);Morus011135(WRKY24);Morus012854(RPM1);Morus012855(RPP8L2);Morus015534(CML35);Morus016890(CPK17);Morus017382(CML27);Morus017849(CPK9);Morus018632(…	K13448+K13433+K13448+K05391+K05391+K13449+K15397+K13457+K13457+K13459+K02183+K13459+K15397+K13424+K13457+K13457+K13448+K13412+K13448+K13412+K15397+K13457+K13457+K13448+K04079+K13448+K13448+K13457+K13448+K02183
Metabolism	Metabolism of other amino acids	Cyanoamino acid metabolism	11	49	6.49781e-05	0.00167319	ko00460	Morus006655(BGLU40);Morus009351(BACOVA_02659);Morus012885(GPT2);Morus014730(BACOVA_02659);Morus016678(At5g08100);Morus022062(BACOVA_02659);Morus023038(MDL2);Morus023039(MDL1);Morus023040(MDL4);Morus023043(MDL2);MSTRG.9594(At5g08100)	K01188+K05349+K05350+K05349+K13051+K05349+K08248+K08248+K08248+K08248+K13051
Metabolism	Biosynthesis of other secondary metabolites	Isoflavonoid biosynthesis	4	7	0.000304194	0.00596643	ko00943	Morus009302(CYP81Q32);Morus022028(CYP93C2);Morus022029(CYP93B1);Morus022037(CYP93B1)	K13260+K13257+K23179+K23179
Metabolism	Global and overview maps	Metabolic pathways	159	2317	0.000347559	0.00596643	ko01100	Morus000335(LOX2);Morus000478(ITPK4);Morus000536(4CLL9);Morus001296(AS1);Morus001379(NDPK3);Morus001471(RCS3);Morus001657(OsI_031067);Morus001764(BIOF);Morus001917(PPO);Morus002001(GALM);Morus002157(ACX3);Morus002169(acyP);Morus002203(BCAT2);Morus002328(At3g13560);Morus002555(NPC2);Morus002556(NPC2);Morus002798(At5g51830);Morus003191(SBH2);Morus003380(INV*DC4);Morus003381(TPPA);Morus003495(PER63)…	K00454+K01765+K01904+K00422+K00940+K01738+K01057+K00652+K00422+K01785+K00232+K01512+K00826+K19892+K01114+K01114+K00847+K04713+K01193+K01087+K00430+K15920+K15920+K14379+K01583+K15397+K13366+K05280+K00942+K03809+K00558+K01188+K01674+K01580+K00454+K13248+K07964+K05359+K00799+K00547+K05349+K00454+K00951+K00951+K13648+K06611+K01937+K00020+K10760+K15397+K02492+K01051+K20457+K01179+K00422+K00422+K00422+…
Environmental Information Processing	Signal transduction	MAPK signaling pathway - plant	18	138	0.000668575	0.0098376	ko04016	Morus001297(PP2C51);Morus001379(NDPK3);Morus003726(At2g14610);Morus008068(MAPKKK18);Morus009269(CP1);Morus011135(WRKY24);Morus012919(ACS1);Morus015830(OXI1);Morus021919(NTF3);Morus024218(ACS1);Morus024296(HMA5);Morus025313(At2g29380);Morus027939(CAM-1);MSTRG.10678(CHI-L1);MSTRG.11099(UDA1);MSTRG.11103(CHIT1B);MSTRG.11104(UDA1);MSTRG.13332(CHI2)	K14497+K00940+K13449+K20716+K02183+K13424+K20772+K20714+K20535+K20772+K17686+K14497+K02183+K20547+K20547+K20547+K20547+K20547
Metabolism	Carbohydrate metabolism	Starch and sucrose metabolism	18	145	0.00120505	0.015515	ko00500	Morus002328(At3g13560);Morus002798(At5g51830);Morus003380(INV*DC4);Morus003381(TPPA);Morus006655(BGLU40);Morus009351(BACOVA_02659);Morus011999(CEL1);Morus012885(GPT2);Morus014730(BACOVA_02659);Morus018572(AGPS1);Morus019026(INVA);Morus019028(TPPF);Morus021001(PHO1);Morus021358(TPS7);Morus022062(BACOVA_02659);Morus023371(BAM3);Morus024842(SBEII);Morus027805(TPS9)	K19892+K00847+K01193+K01087+K01188+K05349+K01179+K05350+K05349+K00975+K01193+K01087+K00688+K16055+K05349+K01177+K00700+K16055
Metabolism	Biosynthesis of other secondary metabolites	Flavonoid biosynthesis	10	62	0.00220606	0.0251672	ko00941	Morus004710(CYP75B2);Morus017529(HST);Morus017929(CHS1);Morus021942(DFR);Morus022029(CYP93B1);Morus022037(CYP93B1);Morus022305(LAR);Morus024870(AT1);MSTRG.12944(CHS2);MSTRG.17580(CHS2)	K05280+K13065+K00660+K13082+K23179+K23179+K13081+K13065+K00660+K00660
Metabolism	Metabolism of terpenoids and polyketides	Sesquiterpenoid and triterpenoid biosynthesis	7	34	0.00244341	0.0251672	ko00909	Morus006923(OSCBPW);Morus012986(SQE1);Morus013706(OSCBPW);Morus021147(VIT_19s0014g04930);Morus021153(VIT_19s0014g04930);Morus021156(VIT_19s0014g04930);Morus026020(TPS13)	K20659+K00511+K20659+K15803+K15803+K15803+K14175
Metabolism	Carbohydrate metabolism	Galactose metabolism	8	53	0.00900191	0.0842906	ko00052	Morus002001(GALM);Morus003380(INV*DC4);Morus009724(STS1);Morus012133(AGAL2);Morus019026(INVA);Morus026163(GOLS2);Morus026164(GOLS2);Morus027758(GOLS1)	K01785+K01193+K06611+K07407+K01193+K18819+K18819+K18819
Metabolism	Carbohydrate metabolism	Amino sugar and nucleotide sugar metabolism	14	132	0.0161144	0.138316	ko00520	Morus002798(At5g51830);Morus003666(BXL5);Morus003669(--);Morus009661(GAUT9);Morus017960(GAUT4);Morus018119(EP3);Morus018572(AGPS1);Morus019496(SQD1);Morus022998(GAE1);MSTRG.10678(CHI-L1);MSTRG.11099(UDA1);MSTRG.11103(CHIT1B);MSTRG.11104(UDA1);MSTRG.13332(CHI2)	K00847+K15920+K15920+K13648+K13648+K01183+K00975+K06118+K08679+K20547+K20547+K20547+K20547+K20547
Metabolism	Metabolism of terpenoids and polyketides	Zeatin biosynthesis	5	31	0.0281043	0.222672	ko00908	Morus010031(IPT5);Morus016555(ZOX1);Morus016557(ZOX1);Morus022599(UGT73C6);Morus027286(CKX3)	K10760+K13495+K13495+K13496+K00279
Metabolism	Glycan biosynthesis and metabolism	Other glycan degradation	4	23	0.0376644	0.277102	ko00511	Morus005205(At5g13980);Morus006939(ENGASE1);Morus025506(Gba2);Morus026663(At5g66150)	K01191+K01227+K17108+K01191
Metabolism	Biosynthesis of other secondary metabolites	Phenylpropanoid biosynthesis	17	192	0.0420604	0.288815	ko00940	Morus000536(4CLL9);Morus003495(PER63);Morus006655(BGLU40);Morus009351(BACOVA_02659);Morus012885(GPT2);Morus014730(BACOVA_02659);Morus017226(PNC2);Morus017529(HST);Morus020821(ALDH2C4);Morus020822(ALDH2C4);Morus022062(BACOVA_02659);Morus024421(PER21);Morus024870(AT1);Morus027483(GT7);Morus027488(GT7);MSTRG.10179(ASO);MSTRG.20729(F6H1-3)	K01904+K00430+K01188+K05349+K05350+K05349+K00430+K13065+K12355+K12355+K05349+K00430+K13065+K23260+K23260+K22395+K06892
Metabolism	Biosynthesis of other secondary metabolites	Isoquinoline alkaloid biosynthesis	6	48	0.0513176	0.330357	ko00950	Morus001296(AS1);Morus001917(PPO);Morus012122(PPO);Morus012124(PPO);Morus012127(AS1);Morus022214(TDC2)	K00422+K00422+K00422+K00422+K00422+K01593
Metabolism	Amino acid metabolism	Cysteine and methionine metabolism	10	106	0.074761	0.420244	ko00270	Morus001471(RCS3);Morus002203(BCAT2);Morus006523(CMT3);Morus009098(HMT3);Morus012919(ACS1);Morus013881(LCD);Morus015342(MGL);Morus022555(SAMS3);Morus024218(ACS1);Morus026542(SAMDC)	K01738+K00826+K00558+K00547+K20772+K22207+K01761+K00789+K20772+K01611
Environmental Information Processing	Signal transduction	Plant hormone signal transduction	20	252	0.0748333	0.420244	ko04075	Morus001297(PP2C51);Morus002537(TIFY10A);Morus003726(At2g14610);Morus004500(IAA29);Morus005887(PHP5);Morus008387(GH3.6);Morus011493(GH3.1);Morus012561(AUX22E);Morus013167(TIFY9);Morus013360(RR4);Morus019459(IAA17);Morus021129(GH3.6);Morus022900(XTH23);Morus022901(XTH23);Morus022903(XTH23);Morus022907(XTH23);Morus023956(RR9);Morus024980(LAX5);Morus025313(At2g29380);MSTRG.23297(TIFY10B)	K14497+K13464+K13449+K14484+K14490+K14487+K14487+K14484+K13464+K14492+K14484+K14487+K14504+K14504+K14504+K14504+K14492+K13946+K14497+K13464
Metabolism	Lipid metabolism	Linoleic acid metabolism	3	18	0.0775207	0.420244	ko00591	Morus000335(LOX2);Morus007983(LOX2.1);Morus009565(LOX3.1)	K00454+K00454+K00454
Metabolism	Lipid metabolism	alpha-Linolenic acid metabolism	6	55	0.0878099	0.452221	ko00592	Morus000335(LOX2);Morus002157(ACX3);Morus007983(LOX2.1);Morus009565(LOX3.1);Morus014299(OPR11);Morus017399(DOX2)	K00454+K00232+K00454+K00454+K05894+K10529
Metabolism	Biosynthesis of other secondary metabolites	Indole alkaloid biosynthesis	1	2	0.109751	0.538304	ko00901	Morus022214(TDC2)	K01593
Metabolism	Metabolism of terpenoids and polyketides	Brassinosteroid biosynthesis	3	23	0.137337	0.603406	ko00905	Morus018176(BA13);Morus027395(CYP92C5);Morus027396(CYP75B2)	K09590+K20623+K20623
Metabolism	Amino acid metabolism	Phenylalanine, tyrosine and tryptophan biosynthesis	5	49	0.140599	0.603406	ko00400	Morus008978(ADT6);Morus012279(TYRAAT1);Morus012891(TSB);Morus013210(CM2);Morus017799(TSB)	K05359+K15227+K01696+K01850+K01696
Organismal Systems	Environmental adaptation	Circadian rhythm - plant	5	49	0.140599	0.603406	ko04712	Morus017242(PRR73);Morus017243(PRR37);Morus017929(CHS1);MSTRG.12944(CHS2);MSTRG.17580(CHS2)	K12129+K12129+K00660+K00660+K00660
Metabolism	Carbohydrate metabolism	Inositol phosphate metabolism	6	65	0.15882	0.605055	ko00562	Morus000478(ITPK4);Morus002555(NPC2);Morus002556(NPC2);Morus017781(ITPK1);Morus017996(FAB1B);Morus022007(At5g58730)	K01765+K01114+K01114+K00913+K00921+K19517
Metabolism	Biosynthesis of other secondary metabolites	Betalain biosynthesis	1	3	0.160039	0.605055	ko00965	Morus022214(TDC2)	K01593
Cellular Processes	Transport and catabolism	Endocytosis	12	155	0.164224	0.605055	ko04144	Morus002730(RABG3A);Morus006387(VPS28-2);Morus007846(DDB_G0289029);Morus008124(CHMP1A);Morus016412(IST1);Morus017057(KINUC);Morus021356(RAB11D);Morus023140(PLDBETA1);Morus023463(RABA3);Morus024994(ERD7);Morus026185(--);Morus027240(DDB_G0289029)	K07897+K12184+K19476+K12197+K19476+K10396+K07904+K01115+K07904+K19366+K19476+K19476
Metabolism	Lipid metabolism	Sphingolipid metabolism	4	38	0.164481	0.605055	ko00600	Morus003191(SBH2);Morus012133(AGAL2);Morus023621(NCER1);Morus025506(Gba2)	K04713+K07407+K12349+K17108
Genetic Information Processing	Replication and repair	Mismatch repair	4	39	0.175705	0.624054	ko03430	Morus000929(--);Morus010560(RFC2);Morus017398(EXO1);Morus020675(POLD1)	K03504+K10755+K10746+K02327
Metabolism	Biosynthesis of other secondary metabolites	Tropane, piperidine and pyridine alkaloid biosynthesis	4	41	0.198892	0.667374	ko00960	Morus016989(At2g29290);Morus025309(SDR);MSTRG.6345(TR);MSTRG.6346(SAG13)	K08081+K08081+K08081+K08081
Metabolism	Carbohydrate metabolism	Pentose and glucuronate interconversions	9	116	0.207065	0.667374	ko00040	Morus011120(PME40);Morus012896(PME18);Morus012899(PME2.1);Morus015172(At3g07010);Morus016978(AKR4C9);Morus017015(At3g53190);Morus017690(At5g63180);Morus019570(PME44);MSTRG.10715(PME41)	K01051+K01051+K01051+K01728+K00002+K01728+K01728+K01051+K01051
Metabolism	Metabolism of other amino acids	beta-Alanine metabolism	5	56	0.207339	0.667374	ko00410	Morus002157(ACX3);Morus004675(PAO1);Morus007797(GAD1);Morus027274(PAO5);Morus027409(BTG-26)	K00232+K13366+K01580+K12259+K14085
Metabolism	Amino acid metabolism	Arginine and proline metabolism	5	58	0.228078	0.693321	ko00330	Morus004483(ADC2);Morus004675(PAO1);Morus026542(SAMDC);Morus027274(PAO5);Morus027409(BTG-26)	K01583+K13366+K01611+K12259+K14085
Metabolism	Amino acid metabolism	Tyrosine metabolism	6	73	0.228863	0.693321	ko00350	Morus001296(AS1);Morus001917(PPO);Morus012122(PPO);Morus012124(PPO);Morus012127(AS1);Morus022214(TDC2)	K00422+K00422+K00422+K00422+K00422+K01593
Metabolism	Lipid metabolism	Ether lipid metabolism	3	31	0.253832	0.746991	ko00565	Morus002555(NPC2);Morus002556(NPC2);Morus023140(PLDBETA1)	K01114+K01114+K01115
Metabolism	Lipid metabolism	Fatty acid elongation	3	33	0.285045	0.777891	ko00062	Morus004665(KCS11);Morus010291(KCS11);Morus018632(FDH)	K15397+K15397+K15397
Metabolism	Metabolism of terpenoids and polyketides	Carotenoid biosynthesis	3	33	0.285045	0.777891	ko00906	Morus008779(CYP707A1);Morus021647(NCED2);Morus024617(NCED1)	K09843+K09840+K09840
Metabolism	Metabolism of other amino acids	Selenocompound metabolism	2	19	0.291712	0.777891	ko00450	Morus013341(APS1);Morus015342(MGL)	K13811+K01761
Metabolism	Metabolism of other amino acids	Taurine and hypotaurine metabolism	1	6	0.294541	0.777891	ko00430	Morus007797(GAD1)	K01580
Environmental Information Processing	Signal transduction	Phosphatidylinositol signaling system	4	52	0.337834	0.869923	ko04070	Morus009269(CP1);Morus017781(ITPK1);Morus017996(FAB1B);Morus027939(CAM-1)	K02183+K00913+K00921+K02183
Metabolism	Biosynthesis of other secondary metabolites	Monobactam biosynthesis	1	8	0.372056	0.924784	ko00261	Morus013341(APS1)	K13811
Genetic Information Processing	Replication and repair	DNA replication	4	55	0.377096	0.924784	ko03030	Morus000929(--);Morus010560(RFC2);Morus018369(At2g25100);Morus020675(POLD1)	K03504+K10755+K10743+K02327
Cellular Processes	Transport and catabolism	Phagosome	5	74	0.407116	0.975185	ko04145	Morus002730(RABG3A);Morus005581(CRT3);Morus007755(TUBA);Morus016087(TUBA);Morus017996(FAB1B)	K07897+K08057+K07374+K07374+K00921
Metabolism	Lipid metabolism	Glycerolipid metabolism	5	75	0.418499	0.979667	ko00561	Morus012133(AGAL2);Morus016978(AKR4C9);Morus018763(GPAT3);Morus019496(SQD1);Morus027409(BTG-26)	K07407+K00002+K13508+K06118+K14085
Metabolism	Glycan biosynthesis and metabolism	Glycosphingolipid biosynthesis - globo and isoglobo series	1	11	0.472703	1	ko00603	Morus012133(AGAL2)	K07407
Metabolism	Biosynthesis of other secondary metabolites	Glucosinolate biosynthesis	1	11	0.472703	1	ko00966	Morus002203(BCAT2)	K00826
Metabolism	Metabolism of cofactors and vitamins	Pantothenate and CoA biosynthesis	2	28	0.474894	1	ko00770	Morus002203(BCAT2);Morus012909(KPHMT2)	K00826+K00606
Metabolism	Energy metabolism	Sulfur metabolism	2	29	0.493541	1	ko00920	Morus001471(RCS3);Morus013341(APS1)	K01738+K13811
Metabolism	Biosynthesis of other secondary metabolites	Flavone and flavonol biosynthesis	1	12	0.502542	1	ko00944	Morus004710(CYP75B2)	K05280
Metabolism	Lipid metabolism	Cutin, suberine and wax biosynthesis	2	30	0.511764	1	ko00073	Morus005099(HTH);Morus024260(CYP86A22)	K15403+K15398
Metabolism	Amino acid metabolism	Glycine, serine and threonine metabolism	4	67	0.52877	1	ko00260	Morus012891(TSB);Morus017799(TSB);Morus023132(HTH);Morus027409(BTG-26)	K01696+K01696+K00108+K14085
Metabolism	Energy metabolism	Nitrogen metabolism	2	31	0.529553	1	ko00910	Morus007522(ACA7);MSTRG.1288(BCA5)	K01674+K01673
Metabolism	Metabolism of cofactors and vitamins	Ubiquinone and other terpenoid-quinone biosynthesis	4	69	0.552391	1	ko00130	Morus000536(4CLL9);Morus004996(At4g27270);Morus014065(HPT2);MSTRG.2858(HST)	K01904+K03809+K12501+K12501
Metabolism	Metabolism of cofactors and vitamins	Riboflavin metabolism	1	15	0.582335	1	ko00740	Morus004299(PAP17)	K14379
Metabolism	Lipid metabolism	Fatty acid degradation	3	53	0.582794	1	ko00071	Morus002157(ACX3);Morus018767(LACS1);Morus027409(BTG-26)	K00232+K01897+K14085
Metabolism	Amino acid metabolism	Alanine, aspartate and glutamate metabolism	3	54	0.595664	1	ko00250	Morus007797(GAD1);Morus016678(At5g08100);MSTRG.9594(At5g08100)	K01580+K13051+K13051
Metabolism	Amino acid metabolism	Tryptophan metabolism	3	54	0.595664	1	ko00380	Morus019645(CYP89A9);Morus022214(TDC2);Morus027409(BTG-26)	K07408+K01593+K14085
Metabolism	Metabolism of cofactors and vitamins	Thiamine metabolism	2	35	0.59621	1	ko00730	Morus022865(Os07g0190000);Morus026786(Os07g0190000)	K01662+K01662
Metabolism	Glycan biosynthesis and metabolism	Glycosaminoglycan degradation	1	16	0.605989	1	ko00531	Morus008516(At5g34940)	K07964
Metabolism	Amino acid metabolism	Valine, leucine and isoleucine degradation	3	56	0.62062	1	ko00280	Morus002203(BCAT2);Morus009992(At1g71180);Morus027409(BTG-26)	K00826+K00020+K14085
Cellular Processes	Transport and catabolism	Autophagy - other eukaryotes	2	37	0.626795	1	ko04136	Morus007906(ATG13B);Morus018054(ATG8C)	K08331+K08341
Genetic Information Processing	Folding, sorting and degradation	SNARE interactions in vesicular transport	2	38	0.641402	1	ko04130	Morus006388(SYP124);Morus016916(SYP121)	K08486+K08486
Metabolism	Metabolism of cofactors and vitamins	Porphyrin and chlorophyll metabolism	3	58	0.644512	1	ko00860	Morus010430(HEMA1);Morus013069(cysG);Morus023145(SGR)	K02492+K02303+K22013
Metabolism	Nucleotide metabolism	Purine metabolism	5	97	0.647878	1	ko00230	Morus001379(NDPK3);Morus004966(GK-2);Morus009570(RSH3);Morus009571(RSH2);Morus013341(APS1)	K00940+K00942+K00951+K00951+K13811
Metabolism	Metabolism of cofactors and vitamins	Vitamin B6 metabolism	1	18	0.649367	1	ko00750	Morus008106(At1g17710)	K13248
Metabolism	Metabolism of cofactors and vitamins	Biotin metabolism	1	18	0.649367	1	ko00780	Morus001764(BIOF)	K00652
Environmental Information Processing	Membrane transport	ABC transporters	2	39	0.655557	1	ko02010	Morus013879(ABCB11);Morus026124(ABCB11)	K05658+K05658
Metabolism	Metabolism of terpenoids and polyketides	Terpenoid backbone biosynthesis	3	61	0.678328	1	ko00900	Morus013749(HMG1);Morus022865(Os07g0190000);Morus026786(Os07g0190000)	K00021+K01662+K01662
Metabolism	Lipid metabolism	Glycerophospholipid metabolism	5	101	0.683025	1	ko00564	Morus002555(NPC2);Morus002556(NPC2);Morus005669(GDPD1);Morus018763(GPAT3);Morus023140(PLDBETA1)	K01114+K01114+K18696+K13508+K01115
Metabolism	Amino acid metabolism	Histidine metabolism	1	20	0.687984	1	ko00340	Morus027409(BTG-26)	K14085
Metabolism	Biosynthesis of other secondary metabolites	Stilbenoid, diarylheptanoid and gingerol biosynthesis	2	43	0.70775	1	ko00945	Morus017529(HST);Morus024870(AT1)	K13065+K13065
Genetic Information Processing	Replication and repair	Nucleotide excision repair	3	65	0.719641	1	ko03420	Morus000929(--);Morus010560(RFC2);Morus020675(POLD1)	K03504+K10755+K02327
Genetic Information Processing	Replication and repair	Base excision repair	2	44	0.719724	1	ko03410	Morus000929(--);Morus020675(POLD1)	K03504+K02327
Metabolism	Amino acid metabolism	Valine, leucine and isoleucine biosynthesis	1	24	0.752963	1	ko00290	Morus002203(BCAT2)	K00826
Metabolism	Carbohydrate metabolism	Butanoate metabolism	1	24	0.752963	1	ko00650	Morus007797(GAD1)	K01580
Metabolism	Metabolism of cofactors and vitamins	Nicotinate and nicotinamide metabolism	1	24	0.752963	1	ko00760	Morus013896(--)	K18551
Metabolism	Metabolism of cofactors and vitamins	Folate biosynthesis	1	27	0.792678	1	ko00790	Morus011460(DHFS)	K20457
Metabolism	Lipid metabolism	Biosynthesis of unsaturated fatty acids	1	27	0.792678	1	ko01040	Morus002157(ACX3)	K00232
Metabolism	Nucleotide metabolism	Pyrimidine metabolism	2	53	0.80991	1	ko00240	Morus001379(NDPK3);Morus009863(ctps)	K00940+K01937
Genetic Information Processing	Folding, sorting and degradation	RNA degradation	5	119	0.811183	1	ko03018	Morus013057(PSRP2);Morus016319(CAF1-11);Morus022623(PAB7);Morus025009(RRP4);Morus026529(CPN60B4)	K13126+K12581+K13126+K03679+K04077
Metabolism	Carbohydrate metabolism	Pentose phosphate pathway	2	56	0.833679	1	ko00030	Morus001657(OsI_031067);Morus013805(FBA6)	K01057+K01623
Metabolism	Lipid metabolism	Steroid biosynthesis	1	34	0.862324	1	ko00100	Morus012986(SQE1)	K00511
Metabolism	Amino acid metabolism	Lysine degradation	1	34	0.862324	1	ko00310	Morus027409(BTG-26)	K14085
Metabolism	Metabolism of other amino acids	Glutathione metabolism	3	86	0.872391	1	ko00480	Morus009075(APIC);Morus019872(GGCT2;2);Morus023665(HSP26-A)	K00799+K22596+K00799
Metabolism	Carbohydrate metabolism	Fructose and mannose metabolism	2	62	0.873346	1	ko00051	Morus002798(At5g51830);Morus013805(FBA6)	K00847+K01623
Genetic Information Processing	Replication and repair	Homologous recombination	2	70	0.912767	1	ko03440	Morus000929(--);Morus020675(POLD1)	K03504+K02327
Metabolism	Lipid metabolism	Fatty acid biosynthesis	1	43	0.918737	1	ko00061	Morus018767(LACS1)	K01897
Cellular Processes	Transport and catabolism	Peroxisome	3	98	0.92177	1	ko04146	Morus002157(ACX3);Morus014188(PMP22);Morus018767(LACS1)	K00232+K13347+K01897
Metabolism	Glycan biosynthesis and metabolism	N-Glycan biosynthesis	1	44	0.923365	1	ko00510	Morus027722(--)	K00737
Metabolism	Carbohydrate metabolism	Glycolysis / Gluconeogenesis	4	125	0.929484	1	ko00010	Morus002001(GALM);Morus013805(FBA6);Morus016978(AKR4C9);Morus027409(BTG-26)	K01785+K01623+K00002+K14085
Metabolism	Carbohydrate metabolism	Propanoate metabolism	1	46	0.931848	1	ko00640	Morus002157(ACX3)	K00232
Metabolism	Global and overview maps	Fatty acid metabolism	2	77	0.937534	1	ko01212	Morus002157(ACX3);Morus018767(LACS1)	K00232+K01897
Metabolism	Global and overview maps	Biosynthesis of amino acids	9	244	0.940851	1	ko01230	Morus001471(RCS3);Morus002203(BCAT2);Morus008978(ADT6);Morus012279(TYRAAT1);Morus012891(TSB);Morus013210(CM2);Morus013805(FBA6);Morus017799(TSB);Morus022555(SAMS3)	K01738+K00826+K05359+K15227+K01696+K01850+K01623+K01696+K00789
Metabolism	Amino acid metabolism	Phenylalanine metabolism	1	49	0.94285	1	ko00360	Morus022214(TDC2)	K01593
Metabolism	Carbohydrate metabolism	Ascorbate and aldarate metabolism	1	52	0.952081	1	ko00053	Morus027409(BTG-26)	K14085
Genetic Information Processing	Translation	mRNA surveillance pathway	3	115	0.96233	1	ko03015	Morus012607(ERF1-1);Morus013057(PSRP2);Morus022623(PAB7)	K03265+K13126+K13126
Metabolism	Carbohydrate metabolism	Pyruvate metabolism	2	89	0.965251	1	ko00620	Morus002169(acyP);Morus027409(BTG-26)	K01512+K14085
Metabolism	Energy metabolism	Carbon fixation in photosynthetic organisms	1	67	0.980174	1	ko00710	Morus013805(FBA6)	K01623
Metabolism	Global and overview maps	2-Oxocarboxylic acid metabolism	1	74	0.986879	1	ko01210	Morus002203(BCAT2)	K00826
Genetic Information Processing	Translation	RNA transport	4	172	0.989903	1	ko03013	Morus002500(PRORP1);Morus013057(PSRP2);Morus017850(TIF);Morus022623(PAB7)	K18213+K13126+K03113+K13126
Genetic Information Processing	Folding, sorting and degradation	Protein processing in endoplasmic reticulum	6	232	0.992473	1	ko04141	Morus005581(CRT3);Morus011937(--);Morus012864(HSP15.4);Morus021222(RNF185);Morus023712(IRE1A);Morus024225(HSP83A)	K08057+K14009+K13993+K10666+K08852+K04079
Metabolism	Global and overview maps	Carbon metabolism	4	265	0.999877	1	ko01200	Morus001471(RCS3);Morus001657(OsI_031067);Morus002157(ACX3);Morus013805(FBA6)	K01738+K01057+K00232+K01623
Genetic Information Processing	Translation	Ribosome	1	266	1	1	ko03010	Morus006839(RPL21)	K02888

## Sheet: KEGG.CK-vs-T4
	Table S8. KEGG classification in CK-vs-T4
KEGG_A_class	KEGG_B_class	Pathway	CK-vs-T4 (204)	All (5012)	Pvalue	Qvalue	Pathway ID	Genes	K_IDs
Metabolism	Global and overview maps	Biosynthesis of secondary metabolites	95	1326	2.36958e-10	2.34588e-08	ko01110	Morus000383(GA2OX1);Morus000536(4CLL9);Morus001296(AS1);Morus001379(NDPK3);Morus001471(RCS3);Morus001917(PPO);Morus003495(PER63);Morus004312(ENO1);Morus004665(KCS11);Morus004986(At1g73050);Morus005078(MLS);Morus006655(BGLU40);Morus006923(OSCBPW);Morus007099(BCAT1);Morus007100(BCAT2);Morus007780(SUS6);Morus009098(HMT3);Morus009248(ACLB-2);Morus009303(CYP81Q32);Morus009355(AAO1);Morus010031(IPT5);M…	K04125+K01904+K00422+K00940+K01738+K00422+K00430+K01689+K15397+K08248+K01638+K01188+K20659+K00826+K00826+K00695+K00547+K01648+K13260+K09842+K10760+K02492+K15397+K13071+K00422+K00422+K00422+K00276+K01696+K00606+K20772+K00511+K00430+K05278+K01850+K00430+K01623+K01623+K05894+K00430+K04122+K05349+K05349+K04125+K16055+K13051+K00430+K00430+K13065+K00660+K01637+K01177+K12742+K15397+K01087+K01580+K04124+…
Metabolism	Biosynthesis of other secondary metabolites	Flavonoid biosynthesis	14	62	1.13429e-07	5.61475e-06	ko00941	Morus013110(FLS);Morus017529(HST);Morus017929(CHS1);Morus022029(CYP93B1);Morus022037(CYP93B1);Morus022305(LAR);Morus023742(FLS);Morus024870(AT1);Morus026681(AN3);Morus027592(MAT);Morus027604(SAT);MSTRG.17580(CHS2);MSTRG.19614(CHS3);MSTRG.23667(CHS1)	K05278+K13065+K00660+K23179+K23179+K13081+K05278+K13065+K00475+K13065+K13065+K00660+K00660+K00660
Metabolism	Global and overview maps	Metabolic pathways	124	2317	1.43037e-05	0.000472021	ko01100	Morus000536(4CLL9);Morus001296(AS1);Morus001379(NDPK3);Morus001471(RCS3);Morus001764(BIOF);Morus001917(PPO);Morus002009(RHM1);Morus002856(CAB40);Morus003191(SBH2);Morus003495(PER63);Morus003666(BXL5);Morus004295(--);Morus004299(PAP17);Morus004312(ENO1);Morus004483(ADC2);Morus004551(At1g17710);Morus004616(At3g07010);Morus004665(KCS11);Morus004986(At1g73050);Morus005078(MLS);Morus005114(GLYR2);Moru…	K01904+K00422+K00940+K01738+K00652+K00422+K12450+K08912+K04713+K00430+K15920+K01054+K14379+K01689+K01583+K13248+K01728+K15397+K08248+K01638+K18121+K00558+K01188+K00826+K00826+K01674+K00695+K00799+K00547+K01648+K09842+K06611+K10760+K02492+K15397+K01051+K01183+K00799+K22966+K00422+K00422+K00422+K07407+K00276+K01696+K01051+K01051+K00606+K20772+K00511+K00430+K05278+K01850+K00430+K01623+K01623+K22207+…
Metabolism	Biosynthesis of other secondary metabolites	Phenylpropanoid biosynthesis	21	192	2.73473e-05	0.000676845	ko00940	Morus000536(4CLL9);Morus003495(PER63);Morus006655(BGLU40);Morus013081(PER47);Morus013524(PER42);Morus014325(PER64);Morus014729(BACOVA_02659);Morus014730(BACOVA_02659);Morus017226(PNC2);Morus017228(PNC2);Morus017529(HST);Morus020822(ALDH2C4);Morus024421(PER21);Morus024870(AT1);Morus026629(PER64);Morus027592(MAT);Morus027604(SAT);MSTRG.10179(ASO);MSTRG.18970(F6H1-3);MSTRG.20412(F6H1-3);MSTRG.938(F6…	K01904+K00430+K01188+K00430+K00430+K00430+K05349+K05349+K00430+K00430+K13065+K12355+K00430+K13065+K00430+K13065+K13065+K22395+K06892+K06892+K06892
Metabolism	Biosynthesis of other secondary metabolites	Isoflavonoid biosynthesis	3	7	0.00205989	0.0360616	ko00943	Morus009303(CYP81Q32);Morus022029(CYP93B1);Morus022037(CYP93B1)	K13260+K23179+K23179
Metabolism	Metabolism of terpenoids and polyketides	Sesquiterpenoid and triterpenoid biosynthesis	6	34	0.00218555	0.0360616	ko00909	Morus006923(OSCBPW);Morus012986(SQE1);Morus021147(VIT_19s0014g04930);Morus021156(VIT_19s0014g04930);Morus026020(TPS13);Morus026021(TPS13)	K20659+K00511+K15803+K15803+K14175+K14175
Metabolism	Biosynthesis of other secondary metabolites	Isoquinoline alkaloid biosynthesis	7	48	0.0029689	0.0419887	ko00950	Morus001296(AS1);Morus001917(PPO);Morus012122(PPO);Morus012124(PPO);Morus012127(AS1);Morus012375(At1g31672);Morus022214(TDC2)	K00422+K00422+K00422+K00422+K00422+K00276+K01593
Metabolism	Metabolism of terpenoids and polyketides	Diterpenoid biosynthesis	5	27	0.00412761	0.0510792	ko00904	Morus000383(GA2OX1);Morus000963(CYP82A3);Morus014435(KO);Morus014815(GA2OX8);Morus019464(LE)	K04125+K17961+K04122+K04125+K04124
Organismal Systems	Environmental adaptation	Plant-pathogen interaction	18	234	0.00647002	0.0711702	ko04626	Morus000710(CML25);Morus001663(PTI5);Morus002184(CML39);Morus002697(CNGC1);Morus003726(At2g14610);Morus004665(KCS11);Morus006269(RPM1);Morus006270(RPM1);Morus010861(KCS12);Morus012854(RPM1);Morus013561(At2g14610);Morus016890(CPK17);Morus018553(KCS4);Morus018923(RPM1);Morus019335(RPM1);Morus024225(HSP83A);Morus024751(CML3);Morus024826(RPM1)	K13448+K13433+K13448+K05391+K13449+K15397+K13457+K13457+K15397+K13457+K13449+K13412+K15397+K13457+K13457+K04079+K13448+K13457
Metabolism	Biosynthesis of other secondary metabolites	Stilbenoid, diarylheptanoid and gingerol biosynthesis	6	43	0.00731097	0.0723786	ko00945	Morus010543(ROMT);Morus016219(OMT3);Morus017529(HST);Morus024870(AT1);Morus027592(MAT);Morus027604(SAT)	K16040+K16040+K13065+K13065+K13065+K13065
Environmental Information Processing	Signal transduction	MAPK signaling pathway - plant	11	138	0.0241766	0.213374	ko04016	Morus001379(NDPK3);Morus003726(At2g14610);Morus012827(ERF1B);Morus012919(ACS1);Morus013561(At2g14610);Morus018607(ERECTA);Morus024218(ACS1);Morus024296(HMA5);MSTRG.11103(CHIT1B);MSTRG.11104(UDA1);MSTRG.13337(CHN14)	K00940+K13449+K14516+K20772+K13449+K20718+K20772+K17686+K20547+K20547+K20547
Metabolism	Amino acid metabolism	Cysteine and methionine metabolism	9	106	0.0277993	0.213374	ko00270	Morus001471(RCS3);Morus006523(CMT3);Morus007099(BCAT1);Morus007100(BCAT2);Morus009098(HMT3);Morus012919(ACS1);Morus013881(LCD);Morus022555(SAMS3);Morus024218(ACS1)	K01738+K00558+K00826+K00826+K00547+K20772+K22207+K00789+K20772
Metabolism	Amino acid metabolism	Tyrosine metabolism	7	73	0.0280188	0.213374	ko00350	Morus001296(AS1);Morus001917(PPO);Morus012122(PPO);Morus012124(PPO);Morus012127(AS1);Morus012375(At1g31672);Morus022214(TDC2)	K00422+K00422+K00422+K00422+K00422+K00276+K01593
Metabolism	Metabolism of terpenoids and polyketides	Zeatin biosynthesis	4	31	0.0354633	0.250776	ko00908	Morus010031(IPT5);Morus016533(ZOX1);Morus016557(ZOX1);Morus025042(IPT5)	K10760+K13495+K13495+K10760
Metabolism	Carbohydrate metabolism	Pentose and glucuronate interconversions	9	116	0.0457136	0.273871	ko00040	Morus004616(At3g07010);Morus011120(PME40);Morus012896(PME18);Morus012899(PME2.1);Morus017015(At3g53190);Morus017690(At5g63180);Morus018936(At4g24780);Morus027633(At1g67750);MSTRG.10715(PME41)	K01728+K01051+K01051+K01051+K01728+K01728+K01728+K01728+K01051
Metabolism	Metabolism of other amino acids	Cyanoamino acid metabolism	5	49	0.0475521	0.273871	ko00460	Morus004986(At1g73050);Morus006655(BGLU40);Morus014729(BACOVA_02659);Morus014730(BACOVA_02659);Morus016678(At5g08100)	K08248+K01188+K05349+K05349+K13051
Organismal Systems	Environmental adaptation	Circadian rhythm - plant	5	49	0.0475521	0.273871	ko04712	Morus011784(HD3A);Morus017929(CHS1);MSTRG.17580(CHS2);MSTRG.19614(CHS3);MSTRG.23667(CHS1)	K16223+K00660+K00660+K00660+K00660
Environmental Information Processing	Signal transduction	Plant hormone signal transduction	16	252	0.0497947	0.273871	ko04075	Morus002537(TIFY10A);Morus003726(At2g14610);Morus005124(ARF5);Morus008387(GH3.6);Morus012561(AUX22E);Morus012827(ERF1B);Morus013167(TIFY9);Morus013360(RR4);Morus013561(At2g14610);Morus019458(AUX22);Morus019459(IAA17);Morus022900(XTH23);Morus022901(XTH23);Morus022903(XTH23);Morus027845(ARR4);MSTRG.23297(TIFY10B)	K13464+K13449+K14486+K14487+K14484+K14516+K13464+K14492+K13449+K14484+K14484+K14504+K14504+K14504+K14492+K13464
Metabolism	Glycan biosynthesis and metabolism	Glycosphingolipid biosynthesis - globo and isoglobo series	2	11	0.0712033	0.352457	ko00603	Morus012133(AGAL2);Morus023052(AGAL1)	K07407+K07407
Metabolism	Biosynthesis of other secondary metabolites	Glucosinolate biosynthesis	2	11	0.0712033	0.352457	ko00966	Morus007099(BCAT1);Morus007100(BCAT2)	K00826+K00826
Metabolism	Biosynthesis of other secondary metabolites	Indole alkaloid biosynthesis	1	2	0.0797557	0.375991	ko00901	Morus022214(TDC2)	K01593
Metabolism	Biosynthesis of other secondary metabolites	Tropane, piperidine and pyridine alkaloid biosynthesis	4	41	0.0836861	0.376587	ko00960	Morus012375(At1g31672);Morus025308(SDR);Morus025309(SDR);MSTRG.6346(SAG13)	K00276+K08081+K08081+K08081
Metabolism	Metabolism of cofactors and vitamins	Pantothenate and CoA biosynthesis	3	28	0.103389	0.445023	ko00770	Morus007099(BCAT1);Morus007100(BCAT2);Morus012909(KPHMT2)	K00826+K00826+K00606
Metabolism	Biosynthesis of other secondary metabolites	Betalain biosynthesis	1	3	0.117227	0.483561	ko00965	Morus022214(TDC2)	K01593
Metabolism	Carbohydrate metabolism	Starch and sucrose metabolism	9	145	0.135265	0.535651	ko00500	Morus006655(BGLU40);Morus007780(SUS6);Morus014729(BACOVA_02659);Morus014730(BACOVA_02659);Morus015615(TPS1);Morus018288(BMY1);Morus019028(TPPF);Morus021091(AMY3);Morus021358(TPS7)	K01188+K00695+K05349+K05349+K16055+K01177+K01087+K01176+K16055
Metabolism	Lipid metabolism	Fatty acid elongation	3	33	0.149105	0.546719	ko00062	Morus004665(KCS11);Morus010861(KCS12);Morus018553(KCS4)	K15397+K15397+K15397
Metabolism	Metabolism of terpenoids and polyketides	Carotenoid biosynthesis	3	33	0.149105	0.546719	ko00906	Morus008779(CYP707A1);Morus009355(AAO1);Morus024617(NCED1)	K09843+K09842+K09840
Metabolism	Carbohydrate metabolism	Galactose metabolism	4	53	0.16793	0.574647	ko00052	Morus009724(STS1);Morus012133(AGAL2);Morus023052(AGAL1);Morus026164(GOLS2)	K06611+K07407+K07407+K18819
Metabolism	Carbohydrate metabolism	Amino sugar and nucleotide sugar metabolism	8	132	0.168331	0.574647	ko00520	Morus002009(RHM1);Morus003666(BXL5);Morus011486(CHIT3);Morus017960(GAUT4);Morus018119(EP3);MSTRG.11103(CHIT1B);MSTRG.11104(UDA1);MSTRG.13337(CHN14)	K12450+K15920+K01183+K13648+K01183+K20547+K20547+K20547
Metabolism	Metabolism of terpenoids and polyketides	Monoterpenoid biosynthesis	1	5	0.187674	0.595536	ko00902	Morus022552(SDR2b)	K15095
Metabolism	Amino acid metabolism	Valine, leucine and isoleucine degradation	4	56	0.192496	0.595536	ko00280	Morus007099(BCAT1);Morus007100(BCAT2);Morus020850(At4g13360);Morus027409(BTG-26)	K00826+K00826+K05605+K14085
Metabolism	Metabolism of other amino acids	beta-Alanine metabolism	4	56	0.192496	0.595536	ko00410	Morus012375(At1g31672);Morus019262(GAD4);Morus020850(At4g13360);Morus027409(BTG-26)	K00276+K01580+K05605+K14085
Metabolism	Lipid metabolism	Sphingolipid metabolism	3	38	0.200003	0.60001	ko00600	Morus003191(SBH2);Morus012133(AGAL2);Morus023052(AGAL1)	K04713+K07407+K07407
Metabolism	Metabolism of cofactors and vitamins	Porphyrin and chlorophyll metabolism	4	58	0.209466	0.609917	ko00860	Morus010430(HEMA1);Morus011773(PAO);Morus023145(SGR);Morus025670(PORA)	K02492+K13071+K22013+K00218
Metabolism	Metabolism of other amino acids	Taurine and hypotaurine metabolism	1	6	0.220771	0.624466	ko00430	Morus019262(GAD4)	K01580
Metabolism	Amino acid metabolism	Valine, leucine and isoleucine biosynthesis	2	24	0.255436	0.683465	ko00290	Morus007099(BCAT1);Morus007100(BCAT2)	K00826+K00826
Metabolism	Carbohydrate metabolism	Butanoate metabolism	2	24	0.255436	0.683465	ko00650	Morus005114(GLYR2);Morus019262(GAD4)	K18121+K01580
Metabolism	Amino acid metabolism	Glycine, serine and threonine metabolism	4	67	0.290099	0.755784	ko00260	Morus012375(At1g31672);Morus012891(TSB);Morus024514(THA1);Morus027409(BTG-26)	K00276+K01696+K01620+K14085
Metabolism	Amino acid metabolism	Phenylalanine, tyrosine and tryptophan biosynthesis	3	49	0.321676	0.816561	ko00400	Morus012891(TSB);Morus013210(CM2);Morus020448(EMB3004)	K01696+K01850+K13832
Metabolism	Energy metabolism	Sulfur metabolism	2	29	0.331743	0.821064	ko00920	Morus001471(RCS3);Morus011808(HINT4)	K01738+K22966
Metabolism	Energy metabolism	Nitrogen metabolism	2	31	0.361746	0.859886	ko00910	Morus007522(ACA7);Morus020137(NIA)	K01674+K10534
Metabolism	Lipid metabolism	Glycerolipid metabolism	4	75	0.3648	0.859886	ko00561	Morus004295(--);Morus012133(AGAL2);Morus023052(AGAL1);Morus027409(BTG-26)	K01054+K07407+K07407+K14085
Metabolism	Amino acid metabolism	Tryptophan metabolism	3	54	0.378041	0.870372	ko00380	Morus014103(DAO);Morus022214(TDC2);Morus027409(BTG-26)	K23947+K01593+K14085
Metabolism	Lipid metabolism	alpha-Linolenic acid metabolism	3	55	0.389225	0.875755	ko00592	Morus014299(OPR11);Morus021932(JMT);Morus021933(JMT)	K05894+K08241+K08241
Metabolism	Amino acid metabolism	Lysine degradation	2	34	0.405757	0.877653	ko00310	Morus019573(LKR/SDH);Morus027409(BTG-26)	K14157+K14085
Metabolism	Global and overview maps	Biosynthesis of amino acids	11	244	0.407798	0.877653	ko01230	Morus001471(RCS3);Morus004312(ENO1);Morus007099(BCAT1);Morus007100(BCAT2);Morus012891(TSB);Morus013210(CM2);Morus013802(FBA6);Morus013805(FBA6);Morus020448(EMB3004);Morus022555(SAMS3);Morus024514(THA1)	K01738+K01689+K00826+K00826+K01696+K01850+K01623+K01623+K13832+K00789+K01620
Metabolism	Metabolism of cofactors and vitamins	Riboflavin metabolism	1	15	0.464309	0.961017	ko00740	Morus004299(PAP17)	K14379
Environmental Information Processing	Membrane transport	ABC transporters	2	39	0.475655	0.961017	ko02010	Morus013879(ABCB11);Morus015632(ABCB9)	K05658+K05658
Genetic Information Processing	Replication and repair	Mismatch repair	2	39	0.475655	0.961017	ko03430	Morus017398(EXO1);Morus020675(POLD1)	K10746+K02327
Metabolism	Energy metabolism	Photosynthesis - antenna proteins	1	17	0.507159	0.984933	ko00196	Morus002856(CAB40)	K08912
Metabolism	Lipid metabolism	Linoleic acid metabolism	1	18	0.527287	0.984933	ko00591	Morus000135(LOX1.5)	K15718
Metabolism	Metabolism of cofactors and vitamins	Vitamin B6 metabolism	1	18	0.527287	0.984933	ko00750	Morus004551(At1g17710)	K13248
Metabolism	Metabolism of cofactors and vitamins	Biotin metabolism	1	18	0.527287	0.984933	ko00780	Morus001764(BIOF)	K00652
Metabolism	Amino acid metabolism	Histidine metabolism	1	20	0.565122	0.99578	ko00340	Morus027409(BTG-26)	K14085
Metabolism	Carbohydrate metabolism	Glyoxylate and dicarboxylate metabolism	3	74	0.58583	0.99578	ko00630	Morus005078(MLS);Morus005114(GLYR2);Morus018259(ICL)	K01638+K18121+K01637
Metabolism	Amino acid metabolism	Phenylalanine metabolism	2	49	0.599386	0.99578	ko00360	Morus012375(At1g31672);Morus022214(TDC2)	K00276+K01593
Metabolism	Glycan biosynthesis and metabolism	Other glycan degradation	1	23	0.616297	0.99578	ko00511	Morus005205(At5g13980)	K01191
Metabolism	Metabolism of terpenoids and polyketides	Brassinosteroid biosynthesis	1	23	0.616297	0.99578	ko00905	Morus027395(CYP92C5)	K20623
Environmental Information Processing	Signal transduction	Phosphatidylinositol signaling system	2	52	0.631984	0.99578	ko04070	Morus017781(ITPK1);Morus025510(ITPK3)	K00913+K00913
Metabolism	Metabolism of cofactors and vitamins	Nicotinate and nicotinamide metabolism	1	24	0.631987	0.99578	ko00760	Morus013896(--)	K18551
Metabolism	Lipid metabolism	Fatty acid degradation	2	53	0.642383	0.99578	ko00071	Morus026852(AAE15);Morus027409(BTG-26)	K01897+K14085
Metabolism	Amino acid metabolism	Alanine, aspartate and glutamate metabolism	2	54	0.65255	0.99578	ko00250	Morus016678(At5g08100);Morus019262(GAD4)	K13051+K01580
Genetic Information Processing	Replication and repair	DNA replication	2	55	0.662487	0.99578	ko03030	Morus018369(At2g25100);Morus020675(POLD1)	K10743+K02327
Metabolism	Carbohydrate metabolism	Pentose phosphate pathway	2	56	0.672195	0.99578	ko00030	Morus013802(FBA6);Morus013805(FBA6)	K01623+K01623
Metabolism	Amino acid metabolism	Arginine and proline metabolism	2	58	0.690935	0.99578	ko00330	Morus004483(ADC2);Morus027409(BTG-26)	K01583+K14085
Metabolism	Lipid metabolism	Cutin, suberine and wax biosynthesis	1	30	0.713585	0.99578	ko00073	Morus022372(FAR3)	K13356
Metabolism	Metabolism of terpenoids and polyketides	Terpenoid backbone biosynthesis	2	61	0.717389	0.99578	ko00900	Morus018304(EBOS);Morus026786(Os07g0190000)	K12742+K01662
Metabolism	Carbohydrate metabolism	Fructose and mannose metabolism	2	62	0.725776	0.99578	ko00051	Morus013802(FBA6);Morus013805(FBA6)	K01623+K01623
Metabolism	Carbohydrate metabolism	Inositol phosphate metabolism	2	65	0.749689	0.99578	ko00562	Morus017781(ITPK1);Morus025510(ITPK3)	K00913+K00913
Metabolism	Carbohydrate metabolism	Glycolysis / Gluconeogenesis	4	125	0.756484	0.99578	ko00010	Morus004312(ENO1);Morus013802(FBA6);Morus013805(FBA6);Morus027409(BTG-26)	K01689+K01623+K01623+K14085
Metabolism	Lipid metabolism	Steroid biosynthesis	1	34	0.757706	0.99578	ko00100	Morus012986(SQE1)	K00511
Metabolism	Energy metabolism	Carbon fixation in photosynthetic organisms	2	67	0.764621	0.99578	ko00710	Morus013802(FBA6);Morus013805(FBA6)	K01623+K01623
Metabolism	Metabolism of cofactors and vitamins	Thiamine metabolism	1	35	0.767635	0.99578	ko00730	Morus026786(Os07g0190000)	K01662
Genetic Information Processing	Replication and repair	Homologous recombination	2	70	0.785575	0.99578	ko03440	Morus006948(CLSY2);Morus020675(POLD1)	K10875+K02327
Genetic Information Processing	Folding, sorting and degradation	SNARE interactions in vesicular transport	1	38	0.795058	0.99578	ko04130	Morus018255(SYP132)	K08486
Metabolism	Global and overview maps	2-Oxocarboxylic acid metabolism	2	74	0.810964	0.99578	ko01210	Morus007099(BCAT1);Morus007100(BCAT2)	K00826+K00826
Cellular Processes	Transport and catabolism	Phagosome	2	74	0.810964	0.99578	ko04145	Morus007755(TUBA);Morus016087(TUBA)	K07374+K07374
Metabolism	Lipid metabolism	Fatty acid biosynthesis	1	43	0.83379	0.99578	ko00061	Morus026852(AAE15)	K01897
Genetic Information Processing	Replication and repair	Base excision repair	1	44	0.840614	0.99578	ko03410	Morus020675(POLD1)	K02327
Metabolism	Carbohydrate metabolism	Propanoate metabolism	1	46	0.853436	0.99578	ko00640	Morus020850(At4g13360)	K05605
Genetic Information Processing	Transcription	RNA polymerase	1	46	0.853436	0.99578	ko03020	Morus000001(NRPE5A)	K03013
Metabolism	Global and overview maps	Carbon metabolism	8	265	0.854937	0.99578	ko01200	Morus001471(RCS3);Morus004312(ENO1);Morus005078(MLS);Morus005114(GLYR2);Morus013802(FBA6);Morus013805(FBA6);Morus018259(ICL);Morus020850(At4g13360)	K01738+K01689+K01638+K18121+K01623+K01623+K01637+K05605
Genetic Information Processing	Folding, sorting and degradation	RNA degradation	3	119	0.870033	0.99578	ko03018	Morus004312(ENO1);Morus022623(PAB7);Morus025019(RRP46)	K01689+K13126+K12590
Metabolism	Metabolism of other amino acids	Glutathione metabolism	2	86	0.871814	0.99578	ko00480	Morus009075(APIC);Morus011651(GSTF8)	K00799+K00799
Metabolism	Carbohydrate metabolism	Pyruvate metabolism	2	89	0.883931	0.99578	ko00620	Morus005078(MLS);Morus027409(BTG-26)	K01638+K14085
Metabolism	Carbohydrate metabolism	Ascorbate and aldarate metabolism	1	52	0.886062	0.99578	ko00053	Morus027409(BTG-26)	K14085
Metabolism	Nucleotide metabolism	Pyrimidine metabolism	1	53	0.890749	0.99578	ko00240	Morus001379(NDPK3)	K00940
Cellular Processes	Transport and catabolism	Peroxisome	2	98	0.914225	0.99578	ko04146	Morus022372(FAR3);Morus026852(AAE15)	K13356+K01897
Metabolism	Carbohydrate metabolism	Citrate cycle (TCA cycle)	1	62	0.925166	0.99578	ko00020	Morus009248(ACLB-2)	K01648
Genetic Information Processing	Replication and repair	Nucleotide excision repair	1	65	0.934044	0.99578	ko03420	Morus020675(POLD1)	K02327
Metabolism	Metabolism of cofactors and vitamins	Ubiquinone and other terpenoid-quinone biosynthesis	1	69	0.944271	0.99578	ko00130	Morus000536(4CLL9)	K01904
Cellular Processes	Transport and catabolism	Endocytosis	3	155	0.955966	0.99578	ko04144	Morus016412(IST1);Morus025201(HSP70);Morus026185(--)	K19476+K03283+K19476
Metabolism	Global and overview maps	Fatty acid metabolism	1	77	0.960231	0.99578	ko01212	Morus026852(AAE15)	K01897
Metabolism	Nucleotide metabolism	Purine metabolism	1	97	0.982934	0.99578	ko00230	Morus001379(NDPK3)	K00940
Metabolism	Lipid metabolism	Glycerophospholipid metabolism	1	101	0.985596	0.99578	ko00564	Morus017371(NMT2)	K05929
Genetic Information Processing	Folding, sorting and degradation	Protein processing in endoplasmic reticulum	4	232	0.987474	0.99578	ko04141	Morus006028(HSP18.2);Morus023712(IRE1A);Morus024225(HSP83A);Morus025201(HSP70)	K13993+K08852+K04079+K03283
Genetic Information Processing	Translation	mRNA surveillance pathway	1	115	0.992054	0.99578	ko03015	Morus022623(PAB7)	K13126
Genetic Information Processing	Translation	RNA transport	2	172	0.994065	0.99578	ko03013	Morus002500(PRORP1);Morus022623(PAB7)	K18213+K13126
Genetic Information Processing	Transcription	Spliceosome	2	181	0.99578	0.99578	ko03040	Morus000101(U2AF35A);Morus025201(HSP70)	K12836+K03283

## Sheet: KEGG.CK-vs-T5
Table S8. KEGG classification in CK-vs-T5
KEGG_A_class	KEGG_B_class	Pathway	CK-vs-T5 (535)	All (5012)	Pvalue	Qvalue	Pathway ID	Genes	K_IDs
Metabolism	Global and overview maps	Metabolic pathways	308	2317	1.74834e-08	2.11549e-06	ko01100	Morus000478(ITPK4);Morus000536(4CLL9);Morus000754(GPAT8);Morus001179(At5g47720);Morus001195(SBH2);Morus001234(PFK4);Morus001294(AS1);Morus001296(AS1);Morus001379(NDPK3);Morus001421(TPS13);Morus001471(RCS3);Morus001764(BIOF);Morus001917(PPO);Morus002009(RHM1);Morus002157(ACX3);Morus002203(BCAT2);Morus002328(At3g13560);Morus002336(PIP5K2);Morus002351(CHLASE1);Morus002380(PLC6);Morus002498(AIM1);Mor…	K01765+K01904+K13508+K00626+K04713+K00850+K00422+K00422+K00940+K14175+K01738+K00652+K00422+K12450+K00232+K00826+K19892+K00889+K08099+K05857+K10527+K08908+K01114+K01114+K08912+K03809+K04713+K04713+K00913+K01193+K01087+K00430+K15920+K15920+K12373+K01179+K03428+K08679+K14379+K01464+K03787+K01583+K00759+K01728+K15397+K01205+K13366+K05280+K05280+K19355+K00799+K00942+K00058+K03809+K18121+K00759+K00430+…
Metabolism	Metabolism of terpenoids and polyketides	Sesquiterpenoid and triterpenoid biosynthesis	16	34	8.05294e-08	4.87203e-06	ko00909	Morus000165(TPS7);Morus001052(TPS2);Morus001421(TPS13);Morus003922(OSCBPW);Morus006923(OSCBPW);Morus011336(OSCBPY);Morus012319(VIT_19s0014g04930);Morus012320(SesquiTPS1);Morus012986(SQE1);Morus013706(OSCBPW);Morus021147(VIT_19s0014g04930);Morus021156(VIT_19s0014g04930);Morus026020(TPS13);Morus026021(TPS13);MSTRG.24177(SQE1);MSTRG.5127(OSCBPY)	K14173+K15803+K14175+K20659+K20659+K15813+K15803+K15803+K00511+K20659+K15803+K15803+K14175+K14175+K00511+K15813
Metabolism	Global and overview maps	Biosynthesis of secondary metabolites	192	1326	2.28302e-07	9.20818e-06	ko01110	Morus000165(TPS7);Morus000383(GA2OX1);Morus000536(4CLL9);Morus000754(GPAT8);Morus001179(At5g47720);Morus001234(PFK4);Morus001294(AS1);Morus001296(AS1);Morus001379(NDPK3);Morus001471(RCS3);Morus001917(PPO);Morus002157(ACX3);Morus002203(BCAT2);Morus002351(CHLASE1);Morus002498(AIM1);Morus002555(NPC2);Morus002556(NPC2);Morus002936(At4g27270);Morus003380(INV*DC4);Morus003381(TPPA);Morus003495(PER63);M…	K14173+K04125+K01904+K13508+K00626+K00850+K00422+K00422+K00940+K01738+K00422+K00232+K00826+K08099+K10527+K01114+K01114+K03809+K01193+K01087+K00430+K20659+K03428+K03787+K15397+K05280+K05280+K00058+K03809+K00430+K01904+K01568+K01188+K20659+K00454+K01662+K00430+K05359+K06127+K13260+K13260+K05349+K09842+K00454+K06001+K10760+K01114+K15397+K02492+K15397+K00487+K15813+K01176+K13071+K04125+K04125+K04125+…
Metabolism	Carbohydrate metabolism	Amino sugar and nucleotide sugar metabolism	32	132	5.07457e-06	0.000153506	ko00520	Morus002009(RHM1);Morus003666(BXL5);Morus003669(--);Morus003745(HEXO3);Morus004182(GAE6);Morus006106(UGD1);Morus006653(UGD1);Morus007300(GALAK);Morus007468(CSLD5);Morus009661(GAUT9);Morus011486(CHIT3);Morus014360(CHI-L1);Morus014362(CHIA1);Morus015152(GFPT2);Morus016046(HXK2);Morus016982(CYT1);Morus017706(UEL-1);Morus017960(GAUT4);Morus018119(EP3);Morus019496(SQD1);Morus020770(At1g66430);Morus021…	K12450+K15920+K15920+K12373+K08679+K00012+K00012+K18677+K00770+K13648+K01183+K20547+K20547+K00820+K00844+K00966+K12448+K13648+K01183+K06118+K00847+K00975+K01183+K08679+K08679+K01711+K00847+K20547+K20547+K20547+K20547+K20547
Metabolism	Biosynthesis of other secondary metabolites	Flavonoid biosynthesis	19	62	1.31885e-05	0.000319161	ko00941	Morus004710(CYP75B2);Morus004711(CYP75B2);Morus011257(CYP73A16);Morus013110(FLS);Morus017264(CHI);Morus017529(HST);Morus017530(HST);Morus017929(CHS1);Morus018077(HST);Morus021942(DFR);Morus022029(CYP93B1);Morus022037(CYP93B1);Morus022305(LAR);Morus024870(AT1);Morus027592(MAT);Morus027604(SAT);MSTRG.12943(CHS);MSTRG.12944(CHS2);MSTRG.17580(CHS2)	K05280+K05280+K00487+K05278+K01859+K13065+K13065+K00660+K13065+K13082+K23179+K23179+K13081+K13065+K13065+K13065+K00660+K00660+K00660
Metabolism	Biosynthesis of other secondary metabolites	Isoflavonoid biosynthesis	5	7	0.00023799	0.00479946	ko00943	Morus009302(CYP81Q32);Morus009303(CYP81Q32);Morus022028(CYP93C2);Morus022029(CYP93B1);Morus022037(CYP93B1)	K13260+K13260+K13257+K23179+K23179
Environmental Information Processing	Signal transduction	Plant hormone signal transduction	44	252	0.000557325	0.00963377	ko04075	Morus000346(BSK1);Morus000421(ARG7);Morus001125(ARR9);Morus001297(PP2C51);Morus002092(GID1C);Morus002248(EBF2);Morus002537(TIFY10A);Morus002760(JAR6);Morus003726(At2g14610);Morus004500(IAA29);Morus004686(GH3.17);Morus004737(ARR7);Morus005124(ARF5);Morus006781(CYCD3-3);Morus008387(GH3.6);Morus008968(IAA11);Morus009281(CYCD3-3);Morus011493(GH3.1);Morus012234(SAUR50);Morus012561(AUX22E);Morus013167(…	K14500+K14488+K14492+K14497+K14493+K14515+K13464+K14506+K13449+K14484+K14487+K14492+K14486+K14505+K14487+K14484+K14505+K14487+K14488+K14484+K13464+K13449+K14508+K14488+K14484+K14484+K14431+K13946+K14487+K14504+K14504+K14504+K14504+K14504+K14492+K14492+K13946+K14497+K14497+K14484+K14491+K14504+K14484+K13464
Metabolism	Biosynthesis of other secondary metabolites	Phenylpropanoid biosynthesis	35	192	0.000927539	0.014029	ko00940	Morus000536(4CLL9);Morus003495(PER63);Morus005364(PER66);Morus005630(4CLL6);Morus006655(BGLU40);Morus008867(PER19);Morus009351(BACOVA_02659);Morus011257(CYP73A16);Morus012885(GPT2);Morus013052(PAL);Morus013081(PER47);Morus013524(PER42);Morus017226(PNC2);Morus017529(HST);Morus017530(HST);Morus018077(HST);Morus020821(ALDH2C4);Morus020822(ALDH2C4);Morus022062(BACOVA_02659);Morus024371(PAL);Morus0244…	K01904+K00430+K00430+K01904+K01188+K00430+K05349+K00487+K05350+K10775+K00430+K00430+K00430+K13065+K13065+K13065+K12355+K12355+K05349+K10775+K00430+K13065+K05350+K22395+K00430+K09755+K23260+K23260+K13065+K13065+K22395+K12355+K00430+K06892+K06892
Metabolism	Metabolism of terpenoids and polyketides	Diterpenoid biosynthesis	9	27	0.00134708	0.0181108	ko00904	Morus000383(GA2OX1);Morus000963(CYP82A3);Morus011897(GA2OX8);Morus011898(GA2OX7);Morus011899(GA2OX8);Morus014435(KO);Morus018775(GA2OX2);Morus019464(LE);Morus023865(KAO1)	K04125+K17961+K04125+K04125+K04125+K04122+K04125+K04124+K04123
Environmental Information Processing	Signal transduction	MAPK signaling pathway - plant	26	138	0.0025594	0.0304077	ko04016	Morus001297(PP2C51);Morus001379(NDPK3);Morus002248(EBF2);Morus003726(At2g14610);Morus006704(WRKY29);Morus008596(CML45);Morus009269(CP1);Morus011929(MAPKKK18);Morus012919(ACS1);Morus013561(At2g14610);Morus014360(CHI-L1);Morus014362(CHIA1);Morus015830(OXI1);Morus018607(ERECTA);Morus021919(NTF3);Morus024218(ACS1);Morus024296(HMA5);Morus024297(HMA5);Morus025313(At2g29380);Morus025368(PP2CA);Morus0268…	K14497+K00940+K14515+K13449+K13426+K02183+K02183+K20716+K20772+K13449+K20547+K20547+K20714+K20718+K20535+K20772+K17686+K17686+K14497+K14497+K20726+K20547+K20547+K20547+K20547+K20547
Organismal Systems	Environmental adaptation	Plant-pathogen interaction	39	234	0.00276433	0.0304077	ko04626	Morus000710(CML25);Morus001645(CARK1);Morus001663(PTI5);Morus002184(CML39);Morus002697(CNGC1);Morus002700(CNGC1);Morus003726(At2g14610);Morus004021(RPM1);Morus004665(KCS11);Morus006269(RPM1);Morus006270(RPM1);Morus006439(CPK20);Morus006704(WRKY29);Morus007924(At4g10780);Morus008596(CML45);Morus009269(CP1);Morus010291(KCS11);Morus010861(KCS12);Morus011908(At4g27190);Morus012854(RPM1);Morus013561(A…	K13448+K13436+K13433+K13448+K05391+K05391+K13449+K13457+K15397+K13457+K13457+K13412+K13426+K13459+K02183+K02183+K15397+K15397+K13459+K13457+K13449+K15397+K13412+K13448+K13412+K15397+K13457+K13457+K13459+K09487+K13457+K13457+K13448+K13448+K13457+K05391+K13448+K13459+K05391
Metabolism	Glycan biosynthesis and metabolism	Glycosphingolipid biosynthesis - globo and isoglobo series	5	11	0.00363189	0.0366216	ko00603	Morus003745(HEXO3);Morus012133(AGAL2);Morus015585(At4g19900);Morus015588(At4g19900);Morus023052(AGAL1)	K12373+K07407+K01988+K01988+K07407
Metabolism	Carbohydrate metabolism	Starch and sucrose metabolism	26	145	0.00514192	0.0478594	ko00500	Morus002328(At3g13560);Morus003380(INV*DC4);Morus003381(TPPA);Morus003886(At1g64390);Morus006655(BGLU40);Morus009351(BACOVA_02659);Morus011122(At4g02290);Morus011656(AMY2);Morus012885(GPT2);Morus016046(HXK2);Morus016498(KOR);Morus018288(BMY1);Morus018538(At4g39010);Morus019028(TPPF);Morus020770(At1g66430);Morus021091(AMY3);Morus021358(TPS7);Morus021940(AGPS1);Morus022062(BACOVA_02659);Morus023371…	K19892+K01193+K01087+K01179+K01188+K05349+K01179+K01176+K05350+K00844+K01179+K01177+K01179+K01087+K00847+K01176+K16055+K00975+K05349+K01177+K00695+K19893+K05350+K01187+K00847+K16055
Metabolism	Energy metabolism	Photosynthesis - antenna proteins	6	17	0.0063527	0.0549055	ko00196	Morus002539(LHCA6);Morus002856(CAB40);Morus012656(LHCB5);Morus013420(CAB6A);Morus015572(LHCB4.1);Morus024124(CAP10A)	K08908+K08912+K08916+K08907+K08915+K08917
Metabolism	Carbohydrate metabolism	Inositol phosphate metabolism	14	65	0.00746821	0.0602435	ko00562	Morus000478(ITPK4);Morus002336(PIP5K2);Morus002380(PLC6);Morus002555(NPC2);Morus002556(NPC2);Morus003358(ITPK3);Morus009275(PTEN2A);Morus010111(NPC6);Morus017781(ITPK1);Morus017996(FAB1B);Morus022007(At5g58730);Morus023846(NPC3);Morus023986(PIP5K6);Morus026805(ALDH6B2)	K01765+K00889+K05857+K01114+K01114+K00913+K01110+K01114+K00913+K00921+K19517+K01114+K00889+K00140
Metabolism	Glycan biosynthesis and metabolism	Other glycan degradation	7	23	0.00809006	0.061181	ko00511	Morus002039(FUC95A);Morus003745(HEXO3);Morus006939(ENGASE1);Morus009410(At5g61540);Morus012951(FUC1);Morus025506(Gba2);Morus026663(At5g66150)	K15923+K12373+K01227+K01444+K01206+K17108+K01191
Metabolism	Glycan biosynthesis and metabolism	Glycosaminoglycan degradation	5	16	0.0218751	0.155699	ko00531	Morus003745(HEXO3);Morus004673(NAGLU);Morus008516(At5g34940);Morus021490(Hgsnat);Morus023676(At5g34940)	K12373+K01205+K07964+K10532+K07964
Metabolism	Lipid metabolism	alpha-Linolenic acid metabolism	11	55	0.0283363	0.182683	ko00592	Morus002157(ACX3);Morus002498(AIM1);Morus007983(LOX2.1);Morus009565(LOX3.1);Morus014299(OPR11);Morus014301(OPR11);Morus015182(PED1);Morus017399(DOX2);Morus019366(DOX1);Morus021933(JMT);Morus026981(AOS3)	K00232+K10527+K00454+K00454+K05894+K05894+K07513+K10529+K10529+K08241+K01723
Metabolism	Amino acid metabolism	Phenylalanine, tyrosine and tryptophan biosynthesis	10	49	0.0314175	0.182683	ko00400	Morus008978(ADT6);Morus009686(trpB2);Morus012279(TYRAAT1);Morus012737(DHAPS-1);Morus012891(TSB);Morus013210(CM2);Morus017799(TSB);Morus018050(ADT1);Morus019781(SHKB);Morus020448(EMB3004)	K05359+K06001+K15227+K01626+K01696+K01850+K01696+K05359+K01626+K13832
Metabolism	Metabolism of other amino acids	Cyanoamino acid metabolism	10	49	0.0314175	0.182683	ko00460	Morus006655(BGLU40);Morus009351(BACOVA_02659);Morus012885(GPT2);Morus016678(At5g08100);Morus022062(BACOVA_02659);Morus023038(MDL2);Morus023039(MDL1);Morus023040(MDL4);Morus023043(MDL2);Morus025677(BGLU14)	K01188+K05349+K05350+K13051+K05349+K08248+K08248+K08248+K08248+K05350
Metabolism	Glycan biosynthesis and metabolism	Glycosphingolipid biosynthesis - lacto and neolacto series	2	3	0.0317053	0.182683	ko00601	Morus015585(At4g19900);Morus015588(At4g19900)	K01988+K01988
Metabolism	Lipid metabolism	Ether lipid metabolism	7	31	0.0411052	0.216249	ko00565	Morus002555(NPC2);Morus002556(NPC2);Morus010111(NPC6);Morus020786(PLDBETA1);Morus023140(PLDBETA1);Morus023846(NPC3);Morus025784(PLD1)	K01114+K01114+K01114+K01115+K01115+K01114+K01115
Metabolism	Metabolism of terpenoids and polyketides	Zeatin biosynthesis	7	31	0.0411052	0.216249	ko00908	Morus000688(ZOG1);Morus010031(IPT5);Morus016552(ZOX1);Morus016555(ZOX1);Morus016557(ZOX1);Morus022599(UGT73C6);Morus027286(CKX3)	K13495+K10760+K13495+K13495+K13495+K13496+K00279
Environmental Information Processing	Signal transduction	Phosphatidylinositol signaling system	10	52	0.0453546	0.228663	ko04070	Morus002336(PIP5K2);Morus002380(PLC6);Morus003358(ITPK3);Morus008596(CML45);Morus009269(CP1);Morus009275(PTEN2A);Morus017781(ITPK1);Morus017996(FAB1B);Morus018709(DGK5);Morus023986(PIP5K6)	K00889+K05857+K00913+K02183+K02183+K01110+K00913+K00921+K00901+K00889
Metabolism	Carbohydrate metabolism	Galactose metabolism	10	53	0.0508039	0.245891	ko00052	Morus001234(PFK4);Morus003380(INV*DC4);Morus009724(STS1);Morus012133(AGAL2);Morus016046(HXK2);Morus023052(AGAL1);Morus025925(Os06g0675700);Morus026163(GOLS2);Morus026164(GOLS2);Morus027758(GOLS1)	K00850+K01193+K06611+K07407+K00844+K07407+K01187+K18819+K18819+K18819
Metabolism	Biosynthesis of other secondary metabolites	Anthocyanin biosynthesis	2	4	0.0589555	0.27437	ko00942	Morus012162(UGT79B6);Morus019697(UFGT)	K17193+K12930
Metabolism	Biosynthesis of other secondary metabolites	Isoquinoline alkaloid biosynthesis	9	48	0.0642006	0.281145	ko00950	Morus001294(AS1);Morus001296(AS1);Morus001917(PPO);Morus012121(PPO);Morus012122(PPO);Morus012124(PPO);Morus012127(AS1);Morus012375(At1g31672);Morus022214(TDC2)	K00422+K00422+K00422+K00422+K00422+K00422+K00422+K00276+K01593
Metabolism	Carbohydrate metabolism	Pentose and glucuronate interconversions	18	116	0.0650583	0.281145	ko00040	Morus004616(At3g07010);Morus006106(UGD1);Morus006653(UGD1);Morus006991(PME53);Morus011120(PME40);Morus012896(PME18);Morus012899(PME2.1);Morus015172(At3g07010);Morus016974(PME2.1);Morus017015(At3g53190);Morus017690(At5g63180);Morus017990(PMEU1);Morus017991(PECS-1.1);Morus018777(PME53);Morus018936(At4g24780);Morus019567(PME54);Morus027633(At1g67750);MSTRG.10715(PME41)	K01728+K00012+K00012+K01051+K01051+K01051+K01051+K01728+K01051+K01728+K01728+K01051+K01051+K01051+K01728+K01051+K01728+K01051
Metabolism	Metabolism of other amino acids	beta-Alanine metabolism	10	56	0.0697015	0.290824	ko00410	Morus002157(ACX3);Morus004383(PYD2);Morus004675(PAO1);Morus012375(At1g31672);Morus012718(PAO2);Morus015284(ALDH3F1);Morus020850(At4g13360);Morus026805(ALDH6B2);Morus027409(BTG-26);MSTRG.4468(PYD2)	K00232+K01464+K13366+K00276+K17839+K00128+K05605+K00140+K14085+K01464
Metabolism	Biosynthesis of other secondary metabolites	Stilbenoid, diarylheptanoid and gingerol biosynthesis	8	43	0.0814451	0.328495	ko00945	Morus010545(ROMT);Morus011257(CYP73A16);Morus017529(HST);Morus017530(HST);Morus018077(HST);Morus024870(AT1);Morus027592(MAT);Morus027604(SAT)	K16040+K00487+K13065+K13065+K13065+K13065+K13065+K13065
Metabolism	Lipid metabolism	Cutin, suberine and wax biosynthesis	6	30	0.0932343	0.363915	ko00073	Morus005099(HTH);Morus005654(HHT1);Morus012403(CYP86A4);Morus022372(FAR3);Morus023887(CER1);MSTRG.21768(PXG4)	K15403+K15400+K15398+K13356+K15404+K17991
Metabolism	Lipid metabolism	Sphingolipid metabolism	7	38	0.103828	0.387733	ko00600	Morus001195(SBH2);Morus003187(SBH1);Morus003191(SBH2);Morus012133(AGAL2);Morus023052(AGAL1);Morus023621(NCER1);Morus025506(Gba2)	K04713+K04713+K04713+K07407+K07407+K12349+K17108
Metabolism	Energy metabolism	Nitrogen metabolism	6	31	0.105745	0.387733	ko00910	Morus007522(ACA7);Morus014749(GDH1);Morus020509(BCA1);Morus027526(NIR1);Morus027730(NRT2.5);MSTRG.1288(BCA5)	K01674+K00261+K01673+K00366+K02575+K01673
Metabolism	Lipid metabolism	Glycerophospholipid metabolism	15	101	0.1157	0.401165	ko00564	Morus000754(GPAT8);Morus002555(NPC2);Morus002556(NPC2);Morus005668(GDPD1);Morus005669(GDPD1);Morus010111(NPC6);Morus012406(GPAT4);Morus016547(GPDHC1);Morus017371(NMT2);Morus018709(DGK5);Morus018763(GPAT3);Morus020786(PLDBETA1);Morus023140(PLDBETA1);Morus023846(NPC3);Morus025784(PLD1)	K13508+K01114+K01114+K18696+K18696+K01114+K13508+K00006+K05929+K00901+K13508+K01115+K01115+K01114+K01115
Metabolism	Lipid metabolism	Linoleic acid metabolism	4	18	0.11762	0.401165	ko00591	Morus000244(LOX1.5);Morus000759(LOX1.5);Morus007983(LOX2.1);Morus009565(LOX3.1)	K15718+K15718+K00454+K00454
Metabolism	Carbohydrate metabolism	Fructose and mannose metabolism	10	62	0.119355	0.401165	ko00051	Morus001234(PFK4);Morus004789(MAN2);Morus013802(FBA6);Morus013805(FBA6);Morus016046(HXK2);Morus016982(CYT1);Morus020770(At1g66430);Morus026704(GMD1);Morus026748(MAN7);Morus027231(At1g66430)	K00850+K19355+K01623+K01623+K00844+K00966+K00847+K01711+K19355+K00847
Metabolism	Biosynthesis of other secondary metabolites	Flavone and flavonol biosynthesis	3	12	0.128456	0.420085	ko00944	Morus004710(CYP75B2);Morus004711(CYP75B2);Morus010550(F3GGT1)	K05280+K05280+K22794
Metabolism	Metabolism of terpenoids and polyketides	Carotenoid biosynthesis	6	33	0.133201	0.424141	ko00906	Morus008779(CYP707A1);Morus009355(AAO1);Morus014235(CA2);Morus021647(NCED2);Morus024617(NCED1);Morus027491(AOG)	K09843+K09842+K15746+K09840+K09840+K14595
Metabolism	Lipid metabolism	Steroid biosynthesis	6	34	0.148078	0.448516	ko00100	Morus009829(LIP2);Morus012986(SQE1);Morus017615(LIP2);Morus021687(CYP710A11);Morus025314(SMO2-2);MSTRG.24177(SQE1)	K01052+K00511+K01052+K09832+K14424+K00511
Cellular Processes	Transport and catabolism	Endocytosis	21	155	0.14827	0.448516	ko04144	Morus002336(PIP5K2);Morus002635(AGD15);Morus002730(RABG3A);Morus006126(VPS29);Morus006387(VPS28-2);Morus007846(DDB_G0289029);Morus008124(CHMP1A);Morus008638(--);Morus012552(ELC);Morus016412(IST1);Morus017057(KINUC);Morus018081(HSP70);Morus020786(PLDBETA1);Morus021356(RAB11D);Morus023140(PLDBETA1);Morus023463(RABA3);Morus023986(PIP5K6);Morus024994(ERD7);Morus025201(HSP70);Morus025784(PLD1);Morus02…	K00889+K12486+K07897+K18467+K12184+K19476+K12197+K19476+K12183+K19476+K10396+K03283+K01115+K07904+K01115+K07904+K00889+K19366+K03283+K01115+K19476
Metabolism	Amino acid metabolism	Cysteine and methionine metabolism	15	106	0.15527	0.452641	ko00270	Morus001471(RCS3);Morus002203(BCAT2);Morus004985(PGDH2);Morus006523(CMT3);Morus008091(MTK);Morus012919(ACS1);Morus013867(SAMS2);Morus013881(LCD);Morus015342(MGL);Morus019051(LDHA);Morus022555(SAMS3);Morus024218(ACS1);Morus025140(SAM3);Morus026542(SAMDC);Morus027798(SPDSYN1)	K01738+K00826+K00058+K00558+K00899+K20772+K00789+K22207+K01761+K00016+K00789+K20772+K00789+K01611+K00797
Metabolism	Metabolism of cofactors and vitamins	Porphyrin and chlorophyll metabolism	9	58	0.160366	0.452641	ko00860	Morus002351(CHLASE1);Morus003965(CHLM);Morus010430(HEMA1);Morus011773(PAO);Morus013069(cysG);Morus013889(PPXI);Morus017634(POX2);Morus023145(SGR);Morus025670(PORA)	K08099+K03428+K02492+K13071+K02303+K00231+K00231+K22013+K00218
Cellular Processes	Transport and catabolism	Phagosome	11	74	0.160856	0.452641	ko04145	Morus002730(RABG3A);Morus005581(CRT3);Morus007755(TUBA);Morus010779(SEC61G1);Morus013562(TUBB1);Morus016057(TUBB1);Morus016087(TUBA);Morus017996(FAB1B);Morus024283(TUBB5);Morus025517(TUBA1);MSTRG.21496(VHA-e1)	K07897+K08057+K07374+K07342+K07375+K07375+K07374+K00921+K07375+K07374+K02153
Metabolism	Metabolism of cofactors and vitamins	Ubiquinone and other terpenoid-quinone biosynthesis	10	69	0.196406	0.531644	ko00130	Morus000536(4CLL9);Morus002936(At4g27270);Morus004996(At4g27270);Morus005630(4CLL6);Morus009209(COQ5);Morus011257(CYP73A16);Morus014065(HPT2);Morus027755(MENB);MSTRG.19041(--);MSTRG.2858(HST)	K01904+K03809+K03809+K01904+K06127+K00487+K12501+K01661+K12501+K12501
Metabolism	Lipid metabolism	Fatty acid degradation	8	53	0.199222	0.531644	ko00071	Morus001179(At5g47720);Morus002157(ACX3);Morus002498(AIM1);Morus015182(PED1);Morus015284(ALDH3F1);Morus018767(LACS1);Morus026979(LACS2);Morus027409(BTG-26)	K00626+K00232+K10527+K07513+K00128+K01897+K01897+K14085
Metabolism	Biosynthesis of other secondary metabolites	Indole alkaloid biosynthesis	1	2	0.202112	0.531644	ko00901	Morus022214(TDC2)	K01593
Environmental Information Processing	Membrane transport	ABC transporters	6	39	0.232154	0.597672	ko02010	Morus013879(ABCB11);Morus017775(ABCB2);Morus017776(ABCB10);Morus023068(ABCC6);Morus026124(ABCB11);Morus027166(ABCB19)	K05658+K05658+K05658+K05666+K05658+K05658
Organismal Systems	Environmental adaptation	Circadian rhythm - plant	7	49	0.264572	0.660559	ko04712	Morus005531(ADO3);Morus017243(PRR37);Morus017861(HD3A);Morus017929(CHS1);MSTRG.12943(CHS);MSTRG.12944(CHS2);MSTRG.17580(CHS2)	K12116+K12129+K16223+K00660+K00660+K00660+K00660
Metabolism	Biosynthesis of other secondary metabolites	Tropane, piperidine and pyridine alkaloid biosynthesis	6	41	0.269315	0.660559	ko00960	Morus012375(At1g31672);Morus025307(At1g07440);Morus025308(SDR);Morus025309(SDR);MSTRG.6345(TR);MSTRG.6346(SAG13)	K00276+K08081+K08081+K08081+K08081+K08081
Metabolism	Lipid metabolism	Fatty acid elongation	5	33	0.272958	0.660559	ko00062	Morus004665(KCS11);Morus010291(KCS11);Morus010861(KCS12);Morus014661(CUT1);Morus018632(FDH)	K15397+K15397+K15397+K15397+K15397
Metabolism	Biosynthesis of other secondary metabolites	Betalain biosynthesis	1	3	0.287316	0.681671	ko00965	Morus022214(TDC2)	K01593
Metabolism	Metabolism of other amino acids	Glutathione metabolism	11	86	0.30865	0.718205	ko00480	Morus004949(MGST3);Morus005714(GSTL3);Morus009075(APIC);Morus011651(GSTF8);Morus019872(GGCT2;2);Morus019913(GSTU4);Morus021055(GSTU17);Morus023663(HSP26-A);Morus023664(HSP26-A);Morus023665(HSP26-A);Morus027798(SPDSYN1)	K00799+K00799+K00799+K00799+K22596+K00799+K00799+K00799+K00799+K00799+K00797
Metabolism	Metabolism of other amino acids	Selenocompound metabolism	3	19	0.331054	0.755801	ko00450	Morus007027(Os06g0508700);Morus013341(APS1);Morus015342(MGL)	K01874+K13811+K01761
Metabolism	Metabolism of cofactors and vitamins	Pantothenate and CoA biosynthesis	4	28	0.349802	0.783815	ko00770	Morus002203(BCAT2);Morus004383(PYD2);Morus012909(KPHMT2);MSTRG.4468(PYD2)	K00826+K01464+K00606+K01464
Metabolism	Amino acid metabolism	Tyrosine metabolism	9	73	0.376313	0.827889	ko00350	Morus001294(AS1);Morus001296(AS1);Morus001917(PPO);Morus012121(PPO);Morus012122(PPO);Morus012124(PPO);Morus012127(AS1);Morus012375(At1g31672);Morus022214(TDC2)	K00422+K00422+K00422+K00422+K00422+K00422+K00422+K00276+K01593
Metabolism	Amino acid metabolism	Valine, leucine and isoleucine degradation	7	56	0.389603	0.841821	ko00280	Morus001179(At5g47720);Morus002203(BCAT2);Morus015182(PED1);Morus015284(ALDH3F1);Morus020850(At4g13360);Morus026805(ALDH6B2);Morus027409(BTG-26)	K00626+K00826+K07513+K00128+K05605+K00140+K14085
Genetic Information Processing	Replication and repair	Mismatch repair	5	39	0.404664	0.851264	ko03430	Morus000929(--);Morus010560(RFC2);Morus017398(EXO1);Morus020675(POLD1);MSTRG.704(RPA1E)	K03504+K10755+K10746+K02327+K07466
Metabolism	Lipid metabolism	Glycerolipid metabolism	9	75	0.408044	0.851264	ko00561	Morus000754(GPAT8);Morus012133(AGAL2);Morus012406(GPAT4);Morus015284(ALDH3F1);Morus018709(DGK5);Morus018763(GPAT3);Morus019496(SQD1);Morus023052(AGAL1);Morus027409(BTG-26)	K13508+K07407+K13508+K00128+K00901+K13508+K06118+K07407+K14085
Metabolism	Amino acid metabolism	Arginine and proline metabolism	7	58	0.426062	0.855807	ko00330	Morus004483(ADC2);Morus004675(PAO1);Morus012718(PAO2);Morus015284(ALDH3F1);Morus026542(SAMDC);Morus027409(BTG-26);Morus027798(SPDSYN1)	K01583+K13366+K17839+K00128+K01611+K14085+K00797
Metabolism	Glycan biosynthesis and metabolism	Glycosphingolipid biosynthesis - ganglio series	1	5	0.43144	0.855807	ko00604	Morus003745(HEXO3)	K12373
Metabolism	Metabolism of terpenoids and polyketides	Monoterpenoid biosynthesis	1	5	0.43144	0.855807	ko00902	Morus022552(SDR2b)	K15095
Metabolism	Metabolism of terpenoids and polyketides	Brassinosteroid biosynthesis	3	23	0.451429	0.881014	ko00905	Morus025647(CYP734A1);Morus027395(CYP92C5);Morus027396(CYP75B2)	K15639+K20623+K20623
Metabolism	Metabolism of cofactors and vitamins	Nicotinate and nicotinamide metabolism	3	24	0.480253	0.92239	ko00760	Morus004452(surE);Morus013896(--);Morus027298(surE)	K03787+K18551+K03787
Metabolism	Nucleotide metabolism	Pyrimidine metabolism	6	53	0.504635	0.954076	ko00240	Morus001379(NDPK3);Morus004383(PYD2);Morus004452(surE);Morus009863(ctps);Morus027298(surE);MSTRG.4468(PYD2)	K00940+K01464+K03787+K01937+K03787+K01464
Metabolism	Metabolism of cofactors and vitamins	Thiamine metabolism	4	35	0.522456	0.972573	ko00730	Morus008477(TKT2);Morus016718(TH1);Morus022865(Os07g0190000);Morus026786(Os07g0190000)	K01662+K14153+K01662+K01662
Metabolism	Lipid metabolism	Synthesis and degradation of ketone bodies	1	7	0.546461	0.999666	ko00072	Morus001179(At5g47720)	K00626
Metabolism	Carbohydrate metabolism	Propanoate metabolism	5	46	0.553534	0.999666	ko00640	Morus001179(At5g47720);Morus002157(ACX3);Morus019051(LDHA);Morus020850(At4g13360);Morus026805(ALDH6B2)	K00626+K00232+K00016+K05605+K00140
Metabolism	Lipid metabolism	Biosynthesis of unsaturated fatty acids	3	27	0.562016	1	ko01040	Morus002157(ACX3);Morus015182(PED1);Morus018419(FAD12)	K00232+K07513+K10256
Metabolism	Amino acid metabolism	Glycine, serine and threonine metabolism	7	67	0.583284	1	ko00260	Morus004985(PGDH2);Morus009686(trpB2);Morus012375(At1g31672);Morus012891(TSB);Morus017799(TSB);Morus023132(HTH);Morus027409(BTG-26)	K00058+K06001+K00276+K01696+K01696+K00108+K14085
Metabolism	Biosynthesis of other secondary metabolites	Monobactam biosynthesis	1	8	0.594941	1	ko00261	Morus013341(APS1)	K13811
Metabolism	Metabolism of terpenoids and polyketides	Limonene and pinene degradation	1	8	0.594941	1	ko00903	Morus015284(ALDH3F1)	K00128
Metabolism	Energy metabolism	Sulfur metabolism	3	29	0.611979	1	ko00920	Morus001471(RCS3);Morus011808(HINT4);Morus013341(APS1)	K01738+K22966+K13811
Metabolism	Amino acid metabolism	Histidine metabolism	2	20	0.645962	1	ko00340	Morus015284(ALDH3F1);Morus027409(BTG-26)	K00128+K14085
Metabolism	Metabolism of terpenoids and polyketides	Terpenoid backbone biosynthesis	6	61	0.646371	1	ko00900	Morus001179(At5g47720);Morus008477(TKT2);Morus018347(MVD2);Morus022013(At5g58770);Morus022865(Os07g0190000);Morus026786(Os07g0190000)	K00626+K01662+K01597+K11778+K01662+K01662
Metabolism	Carbohydrate metabolism	Ascorbate and aldarate metabolism	5	52	0.665046	1	ko00053	Morus006106(UGD1);Morus006653(UGD1);Morus015284(ALDH3F1);Morus022522(AAO);Morus027409(BTG-26)	K00012+K00012+K00128+K00423+K14085
Metabolism	Amino acid metabolism	Tryptophan metabolism	5	54	0.697898	1	ko00380	Morus001179(At5g47720);Morus015284(ALDH3F1);Morus019645(CYP89A9);Morus022214(TDC2);Morus027409(BTG-26)	K00626+K00128+K07408+K01593+K14085
Genetic Information Processing	Replication and repair	Base excision repair	4	44	0.706044	1	ko03410	Morus000929(--);Morus011526(guaA);Morus019215(guaA);Morus020675(POLD1)	K03504+K01246+K01246+K02327
Metabolism	Amino acid metabolism	Lysine biosynthesis	1	11	0.711487	1	ko00300	Morus021516(ALD1)	K10206
Metabolism	Biosynthesis of other secondary metabolites	Glucosinolate biosynthesis	1	11	0.711487	1	ko00966	Morus002203(BCAT2)	K00826
Genetic Information Processing	Replication and repair	DNA replication	5	55	0.713468	1	ko03030	Morus000929(--);Morus010560(RFC2);Morus018369(At2g25100);Morus020675(POLD1);MSTRG.704(RPA1E)	K03504+K10755+K10743+K02327+K07466
Metabolism	Amino acid metabolism	Lysine degradation	3	34	0.719364	1	ko00310	Morus001179(At5g47720);Morus015284(ALDH3F1);Morus027409(BTG-26)	K00626+K00128+K14085
Metabolism	Nucleotide metabolism	Purine metabolism	9	97	0.721932	1	ko00230	Morus001379(NDPK3);Morus004452(surE);Morus004508(APT5);Morus004966(GK-2);Morus005256(APT1);Morus009570(RSH3);Morus009571(RSH2);Morus013341(APS1);Morus027298(surE)	K00940+K03787+K00759+K00942+K00759+K00951+K00951+K13811+K03787
Metabolism	Carbohydrate metabolism	Pentose phosphate pathway	5	56	0.728463	1	ko00030	Morus001234(PFK4);Morus013391(RPI2);Morus013802(FBA6);Morus013805(FBA6);Morus025940(RPI4)	K00850+K01807+K01623+K01623+K01807
Metabolism	Global and overview maps	Fatty acid metabolism	7	77	0.729109	1	ko01212	Morus001179(At5g47720);Morus002157(ACX3);Morus002498(AIM1);Morus015182(PED1);Morus018419(FAD12);Morus018767(LACS1);Morus026979(LACS2)	K00626+K00232+K10527+K07513+K10256+K01897+K01897
Metabolism	Carbohydrate metabolism	Butanoate metabolism	2	24	0.743136	1	ko00650	Morus001179(At5g47720);Morus005114(GLYR2)	K00626+K18121
Metabolism	Amino acid metabolism	Phenylalanine metabolism	4	49	0.783146	1	ko00360	Morus012375(At1g31672);Morus013052(PAL);Morus022214(TDC2);Morus024371(PAL)	K00276+K10775+K01593+K10775
Metabolism	Metabolism of cofactors and vitamins	Folate biosynthesis	2	27	0.80019	1	ko00790	Morus007262(DAAT);Morus012153(DAAT)	K18482+K18482
Metabolism	Glycan biosynthesis and metabolism	Other types of O-glycan biosynthesis	1	15	0.816536	1	ko00514	Morus017982(OFUT36)	K03691
Metabolism	Metabolism of cofactors and vitamins	Riboflavin metabolism	1	15	0.816536	1	ko00740	Morus004299(PAP17)	K14379
Metabolism	Global and overview maps	Biosynthesis of amino acids	22	244	0.832792	1	ko01230	Morus001234(PFK4);Morus001471(RCS3);Morus002203(BCAT2);Morus004985(PGDH2);Morus008978(ADT6);Morus009686(trpB2);Morus012279(TYRAAT1);Morus012737(DHAPS-1);Morus012891(TSB);Morus013210(CM2);Morus013391(RPI2);Morus013802(FBA6);Morus013805(FBA6);Morus013867(SAMS2);Morus017799(TSB);Morus018050(ADT1);Morus019781(SHKB);Morus020448(EMB3004);Morus021516(ALD1);Morus022555(SAMS3);Morus025140(SAM3);Morus02594…	K00850+K01738+K00826+K00058+K05359+K06001+K15227+K01626+K01696+K01850+K01807+K01623+K01623+K00789+K01696+K05359+K01626+K13832+K10206+K00789+K00789+K01807
Metabolism	Lipid metabolism	Fatty acid biosynthesis	3	43	0.852728	1	ko00061	Morus007018(FATA);Morus018767(LACS1);Morus026979(LACS2)	K10782+K01897+K01897
Metabolism	Metabolism of cofactors and vitamins	Vitamin B6 metabolism	1	18	0.869389	1	ko00750	Morus008106(At1g17710)	K13248
Metabolism	Metabolism of cofactors and vitamins	Biotin metabolism	1	18	0.869389	1	ko00780	Morus001764(BIOF)	K00652
Cellular Processes	Transport and catabolism	Autophagy - other eukaryotes	2	37	0.917556	1	ko04136	Morus007906(ATG13B);Morus020270(ATG101)	K08331+K19730
Genetic Information Processing	Folding, sorting and degradation	SNARE interactions in vesicular transport	2	38	0.924783	1	ko04130	Morus016916(SYP121);Morus018255(SYP132)	K08486+K08486
Genetic Information Processing	Replication and repair	Nucleotide excision repair	4	65	0.927743	1	ko03420	Morus000929(--);Morus010560(RFC2);Morus020675(POLD1);MSTRG.704(RPA1E)	K03504+K10755+K02327+K07466
Metabolism	Amino acid metabolism	Valine, leucine and isoleucine biosynthesis	1	24	0.933846	1	ko00290	Morus002203(BCAT2)	K00826
Metabolism	Energy metabolism	Carbon fixation in photosynthetic organisms	4	67	0.937706	1	ko00710	Morus013391(RPI2);Morus013802(FBA6);Morus013805(FBA6);Morus025940(RPI4)	K01807+K01623+K01623+K01807
Metabolism	Amino acid metabolism	Alanine, aspartate and glutamate metabolism	3	54	0.938155	1	ko00250	Morus014749(GDH1);Morus015152(GFPT2);Morus016678(At5g08100)	K00261+K00820+K13051
Genetic Information Processing	Replication and repair	Homologous recombination	4	70	0.950327	1	ko03440	Morus000929(--);Morus015910(BARD1);Morus020675(POLD1);MSTRG.704(RPA1E)	K03504+K10683+K02327+K07466
Metabolism	Glycan biosynthesis and metabolism	N-Glycan biosynthesis	2	44	0.957042	1	ko00510	Morus005396(--);Morus027722(--)	K00737+K00737
Cellular Processes	Transport and catabolism	Peroxisome	6	98	0.958579	1	ko04146	Morus002157(ACX3);Morus015182(PED1);Morus018767(LACS1);Morus022160(PXMP2);Morus022372(FAR3);Morus026979(LACS2)	K00232+K07513+K01897+K13348+K13356+K01897
Metabolism	Carbohydrate metabolism	Glycolysis / Gluconeogenesis	8	125	0.964629	1	ko00010	Morus001234(PFK4);Morus006154(PDC1);Morus013802(FBA6);Morus013805(FBA6);Morus015284(ALDH3F1);Morus016046(HXK2);Morus019051(LDHA);Morus027409(BTG-26)	K00850+K01568+K01623+K01623+K00128+K00844+K00016+K14085
Metabolism	Carbohydrate metabolism	Pyruvate metabolism	5	89	0.968197	1	ko00620	Morus001179(At5g47720);Morus007241(At1g67280);Morus015284(ALDH3F1);Morus019051(LDHA);Morus027409(BTG-26)	K00626+K01759+K00128+K00016+K14085
Metabolism	Glycan biosynthesis and metabolism	Various types of N-glycan biosynthesis	1	33	0.976192	1	ko00513	Morus003745(HEXO3)	K12373
Metabolism	Carbohydrate metabolism	Glyoxylate and dicarboxylate metabolism	3	74	0.989012	1	ko00630	Morus001179(At5g47720);Morus005114(GLYR2);Morus018259(ICL)	K00626+K18121+K01637
Metabolism	Amino acid metabolism	Arginine biosynthesis	1	40	0.989262	1	ko00220	Morus014749(GDH1)	K00261
Genetic Information Processing	Folding, sorting and degradation	RNA degradation	6	119	0.990869	1	ko03018	Morus001234(PFK4);Morus003063(RRP41);Morus011176(--);Morus018852(CAF1-11);Morus018880(ABCI20);Morus022623(PAB7)	K00850+K11600+K12607+K12581+K12608+K13126
Metabolism	Energy metabolism	Photosynthesis	2	64	0.993922	1	ko00195	Morus014304(PETE);Morus014845(PSBQ2)	K02638+K08901
Genetic Information Processing	Transcription	RNA polymerase	1	46	0.994579	1	ko03020	Morus000001(NRPE5A)	K03013
Genetic Information Processing	Folding, sorting and degradation	Protein export	1	46	0.994579	1	ko03060	Morus010779(SEC61G1)	K07342
Genetic Information Processing	Folding, sorting and degradation	Protein processing in endoplasmic reticulum	13	232	0.99802	1	ko04141	Morus003779(HSP17.9-D);Morus005581(CRT3);Morus006026(HSP17.5-M);Morus006028(HSP18.2);Morus006031(HSP17.5-M);Morus006033(HSP17.5-M);Morus010779(SEC61G1);Morus016474(HSP22.0);Morus018081(HSP70);Morus021614(UBC11);Morus021880(HSP90);Morus023712(IRE1A);Morus025201(HSP70)	K13993+K08057+K13993+K13993+K13993+K13993+K07342+K13993+K03283+K06689+K09487+K08852+K03283
Genetic Information Processing	Folding, sorting and degradation	Ubiquitin mediated proteolysis	5	126	0.998355	1	ko04120	Morus000487(UBC20);Morus014512(UBC24);Morus021614(UBC11);Morus024401(LOG2);MSTRG.7425(CDC20-1)	K06688+K10581+K06689+K10604+K03363
Metabolism	Global and overview maps	Carbon metabolism	15	265	0.99881	1	ko01200	Morus001179(At5g47720);Morus001234(PFK4);Morus001471(RCS3);Morus002157(ACX3);Morus004985(PGDH2);Morus005114(GLYR2);Morus013391(RPI2);Morus013802(FBA6);Morus013805(FBA6);Morus014749(GDH1);Morus016046(HXK2);Morus018259(ICL);Morus020850(At4g13360);Morus025940(RPI4);Morus026805(ALDH6B2)	K00626+K00850+K01738+K00232+K00058+K18121+K01807+K01623+K01623+K00261+K00844+K01637+K05605+K01807+K00140
Genetic Information Processing	Translation	Aminoacyl-tRNA biosynthesis	1	60	0.998903	1	ko00970	Morus007027(Os06g0508700)	K01874
Metabolism	Global and overview maps	2-Oxocarboxylic acid metabolism	1	74	0.999779	1	ko01210	Morus002203(BCAT2)	K00826
Genetic Information Processing	Translation	mRNA surveillance pathway	2	115	0.99997	1	ko03015	Morus012607(ERF1-1);Morus022623(PAB7)	K03265+K13126
Metabolism	Energy metabolism	Oxidative phosphorylation	2	117	0.999976	1	ko00190	Morus016745(PMA4);MSTRG.21496(VHA-e1)	K01535+K02153
Genetic Information Processing	Transcription	Spliceosome	3	181	1	1	ko03040	Morus018081(HSP70);Morus025201(HSP70);MSTRG.22436(Aqr)	K03283+K03283+K12874
Genetic Information Processing	Translation	Ribosome	3	266	1	1	ko03010	Morus016795(RPS14);Morus019160(RPS14C);Morus027413(RPS29A)	K02954+K02955+K02980
Genetic Information Processing	Translation	RNA transport	1	172	1	1	ko03013	Morus022623(PAB7)	K13126

## Sheet: KEGG. compararison_groups
Table S8. KEGG classification comparison of all tretaments
CK-vs-T1.path	CK-vs-T2.path	CK-vs-T3.path	CK-vs-T4.path	CK-vs-T5.path	..set..	..values..	..count..
TRUE	TRUE	TRUE	TRUE	TRUE	CK-vs-T1.path∩CK-vs-T2.path∩CK-vs-T3.path∩CK-vs-T4.path∩CK-vs-T5.path	Sesquiterpenoid and triterpenoid biosynthesis, Flavonoid biosynthesis, Diterpenoid biosynthesis, Linoleic acid metabolism, Plant-pathogen interaction, Glucosinolate biosynthesis, Isoflavonoid biosynthesis, Nitrogen metabolism, alpha-Linolenic acid metabolism, Phenylpropanoid biosynthesis, Galactose metabolism, Glycosphingolipid biosynthesis - globo and isoglobo series, MAPK signaling pathway - pl…	92
FALSE	TRUE	TRUE	TRUE	TRUE	(CK-vs-T2.path∩CK-vs-T3.path∩CK-vs-T4.path∩CK-vs-T5.path)∖(CK-vs-T1.path)		0
TRUE	FALSE	TRUE	TRUE	TRUE	(CK-vs-T1.path∩CK-vs-T3.path∩CK-vs-T4.path∩CK-vs-T5.path)∖(CK-vs-T2.path)		0
FALSE	FALSE	TRUE	TRUE	TRUE	(CK-vs-T3.path∩CK-vs-T4.path∩CK-vs-T5.path)∖(CK-vs-T1.path∪CK-vs-T2.path)		0
TRUE	TRUE	FALSE	TRUE	TRUE	(CK-vs-T1.path∩CK-vs-T2.path∩CK-vs-T4.path∩CK-vs-T5.path)∖(CK-vs-T3.path)	Photosynthesis - antenna proteins, Spliceosome, RNA polymerase, Glyoxylate and dicarboxylate metabolism	4
FALSE	TRUE	FALSE	TRUE	TRUE	(CK-vs-T2.path∩CK-vs-T4.path∩CK-vs-T5.path)∖(CK-vs-T1.path∪CK-vs-T3.path)		0
TRUE	FALSE	FALSE	TRUE	TRUE	(CK-vs-T1.path∩CK-vs-T4.path∩CK-vs-T5.path)∖(CK-vs-T2.path∪CK-vs-T3.path)		0
FALSE	FALSE	FALSE	TRUE	TRUE	(CK-vs-T4.path∩CK-vs-T5.path)∖(CK-vs-T1.path∪CK-vs-T2.path∪CK-vs-T3.path)	Monoterpenoid biosynthesis	1
TRUE	TRUE	TRUE	FALSE	TRUE	(CK-vs-T1.path∩CK-vs-T2.path∩CK-vs-T3.path∩CK-vs-T5.path)∖(CK-vs-T4.path)	Ribosome, Ether lipid metabolism, Monobactam biosynthesis, Selenocompound metabolism, Folate biosynthesis, Biosynthesis of unsaturated fatty acids, Glycosaminoglycan degradation, Autophagy - other eukaryotes, N-Glycan biosynthesis	9
FALSE	TRUE	TRUE	FALSE	TRUE	(CK-vs-T2.path∩CK-vs-T3.path∩CK-vs-T5.path)∖(CK-vs-T1.path∪CK-vs-T4.path)	Flavone and flavonol biosynthesis	1
TRUE	FALSE	TRUE	FALSE	TRUE	(CK-vs-T1.path∩CK-vs-T3.path∩CK-vs-T5.path)∖(CK-vs-T2.path∪CK-vs-T4.path)		0
FALSE	FALSE	TRUE	FALSE	TRUE	(CK-vs-T3.path∩CK-vs-T5.path)∖(CK-vs-T1.path∪CK-vs-T2.path∪CK-vs-T4.path)		0
TRUE	TRUE	FALSE	FALSE	TRUE	(CK-vs-T1.path∩CK-vs-T2.path∩CK-vs-T5.path)∖(CK-vs-T3.path∪CK-vs-T4.path)	Photosynthesis, Oxidative phosphorylation, Glycosphingolipid biosynthesis - lacto and neolacto series, Glycosphingolipid biosynthesis - ganglio series, Lysine biosynthesis, Various types of N-glycan biosynthesis, Protein export, Aminoacyl-tRNA biosynthesis, Ubiquitin mediated proteolysis	9
FALSE	TRUE	FALSE	FALSE	TRUE	(CK-vs-T2.path∩CK-vs-T5.path)∖(CK-vs-T1.path∪CK-vs-T3.path∪CK-vs-T4.path)	Synthesis and degradation of ketone bodies, Anthocyanin biosynthesis, Other types of O-glycan biosynthesis, Limonene and pinene degradation, Arginine biosynthesis	5
TRUE	FALSE	FALSE	FALSE	TRUE	(CK-vs-T1.path∩CK-vs-T5.path)∖(CK-vs-T2.path∪CK-vs-T3.path∪CK-vs-T4.path)		0
FALSE	FALSE	FALSE	FALSE	TRUE	(CK-vs-T5.path)∖(CK-vs-T1.path∪CK-vs-T2.path∪CK-vs-T3.path∪CK-vs-T4.path)		0
TRUE	TRUE	TRUE	TRUE	FALSE	(CK-vs-T1.path∩CK-vs-T2.path∩CK-vs-T3.path∩CK-vs-T4.path)∖(CK-vs-T5.path)	Taurine and hypotaurine metabolism	1
FALSE	TRUE	TRUE	TRUE	FALSE	(CK-vs-T2.path∩CK-vs-T3.path∩CK-vs-T4.path)∖(CK-vs-T1.path∪CK-vs-T5.path)		0
TRUE	FALSE	TRUE	TRUE	FALSE	(CK-vs-T1.path∩CK-vs-T3.path∩CK-vs-T4.path)∖(CK-vs-T2.path∪CK-vs-T5.path)		0
FALSE	FALSE	TRUE	TRUE	FALSE	(CK-vs-T3.path∩CK-vs-T4.path)∖(CK-vs-T1.path∪CK-vs-T2.path∪CK-vs-T5.path)		0
TRUE	TRUE	FALSE	TRUE	FALSE	(CK-vs-T1.path∩CK-vs-T2.path∩CK-vs-T4.path)∖(CK-vs-T3.path∪CK-vs-T5.path)	Citrate cycle (TCA cycle)	1
FALSE	TRUE	FALSE	TRUE	FALSE	(CK-vs-T2.path∩CK-vs-T4.path)∖(CK-vs-T1.path∪CK-vs-T3.path∪CK-vs-T5.path)		0
TRUE	FALSE	FALSE	TRUE	FALSE	(CK-vs-T1.path∩CK-vs-T4.path)∖(CK-vs-T2.path∪CK-vs-T3.path∪CK-vs-T5.path)		0
FALSE	FALSE	FALSE	TRUE	FALSE	(CK-vs-T4.path)∖(CK-vs-T1.path∪CK-vs-T2.path∪CK-vs-T3.path∪CK-vs-T5.path)		0
TRUE	TRUE	TRUE	FALSE	FALSE	(CK-vs-T1.path∩CK-vs-T2.path∩CK-vs-T3.path)∖(CK-vs-T4.path∪CK-vs-T5.path)		0
FALSE	TRUE	TRUE	FALSE	FALSE	(CK-vs-T2.path∩CK-vs-T3.path)∖(CK-vs-T1.path∪CK-vs-T4.path∪CK-vs-T5.path)		0
TRUE	FALSE	TRUE	FALSE	FALSE	(CK-vs-T1.path∩CK-vs-T3.path)∖(CK-vs-T2.path∪CK-vs-T4.path∪CK-vs-T5.path)		0
FALSE	FALSE	TRUE	FALSE	FALSE	(CK-vs-T3.path)∖(CK-vs-T1.path∪CK-vs-T2.path∪CK-vs-T4.path∪CK-vs-T5.path)		0
TRUE	TRUE	FALSE	FALSE	FALSE	(CK-vs-T1.path∩CK-vs-T2.path)∖(CK-vs-T3.path∪CK-vs-T4.path∪CK-vs-T5.path)	Phosphonate and phosphinate metabolism, Arachidonic acid metabolism, Basal transcription factors	3
FALSE	TRUE	FALSE	FALSE	FALSE	(CK-vs-T2.path)∖(CK-vs-T1.path∪CK-vs-T3.path∪CK-vs-T4.path∪CK-vs-T5.path)	C5-Branched dibasic acid metabolism, One carbon pool by folate, Ribosome biogenesis in eukaryotes	3
TRUE	FALSE	FALSE	FALSE	FALSE	(CK-vs-T1.path)∖(CK-vs-T2.path∪CK-vs-T3.path∪CK-vs-T4.path∪CK-vs-T5.path)	Sulfur relay system, Proteasome	2
